# Supplementary material for: Characterizing PFAS hazards and risks: a human population-based in vitro cardiotoxicity assessment strategy
Source: Hum Genomics. 2024 Sep 2;18:92. doi: 10.1186/s40246-024-00665-x (PMC11368000; doi:10.1186/s40246-024-00665-x)
Supplement: Supplementary file 13 — Supplementary Material 13 [file 40246_2024_665_MOESM13_ESM.xlsx]

## Sheet: Sheet1
Cell Line ID	Source	Sex	Ancestral Background	Batch #	Catalogue Number	Lot #
1434	CDI	Female	Mixed African American/European	1,5,6	CMC-100-010-001	105008
1565	FDA	Male		5	DDP-CMC-1X 01565.104	101514
30171	CIRM	Female	European	3	CW30171HH1	101998
1309	CDI			2	DDP-CMC-1X 103046	103046
1531	FDA			2	DDP-CMC-1X 101317	101317
1368	NHLBI			3	DDP-CMC-0.5X 01368.716	1368.72
30145	CIRM			4	CW30145AA1	102118
1392	NHLBI	Male		1	DDP-CMC-0.5X 01392.734	1392.73
1518	FDA			6	DDP-CMC-1X 101421	101421
1516	FDA	Female	African American	6	DDP-CMC-1X 01516.102	102177
1083	NHLBI			1	DDP-CMC-0.5X 01083.758	1083.76
1535	FDA	Male		3	DDP-CMC-1X 01535.102	102176
11235	CDI			5	DDP-CMC-1X 11235.106	102328
1118	NHLBI			4	DDP-CMC-0.5X 01118.704	1118.7
20084	CDI	Male	Hispanic/Latino	2	DDP-CMC-1X 102668	102668
20032	CIRM	Male	Asian	4	CW20032AA1	102500
	Male	Female	Total
European	2	5	7
African American	3	2	5
Mixed African American/European	1	1	2
Hispanic/Latino	1	0	1
Asian	1	0	1
Total	8	8	Total = 16
