# Supplementary material for: Characterizing PFAS hazards and risks: a human population-based in vitro cardiotoxicity assessment strategy
Source: Hum Genomics. 2024 Sep 2;18:92. doi: 10.1186/s40246-024-00665-x (PMC11368000; doi:10.1186/s40246-024-00665-x)
Supplement: Supplementary file 15 — Supplementary Material 15 [file 40246_2024_665_MOESM15_ESM.xlsx]

## Sheet: all details (for supp)
Sample ID	Subclass Assignment		Abbreviated Name	Chemical Names		Subclass Assignment	Molecular Weight	CAS No.		Sample ID	Abbreviated Chem Name	Chemical Names	Subclass Assignment	Molecular Weight	CAS No.	DTXSID
40	ALCOHOL		PFUd2OH	1-(Perfluorofluorooctyl)propane-2,3-diol		alcohol	494.14	94159-84-9		1	PFBOH	1-Pentafluoroethylethanol	alcohol	164.08	374-40-3	DTXSID70880134
23			PFPOH	1H,1H,5H-Perfluoropentanol		alcohol	232.07	355-80-6		2	PFHp2OH	3-(Perfluoro-2-butyl)propane-1,2-diol	alcohol	294.115	125070-38-4	DTXSID10382147
1			PFBOH	1-Pentafluoroethylethanol		alcohol	164.08	374-40-3		3	PFHx2Et2OA	Perfluoro-3,6-dioxaoctane-1,8-dioic acid	PFECA	322.06	55621-21-1	DTXSID20375106
20			AmFPrOH	2-Aminohexafluoropropan-2-ol		alcohol	183.05	31253-34-6		4	PFNAM	Nonafluoropentanamide	PFAN--> PFAM	263.061	13485-61-5	DTXSID60400587
2			PFHp2OH	3-(Perfluoro-2-butyl)propane-1,2-diol		alcohol	294.115	125070-38-4		5	PFIpOA	3-(Perfluoroisopropyl)-2-propenoic acid	PFCA	240.08	243139-64-2	DTXSID40380257
7			7H 6:1 FTOH	Dodecafluoroheptanol		alcohol	332.09	335-99-9		6	PFO2AM	Octafluoroadipamide	PFAN--> PFAM	288.1	355-66-8	DTXSID80310730
56			C7F3ETOH	Fluorinated triethylene glycol monomethyl ether		alcohol	398.08	147492-57-7		7	7H 6:1 FTOH	Dodecafluoroheptanol	alcohol	332.09	335-99-9	DTXSID9059832
12			HpFBOH	Heptafluorobutanol		alcohol	200.06	375-01-9		8	TFPrOA	3,3-Bis(trifluoromethyl)-2-propenoic acid	PFCA	208.06	1763-28-6	DTXSID30170109
14			CFHx2OH	Hexafluoroamylene glycol		alcohol	212.09	376-90-9		9	PFMBA	Perfluoro(4-methoxybutanoic) acid	PFECA	280.05	863090-89-5	DTXSID60500450
21	n:2 FTOH		4:2 FTOH	4:2 Fluorotelomer alcohol		n:2 FTOH	264.09	2043-47-2		10	PFBS	Perfluorobutanesulfonic acid	PFSA	300.09	375-73-5	DTXSID5030030
47			6:1 FTOH	6:1 Fluorotelomer alcohol		n:2 FTOH	350.08	375-82-6		11	NFDHA	Perfluoro-3,6-dioxaheptanoic acid	PFECA	296.04	151772-58-6	DTXSID30382063
26			6:2 FTOH	6:2 Fluorotelomer alcohol		n:2 FTOH	364.1	647-42-7		12	HpFBOH	Heptafluorobutanol	alcohol	200.06	375-01-9	DTXSID4059914
24			8:2 FTOH	8:2 Fluorotelomer alcohol		n:2 FTOH	464.12	678-39-7		13	4:2 FTS	4:2 Fluorotelomer sulfonic acid	PFSA	328.15	757124-72-4	DTXSID30891564
32	n:2 FTSA		6:2 FTS	6:2 Fluorotelomer sulfonic acid		n:2 FTSA	428.17	27619-97-2		14	CFHx2OH	Hexafluoroamylene glycol	alcohol	212.09	376-90-9	DTXSID3059927
33			8:2 FTS	8:2 Fluorotelomer sulfonic acid		n:2 FTSA	528.18	39108-34-4		15	PFHpAM	Heptafluorobutyramide	PFAN --> PFAM	213.05	662-50-0	DTXSID2060965
15	PFAN	PFAM	PFHpAM	Heptafluorobutyramide		PFAN --> PFAM	213.05	662-50-0		16	PFPAM	Perfluoropentanamide	PFAN--> PFAM	245.07	355-81-7	DTXSID70366226
4			PFNAM	Nonafluoropentanamide		PFAN--> PFAM	263.061	13485-61-5		17	4H-PFBA	2,2,3,3,4,4-Hexafluorobutanoic acid	PFCA	196.048	679-12-9	DTXSID50892417
50			PFOAM	Perfluorooctanamide		PFAN--> PFAM	413.08	423-54-1		18	NH4PFOA	Ammonium perfluorooctanoate	PFCA	431.1	3825-26-1	DTXSID8037708
6			PFO2AM	Octafluoroadipamide		PFAN--> PFAM	288.1	355-66-8		19	PFNA	Perfluorononanoic acid	PFCA	464.08	375-95-1	DTXSID8031863
16			PFPAM	Perfluoropentanamide		PFAN--> PFAM	245.07	355-81-7		20	AmFPrOH	2-Aminohexafluoropropan-2-ol	alcohol	183.05	31253-34-6	DTXSID80382093
31		FASA	PFHxSA	Perfluorohexanesulfonamide		PFAN-->FASA	399.13	41997-13-1		21	4:2 FTOH	4:2 Fluorotelomer alcohol	n:2 FTOH	264.09	2043-47-2	DTXSID1062122
43			MeFOSE	N-Methyl-N-(2-hydroxyethyl)perfluorooctanesulfonamide		PFAN-->FASA	557.23	24448-09-7		22	PFPE-6	Perfluoro-3,6,9-trioxatridecanoic acid	PFECA	562.08	330562-41-9	DTXSID50375114
48		PFAA	PFOAMD	Perfluorooctanamidine		PFAN--> PFAA/PFAN	412.1	307-31-3		23	PFPOH	1H,1H,5H-Perfluoropentanol	alcohol	232.07	355-80-6	DTXSID0059879
17	PFCA		4H-PFBA	2,2,3,3,4,4-Hexafluorobutanoic acid		PFCA	196.048	679-12-9		24	8:2 FTOH	8:2 Fluorotelomer alcohol	n:2 FTOH	464.12	678-39-7	DTXSID7029904
30			5:3 FTCA	2H,2H,3H,3H-Perfluorooctanoic acid		PFCA	342.11	914637-49-3		25	PFHxA	Perfluorohexanoic acid	PFCA	314.05	307-24-4	DTXSID3031862
5			PFIpOA	3-(Perfluoroisopropyl)-2-propenoic acid		PFCA	240.08	243139-64-2		26	6:2 FTOH	6:2 Fluorotelomer alcohol	n:2 FTOH	364.1	647-42-7	DTXSID5044572
8			TFPrOA	3,3-Bis(trifluoromethyl)-2-propenoic acid		PFCA	208.06	1763-28-6		27	PFBA	Perfluorobutanoic acid	PFCA	214.04	375-22-4	DTXSID4059916
42			7:3 FTCA	3-Perfluoroheptylpropanoic acid		PFCA	442.12	812-70-4		28	PFOA	Perfluorooctanoic acid	PFCA	414.07	335-67-1	DTXSID8031865
34			Cl-PFNA	9-Chloro-perfluorononanoic acid		PFCA	480.53	865-79-2		29	PFBS-K	Potassium perfluorobutanesulfonate	PFSA	338.19	29420-49-3	DTXSID3037707
18			NH4PFOA	Ammonium perfluorooctanoate		PFCA	431.1	3825-26-1		30	5:3 FTCA	2H,2H,3H,3H-Perfluorooctanoic acid	PFCA	342.11	914637-49-3	DTXSID20874028
54			PFHx2OA	Octafluoroadipic acid		PFCA	290.07	336-08-3		31	PFHxSA	Perfluorohexanesulfonamide	PFAN-->FASA	399.13	41997-13-1	DTXSID50469320
27			PFBA	Perfluorobutanoic acid		PFCA	214.04	375-22-4		32	6:2 FTS	6:2 Fluorotelomer sulfonic acid	n:2 FTSA	428.17	27619-97-2	DTXSID6067331
55			PFDA	Perfluorodecanoic acid		PFCA	514.08	335-76-2		33	8:2 FTS	8:2 Fluorotelomer sulfonic acid	n:2 FTSA	528.18	39108-34-4	DTXSID00192353
44			PFHpA	Perfluoroheptanoic acid		PFCA	364.06	375-85-9		34	Cl-PFNA	9-Chloro-perfluorononanoic acid	PFCA	480.53	865-79-2	DTXSID30382104
25			PFHxA	Perfluorohexanoic acid		PFCA	314.05	307-24-4		35	PFUnDA	Perfluoroundecanoic acid	PFCA	564.1	2058-94-8	DTXSID8047553
19			PFNA	Perfluorononanoic acid		PFCA	464.08	375-95-1		36	PFPE-1	Perfluoro-4-isopropoxybutanoic acid	PFECA	380.06	801212-59-9	DTXSID60663110
28			PFOA	Perfluorooctanoic acid		PFCA	414.07	335-67-1		37	PFOS	Perfluorooctanesulfonic acid	PFSA	500.13	1763-23-1	DTXSID3031864
46			PFPeA	Perfluoropentanoic acid		PFCA	264.05	2706-90-3		38	ET-PFBS	2,2,2-Trifluoroethyl perfluorobutanesulfonate	PFSA	382.12	79963-95-4	DTXSID60380390
45			PFPrA	Perfluoropropanoic acid		PFCA	164.03	422-64-0		39	MePF2ETOA	Methyl perfluoro(3-(1-ethenyloxypropan-2-yloxy)propanoate)	PFECA	422.1	63863-43-4	DTXSID8044969
35			PFUnDA	Perfluoroundecanoic acid		PFCA	564.1	2058-94-8		40	PFUd2OH	1-(Perfluorofluorooctyl)propane-2,3-diol	alcohol	494.14	94159-84-9	DTXSID80881157
39	PFECA		MePF2ETOA	Methyl perfluoro(3-(1-ethenyloxypropan-2-yloxy)propanoate)		PFECA	422.1	63863-43-4		41	3:3 FTCA	3:3 Fluorotelomer carboxylic acid	other (FTCA)	242.09	356-02-5	DTXSID00379268
9			PFMBA	Perfluoro(4-methoxybutanoic) acid		PFECA	280.05	863090-89-5		42	7:3 FTCA	3-Perfluoroheptylpropanoic acid	PFCA	442.12	812-70-4	DTXSID90382620
22			PFPE-6	Perfluoro-3,6,9-trioxatridecanoic acid		PFECA	562.08	330562-41-9		43	MeFOSE	N-Methyl-N-(2-hydroxyethyl)perfluorooctanesulfonamide	PFAN-->FASA	557.23	24448-09-7	DTXSID7027831
11			NFDHA	Perfluoro-3,6-dioxaheptanoic acid		PFECA	296.04	151772-58-6		44	PFHpA	Perfluoroheptanoic acid	PFCA	364.06	375-85-9	DTXSID1037303
3			PFHx2Et2OA	Perfluoro-3,6-dioxaoctane-1,8-dioic acid		PFECA	322.06	55621-21-1		45	PFPrA	Perfluoropropanoic acid	PFCA	164.03	422-64-0	DTXSID8059970
49			PFMPA	Perfluoro-3-methoxypropanoic acid		PFECA	230.04	377-73-1		46	PFPeA	Perfluoropentanoic acid	PFCA	264.05	2706-90-3	DTXSID6062599
36			PFPE-1	Perfluoro-4-isopropoxybutanoic acid		PFECA	380.06	801212-59-9		47	6:1 FTOH	6:1 Fluorotelomer alcohol	n:2 FTOH	350.08	375-82-6	DTXSID00190950
38	PFSA		ET-PFBS	2,2,2-Trifluoroethyl perfluorobutanesulfonate		PFSA	382.12	79963-95-4		48	PFOAMD	Perfluorooctanamidine	PFAN--> PFAA/PFAN	412.1	307-31-3	DTXSID70381151
13			4:2 FTS	4:2 Fluorotelomer sulfonic acid		PFSA	328.15	757124-72-4		49	PFMPA	Perfluoro-3-methoxypropanoic acid	PFECA	230.04	377-73-1	DTXSID70191136
10			PFBS	Perfluorobutanesulfonic acid		PFSA	300.09	375-73-5		50	PFOAM	Perfluorooctanamide	PFAN--> PFAM	413.08	423-54-1	DTXSID60195123
51			PFHxS	Perfluorohexanesulfonic acid		PFSA	400.11	355-46-4		51	PFHxS	Perfluorohexanesulfonic acid	PFSA	400.11	355-46-4	DTXSID7040150
37			PFOS	Perfluorooctanesulfonic acid		PFSA	500.13	1763-23-1		52	8:2 FTPA	((Perfluorooctyl)ethyl)phosphonic acid	other (PFPA)	528.1	80220-63-9	DTXSID30627108
29			PFBS-K	Potassium perfluorobutanesulfonate		PFSA	338.19	29420-49-3		53	PFHx2ON	3H,3H-Perfluoro-2,4-hexanedione	other (non-PFAA perfluoroalkyls)	258.07	20825-07-4	DTXSID90174941
41	Other	FTCA	3:3 FTCA	3:3 Fluorotelomer carboxylic acid		other (FTCA)	242.09	356-02-5		54	PFHx2OA	Octafluoroadipic acid	PFCA	290.07	336-08-3	DTXSID4059833
52		PFPA	8:2 FTPA	((Perfluorooctyl)ethyl)phosphonic acid		other (PFPA)	528.1	80220-63-9		55	PFDA	Perfluorodecanoic acid	PFCA	514.08	335-76-2	DTXSID3031860
53		non-PFAA perfluoroalkyls	PFHx2ON	3H,3H-Perfluoro-2,4-hexanedione		other (non-PFAA perfluoroalkyls)	258.07	20825-07-4		56	C7F3ETOH	Fluorinated triethylene glycol monomethyl ether	alcohol	398.08	147492-57-7	DTXSID40380797

## Sheet: orderd by num of chem in class
Sample ID	Subclass Assignment		Abbreviated Name	Chemical Names
17	PFCA (n=17) CnF2n+1COOH		4H-PFBA	2,2,3,3,4,4-Hexafluorobutanoic acid
30			5:3 FTCA	2H,2H,3H,3H-Perfluorooctanoic acid
5			PFIpOA	3-(Perfluoroisopropyl)-2-propenoic acid
8			TFPrOA	3,3-Bis(trifluoromethyl)-2-propenoic acid
42			7:3 FTCA or FHpPA	3-Perfluoroheptylpropanoic acid
34			Cl-PFNA	9-Chloro-perfluorononanoic acid
18			NH4PFOA	Ammonium perfluorooctanoate
54			PFHx2OA	Octafluoroadipic acid
27			PFBA	Perfluorobutanoic acid
55			PFDA	Perfluorodecanoic acid
44			PFHpA	Perfluoroheptanoic acid
25			PFHxA	Perfluorohexanoic acid
19			PFNA	Perfluorononanoic acid
28			PFOA	Perfluorooctanoic acid
46			PFPeA	Perfluoropentanoic acid
45			PFPrA	Perfluoropropanoic acid
35			PFUnDA	Perfluoroundecanoic acid
40	ALCOHOL (n=9)		PFUd2OH	1-(Perfluorofluorooctyl)propane-2,3-diol
23			PFPOH	1H,1H,5H-Perfluoropentanol
1			PFBOH	1-Pentafluoroethylethanol
20			AmFPrOH	2-Aminohexafluoropropan-2-ol
2			PFHp2OH	3-(Perfluoro-2-butyl)propane-1,2-diol
7			7H 6:1 FTOH	Dodecafluoroheptanol
56			C7F3ETOH	Fluorinated triethylene glycol monomethyl ether
12			HpFBOH	Heptafluorobutanol
14			CFHx2OH	Hexafluoroamylene glycol
15	PFAN (n=8)	PFAM (n=5)	PFHpAM	Heptafluorobutyramide
4			PFNAM	Nonafluoropentanamide
50			PFOAM	Perfluorooctanamide
6			PFO2AM	Octafluoroadipamide
16			PFPAM	Perfluoropentanamide
31		FASA (n=2)	PFHxSA	Perfluorohexanesulfonamide
43			MeFOSE	N-Methyl-N-(2-hydroxyethyl)perfluorooctanesulfonamide
48		PFAA (n=1)	PFOAMD	Perfluorooctanamidine
39	PFECA (n=7)		MePF2ETOA	Methyl perfluoro(3-(1-ethenyloxypropan-2-yloxy)propanoate)
9			PFMBA	Perfluoro(4-methoxybutanoic) acid
22			PFPE-6	Perfluoro-3,6,9-trioxatridecanoic acid
11			NFDHA	Perfluoro-3,6-dioxaheptanoic acid
3			PFHx2Et2OA	Perfluoro-3,6-dioxaoctane-1,8-dioic acid
49			PFMPA	Perfluoro-3-methoxypropanoic acid
36			PFECA-G	Perfluoro-4-isopropoxybutanoic acid
38	PFSA (n=6)		ET-PFBS	2,2,2-Trifluoroethyl perfluorobutanesulfonate
13			4:2 FTS	4:2 Fluorotelomer sulfonic acid
10			PFBS	Perfluorobutanesulfonic acid
51			PFHxS	Perfluorohexanesulfonic acid
37			PFOS	Perfluorooctanesulfonic acid
29			PFBS-K	Potassium perfluorobutanesulfonate
21	n:2 FTOH (n=4)		4:2 FTOH	4:2 Fluorotelomer alcohol
47			6:1 FTOH	6:1 Fluorotelomer alcohol
26			6:2 FTOH	6:2 Fluorotelomer alcohol
24			8:2 FTOH	8:2 Fluorotelomer alcohol
32	n:2 FTSA (n=2)		6:2 FTS	6:2 Fluorotelomer sulfonic acid
33			8:2 FTS	8:2 Fluorotelomer sulfonic acid
41	Other (n=3)	FTCA (n=1)	3:3 FTCA	3:3 Fluorotelomer carboxylic acid
52		PFPA (n=1)	8:2 FTPA	((Perfluorooctyl)ethyl)phosphonic acid
53		non-PFAA perfluoroalkyls (n=1)	PFHx2ON	3H,3H-Perfluoro-2,4-hexanedione
