# Supplementary material for: Characterizing PFAS hazards and risks: a human population-based in vitro cardiotoxicity assessment strategy
Source: Hum Genomics. 2024 Sep 2;18:92. doi: 10.1186/s40246-024-00665-x (PMC11368000; doi:10.1186/s40246-024-00665-x)
Supplement: Supplementary file 17 — Supplementary Material 17 [file 40246_2024_665_MOESM17_ESM.xlsx]

## Sheet: toxpiresults_updated_04042024_r
ToxPi Rank	ToxPi Score	HClust Group	KMeans Group	Name	Sample ID	Abbreviated Chem Name	Chemical Names	Subclass Assignment	Source	Asystole!1!0xeeb832ff	Cytotox!1!0x434c9dff	Neg Chron!1!0xee715cff	Pos Chron!1!0xb24ab2ff	QT Prolong!1!0x614e8cff
46	0.278053	1	1	1-(Perfluorofluorooctyl)propane-2,3-diol	40	PFUd2OH	1-(Perfluorofluorooctyl)propane-2,3-diol	alcohol	NA	0.189839	0	0.200426	1	0
29	0.139176	1	1	1H,1H,5H-Perfluoropentanol	23	PFPOH	1H,1H,5H-Perfluoropentanol	alcohol	NA	0.0805416	0	0.138984	0	0.476354
10	0	1	1	1-Pentafluoroethylethanol	1	PFBOH	1-Pentafluoroethylethanol	alcohol	NA	0	0	0	0	0
41	0.229761	1	1	2-Aminohexafluoropropan-2-ol	20	AmFPrOH	2-Aminohexafluoropropan-2-ol	alcohol	NA	0.105065	0	0.419606	0.231377	0.39276
12	0.0185978	1	1	3-(Perfluoro-2-butyl)propane-1,2-diol	2	PFHp2OH	3-(Perfluoro-2-butyl)propane-1,2-diol	alcohol	NA	0.0390078	0	0.0539814	0	0
55	0.458019	1	1	Dodecafluoroheptanol	7	7H 6:1 FTOH	Dodecafluoroheptanol	alcohol	NA	1	0.153892	1	0	0.136204
56	0.482916	1	1	Fluorinated_triethylene_glycol_monomethyl_ether	56	C7F3ETOH	Fluorinated triethylene glycol monomethyl ether	alcohol	NA	0.141371	1	0.151947	0.924882	0.19638
25	0.124827	1	1	Heptafluorobutanol	12	HpFBOH	Heptafluorobutanol	alcohol	NA	0	0	0	0.231377	0.39276
24	0.124827	1	1	Hexafluoroamylene_glycol	14	CFHx2OH	Hexafluoroamylene glycol	alcohol	NA	0	0	0	0.231377	0.39276
40	0.225016	1	1	4_2_Fluorotelomer_alcohol	21	4:2 FTOH	4:2 Fluorotelomer alcohol	n:2 FTOH	NA	0.0379182	0.212708	0.0539384	0.231377	0.58914
52	0.327291	1	1	6_1_Fluorotelomer_alcohol	47	6:1 FTOH	6:1 Fluorotelomer alcohol	n:2 FTOH	NA	0.335145	0.532493	0.376056	0	0.39276
18	0.070724	1	1	6_2_Fluorotelomer_alcohol	26	6:2 FTOH	6:2 Fluorotelomer alcohol	n:2 FTOH	NA	0.0409729	0	0.0814223	0.231225	0
7	0	1	1	8_2_Fluorotelomer_alcohol	24	8:2 FTOH	8:2 Fluorotelomer alcohol	n:2 FTOH	NA	0	0	0	0	0
20	0.077948	1	1	6_2_Fluorotelomer_sulfonic_acid	32	6:2 FTS	6:2 Fluorotelomer sulfonic acid	n:2 FTS	NA	0.0108079	0	0.378932	0	0
50	0.315154	1	1	8_2_Fluorotelomer_sulfonic_acid	33	8:2 FTS	8:2 Fluorotelomer sulfonic acid	n:2 FTS	NA	0.159819	0	0.929751	0.119068	0.367133
21	0.078552	1	1	3_3_Fluorotelomer_carboxylic_acid	41	3:3 FTCA	3:3 Fluorotelomer carboxylic acid	other (FTCA)	NA	0	0	0	0	0.39276
36	0.187086	1	1	3H,3H-Perfluoro-2,4-hexanedione	53	PFHx2ON	3H,3H-Perfluoro-2,4-hexanedione	other (non-PFAA perfluoroalkyls)	NA	0.185828	0.177536	0.375683	0	0.19638
11	0.00321393	1	1	((Perfluorooctyl)ethyl)phosphonic_acid	52	8:2 FTPA	((Perfluorooctyl)ethyl)phosphonic acid	other (PFPA)	NA	0.0160697	0	0	0	0
38	0.203379	1	1	Heptafluorobutyramide	15	PFHpAM	Heptafluorobutyramide	PFAN --> PFAM	NA	0	0	0	0.231377	0.78552
42	0.239336	1	1	Perfluorooctanamidine	48	PFOAMD	Perfluorooctanamidine	PFAN--> PFAA/PFAN	NA	0.0769186	0	0.394083	0	0.725679
28	0.138635	1	1	Nonafluoropentanamide	4	PFNAM	Nonafluoropentanamide	PFAN--> PFAM	NA	0.0394361	0	0.0597811	0	0.593958
6	0	1	1	Octafluoroadipamide	6	PFO2AM	Octafluoroadipamide	PFAN--> PFAM	NA	0	0	0	0	0
32	0.157104	1	1	Perfluorooctanamide	50	PFOAM	Perfluorooctanamide	PFAN--> PFAM	NA	0	0	0	0	0.78552
45	0.268606	1	1	Perfluoropentanamide	16	PFPAM	Perfluoropentanamide	PFAN--> PFAM	NA	0	0.111651	0	0.231377	1
53	0.333839	1	1	N-Methyl-N-(2-hydroxyethyl)perfluorooctanesulfonamide	43	MeFOSE	N-Methyl-N-(2-hydroxyethyl)perfluorooctanesulfonamide	PFAN-->FASA	NA	0.401285	0	0.395541	0.872369	0
54	0.383661	1	1	Perfluorohexanesulfonamide	31	PFHxSA	Perfluorohexanesulfonamide	PFAN-->FASA	NA	0.612782	0.22163	0.973975	0	0.109918
37	0.201201	1	1	2,2,3,3,4,4-Hexafluorobutanoic_acid	17	4H-PFBA	2,2,3,3,4,4-Hexafluorobutanoic acid	PFCA	NA	0	0.150494	0	0.462753	0.39276
47	0.28242	1	1	2H,2H,3H,3H-Perfluorooctanoic_acid	30	5:3 FTCA	2H,2H,3H,3H-Perfluorooctanoic acid	PFCA	NA	0.485202	0	0.722796	0	0.204104
8	0	1	1	3-(Perfluoroisopropyl)-2-propenoic_acid	5	PFIpOA	3-(Perfluoroisopropyl)-2-propenoic acid	PFCA	NA	0	0	0	0	0
9	0	1	1	3,3-Bis(trifluoromethyl)-2-propenoic_acid	8	TFPrOA	3,3-Bis(trifluoromethyl)-2-propenoic acid	PFCA	NA	0	0	0	0	0
30	0.142047	1	1	3-Perfluoroheptylpropanoic_acid	42	7:3 FTCA	3-Perfluoroheptylpropanoic acid	PFCA	NA	0.165873	0	0.40033	0	0.144032
39	0.20359	1	1	9-Chloro-perfluorononanoic_acid	34	Cl-PFNA	9-Chloro-perfluorononanoic acid	PFCA	NA	0.279154	0.199635	0.539163	0	0
49	0.298029	1	1	Ammonium_perfluorooctanoate	18	NH4PFOA	Ammonium perfluorooctanoate	PFCA	NA	0.112051	0	0.52258	0.462753	0.39276
34	0.168592	1	1	Octafluoroadipic_acid	54	PFHx2OA	Octafluoroadipic acid	PFCA	NA	0	0.646579	0	0	0.19638
3	0	1	1	Perfluorobutanoic_acid	27	PFBA	Perfluorobutanoic acid	PFCA	NA	0	0	0	0	0
44	0.265488	1	1	Perfluorodecanoic_acid	55	PFDA	Perfluorodecanoic acid	PFCA	NA	0.395144	0.220198	0.654258	0	0.0578379
43	0.257605	1	1	Perfluoroheptanoic_acid	44	PFHpA	Perfluoroheptanoic acid	PFCA	NA	0.0410263	0.437334	0.220523	0	0.58914
2	0	1	1	Perfluorohexanoic_acid	25	PFHxA	Perfluorohexanoic acid	PFCA	NA	0	0	0	0	0
48	0.288811	1	1	Perfluorononanoic_acid	19	PFNA	Perfluorononanoic acid	PFCA	NA	0.175424	0	0.644497	0.231377	0.39276
31	0.152389	1	1	Perfluorooctanoic_acid	28	PFOA	Perfluorooctanoic acid	PFCA	NA	0.129638	0	0.632308	0	0
1	0	1	1	Perfluoropentanoic_acid	46	PFPeA	Perfluoropentanoic acid	PFCA	NA	0	0	0	0	0
13	0.0293557	1	1	Perfluoropropanoic_acid	45	PFPrA	Perfluoropropanoic acid	PFCA	NA	0	0	0	0	0.146779
33	0.161865	1	1	Perfluoroundecanoic_acid	35	PFUnDA	Perfluoroundecanoic acid	PFCA	NA	0.0772123	0	0.568101	0	0.164013
16	0.0504134	1	1	Methyl_perfluoro(3-(1-ethenyloxypropan-2-yloxy)propanoate)	39	MePF2ETOA	Methyl perfluoro(3-(1-ethenyloxypropan-2-yloxy)propanoate)	PFECA	NA	0	0.120417	0	0	0.13165
5	0	1	1	Perfluoro(4-methoxybutanoic)_acid	9	PFMBA	Perfluoro(4-methoxybutanoic) acid	PFECA	NA	0	0	0	0	0
51	0.318741	1	1	Perfluoro-3,6,9-trioxatridecanoic_acid	22	PFPE-6	Perfluoro-3,6,9-trioxatridecanoic acid	PFECA	NA	0.377596	0.221631	0.601717	0	0.39276
23	0.124827	1	1	Perfluoro-3,6-dioxaheptanoic_acid	11	NFDHA	Perfluoro-3,6-dioxaheptanoic acid	PFECA	NA	0	0	0	0.231377	0.39276
19	0.0713048	1	1	Perfluoro-3,6-dioxaoctane-1,8-dioic_acid	3	PFHx2Et2OA	Perfluoro-3,6-dioxaoctane-1,8-dioic acid	PFECA	NA	0	0	0	0.160144	0.19638
4	0	1	1	Perfluoro-3-methoxypropanoic_acid	49	PFMPA	Perfluoro-3-methoxypropanoic acid	PFECA	NA	0	0	0	0	0
14	0.039276	1	1	Perfluoro-4-isopropoxybutanoic_acid	36	PFPE-1	Perfluoro-4-isopropoxybutanoic acid	PFECA	NA	0	0	0	0	0.19638
26	0.125408	1	1	2,2,2-Trifluoroethyl_perfluorobutanesulfonate	38	ET-PFBS	2,2,2-Trifluoroethyl perfluorobutanesulfonate	PFSA	NA	0	0	0.0379015	0	0.58914
15	0.0462753	1	1	4_2_Fluorotelomer_sulfonic_acid	13	4:2 FTS	4:2 Fluorotelomer sulfonic acid	PFSA	NA	0	0	0	0.231377	0
27	0.128674	1	1	Perfluorobutanesulfonic_acid	10	PFBS	Perfluorobutanesulfonic acid	PFSA	NA	0	0	0.137518	0.462753	0.0431001
22	0.0995771	1	1	Perfluorohexanesulfonic_acid	51	PFHxS	Perfluorohexanesulfonic acid	PFSA	NA	0.0163179	0	0.414105	0	0.0674622
35	0.172913	1	1	Perfluorooctanesulfonic_acid	37	PFOS	Perfluorooctanesulfonic acid	PFSA	NA	0.164726	0.18736	0.51248	0	0
17	0.0672065	1	1	Potassium_perfluorobutanesulfonate	29	PFBS-K	Potassium perfluorobutanesulfonate	PFSA	NA	0.0295984	0.0331888	0.0768656	0	0.19638
