# Supplementary material for: Characterizing PFAS hazards and risks: a human population-based in vitro cardiotoxicity assessment strategy
Source: Hum Genomics. 2024 Sep 2;18:92. doi: 10.1186/s40246-024-00665-x (PMC11368000; doi:10.1186/s40246-024-00665-x)
Supplement: Supplementary file 19 — Supplementary Material 19 [file 40246_2024_665_MOESM19_ESM.xlsx]

## Sheet: Sheet1
chemical.num	chemical.name	Abb.name	order	95%-tile Expo.PPB	95%-tile Expo.HTTK	95%-tile Blood	5%-tile PopMed.POD	PopMed.endpoint	MOE.PPB	MOE.HTTK	MOE.Blood	min MOE		5%-tile RanInd.POD	RanInd.endpoint	MOE.PPB	MOE.HTTK	MOE.Blood	min MOE
1	1-Pentafluoroethylethanol	PFBOH	25				300	No pass active call						300	No pass active call
2	3-(Perfluoro-2-butyl)propane-1,2-diol	PFHp2OH	26	0.000192544	2.11623e-05		300	No pass active call	1.55808e+06	1.41762e+07		1.55808e+06		300	No pass active call	1.55808e+06	1.41762e+07		1.55808e+06
3	Perfluoro-3,6-dioxaoctane-1,8-dioic_acid	PFHx2Et2OA	37	0.00660524			300	No pass active call	45418.5			45418.5		300	No pass active call	45418.5			45418.5
4	Nonafluoropentanamide	PFNAM	34	0.000478141	1.7407e-05		300	No pass active call	627431	1.72345e+07		627431		300	No pass active call	627431	1.72345e+07		627431
5	3-(Perfluoroisopropyl)-2-propenoic_acid	PFIpOA	15	0.00182369			300	No pass active call	164502			164502		300	No pass active call	164502			164502
6	Octafluoroadipamide	PFO2AM	29	7.57594e-05	1.49288e-05		300	No pass active call	3.95991e+06	2.00953e+07		3.95991e+06		300	No pass active call	3.95991e+06	2.00953e+07		3.95991e+06
7	Dodecafluoroheptanol	7H 6:1 FTOH	23	0.00164324			8.39318	Peak_Frequency_dn	5107.7			5107.7		2.57667	Peak_Frequency_dn	1568.04			1568.04
8	3,3-Bis(trifluoromethyl)-2-propenoic acid	TFPrOA	5				300	No pass active call						300	No pass active call
9	Perfluoro(4-methoxybutanoic)_acid	PFMBA	39	0.0084664			300	No pass active call	35434.2			35434.2		300	No pass active call	35434.2			35434.2
10	Perfluorobutanesulfonic_acid	PFBS	44	0.23171	0.161055	0.129631	19.9405	Peak_Frequency_dn	86.0581	123.812	153.825	86.0581		300	No pass active call	1294.72	1862.72	2314.26	1294.72
11	Perfluoro-3,6-dioxaheptanoic_acid	NFDHA	41	0.032989		0	300	No pass active call	9093.94			9093.94		300	No pass active call	9093.94			9093.94
12	Heptafluorobutanol	HpFBOH	22	41154.2			300	No pass active call	0.00728967			0.00728967		300	No pass active call	0.00728967			0.00728967
13	4:2 Fluorotelomer sulfonic acid	4:2 FTS	47	0.18184		0.000609477	300	No pass active call	1649.8		492225	1649.8		300	No pass active call	1649.8		492225	1649.8
14	Hexafluoroamylene_glycol	CFHx2OH	24	0.000130211	0.00012906		300	No pass active call	2.30394e+06	2.3245e+06		2.30394e+06		300	No pass active call	2.30394e+06	2.3245e+06		2.30394e+06
15	Heptafluorobutyramide	PFHpAM	32	0.000118301	8.22504e-06		300	No pass active call	2.5359e+06	3.6474e+07		2.5359e+06		300	No pass active call	2.5359e+06	3.6474e+07		2.5359e+06
16	Perfluoropentanamide	PFPAM	33	0.00026202	2.08018e-05		0.527343	Peak_Decay_Rise_Ratio_up	2012.6	25350.8		2012.6		300	No pass active call	1.14495e+06	1.44218e+07		1.14495e+06
17	2,2,3,3,4,4-Hexafluorobutanoic acid	4H-PFBA	13				300	No pass active call						300	No pass active call
18	Ammonium_perfluorooctanoate	NH4PFOA	3	30.7157	5.74528	13.5871	21.0376	Peak_Frequency_dn	0.684915	3.66173	1.54836	0.684915		3.34636	Peak_Frequency_dn	0.108946	0.582453	0.24629	0.108946
19	Perfluorononanoic_acid	PFNA	8	0.00335137	0.00556322	0.0855456	13.9647	Peak_Frequency_dn	4166.86	2510.18	163.243	163.243		1.97044	Peak_Frequency_dn	587.95	354.19	23.0338	23.0338
20	2-Aminohexafluoropropan-2-ol	AmFPrOH	21	0.000159945			22.5809	Peak_Frequency_dn	141180			141180		5.12152	Peak_Frequency_dn	32020.6			32020.6
21	4_2_Fluorotelomer_alcohol	4:2 FTOH	51	0.000444398	1.39848e-05		300	No pass active call	675071	2.14518e+07		675071		300	No pass active call	675071	2.14518e+07		675071
22	Perfluoro-3,6,9-trioxatridecanoic_acid	PFPE-6	36	0.0343018			27.6517	Peak_Frequency_dn	806.13			806.13		3.59055	Peak_Frequency_dn	104.675			104.675
23	1H,1H,5H-Perfluoropentanol	PFPOH	19	0.000351483			300	No pass active call	853526			853526		300	No pass active call	853526			853526
24	8_2_Fluorotelomer_alcohol	8:2 FTOH	50	0.00803508		13.5871	300	No pass active call	37336.3		22.0798	22.0798		300	No pass active call	37336.3		22.0798	22.0798
25	Perfluorohexanoic_acid	PFHxA	14	0.0203432	0.00840991	0.0226079	300	No pass active call	14746.9	35672.2	13269.7	13269.7		300	No pass active call	14746.9	35672.2	13269.7	13269.7
26	6_2_Fluorotelomer_alcohol	6:2 FTOH	48	0.00107101		0.00821057	300	No pass active call	280109		36538.3	36538.3		300	No pass active call	280109		36538.3	36538.3
27	Perfluorobutanoic_acid	PFBA	17	0.00124972		0.111661	300	No pass active call	240054		2686.69	2686.69		300	No pass active call	240054		2686.69	2686.69
28	Perfluorooctanoic_acid	PFOA	10	0.00871813	0.00161977	13.5871	19.6167	Peak_Frequency_dn	2250.1	12110.7	1.44377	1.44377		2.66071	Peak_Frequency_dn	305.192	1642.64	0.195826	0.195826
29	Potassium_perfluorobutanesulfonate	PFBS-K	46	0.0013862	0.000297772	0.129631	300	No pass active call	216418	1.00748e+06	2314.26	2314.26		300	No pass active call	216418	1.00748e+06	2314.26	2314.26
30	2H,2H,3H,3H-Perfluorooctanoic acid	5:3 FTCA	16	4.60816		0	18.8567	Peak_Frequency_dn	4.09203			4.09203		6.38116	Peak_Frequency_dn	1.38475			1.38475
31	Perfluorohexanesulfonamide	PFHxSA	31	0.139743			7.10789	Peak_Frequency_dn	50.864			50.864		0.921664	Peak_Frequency_dn	6.59542			6.59542
32	6_2_Fluorotelomer_sulfonic_acid	6:2 FTS	55	0.0519652		0.000117	4.76548	Peak_Frequency_dn	91.7051		40730.6	91.7051		2.36521	Peak_Frequency_dn	45.5153		20215.5	45.5153
33	8_2_Fluorotelomer_sulfonic_acid	8:2 FTS	56	0.00100586		7.57e-05	3.67394	Peak_Frequency_dn	3652.52		48532.9	3652.52		0.25438	Peak_Frequency_dn	252.897		3360.38	252.897
34	9-Chloro-perfluorononanoic acid	Cl-PFNA	12			0.0855456	24.0399	Peak_Frequency_dn			281.019	281.019		2.41811	Peak_Frequency_dn			28.2669	28.2669
35	Perfluoroundecanoic_acid	PFUnDA	2	8.35995e-05	0.011369	0.0390888	300	No pass active call	3.58854e+06	26387.5	7674.83	7674.83		300	No pass active call	3.58854e+06	26387.5	7674.83	7674.83
36	Perfluoro-4-isopropoxybutanoic_acid	PFECA G	38	0.0410176			300	No pass active call	7313.94			7313.94		300	No pass active call	7313.94			7313.94
37	Perfluorooctanesulfonic_acid	PFOS	42	0.0163382	0.0223032	7.07816	11.875	Peak_Frequency_dn	726.823	532.433	1.67769	1.67769		1.29031	Peak_Frequency_dn	78.9755	57.8534	0.182295	0.182295
38	2,2,2-Trifluoroethyl_perfluorobutanesulfonate	ET-PFBS	45	0.0140512			300	No pass active call	21350.5			21350.5		300	No pass active call	21350.5			21350.5
39	Methyl perfluoro(3-(1-ethenyloxypropan-2-yloxy)propanoate)	MePF2ETOA	40				50.4294	Peak_Decay_Rise_Ratio_up						14.0613	Peak_Decay_Rise_Ratio_up
40	1-(Perfluorofluorooctyl)propane-2,3-diol	PFUd2OH	18				300	No pass active call						300	No pass active call
41	3_3_Fluorotelomer_carboxylic_acid	3:3 FTCA	54	0.00246451		0	300	No pass active call	121728			121728		300	No pass active call	121728			121728
42	3-Perfluoroheptylpropanoic_acid	7:3 FTCA	7	0.0139059		0	44.0993	Peak_Frequency_dn	3171.27			3171.27		6.70544	Peak_Frequency_dn	482.202			482.202
43	N-Methyl-N-(2-hydroxyethyl)perfluorooctanesulfonamide	MeFOSE	28	0.000489597			300	No pass active call	612749			612749		300	No pass active call	612749			612749
44	Perfluoroheptanoic_acid	PFHpA	11	0.230782	0.0557602	0.0414767	60.5742	Peak_Frequency_dn	262.473	1086.33	1460.44	262.473		10.6162	Peak_Frequency_dn	46.001	190.391	255.957	46.001
45	Perfluoropropanoic_acid	PFPrA	1	0.000490837		0.0276352	300	No pass active call	611201		10855.7	10855.7		300	No pass active call	611201		10855.7	10855.7
46	Perfluoropentanoic_acid	PFPeA	6	0.00268834		0.00821057	300	No pass active call	111593		36538.3	36538.3		300	No pass active call	111593		36538.3	36538.3
47	6_1_Fluorotelomer_alcohol	6:1 FTOH	49	0.00331534			2.01475	Total_Cells_zero	607.703			607.703		4.59969	Peak_Frequency_dn	1387.39			1387.39
48	Perfluorooctanamidine	PFOAMD	30	0.00276838			300	No pass active call	108367			108367		300	No pass active call	108367			108367
49	Perfluoro-3-methoxypropanoic_acid	PFMPA	35	0.00201207		0.00166493	300	No pass active call	149100		180188	149100		300	No pass active call	149100		180188	149100
50	Perfluorooctanamide	PFOAM	27	0.00246221			300	No pass active call	121842			121842		300	No pass active call	121842			121842
51	Perfluorohexanesulfonic_acid	PFHxS	43	0.464132	0.289402	3.02417	13.9693	Peak_Frequency_dn	30.0977	48.2695	4.61922	4.61922		3.55166	Peak_Frequency_dn	7.65227	12.2724	1.17443	1.17443
52	((Perfluorooctyl)ethyl)phosphonic_acid	8:2 FTPA	52	0.00477962			300	No pass active call	62766.5			62766.5		300	No pass active call	62766.5			62766.5
53	3H,3H-Perfluoro-2,4-hexanedione	PFHx2ON	53				53.5006	Peak_Frequency_dn						8.62792	Peak_Frequency_dn
54	Octafluoroadipic_acid	PFHx2OA	9	0.000565953			0.974737	Total_Cells_zero	1722.29			1722.29		300	No pass active call	530079			530079
55	Perfluorodecanoic_acid	PFDA	4	0.000149317	0.000137027	0.0281085	19.8513	Peak_Frequency_dn	132947	144872	706.239	706.239		1.9617	Peak_Frequency_dn	13137.8	14316.2	69.7903	69.7903
56	Fluorinated triethylene glycol monomethyl ether	C7F3ETOH	20				0.0892548	Total_Cells_zero						300	No pass active call
