# Supplementary material for: Characterizing PFAS hazards and risks: a human population-based in vitro cardiotoxicity assessment strategy
Source: Hum Genomics. 2024 Sep 2;18:92. doi: 10.1186/s40246-024-00665-x (PMC11368000; doi:10.1186/s40246-024-00665-x)
Supplement: Supplementary file 21 — Supplementary Material 21 [file 40246_2024_665_MOESM21_ESM.csv]

	Name	1083_qtprolong	1118_qtprolong	1309_qtprolong	1368_qtprolong	1392_qtprolong	1434_qtprolong	1516_qtprolong	1518_qtprolong	1531_qtprolong	1535_qtprolong	1565_qtprolong	11235_qtprolong	20032_qtprolong	20084_qtprolong	30145_qtprolong	30171_qtprolong	1083_negchron	1118_negchron	1309_negchron	1368_negchron	1392_negchron	1434_negchron	1516_negchron	1518_negchron	1531_negchron	1535_negchron	1565_negchron	11235_negchron	20032_negchron	20084_negchron	30145_negchron	30171_negchron	1083_poschron	1118_poschron	1309_poschron	1368_poschron	1392_poschron	1434_poschron	1516_poschron	1518_poschron	1531_poschron	1535_poschron	1565_poschron	11235_poschron	20032_poschron	20084_poschron	30145_poschron	30171_poschron
1-Pentafluoroethylethanol	1-Pentafluoroethylethanol	300	300	300	300	300	300	300	300	300	300	300	300	300	300	300	300	300	300	300	300	300	300	300	300	300	300	300	300	300	300	300	300	300	300	300	300	300	300	300	300	300	300	300	300	300	300	300	300
3-(Perfluoro-2-butyl)propane-1,2-diol	3-(Perfluoro-2-butyl)propane-1,2-diol	300	300	300	300	300	300	300	300	300	300	300	300	300	300	300	300	300	22.80305	300	300	300	300	300	300	300	300	300	300	300	300	300	300	300	300	300	300	300	300	300	300	300	300	300	300	300	300	300	300
Perfluoro-3,6-dioxaoctane-1,8-dioic_acid	Perfluoro-3,6-dioxaoctane-1,8-dioic_acid	300	300	300	300	300	300	300	300	0.03	300	300	300	300	300	300	300	300	300	300	300	300	300	300	300	300	300	300	300	300	300	300	300	300	200.234	300	300	36.0394	300	68.4231	27.95265	300	300	300	300	300	300	300	300
Nonafluoropentanamide	Nonafluoropentanamide	300	300	300	300	300	0.3570795	300	0.612273	0.0567957	300	300	300	0.520383	300	300	300	300	17.2884	300	300	300	300	300	300	300	300	300	300	300	300	300	300	300	300	300	300	300	300	300	300	300	300	300	300	300	300	300	300
3-(Perfluoroisopropyl)-2-propenoic_acid	3-(Perfluoroisopropyl)-2-propenoic_acid	300	300	300	300	300	300	300	300	300	300	300	300	300	300	300	300	300	300	300	300	300	300	300	300	300	300	300	300	300	300	300	300	300	300	300	300	300	300	300	300	300	300	300	300	300	300	300	300
Octafluoroadipamide	Octafluoroadipamide	300	300	300	300	300	300	300	300	300	300	300	300	300	300	300	300	300	300	300	300	300	300	300	300	300	300	300	300	300	300	300	300	300	300	300	300	300	300	300	300	300	300	300	300	300	300	300	300
Dodecafluoroheptanol	Dodecafluoroheptanol	300	300	300	300	300	300	300	300	300	300	300	300	0.5044465	300	300	300	15.2735	1.38654	19.36795	13.7221	18.04095	18.0545	18.9018	14.8661	15.69445	18.39265	20.3172	19.2446	18.33425	19.2785	19.3731	20.05275	300	300	300	300	300	300	300	300	300	300	300	300	300	300	300	300
3,3-Bis(trifluoromethyl)-2-propenoic_acid	3,3-Bis(trifluoromethyl)-2-propenoic_acid	300	300	300	300	300	300	300	300	300	300	300	300	300	300	300	300	300	300	300	300	300	300	300	300	300	300	300	300	300	300	300	300	300	300	300	300	300	300	300	300	300	300	300	300	300	300	300	300
Perfluoro(4-methoxybutanoic)_acid	Perfluoro(4-methoxybutanoic)_acid	300	300	300	300	300	300	300	300	300	300	300	300	300	300	300	300	300	300	300	300	300	300	300	300	300	300	300	300	300	300	300	300	300	300	300	300	300	300	300	300	300	300	300	300	300	300	300	300
Perfluorobutanesulfonic_acid	Perfluorobutanesulfonic_acid	300	300	300	300	300	300	39.74015	300	300	300	300	300	300	300	300	300	300	300	300	300	300	126.231	29.66755	300	300	300	300	41.3904	300	300	300	73.64775	0.03	300	300	300	300	300	300	300	300	300	300	300	300	300	0.03	300
Perfluoro-3,6-dioxaheptanoic_acid	Perfluoro-3,6-dioxaheptanoic_acid	300	300	300	300	300	300	0.03	0.03	300	300	300	300	300	300	300	300	300	300	300	300	300	300	300	300	300	300	300	300	300	300	300	300	300	300	300	300	300	300	300	300	300	300	300	300	300	300	0.03	300
Heptafluorobutanol	Heptafluorobutanol	300	300	300	300	300	300	0.03	0.03	300	300	300	300	300	300	300	300	300	300	300	300	300	300	300	300	300	300	300	300	300	300	300	300	300	300	300	300	300	300	300	300	300	300	300	300	300	300	0.03	300
4_2_Fluorotelomer_sulfonic_acid	4_2_Fluorotelomer_sulfonic_acid	300	300	300	300	300	300	300	300	300	300	300	300	300	300	300	300	300	300	300	300	300	300	300	300	300	300	300	300	300	300	300	300	300	300	300	300	300	300	300	300	300	300	300	300	300	300	0.03	300
Hexafluoroamylene_glycol	Hexafluoroamylene_glycol	300	300	300	300	300	300	0.03	0.03	300	300	300	300	300	300	300	300	300	300	300	300	300	300	300	300	300	300	300	300	300	300	300	300	300	300	300	300	300	300	300	300	300	300	300	300	300	300	0.03	300
Heptafluorobutyramide	Heptafluorobutyramide	300	300	300	300	300	300	0.03	0.03	0.03	300	300	300	0.03	300	300	300	300	300	300	300	300	300	300	300	300	300	300	300	300	300	300	300	300	300	300	300	300	300	300	300	300	300	300	300	300	300	0.03	300
Perfluoropentanamide	Perfluoropentanamide	300	7.194115	300	300	300	0.54343	0.0468342	0.189784	2.03614	300	1.779395	300	0.1308045	300	300	17.04665	300	300	300	300	300	300	300	300	300	300	300	300	300	300	300	300	300	300	300	300	300	300	300	300	300	300	300	300	300	300	0.03	300
2,2,3,3,4,4-Hexafluorobutanoic_acid	2,2,3,3,4,4-Hexafluorobutanoic_acid	300	300	300	300	300	300	0.03	0.03	300	300	300	300	300	300	300	300	300	300	300	300	300	300	300	300	300	300	300	300	300	300	300	300	0.03	300	300	300	300	300	300	300	300	300	300	300	300	300	0.03	300
Ammonium_perfluorooctanoate	Ammonium_perfluorooctanoate	300	300	300	300	300	300	300	0.03	0.03	300	300	300	300	300	300	300	262.333	11.01525	100.6405	252.487	246.303	46.10615	58.3808	87.28	18.8923	43.50485	140.343	4.51008	79.8668	174.9445	285.3585	7.158295	0.03	300	300	300	300	300	300	300	300	300	300	300	300	300	0.03	300
Perfluorononanoic_acid	Perfluorononanoic_acid	300	300	300	300	300	300	0.03	0.03	300	300	300	300	300	300	300	300	246.88	10.9806	35.2323	186.972	154.8115	19.9927	20.4307	51.1037	40.23985	31.82205	157.0605	2.795165	27.90495	129.229	203.694	7.85745	300	300	300	300	300	300	300	300	300	300	300	300	300	300	0.03	300
2-Aminohexafluoropropan-2-ol	2-Aminohexafluoropropan-2-ol	300	300	300	300	300	300	0.03	0.03	300	300	300	300	300	300	300	300	222.237	16.8656	151.9225	245.3685	201.6635	85.73455	22.5828	113.713	125.7375	83.8477	206.515	7.51449	80.86125	115.7925	248.301	36.47085	300	300	300	300	300	300	300	300	300	300	300	300	300	300	0.03	300
4_2_Fluorotelomer_alcohol	4_2_Fluorotelomer_alcohol	300	300	300	300	300	300	0.03	0.03	0.03	300	300	300	300	300	300	300	300	22.84985	300	300	300	300	300	300	300	300	300	300	300	300	300	300	300	300	300	300	300	300	300	300	300	300	300	300	300	300	0.03	300
Perfluoro-3,6,9-trioxatridecanoic_acid	Perfluoro-3,6,9-trioxatridecanoic_acid	300	300	300	300	300	300	0.03	300	0.03	300	300	300	300	300	300	300	21.81355	18.283	113.0495	196.967	165.785	22.7871	22.1881	207.4015	3.38426	79.39425	142.1815	23.10355	41.95305	77.9058	156.612	20.68995	300	300	300	300	300	300	300	300	300	300	300	300	300	300	300	300
1H,1H,5H-Perfluoropentanol	1H,1H,5H-Perfluoropentanol	300	300	300	300	300	300	4.5646	2.032195	0.03	300	300	300	300	5.77165	300	300	289.9725	22.77	300	300	300	300	300	300	45.93635	300	300	300	300	35.09295	300	300	300	300	300	300	300	300	300	300	300	300	300	300	300	300	300	300
8_2_Fluorotelomer_alcohol	8_2_Fluorotelomer_alcohol	300	300	300	300	300	300	300	300	300	300	300	300	300	300	300	300	300	300	300	300	300	300	300	300	300	300	300	300	300	300	300	300	300	300	300	300	300	300	300	300	300	300	300	300	300	300	300	300
Perfluorohexanoic_acid	Perfluorohexanoic_acid	300	300	300	300	300	300	300	300	300	300	300	300	300	300	300	300	300	300	300	300	300	300	300	300	300	300	300	300	300	300	300	300	300	300	300	300	300	300	300	300	300	300	300	300	300	300	300	300
6_2_Fluorotelomer_alcohol	6_2_Fluorotelomer_alcohol	300	300	300	300	300	300	300	300	300	300	300	300	300	300	300	300	58.6696	31.46315	300	300	300	300	300	300	300	300	300	300	300	300	300	300	300	300	300	300	300	1.727725	300	300	300	5.240705	300	300	300	300	300	300
Perfluorobutanoic_acid	Perfluorobutanoic_acid	300	300	300	300	300	300	300	300	300	300	300	300	300	300	300	300	300	300	300	300	300	300	300	300	300	300	300	300	300	300	300	300	300	300	300	300	300	300	300	300	300	300	300	300	300	300	300	300
Perfluorooctanoic_acid	Perfluorooctanoic_acid	300	300	300	300	300	300	300	300	300	300	300	300	300	300	300	300	280.058	7.02187	11.12075	153.301	151.41	26.07185	8.998475	92.74865	49.0225	41.83385	171.6275	5.135105	51.50335	175.64	263.4725	7.041215	300	300	300	300	300	300	300	300	300	300	300	300	300	300	300	300
Potassium_perfluorobutanesulfonate	Potassium_perfluorobutanesulfonate	300	300	300	300	300	300	300	300	0.03	300	300	300	300	300	300	300	300	33.8284	300	300	300	300	300	300	300	300	300	67.8272	300	300	300	300	300	300	300	300	300	300	300	300	300	300	300	300	300	300	300	300
2H,2H,3H,3H-Perfluorooctanoic_acid	2H,2H,3H,3H-Perfluorooctanoic_acid	300	178.4215	290.551	300	300	300	43.873	233.904	17.02825	300	138.5535	206.697	48.44045	159.439	300	205.1405	39.5844	19.9963	37.7337	148.2205	20.43525	23.77535	21.06255	105.232	24.88355	75.1357	102.1635	16.92465	29.7864	20.0291	22.2172	21.8222	300	300	300	300	300	300	300	300	300	300	300	300	300	300	300	300
Perfluorohexanesulfonamide	Perfluorohexanesulfonamide	30.82845	300	300	300	300	300	300	300	300	16.8425	300	300	300	300	300	300	25.7392	1.328005	14.73645	135.133	91.7938	9.3744	14.29305	32.82435	6.44418	12.5652	91.9733	0.6929205	13.35275	54.3743	34.88975	7.69777	300	300	300	300	300	300	300	300	300	300	300	300	300	300	300	300
6_2_Fluorotelomer_sulfonic_acid	6_2_Fluorotelomer_sulfonic_acid	300	300	300	300	300	300	300	300	300	300	300	300	300	300	300	300	300	12.84505	300	300	300	300	33.4919	42.5989	25.1146	300	39.5769	6.83683	300	300	300	24.4695	300	300	300	300	300	300	300	300	300	300	300	300	300	300	300	300
8_2_Fluorotelomer_sulfonic_acid	8_2_Fluorotelomer_sulfonic_acid	245.1225	218.581	114.705	234.0845	257.163	17.2046	37.961	161.0915	47.3557	164.0485	221.3975	168.528	238.4145	21.9083	120.751	20.1227	300	221.944	33.9467	300	300	12.8244	6.596185	65.67815	1.063885	60.947	9.957585	0.121112	34.4633	0.767937	15.2796	6.389085	27.7639	300	300	77.4232	109.7945	300	300	300	300	300	300	300	300	300	300	300
9-Chloro-perfluorononanoic_acid	9-Chloro-perfluorononanoic_acid	300	300	300	300	300	300	300	300	300	300	300	300	300	300	300	300	269.682	13.08635	84.2662	298.37	274.5165	10.93855	14.8764	128.015	243.0345	39.9436	240.579	2.231085	44.8171	141.5665	272.917	6.24397	300	300	300	300	300	300	300	300	300	300	300	300	300	300	300	300
Perfluoroundecanoic_acid	Perfluoroundecanoic_acid	300	155.4105	300	300	300	300	300	17.35955	300	300	300	300	300	300	300	4.566745	300	300	300	300	300	300	0.03	1.187645	300	300	300	0.3952465	300	300	300	0.959593	300	300	300	300	300	300	300	300	300	300	300	300	300	300	300	300
Perfluoro-4-isopropoxybutanoic_acid	Perfluoro-4-isopropoxybutanoic_acid	300	300	300	300	300	300	300	300	0.03	300	300	300	300	300	300	300	300	300	300	300	300	300	300	300	300	300	300	300	300	300	300	300	300	300	300	300	300	300	300	300	300	300	300	300	300	300	300	300
Perfluorooctanesulfonic_acid	Perfluorooctanesulfonic_acid	300	300	300	300	300	300	300	300	300	300	300	300	300	300	300	300	300	10.60835	117.275	300	300	13.3316	20.44015	299.9855	59.11105	166.5035	300	0.5808435	129.034	80.72	300	6.943505	300	300	300	300	300	300	300	300	300	300	300	300	300	300	300	300
2,2,2-Trifluoroethyl_perfluorobutanesulfonate	2,2,2-Trifluoroethyl_perfluorobutanesulfonate	300	300	300	300	300	300	0.03	0.03	0.03	300	300	300	300	300	300	300	300	300	300	300	300	300	300	300	300	300	300	300	300	300	300	49.13125	300	300	300	300	300	300	300	300	300	300	300	300	300	300	300	300
Methyl_perfluoro(3-(1-ethenyloxypropan-2-yloxy)propanoate)	Methyl_perfluoro(3-(1-ethenyloxypropan-2-yloxy)propanoate)	300	300	194.98	300	300	300	230.584	233.9285	24.87635	300	300	300	245.6685	37.5155	265.1455	213.6495	300	300	300	300	300	300	300	300	300	300	300	300	300	300	300	300	300	300	300	300	300	300	300	300	300	300	300	300	300	300	300	300
1-(Perfluorofluorooctyl)propane-2,3-diol	1-(Perfluorofluorooctyl)propane-2,3-diol	300	300	300	300	300	300	300	300	300	300	300	300	300	300	300	300	24.44575	0.2575435	300	300	300	300	300	300	300	300	300	300	300	300	300	300	300	3.096485	0.3940325	300	300	0.1903585	0.5163705	300	300	300	300	0.2307385	300	300	300	0.1357815
3_3_Fluorotelomer_carboxylic_acid	3_3_Fluorotelomer_carboxylic_acid	300	300	300	300	300	300	0.03	0.03	300	300	300	300	300	300	300	300	300	300	300	300	300	300	300	300	300	300	300	300	300	300	300	300	300	300	300	300	300	300	300	300	300	300	300	300	300	300	300	300
3-Perfluoroheptylpropanoic_acid	3-Perfluoroheptylpropanoic_acid	300	300	300	300	300	300	300	300	25.3653	300	300	300	33.75325	36.73315	300	300	238.8485	13.76935	110.2775	191.7085	231.9605	21.01095	56.9467	177.3375	80.7373	130.9025	199.224	20.15385	133.3935	174.3455	256.7155	24.9112	300	300	300	300	300	300	300	300	300	300	300	300	300	300	300	300
N-Methyl-N-(2-hydroxyethyl)perfluorooctanesulfonamide	N-Methyl-N-(2-hydroxyethyl)perfluorooctanesulfonamide	300	300	300	300	300	300	300	300	300	300	300	300	300	300	300	300	16.90485	0.03	300	300	300	42.21615	300	300	300	300	300	35.4346	300	300	300	20.19795	300	300	300	300	300	0.03	0.0375465	300	300	300	300	0.03	0.198751	300	300	300
Perfluoroheptanoic_acid	Perfluoroheptanoic_acid	300	300	300	300	300	300	0.03	0.03	0.03	300	300	300	300	300	300	300	289.3135	39.7818	193.6435	300	290.631	207.289	68.0721	186.884	78.6987	193.6555	218.208	20.6416	232.19	258.9885	300	181.8095	300	300	300	300	300	300	300	300	300	300	300	300	300	300	300	300
Perfluoropropanoic_acid	Perfluoropropanoic_acid	300	300	300	300	300	300	300	300	0.307209	300	300	300	300	300	300	300	300	300	300	300	300	300	300	300	300	300	300	300	300	300	300	300	300	300	300	300	300	300	300	300	300	300	300	300	300	300	300	300
Perfluoropentanoic_acid	Perfluoropentanoic_acid	300	300	300	300	300	300	300	300	300	300	300	300	300	300	300	300	300	300	300	300	300	300	300	300	300	300	300	300	300	300	300	300	300	300	300	300	300	300	300	300	300	300	300	300	300	300	300	300
6_1_Fluorotelomer_alcohol	6_1_Fluorotelomer_alcohol	300	300	300	300	300	300	300	0.03	0.03	300	300	300	300	300	300	300	24.58485	0.5542305	300	74.87705	300	21.9181	300	300	300	300	300	21.4691	300	300	300	24.27225	300	300	300	300	300	300	300	300	300	300	300	300	300	300	300	300
Perfluorooctanamidine	Perfluorooctanamidine	300	300	300	300	300	300	300	0.072428	0.03	300	300	300	0.04258205	0.1449145	300	300	300	0.127754	300	300	300	300	300	300	300	2.86338	300	0.49898	300	300	300	300	300	300	300	300	300	300	300	300	300	300	300	300	300	300	300	300
Perfluoro-3-methoxypropanoic_acid	Perfluoro-3-methoxypropanoic_acid	300	300	300	300	300	300	300	300	300	300	300	300	300	300	300	300	300	300	300	300	300	300	300	300	300	300	300	300	300	300	300	300	300	300	300	300	300	300	300	300	300	300	300	300	300	300	300	300
Perfluorooctanamide	Perfluorooctanamide	300	300	300	300	300	300	300	0.03	0.03	300	300	300	0.03	0.03	300	300	300	300	300	300	300	300	300	300	300	300	300	300	300	300	300	300	300	300	300	300	300	300	300	300	300	300	300	300	300	300	300	300
Perfluorohexanesulfonic_acid	Perfluorohexanesulfonic_acid	300	300	300	300	300	300	300	300	300	300	300	280.5485	300	192.0125	300	21.17925	300	19.599	78.09465	300	300	63.5999	17.5541	300	24.5348	43.43775	81.65675	26.4767	84.5129	300	300	46.1279	300	300	300	300	300	300	300	300	300	300	300	300	300	300	300	300
((Perfluorooctyl)ethyl)phosphonic_acid	((Perfluorooctyl)ethyl)phosphonic_acid	300	300	300	300	300	300	300	300	300	300	300	300	300	300	300	300	300	300	300	300	300	300	300	300	300	300	300	300	300	300	300	300	300	300	300	300	300	300	300	300	300	300	300	300	300	300	300	300
3H,3H-Perfluoro-2,4-hexanedione	3H,3H-Perfluoro-2,4-hexanedione	300	300	300	300	300	300	300	300	0.03	300	300	300	300	300	300	300	256.3765	24.58545	134.3235	194.7395	216.94	22.6052	45.2573	189.162	117.248	219.075	201.093	24.9092	113.3585	114.01	259.2605	23.47185	300	300	300	300	300	300	300	300	300	300	300	300	300	300	300	300
Octafluoroadipic_acid	Octafluoroadipic_acid	300	300	300	300	300	300	300	300	0.03	300	300	300	300	300	300	300	300	300	300	300	300	300	300	300	300	300	300	300	300	300	300	300	300	300	300	300	300	300	300	300	300	300	300	300	300	300	300	300
Perfluorodecanoic_acid	Perfluorodecanoic_acid	300	300	300	300	300	19.9085	300	300	300	300	300	300	300	300	300	300	18.30445	2.31283	56.23095	196.365	27.4604	12.376	14.85935	180.5375	64.3521	66.5003	197.162	15.49195	151.8315	77.59935	228.7185	7.82693	300	300	300	300	300	300	300	300	300	300	300	300	300	300	300	300
Fluorinated_triethylene_glycol_monomethyl_ether	Fluorinated_triethylene_glycol_monomethyl_ether	300	300	300	300	300	300	300	300	0.03	300	300	300	300	300	300	300	300	2.519875	300	300	300	25.2781	300	300	300	300	300	300	300	300	300	300	300	300	300	300	300	300	0.03	0.03	300	300	300	300	300	300	0.03	0.03075565
[truncated: 33 more columns]
