# Supplementary material for: Characterizing PFAS hazards and risks: a human population-based in vitro cardiotoxicity assessment strategy
Source: Hum Genomics. 2024 Sep 2;18:92. doi: 10.1186/s40246-024-00665-x (PMC11368000; doi:10.1186/s40246-024-00665-x)
Supplement: Supplementary file 23 — Supplementary Material 23 [file 40246_2024_665_MOESM23_ESM.xlsx]

## Sheet: Sheet3
		Chem.Name	1-Pentafluoroethylethanol	3-(Perfluoro-2-butyl)propane-1,2-diol	Perfluoro-3,6-dioxaoctane-1,8-dioic_acid	Nonafluoropentanamide	3_(Perfluoroisopropyl)_2_propenoic_acid	Octafluoroadipamide	Dodecafluoroheptanol	3_3_Bis(trifluoromethyl)_2_propenoic_acid	Perfluoro(4_methoxybutanoic)_acid	Perfluorobutanesulfonic_acid	Perfluoro-3,6-dioxaheptanoic_acid	Heptafluorobutanol	4_2_Fluorotelomer_sulfonic_acid	Hexafluoroamylene_glycol	Heptafluorobutyramide	Perfluoropentanamide	2_2_3_3_4_4_Hexafluorobutanoic_acid	Ammonium_perfluorooctanoate	Perfluorononanoic_acid	2_Aminohexafluoropropan_2_ol	4_2_Fluorotelomer_alcohol	Perfluoro_3_6_9_trioxatridecanoic_acid	1H_1H_5H_Perfluoropentanol	8_2_Fluorotelomer_alcohol	Perfluorohexanoic_acid	6_2_Fluorotelomer_alcohol	Perfluorobutanoic_acid	Perfluorooctanoic_acid	Potassium_perfluorobutanesulfonate	2H_2H_3H_3H_Perfluorooctanoic_acid	Perfluorohexanesulfonamide	6_2_Fluorotelomer_sulfonic_acid	8_2_Fluorotelomer_sulfonic_acid	9_Chloro_perfluorononanoic_acid	Perfluoroundecanoic_acid	Perfluoro_4_isopropoxybutanoic_acid	Perfluorooctanesulfonic_acid	2_2_2_Trifluoroethyl_perfluorobutanesulfonate	Methyl_perfluoro(3_(1_ethenyloxypropan_2_yloxy)propanoate)	1_(Perfluorofluorooctyl)propane_2_3_diol	3_3_Fluorotelomer_carboxylic_acid	3_Perfluoroheptylpropanoic_acid	N_Methyl_N_(2_hydroxyethyl)perfluorooctanesulfonamide	Perfluoroheptanoic_acid	Perfluoropropanoic_acid	Perfluoropentanoic_acid	6_1_Fluorotelomer_alcohol
		Chem.ID	S1	S2	S3	S4	S5	S6	S7	S8	S9	S10	S11	S12	S13	S14	S15	S16	S17	S18	S19	S20	S21	S22	S23	S24	S25	S26	S27	S28	S29	S30	S31	S32	S33	S34	S35	S36	S37	S38	S39	S40	S41	S42	S43	S44	S45	S46	S47
Cardio.Specific.Phenotype	Cardio.Donor.ID	Cardio.Specific.Phenotype.with.Donor.ID
Decay_Rise_Ratio_Up_Med_POD	1083	Decay_Rise_Ratio_Up_Med_POD_1083	300	300	300	300	300	300	300	300	300	300	300	300	300	300	300	300	300	300	300	300	300	300	300	300	38.157	300	245.123	300	300	300	300	300	300	300	300	300	300	300	300	300	300	300	300	300	300	300	300
Decay_Rise_Ratio_Up_Med_POD	1118	Decay_Rise_Ratio_Up_Med_POD_1118	300	300	300	300	300	300	300	300	7.19412	300	300	300	300	300	300	300	300	300	300	300	300	300	300	178.422	300	300	218.581	300	155.411	300	300	300	300	300	300	300	300	300	300	300	300	300	300	300	300	300	300
Decay_Rise_Ratio_Up_Med_POD	1309	Decay_Rise_Ratio_Up_Med_POD_1309	300	300	300	300	300	300	300	300	300	300	300	300	300	300	300	300	300	300	300	300	300	300	300	290.551	300	300	114.705	300	300	300	300	300	300	300	194.98	300	300	300	300	300	300	300	300	300	300	300	300
Decay_Rise_Ratio_Up_Med_POD	1368	Decay_Rise_Ratio_Up_Med_POD_1368	300	300	300	300	300	300	300	300	300	300	300	300	300	300	300	300	300	300	300	300	300	300	300	300	300	300	234.084	300	300	300	300	300	300	300	300	300	300	300	300	300	300	300	300	300	300	300	300
Decay_Rise_Ratio_Up_Med_POD	1392	Decay_Rise_Ratio_Up_Med_POD_1392	300	300	300	300	300	300	300	300	300	300	300	300	300	300	300	300	300	300	300	300	300	300	300	300	300	300	257.163	300	300	300	300	300	300	300	300	300	300	300	300	300	300	300	300	300	300	300	300
Decay_Rise_Ratio_Up_Med_POD	1434	Decay_Rise_Ratio_Up_Med_POD_1434	300	300	300	300	300	300	300	300	0.54343	300	300	300	300	300	300	300	300	300	300	300	300	300	300	300	300	300	17.2046	300	300	300	300	300	0.357079	300	300	300	300	300	300	300	300	300	300	300	300	300	300
Decay_Rise_Ratio_Up_Med_POD	1516	Decay_Rise_Ratio_Up_Med_POD_1516	300	300	39.7401	0.03	0.03	300	0.03	0.03	0.0468342	0.03	300	0.03	0.03	0.03	0.03	300	0.03	300	300	300	300	300	300	43.873	300	300	37.961	300	300	300	300	300	300	0.03	230.584	300	0.03	300	300	300	0.03	300	300	300	300	300	300
Decay_Rise_Ratio_Up_Med_POD	1518	Decay_Rise_Ratio_Up_Med_POD_1518	300	300	300	0.03	0.03	300	0.03	0.03	0.189784	0.03	0.03	0.03	0.03	0.03	300	300	0.03	300	300	300	300	300	300	233.904	300	300	161.091	300	17.3595	300	300	300	0.612273	0.03	233.929	300	0.03	300	300	300	0.03	300	300	0.03	0.072428	300	0.03
Decay_Rise_Ratio_Up_Med_POD	1531	Decay_Rise_Ratio_Up_Med_POD_1531	300	300	300	300	300	300	300	0.03	2.03614	300	0.03	300	300	0.03	0.658973	0.03	0.03	300	300	300	300	300	0.03	17.0282	300	300	47.3557	300	300	300	0.03	300	0.0567957	0.03	24.8763	300	300	25.3653	300	300	0.03	0.307209	300	0.03	0.03	300	0.03
Decay_Rise_Ratio_Up_Med_POD	1535	Decay_Rise_Ratio_Up_Med_POD_1535	300	300	300	300	300	300	300	300	300	300	300	300	300	300	300	300	300	300	300	300	300	300	300	300	19.7439	300	164.048	300	300	300	300	300	300	300	300	300	300	300	300	300	300	300	300	300	300	300	300
Decay_Rise_Ratio_Up_Med_POD	1565	Decay_Rise_Ratio_Up_Med_POD_1565	300	300	300	300	300	300	300	300	1.7794	300	300	300	300	300	300	300	300	300	300	300	300	300	300	138.554	300	300	221.398	300	300	300	300	300	300	300	300	300	300	300	300	300	300	300	300	300	300	300	300
Decay_Rise_Ratio_Up_Med_POD	11235	Decay_Rise_Ratio_Up_Med_POD_11235	300	300	300	300	300	300	300	300	300	300	300	300	300	300	300	300	300	300	300	300	300	300	300	206.697	300	300	168.528	300	300	300	300	300	300	300	300	300	300	300	300	300	300	300	300	300	300	300	300
Decay_Rise_Ratio_Up_Med_POD	20032	Decay_Rise_Ratio_Up_Med_POD_20032	300	300	300	300	300	300	300	0.03	0.130804	300	300	300	300	300	300	300	300	300	300	300	300	300	300	48.4404	46.0209	300	238.415	300	300	300	300	300	0.520383	300	245.668	300	300	33.7533	300	300	300	300	300	300	0.0425821	300	0.03
Decay_Rise_Ratio_Up_Med_POD	20084	Decay_Rise_Ratio_Up_Med_POD_20084	300	300	300	300	300	300	300	300	300	300	300	300	300	300	300	300	0.512212	300	300	300	300	300	300	159.439	300	300	21.9083	300	300	300	300	300	300	300	37.5155	300	300	36.7332	300	300	300	300	300	300	0.144915	300	0.03
Decay_Rise_Ratio_Up_Med_POD	30145	Decay_Rise_Ratio_Up_Med_POD_30145	300	300	300	300	300	300	300	300	300	300	300	300	300	300	300	300	300	300	300	300	300	300	300	300	55.4383	300	120.751	300	300	300	300	300	300	300	265.146	300	300	300	300	300	300	300	300	300	300	300	300
Decay_Rise_Ratio_Up_Med_POD	30171	Decay_Rise_Ratio_Up_Med_POD_30171	300	300	300	300	300	300	300	300	17.0466	300	300	300	300	300	300	300	300	300	300	300	300	300	300	205.141	300	300	20.1227	300	4.56675	300	300	300	300	300	213.649	300	300	300	300	300	300	300	300	300	300	300	300
		Decay_Rise_Ratio_Min_POD_alldonors	300	300	39.7401	0.03	0.03	300	0.03	0.03	0.0468342	0.03	0.03	0.03	0.03	0.03	0.03	0.03	0.03	300	300	300	300	300	0.03	17.0282	19.7439	300	17.2046	300	4.56675	300	0.03	300	0.0567957	0.03	24.8763	300	0.03	25.3653	300	300	0.03	0.307209	300	0.03	0.03	300	0.03
Peak_Freq_Down_Med_POD	1083	Peak_Freq_Down_Med_POD_1083	300	300	300	300	300	300	16.7909	300	300	300	300	300	300	300	300	300	300	262.333	246.88	222.237	300	21.1365	93.0121	300	300	58.6696	300	241.435	300	39.5844	29.2163	300	300	269.682	300	300	300	300	300	24.4458	300	238.849	16.9048	289.313	300	300	24.5848
Peak_Freq_Down_Med_POD	1118	Peak_Freq_Down_Med_POD_1118	300	22.803	300	17.2884	300	300	3.95083	300	300	300	300	300	300	300	300	300	300	11.0152	10.9806	16.8656	22.8498	20.6678	22.3956	300	300	31.4631	300	8.24436	33.8284	19.9963	2.16375	12.8451	221.944	13.0863	300	300	10.6083	300	300	0.257543	300	13.7693	0.03	39.7818	300	300	0.55423
Peak_Freq_Down_Med_POD	1309	Peak_Freq_Down_Med_POD_1309	300	300	300	300	300	300	19.7821	300	300	300	300	300	300	300	300	300	300	100.641	35.2323	151.923	300	45.054	300	300	300	300	300	15.0883	300	37.7337	23.3878	300	33.9467	84.2662	300	300	117.275	300	300	300	300	110.278	300	193.643	300	300	300
Peak_Freq_Down_Med_POD	1368	Peak_Freq_Down_Med_POD_1368	300	300	300	300	300	300	14.6815	300	300	300	300	300	300	300	300	300	300	252.487	186.972	245.369	300	158.406	300	300	300	300	300	238.375	300	148.22	159.315	300	300	298.37	300	300	300	300	300	300	300	191.708	300	300	300	300	74.877
Peak_Freq_Down_Med_POD	1392	Peak_Freq_Down_Med_POD_1392	300	300	300	300	300	300	17.1859	300	300	300	300	300	300	300	300	300	300	246.303	154.811	201.663	300	106.983	300	300	300	300	300	173.255	300	20.4352	146.029	300	300	274.517	300	300	300	300	300	300	300	231.96	300	290.631	300	300	300
Peak_Freq_Down_Med_POD	1434	Peak_Freq_Down_Med_POD_1434	300	300	300	300	300	300	17.1334	300	300	126.231	300	300	300	300	300	300	300	46.1061	19.9927	85.7345	300	23.5203	300	300	300	300	300	32.1949	300	23.7753	12.7634	300	12.8244	10.9385	300	300	13.3316	300	300	300	300	21.011	42.2161	207.289	300	300	21.9181
Peak_Freq_Down_Med_POD	1516	Peak_Freq_Down_Med_POD_1516	300	300	300	300	300	300	18.7477	300	300	29.6675	300	300	300	300	300	300	300	58.3808	20.4307	22.5828	300	19.4447	300	300	300	300	300	11.1403	300	21.0626	18.0698	33.4919	6.59619	14.8764	0.03	300	20.4401	300	300	300	300	56.9467	300	68.0721	300	300	300
Peak_Freq_Down_Med_POD	1518	Peak_Freq_Down_Med_POD_1518	300	300	300	300	300	300	17.1811	300	300	300	300	300	300	300	300	300	300	87.28	51.1037	113.713	300	176.464	300	300	300	300	300	75.3752	300	105.232	39.8946	42.5989	65.6782	128.015	1.18765	300	299.986	300	300	300	300	177.338	300	186.884	300	300	300
Peak_Freq_Down_Med_POD	1531	Peak_Freq_Down_Med_POD_1531	300	300	300	300	300	300	16.9835	300	300	300	300	300	300	300	300	300	300	18.8923	40.2398	125.737	300	3.19584	179.816	300	300	300	300	21.7706	300	24.8835	12.6829	25.1146	1.06388	243.035	300	300	59.111	300	300	300	300	80.7373	300	78.6987	300	300	300
Peak_Freq_Down_Med_POD	1535	Peak_Freq_Down_Med_POD_1535	300	300	300	300	300	300	18.7188	300	300	300	300	300	300	300	300	300	300	43.5048	31.8221	83.8477	300	29.2267	300	300	300	300	300	48.6594	300	75.1357	15.8811	300	60.947	39.9436	300	300	166.504	300	300	300	300	130.903	300	193.655	300	300	300
Peak_Freq_Down_Med_POD	1565	Peak_Freq_Down_Med_POD_1565	300	300	300	300	300	300	18.5482	300	300	300	300	300	300	300	300	300	300	140.343	157.06	206.515	300	162.964	300	300	300	300	300	140.101	300	102.163	135.351	39.5769	9.95758	240.579	300	300	300	300	300	300	300	199.224	300	218.208	300	300	300
Peak_Freq_Down_Med_POD	11235	Peak_Freq_Down_Med_POD_11235	300	300	300	300	300	300	17.0727	300	300	41.3904	300	300	300	300	300	300	300	4.51008	2.79516	7.51449	300	19.89	300	300	300	300	300	7.26046	67.8272	16.9246	2.30708	6.83683	0.121112	2.23109	0.395247	300	0.580843	300	300	300	300	20.1538	35.4346	20.6416	300	300	21.4691
Peak_Freq_Down_Med_POD	20032	Peak_Freq_Down_Med_POD_20032	300	300	300	300	300	300	17.6025	300	300	300	300	300	300	300	300	300	300	79.8668	27.9049	80.8612	300	51.9126	300	300	300	300	300	80.5751	300	29.7864	20.9234	300	34.4633	44.8171	300	300	129.034	300	300	300	300	133.393	300	232.19	300	300	300
Peak_Freq_Down_Med_POD	20084	Peak_Freq_Down_Med_POD_20084	300	300	300	300	300	300	18.199	300	300	300	300	300	300	300	300	300	300	174.945	129.229	115.793	300	79.9597	64.5254	300	300	300	300	149.183	300	20.0291	81.2656	300	0.767937	141.566	300	300	80.72	300	300	300	300	174.345	300	258.988	300	300	300
Peak_Freq_Down_Med_POD	30145	Peak_Freq_Down_Med_POD_30145	300	300	300	300	300	300	18.0512	300	300	300	300	300	300	300	300	300	300	285.358	203.694	248.301	300	51.4841	300	300	300	300	300	236.069	300	22.2172	64.0866	300	15.2796	272.917	300	300	300	300	300	300	300	256.716	300	300	300	300	300
Peak_Freq_Down_Med_POD	30171	Peak_Freq_Down_Med_POD_30171	300	300	300	300	300	300	17.9961	300	300	73.6478	300	300	300	300	300	300	300	7.15829	7.85745	36.4708	300	21.9048	300	300	300	300	300	11.0198	300	21.8222	12.1692	24.4695	6.38908	6.24397	0.959593	300	6.94351	49.1313	300	300	300	24.9112	20.1979	181.81	300	300	24.2722
		Peak_Freq_Down_Min_POD_alldonors	300	22.803	300	17.2884	300	300	3.95083	300	300	29.6675	300	300	300	300	300	300	300	4.51008	2.79516	7.51449	22.8498	3.19584	22.3956	300	300	31.4631	300	7.26046	33.8284	16.9246	2.16375	6.83683	0.121112	2.23109	0.03	300	0.580843	49.1313	300	0.257543	300	13.7693	0.03	20.6416	300	300	0.55423
Peak_Freq_Up_Med_POD	1083	Peak_Freq_Up_Med_POD_1083	300	300	300	300	300	300	300	300	300	0.03	300	300	300	300	300	300	0.03	0.03	300	300	300	300	300	300	300	300	300	300	300	300	300	300	27.7639	300	300	300	300	300	300	300	300	300	300	300	300	300	300
Peak_Freq_Up_Med_POD	1118	Peak_Freq_Up_Med_POD_1118	300	300	200.234	300	300	300	300	300	300	300	300	300	300	300	300	300	300	300	300	300	300	300	300	300	300	300	300	300	300	300	300	300	300	300	300	300	300	300	300	3.09648	300	300	300	300	300	300	300
Peak_Freq_Up_Med_POD	1309	Peak_Freq_Up_Med_POD_1309	300	300	300	300	300	300	300	300	300	300	300	300	300	300	300	300	300	300	300	300	300	300	300	300	300	300	300	300	300	300	300	300	300	300	300	300	300	300	300	0.394033	300	300	300	300	300	300	300
Peak_Freq_Up_Med_POD	1368	Peak_Freq_Up_Med_POD_1368	300	300	300	300	300	300	300	300	300	300	300	300	300	300	300	300	300	300	300	300	300	300	300	300	300	300	300	300	300	300	300	300	77.4232	300	300	300	300	300	300	300	300	300	300	300	300	300	300
Peak_Freq_Up_Med_POD	1392	Peak_Freq_Up_Med_POD_1392	300	300	36.0394	300	300	300	300	300	300	300	300	300	300	300	300	300	300	300	300	300	300	300	300	300	300	300	300	300	300	300	300	300	109.794	300	300	300	300	300	300	300	300	300	300	300	300	300	300
Peak_Freq_Up_Med_POD	1434	Peak_Freq_Up_Med_POD_1434	300	300	300	300	300	300	300	300	300	300	300	300	300	300	300	300	300	300	300	300	300	300	300	300	300	1.72772	300	300	300	300	300	300	300	300	300	300	300	300	300	0.190359	300	300	0.03	300	300	300	300
Peak_Freq_Up_Med_POD	1516	Peak_Freq_Up_Med_POD_1516	300	300	68.4231	300	300	300	300	300	300	300	300	300	300	300	300	300	300	300	300	300	300	300	300	300	300	300	300	300	300	300	300	300	300	300	300	300	300	300	300	0.51637	300	300	0.0375465	300	300	300	300
Peak_Freq_Up_Med_POD	1518	Peak_Freq_Up_Med_POD_1518	300	300	27.9526	300	300	300	300	300	300	300	300	300	300	300	300	300	300	300	300	300	300	300	300	300	300	300	300	300	300	300	300	300	300	300	300	300	300	300	300	300	300	300	300	300	300	300	300
Peak_Freq_Up_Med_POD	1531	Peak_Freq_Up_Med_POD_1531	300	300	300	300	300	300	300	300	300	300	300	300	300	300	300	300	300	300	300	300	300	300	300	300	300	300	300	300	300	300	300	300	300	300	300	300	300	300	300	300	300	300	300	300	300	300	300
Peak_Freq_Up_Med_POD	1535	Peak_Freq_Up_Med_POD_1535	300	300	300	300	300	300	300	300	300	300	300	300	300	300	300	300	300	300	300	300	300	300	300	300	300	5.24071	300	300	300	300	300	300	300	300	300	300	300	300	300	300	300	300	300	300	300	300	300
Peak_Freq_Up_Med_POD	1565	Peak_Freq_Up_Med_POD_1565	300	300	300	300	300	300	300	300	300	300	300	300	300	300	300	300	300	300	300	300	300	300	300	300	300	300	300	300	300	300	300	300	300	300	300	300	300	300	300	300	300	300	300	300	300	300	300
Peak_Freq_Up_Med_POD	11235	Peak_Freq_Up_Med_POD_11235	300	300	300	300	300	300	300	300	300	300	300	300	300	300	300	300	300	300	300	300	300	300	300	300	300	300	300	300	300	300	300	300	300	300	300	300	300	300	300	0.230739	300	300	0.03	300	300	300	300
Peak_Freq_Up_Med_POD	20032	Peak_Freq_Up_Med_POD_20032	300	300	300	300	300	300	300	300	300	300	300	300	300	300	300	300	300	300	300	300	300	300	300	300	300	300	300	300	300	300	300	300	300	300	300	300	300	300	300	300	300	300	0.198751	300	300	300	300
Peak_Freq_Up_Med_POD	20084	Peak_Freq_Up_Med_POD_20084	300	300	300	300	300	300	300	300	300	300	300	300	300	300	300	300	300	300	300	300	300	300	300	300	300	300	300	300	300	300	300	300	300	300	300	300	300	300	300	300	300	300	300	300	300	300	300
Peak_Freq_Up_Med_POD	30145	Peak_Freq_Up_Med_POD_30145	300	300	300	300	300	300	300	300	300	0.03	0.03	0.03	0.03	0.03	0.03	0.03	0.03	0.03	0.03	0.03	0.03	300	300	300	300	300	300	300	300	300	300	300	300	300	300	300	300	300	300	300	300	300	300	300	300	300	300
Peak_Freq_Up_Med_POD	30171	Peak_Freq_Up_Med_POD_30171	300	300	300	300	300	300	300	300	300	300	300	300	300	300	300	300	300	300	300	300	300	300	300	300	300	300	300	300	300	300	300	300	300	300	300	300	300	300	300	0.135781	300	300	300	300	300	300	300
		Peak_Freq_Up_Min_POD_alldonors	300	300	27.9526	300	300	300	300	300	300	0.03	0.03	0.03	0.03	0.03	0.03	0.03	0.03	0.03	0.03	0.03	0.03	300	300	300	300	1.72772	300	300	300	300	300	300	27.7639	300	300	300	300	300	300	0.135781	300	300	0.03	300	300	300	300
Peak_Freq_Zero_Med_POD	1083	Peak_Freq_Zero_Med_POD_1083	300	300	300	300	300	300	44.1066	300	300	300	300	300	300	300	300	300	300	300	300	300	300	66.5891	300	300	300	227.498	300	300	300	124.135	111.109	300	300	300	300	300	300	300	300	174.361	300	300	64.9498	300	300	300	84.3344
Peak_Freq_Zero_Med_POD	1118	Peak_Freq_Zero_Med_POD_1118	300	86.0735	300	84.9017	300	300	9.87167	300	300	300	300	300	300	300	300	300	300	110.496	99.3571	100.26	89.1286	63.0182	87.618	300	300	106.585	300	94.1529	116.325	67.4468	8.94707	233.531	300	84.2985	187.149	300	116.421	300	300	1.1853	300	59.8331	0.079479	223.572	300	300	1.75385
Peak_Freq_Zero_Med_POD	1309	Peak_Freq_Zero_Med_POD_1309	300	300	300	300	300	300	50.4325	300	300	300	300	300	300	300	300	300	300	300	300	300	300	141.663	300	300	300	300	300	151.768	300	130.055	101.751	300	300	300	300	300	300	300	300	300	300	300	300	300	300	300	300
Peak_Freq_Zero_Med_POD	1368	Peak_Freq_Zero_Med_POD_1368	300	300	300	300	300	300	39.7702	300	300	300	300	300	300	300	300	300	300	300	300	300	300	300	300	300	300	300	300	300	300	300	300	300	300	300	300	300	300	300	300	300	300	300	300	300	300	300	252.588
Peak_Freq_Zero_Med_POD	1392	Peak_Freq_Zero_Med_POD_1392	300	300	300	300	300	300	45.8203	300	300	300	300	300	300	300	300	300	300	300	300	300	300	300	300	300	300	300	300	300	300	72.9713	300	300	300	300	300	300	300	300	300	300	300	300	300	300	300	300	300
Peak_Freq_Zero_Med_POD	1434	Peak_Freq_Zero_Med_POD_1434	300	300	300	300	300	300	44.6412	300	300	300	300	300	300	300	300	300	300	300	201.996	300	300	69.6163	300	300	300	300	300	300	300	90.8398	60.6228	300	300	87.3809	300	300	147.824	300	300	300	300	90.8534	143.328	300	300	300	75.4378
Peak_Freq_Zero_Med_POD	1516	Peak_Freq_Zero_Med_POD_1516	300	300	300	300	300	300	49.2681	300	300	300	300	300	300	300	300	300	300	300	197.477	152.098	300	60.3321	300	300	300	300	300	142.68	300	75.1249	73.1075	300	300	90.8762	300	300	300	300	300	300	300	220.01	300	300	300	300	300
Peak_Freq_Zero_Med_POD	1518	Peak_Freq_Zero_Med_POD_1518	300	300	300	300	300	300	44.2365	300	300	300	300	300	300	300	300	300	300	300	300	300	300	300	300	300	300	300	300	300	300	300	161.997	300	300	300	300	300	300	300	300	300	300	300	300	300	300	300	300
Peak_Freq_Zero_Med_POD	1531	Peak_Freq_Zero_Med_POD_1531	300	300	300	300	300	300	45.3788	300	300	300	300	300	300	300	300	300	300	256.082	300	300	300	9.38748	300	300	300	300	300	210.557	300	92.6733	54.8629	300	16.5316	300	300	300	300	300	300	300	300	300	300	300	300	300	300
Peak_Freq_Zero_Med_POD	1535	Peak_Freq_Zero_Med_POD_1535	300	300	300	300	300	300	49.0921	300	300	300	300	300	300	300	300	300	300	300	300	300	300	87.9125	300	300	300	300	300	300	300	240.858	66.8201	300	300	243.577	300	300	300	300	300	300	300	300	300	300	300	300	300
Peak_Freq_Zero_Med_POD	1565	Peak_Freq_Zero_Med_POD_1565	300	300	300	300	300	300	46.3714	300	300	300	300	300	300	300	300	300	300	300	300	300	300	300	300	300	300	300	300	300	300	300	300	300	109.808	300	300	300	300	300	300	300	300	300	300	300	300	300	300
Peak_Freq_Zero_Med_POD	11235	Peak_Freq_Zero_Med_POD_11235	300	300	300	300	300	300	45.2331	300	300	300	300	300	300	300	300	300	300	72.3953	31.5321	72.7854	300	57.9379	300	300	300	300	300	92.133	300	59.9162	10.1421	272.682	300	14.7445	95.3835	300	12.5176	300	300	300	300	84.8079	124.463	108.272	300	300	70.1837
Peak_Freq_Zero_Med_POD	20032	Peak_Freq_Zero_Med_POD_20032	300	300	300	300	300	300	46.7771	300	300	300	300	300	300	300	300	300	300	300	256.531	300	300	157.817	300	300	300	300	300	300	300	106.667	98.0328	300	300	271.796	300	300	300	300	300	300	300	300	300	300	300	300	300
Peak_Freq_Zero_Med_POD	20084	Peak_Freq_Zero_Med_POD_20084	300	300	300	300	300	300	46.5327	300	300	300	300	300	300	300	300	300	300	300	300	300	300	246.486	270.913	300	300	300	300	300	300	66.4298	300	300	300	300	300	300	300	300	300	300	300	300	300	300	300	300	300
Peak_Freq_Zero_Med_POD	30145	Peak_Freq_Zero_Med_POD_30145	300	300	300	300	300	300	47.0707	300	300	300	300	300	300	300	300	300	300	300	300	300	300	152.834	300	300	300	300	300	300	300	77.757	265.281	300	89.2803	300	300	300	300	300	300	300	300	300	300	300	300	300	300
Peak_Freq_Zero_Med_POD	30171	Peak_Freq_Zero_Med_POD_30171	300	300	300	300	300	300	47.7882	300	300	300	300	300	300	300	300	300	300	109.5	82.8306	252.733	300	65.8156	300	300	300	300	300	106.282	300	71.8044	53.4642	300	300	44.0662	127.752	300	192.894	300	300	300	300	118.474	69.6789	300	300	300	80.8368
		Peak_Freq_Zero_Min_POD_alldonors	300	86.0735	300	84.9017	300	300	9.87167	300	300	300	300	300	300	300	300	300	300	72.3953	31.5321	72.7854	89.1286	9.38748	87.618	300	300	106.585	300	92.133	116.325	59.9162	8.94707	233.531	16.5316	14.7445	95.3835	300	12.5176	300	300	1.1853	300	59.8331	0.079479	108.272	300	300	1.75385
Total_Cells_Zero_Med_POD	1083	Total_Cells_Zero_Med_POD_1083	300	300	300	300	300	300	226.38	300	300	300	300	300	300	300	300	300	300	300	300	300	300	115.822	300	300	300	300	300	300	300	300	236.489	300	300	222.062	300	300	159.259	300	300	300	300	300	300	300	300	300	300
Total_Cells_Zero_Med_POD	1118	Total_Cells_Zero_Med_POD_1118	300	300	300	300	300	300	85.9874	300	300	300	300	300	300	300	300	300	300	300	300	300	300	121.825	300	300	300	300	300	300	300	300	24.8891	300	300	297.267	300	300	126.957	300	300	300	300	300	300	300	300	300	1.52992
Total_Cells_Zero_Med_POD	1309	Total_Cells_Zero_Med_POD_1309	300	300	300	300	300	300	222.261	300	300	300	300	300	300	300	300	300	300	300	300	300	300	135.19	300	300	300	300	300	300	300	300	118.483	300	300	141.896	300	300	88.7466	300	300	300	300	300	300	300	300	300	98.6212
Total_Cells_Zero_Med_POD	1368	Total_Cells_Zero_Med_POD_1368	300	300	300	300	300	300	285.281	300	300	300	300	300	300	300	300	300	300	300	300	300	300	243.452	300	300	300	300	300	300	300	300	300	300	300	300	300	300	238.155	300	300	300	300	300	300	300	300	300	300
Total_Cells_Zero_Med_POD	1392	Total_Cells_Zero_Med_POD_1392	300	300	300	300	300	300	68.763	300	300	300	300	300	300	300	300	300	300	300	300	300	300	209.694	300	300	300	300	300	300	300	300	300	300	300	224.078	300	300	152.917	300	300	300	300	300	300	300	300	300	300
Total_Cells_Zero_Med_POD	1434	Total_Cells_Zero_Med_POD_1434	300	300	300	300	300	300	56.678	300	300	300	300	300	300	300	300	300	300	300	300	300	300	36.888	300	300	300	300	300	300	53.8751	300	27.8314	300	300	36.6927	300	300	141.136	300	300	300	300	300	300	0.03	300	300	13.0887
Total_Cells_Zero_Med_POD	1516	Total_Cells_Zero_Med_POD_1516	300	300	300	300	300	300	262.615	300	300	300	300	300	300	300	300	300	300	300	300	300	300	43.7193	300	300	300	300	300	300	300	300	209.279	300	300	56.1507	300	300	193.965	300	300	300	300	300	300	0.03	300	300	0.03
Total_Cells_Zero_Med_POD	1518	Total_Cells_Zero_Med_POD_1518	300	300	300	300	300	300	219.702	300	300	300	300	300	300	300	300	300	300	300	300	300	300	295.875	300	300	300	300	300	300	300	300	300	300	300	247.478	300	300	212.913	300	300	300	300	300	300	23.6118	300	300	0.0640341
Total_Cells_Zero_Med_POD	1531	Total_Cells_Zero_Med_POD_1531	300	300	300	300	300	300	280.683	300	300	300	300	300	300	300	300	300	300	300	300	300	300	178.989	300	300	300	300	300	300	300	300	239.109	300	300	268.414	300	300	141.186	300	300	300	300	300	300	300	300	300	300
Total_Cells_Zero_Med_POD	1535	Total_Cells_Zero_Med_POD_1535	300	300	300	300	300	300	300	300	300	300	300	300	300	300	300	300	300	300	300	300	300	118.332	300	300	300	300	300	300	300	300	260.517	300	300	178.802	300	300	148.092	300	300	300	300	300	300	300	300	300	300
Total_Cells_Zero_Med_POD	1565	Total_Cells_Zero_Med_POD_1565	300	300	300	300	300	300	24.6274	300	300	300	300	300	300	300	300	300	300	300	300	300	300	241.477	300	300	300	300	300	300	300	300	300	300	300	112.18	300	300	100.534	300	300	300	300	300	300	300	300	300	300
Total_Cells_Zero_Med_POD	11235	Total_Cells_Zero_Med_POD_11235	300	300	300	300	300	300	150.587	300	300	300	300	300	300	300	300	300	300	300	300	300	300	173.116	300	300	300	300	300	300	300	300	197.227	300	300	208.963	300	300	269.226	300	300	300	300	300	300	300	300	300	300
Total_Cells_Zero_Med_POD	20032	Total_Cells_Zero_Med_POD_20032	300	300	300	300	300	300	70.818	300	300	300	300	300	300	300	300	300	300	300	300	300	300	165.609	300	300	300	300	300	300	300	300	300	300	300	167.844	300	300	140.897	300	0.590766	300	300	300	300	300	300	300	300
Total_Cells_Zero_Med_POD	20084	Total_Cells_Zero_Med_POD_20084	300	300	300	300	300	300	277.624	300	300	300	300	300	300	300	300	300	300	300	300	300	300	239.956	300	300	300	300	300	300	300	300	300	300	300	253.532	300	300	142.404	300	300	300	300	300	300	56.8145	300	300	237.628
Total_Cells_Zero_Med_POD	30145	Total_Cells_Zero_Med_POD_30145	300	300	300	300	300	300	300	300	300	300	300	300	300	300	300	300	300	300	300	300	49.8536	300	300	300	300	300	300	300	300	300	300	300	300	300	300	300	277.957	300	300	300	300	300	300	300	300	300	300
Total_Cells_Zero_Med_POD	30171	Total_Cells_Zero_Med_POD_30171	300	300	300	300	300	300	52.9444	300	300	300	300	300	300	300	300	0.929766	0.124623	300	300	300	0.03	23.535	300	300	300	300	300	300	300	300	205.774	300	300	30.51	300	300	220.862	300	300	300	300	300	300	300	300	300	263.058
		Peak_Freq_Zero_Min_POD_alldonors	300	300	300	300	300	300	24.6274	300	300	300	300	300	300	300	300	0.929766	0.124623	300	300	300	0.03	23.535	300	300	300	300	300	300	53.8751	300	24.8891	300	300	30.51	300	300	88.7466	300	0.590766	300	300	300	300	0.03	300	300	0.03
[truncated: 9 more columns]
