# Supplementary material for: Characterizing PFAS hazards and risks: a human population-based in vitro cardiotoxicity assessment strategy
Source: Hum Genomics. 2024 Sep 2;18:92. doi: 10.1186/s40246-024-00665-x (PMC11368000; doi:10.1186/s40246-024-00665-x)
Supplement: Supplementary file 25 — Supplementary Material 25 [file 40246_2024_665_MOESM25_ESM.xlsx]

## Sheet: included and converted studies
Table S3: Blood level literature search results of PFAS detected in human blood samples. Data from extracted studies are organized by chemical and by study, reported details include subpopulation of interest, as well as the type of sample collected and the respective statistic. Both reported and converted values are recorded. Comprehensive table include studies that were excluded from the final m…
Sample ID							S10	S11	S13	S18	S19	S24	S25	S26	S27	S28	S29	S30	S32	S33	S34	S35	S37	S41	S42	S44	S45	S46	S49	S51	S55		unit is not ng/mL			Sample ID							S10	S11	S13	S18	S19	S24	S25
Chemical Names							Perfluorobutanesulfonic acid	Perfluoro-3,6-dioxaheptanoic acid	4:2 Fluorotelomer sulfonic acid	Ammonium perfluorooctanoate	Perfluorononanoic acid	8:2 Fluorotelomer alcohol	Perfluorohexanoic acid	6:2 Fluorotelomer alcohol	Perfluorobutanoic acid	Perfluorooctanoic acid	Potassium perfluorobutanesulfonate	2H,2H,3H,3H-Perfluorooctanoic acid	6:2 Fluorotelomer sulfonic acid	8:2 Fluorotelomer sulfonic acid	9-Chloro-perfluorononanoic acid	Perfluoroundecanoic acid	Perfluorooctanesulfonic acid	3:3 Fluorotelomer carboxylic acid	3-Perfluoroheptylpropanoic acid	Perfluoroheptanoic acid	Perfluoropropanoic acid	Perfluoropentanoic acid	Perfluoro-3-methoxypropanoic acid	Perfluorohexanesulfonic acid	Perfluorodecanoic acid		chemicals not screened bioactive/pass criteria for any experiment			Chemical Names							Perfluorobutanesulfonic acid	Perfluoro-3,6-dioxaheptanoic acid	4:2 Fluorotelomer sulfonic acid	Ammonium perfluorooctanoate	Perfluorononanoic acid	8:2 Fluorotelomer alcohol	Perfluorohexanoic acid
Name (Abbr)							PFBS	NFDHA	4:2 FTS	NH4PFOA	PFNA	8:2 FTOH	PFHxA	6:2 FTOH	PFBA	PFOA	PFBS-K	5:3 FTCA	6:2 FTS	8:2 FTS	Cl-PFNA	PFUnDA	PFOS	3:3 FTCA	7:3 FTCA	PFHpA	PFPrA	PFPeA	PFMPA	PFHxS	PFDA		no expo pred data available on dashboard			Name (Abbr)							PFBS	NFDHA	4:2 FTS	NH4PFOA	PFNA	8:2 FTOH	PFHxA
Subclass							PFSA	PFECA	PFSA	PFCA	PFCA	n:2 FTOH	PFCA	n:2 FTOH	PFCA	PFCA	PFSA	PFCA	n:2 FTS	n:2 FTS	PFCA	PFCA	PFSA	other (FTCA)	PFCA	PFCA	PFCA	PFCA	PFECA	PFSA	PFCA		Blood levels available in literature			Subclass							PFSA	PFECA	PFSA	PFCA	PFCA	n:2 FTOH	PFCA
Molecular Weight							300.09	296.04	328.15	431.1	464.08	464.12	314.05	364.1	214.04	414.07	338.19	342.11	428.17	528.18	480.53	564.1	500.13	242.09	442.12	364.06	164.03	264.05	230.04	400.11	514.08		*chemical dissociates into another more well-known chemical			Molecular Weight							300.09	296.04	328.15	431.1	464.08	464.12	314.05
Blood Levels Available							YES	YES	YES	*Dissociates into PFOA in blood	YES	*exposure to 8:2 FTOH leads to increased amounts pf PFOA	YES	*exposure to 6:2 FTOH leads to increased amounts of PFPeA and PFHxA	YES	YES	*Dissociates into PFBS in blood	YES	YES	YES	*likely transforms to PFNA when it reaches blood	YES	YES	YES	YES	YES	YES	YES	YES	YES	YES		Passes MOE Criteria			Blood Levels Available							YES	YES	YES	*Dissociates into PFOA in blood	YES	*exposure to 8:2 FTOH leads to increased amounts pf PFOA	YES
CompTox Expo Pred Median							1.68e-05	1.61e-06	NA	9.69e-05	9.63e-08	3.26e-09	2.81e-06	6.16e-08	1.67e-06	5.47e-08	4.71e-08	NA	1.63e-07	1.21e-06	1.97e-06	5.63e-09	2.06e-06	1.29e-06	2.54e-06	2.09e-06	1.07e-06	2.46e-06	1.7e-06	4.34e-06	4.38e-10		<lod			CompTox Expo Pred Median							1.68e-05	1.61e-06	NA	9.69e-05	9.63e-08	3.26e-09	2.81e-06
CompTox Expo 95th percentile							0.00561	8.32e-05	NA	0.0688	1.3e-05	0.000895	0.000203	3.34e-05	7.23e-05	1.71e-05	1.11e-05	NA	0.00212	6.31e-05	9.72e-05	4.02e-06	0.000138	0.000105	8.09e-05	0.000154	7.43e-05	7.71e-05	0.000112	0.000816	1.91e-06		> LOD			CompTox Expo 95th percentile							0.00561	8.32e-05	NA	0.0688	1.3e-05	0.000895	0.000203
CompTox Notes										more predicted values available	more predicted values available	more predicted values available	more predicted values available	more predicted values available		more predicted values available	more predicted values available					more predicted values available	more predicted values available		JUST GOT UPDATED ON DASHBOARD	more predicted values available					more predicted values available					CompTox Notes										more predicted values available	more predicted values available	more predicted values available	more predicted values available
REFERENCE STUDY INFO	UNIT USED	Subpopulation	Type of Sample (whole blood, plasma, serum)	Statistic	NOTES	INCLUDE/ EXCLUDE	PFBS	NFDHA	4:2 FTS	NH4PFOA	PFNA	8:2 FTOH	PFHxA	6:2 FTOH	PFBA	PFOA	PFBS-K	5:3 FTCA	6:2 FTS	8:2 FTS	Cl-PFNA	PFUnDA	PFOS	3:3 FTCA	7:3 FTCA	PFHpA	PFPrA	PFPeA	PFMPA	PFHxS	PFDA											ABBREVIATION	PFBS	NFDHA	4:2 FTS	NH4PFOA	PFNA	8:2 FTOH	PFHxA
																																										NOTES		no values reported above the LOD (no detectable values)	*used blood levels for expo pred because no values were available	used PFOA blood values (NH4PFOA had values but PFOA levels were higher)		used PFOA blood values (no detectable values (above LOD))
																																										Minimum	3.33233e-05	0	0.000121895	2.41505e-05	1.72384e-05	2.41505e-05	2.86579e-05
																																										Maximum	0.129631	0	0.000609477	13.5871	0.0855456	13.5871	0.0226079
																																				REFERENCE STUDY INFO	UNIT USED	Subpopulation	Type of Sample (whole blood, plasma, serum)	Statistic	NOTES	INCLUDE/EXCLUDE
Bonefeld-Jorgensen, et al. 2014 (PMID: 25148915)	ng/mL	pregnant women	Serum	Minimum		Include																														Bonefeld-Jorgensen, et al. 2014 (PMID: 25148915)	ng/mL	pregnant women	Serum	Minimum		Include
Bonefeld-Jorgensen, et al. 2014 (PMID: 25148915)			Serum	Maximum		Include																														Bonefeld-Jorgensen, et al. 2014 (PMID: 25148915)			Serum	Maximum		Include
Bonefeld-Jorgensen, et al. 2014 (PMID: 25148915)			Serum	Mean		Include					0.5					5.2							30.6							1.2						Bonefeld-Jorgensen, et al. 2014 (PMID: 25148915)			Serum	Mean		Include					0.0010774
Bonefeld-Jorgensen, et al. 2011 (PMID: 21978366)	ng/mL	cases breast cancer patients	Serum	Minimum		Include										0.2							11.6													Bonefeld-Jorgensen, et al. 2011 (PMID: 21978366)	ng/mL	cases breast cancer patients	Serum	Minimum		Include
Bonefeld-Jorgensen, et al. 2011 (PMID: 21978366)			Serum	Maximum		Include										7.2							124													Bonefeld-Jorgensen, et al. 2011 (PMID: 21978366)			Serum	Maximum		Include
Bonefeld-Jorgensen, et al. 2011 (PMID: 21978366)			Serum	Median		Include										2.5							45.6													Bonefeld-Jorgensen, et al. 2011 (PMID: 21978366)			Serum	Median		Include
Bonefeld-Jorgensen, et al. 2011 (PMID: 21978366)		controls breast cancer patients	Serum	Minimum		Include										0.2							1.5													Bonefeld-Jorgensen, et al. 2011 (PMID: 21978366)		controls breast cancer patients	Serum	Minimum		Include
Bonefeld-Jorgensen, et al. 2011 (PMID: 21978366)			Serum	Maximum		Include										7.6							172													Bonefeld-Jorgensen, et al. 2011 (PMID: 21978366)			Serum	Maximum		Include
Bonefeld-Jorgensen, et al. 2011 (PMID: 21978366)			Serum	Median		Include										1.6							21.9													Bonefeld-Jorgensen, et al. 2011 (PMID: 21978366)			Serum	Median		Include
Karrman, et al. 2006 (PMID: 16403420)	ng/mL	all	Whole Blood	minimum	all	Include										0.5							1.7							0.4						Karrman, et al. 2006 (PMID: 16403420)	ng/mL	all	Whole Blood	minimum	all	Include
Karrman, et al. 2006 (PMID: 16403420)			Whole Blood	maximum	all	Include					1.9		1.6			12.4						0.7	37							28.4	0.6					Karrman, et al. 2006 (PMID: 16403420)			Whole Blood	maximum	all	Include					0.00409412		0.00509473
Karrman, et al. 2006 (PMID: 16403420)			Whole Blood	median	all	Include					0.3					2.5						0.2	17.1							1.5	0.2					Karrman, et al. 2006 (PMID: 16403420)			Whole Blood	median	all	Include					0.00064644
Karrman, et al. 2006 (PMID: 16403420)			Whole Blood	25th percentile	all	Include					0.2					1.9							13							1.2						Karrman, et al. 2006 (PMID: 16403420)			Whole Blood	25th percentile	all	Include					0.00043096
Karrman, et al. 2006 (PMID: 16403420)			Whole Blood	75th percentile	all	Include					0.5					3.3						0.2	23							2	0.4					Karrman, et al. 2006 (PMID: 16403420)			Whole Blood	75th percentile	all	Include					0.0010774
Karrman, et al. 2006 (PMID: 16403420)			Whole Blood	geometric mean	all	Include					0.3					2.4						0.1	16							1.5	0.1					Karrman, et al. 2006 (PMID: 16403420)			Whole Blood	geometric mean	all	Include					0.00064644
ATSDR Exposure Assessment Levels (across multiple locations) https://www.atsdr.cdc.gov/pfas/activities/assessments/final-report.html	ug/L	NY Pilot	Serum	Geometric Mean	also have it broken down by age and sex but did not include	Include					0.64					1.54							6.56							3.03						ATSDR Exposure Assessment Levels (across multiple locations) https://www.atsdr.cdc.gov/pfas/activities/assessments/final-report.html	ug/L	NY Pilot	Serum	Geometric Mean	also have it broken down by age and sex but did not include	Include					0.00137907
ATSDR Exposure Assessment Levels (across multiple locations) https://www.atsdr.cdc.gov/pfas/activities/assessments/final-report.html			Serum	95th percentile	also have it broken down by age and sex but did not include	Include					1.42					3.48						0.59	18.37							12.26	0.58					ATSDR Exposure Assessment Levels (across multiple locations) https://www.atsdr.cdc.gov/pfas/activities/assessments/final-report.html			Serum	95th percentile	also have it broken down by age and sex but did not include	Include					0.00305982
ATSDR Exposure Assessment Levels (across multiple locations) https://www.atsdr.cdc.gov/pfas/activities/assessments/final-report.html	ug/L	PA Pilot	Serum	Average	table 2. (also have break down by ag, sex, etc.)	Include					0.74					3.13							10.24							6.64						ATSDR Exposure Assessment Levels (across multiple locations) https://www.atsdr.cdc.gov/pfas/activities/assessments/final-report.html	ug/L	PA Pilot	Serum	Average	table 2. (also have break down by ag, sex, etc.)	Include					0.00159455
ATSDR Exposure Assessment Levels (across multiple locations) https://www.atsdr.cdc.gov/pfas/activities/assessments/final-report.html			Serum	Median	table 2. (also have break down by ag, sex, etc.)	Include					0.76					3.06							9.86							6.61						ATSDR Exposure Assessment Levels (across multiple locations) https://www.atsdr.cdc.gov/pfas/activities/assessments/final-report.html			Serum	Median	table 2. (also have break down by ag, sex, etc.)	Include					0.00163765
ATSDR Exposure Assessment Levels (across multiple locations) https://www.atsdr.cdc.gov/pfas/activities/assessments/final-report.html			Serum	Minimum	table 2. (also have break down by ag, sex, etc.)	Include					0.67					0.55							8.86							5.51						ATSDR Exposure Assessment Levels (across multiple locations) https://www.atsdr.cdc.gov/pfas/activities/assessments/final-report.html			Serum	Minimum	table 2. (also have break down by ag, sex, etc.)	Include					0.00144372
ATSDR Exposure Assessment Levels (across multiple locations) https://www.atsdr.cdc.gov/pfas/activities/assessments/final-report.html			Serum	Maximum	table 2. (also have break down by ag, sex, etc.)	Include					0.8					24.8							11.83							7.99						ATSDR Exposure Assessment Levels (across multiple locations) https://www.atsdr.cdc.gov/pfas/activities/assessments/final-report.html			Serum	Maximum	table 2. (also have break down by ag, sex, etc.)	Include					0.00172384
ATSDR Exposure Assessment Levels (across multiple locations) https://www.atsdr.cdc.gov/pfas/activities/assessments/final-report.html	ug/L	Westfield, MA	Serum	Maximum	table 5.	Include					4.7					15.9						0.7	35							48.5	2					ATSDR Exposure Assessment Levels (across multiple locations) https://www.atsdr.cdc.gov/pfas/activities/assessments/final-report.html	ug/L	Westfield, MA	Serum	Maximum	table 5.	Include					0.0101276
ATSDR Exposure Assessment Levels (across multiple locations) https://www.atsdr.cdc.gov/pfas/activities/assessments/final-report.html			Serum	Geometric Mean	table 5. (values for PFUnDa not reported as geometric means were not calculated in less than 60% of samples)	Include					0.43					1.91							5.87							4.67	0.152					ATSDR Exposure Assessment Levels (across multiple locations) https://www.atsdr.cdc.gov/pfas/activities/assessments/final-report.html			Serum	Geometric Mean	table 5. (values for PFUnDa not reported as geometric means were not calculated in less than 60% of samples)	Include					0.000926564
ATSDR Exposure Assessment Levels (across multiple locations) https://www.atsdr.cdc.gov/pfas/activities/assessments/final-report.html			Serum	25th percentile	table 5. (values for PFUnDa not reported as geometric means were not calculated in less than 60% of samples)	Include					0.246					1.27							3.6							2.2		LOD not reported in report				ATSDR Exposure Assessment Levels (across multiple locations) https://www.atsdr.cdc.gov/pfas/activities/assessments/final-report.html			Serum	25th percentile	table 5. (values for PFUnDa not reported as geometric means were not calculated in less than 60% of samples)	Include					0.000530081
ATSDR Exposure Assessment Levels (across multiple locations) https://www.atsdr.cdc.gov/pfas/activities/assessments/final-report.html			Serum	Median	table 5. (values for PFUnDa not reported as geometric means were not calculated in less than 60% of samples)	Include					0.389					1.86							5.88							4.53	0.105					ATSDR Exposure Assessment Levels (across multiple locations) https://www.atsdr.cdc.gov/pfas/activities/assessments/final-report.html			Serum	Median	table 5. (values for PFUnDa not reported as geometric means were not calculated in less than 60% of samples)	Include					0.000838218
ATSDR Exposure Assessment Levels (across multiple locations) https://www.atsdr.cdc.gov/pfas/activities/assessments/final-report.html			Serum	75th percentile	table 5.	Include					0.61					2.72						0.159	9.9							9.76	0.179					ATSDR Exposure Assessment Levels (across multiple locations) https://www.atsdr.cdc.gov/pfas/activities/assessments/final-report.html			Serum	75th percentile	table 5.	Include					0.00131443
ATSDR Exposure Assessment Levels (across multiple locations) https://www.atsdr.cdc.gov/pfas/activities/assessments/final-report.html			Serum	90th percentile	table 5.	Include					0.823					4.01						0.265	15.5							19.4	0.269					ATSDR Exposure Assessment Levels (across multiple locations) https://www.atsdr.cdc.gov/pfas/activities/assessments/final-report.html			Serum	90th percentile	table 5.	Include					0.0017734
ATSDR Exposure Assessment Levels (across multiple locations) https://www.atsdr.cdc.gov/pfas/activities/assessments/final-report.html			Serum	95th percentile	table 5.	Include					1.08					4.88						0.348	18.6							24.9	0.347					ATSDR Exposure Assessment Levels (across multiple locations) https://www.atsdr.cdc.gov/pfas/activities/assessments/final-report.html			Serum	95th percentile	table 5.	Include					0.00232718
ATSDR Exposure Assessment Levels (across multiple locations) https://www.atsdr.cdc.gov/pfas/activities/assessments/final-report.html	ug/L	Berkeley County, WV	Serum	Maximum	table 5.	Include					7.9					16.9						1.1	66.7							71.3	2.9					ATSDR Exposure Assessment Levels (across multiple locations) https://www.atsdr.cdc.gov/pfas/activities/assessments/final-report.html	ug/L	Berkeley County, WV	Serum	Maximum	table 5.	Include					0.0170229
ATSDR Exposure Assessment Levels (across multiple locations) https://www.atsdr.cdc.gov/pfas/activities/assessments/final-report.html			Serum	Geometric Mean	table 5. (values for PFUnDa not reported as geometric means were not calculated in less than 60% of samples)	Include					0.377					1.46							5.08							2.94	0.149					ATSDR Exposure Assessment Levels (across multiple locations) https://www.atsdr.cdc.gov/pfas/activities/assessments/final-report.html			Serum	Geometric Mean	table 5. (values for PFUnDa not reported as geometric means were not calculated in less than 60% of samples)	Include					0.00081236
ATSDR Exposure Assessment Levels (across multiple locations) https://www.atsdr.cdc.gov/pfas/activities/assessments/final-report.html			Serum	25th percentile	table 5. (values for PFUnDa not reported as geometric means were not calculated in less than 60% of samples)	Include					0.191					0.976							3.1							1.45		LOD not reported in report				ATSDR Exposure Assessment Levels (across multiple locations) https://www.atsdr.cdc.gov/pfas/activities/assessments/final-report.html			Serum	25th percentile	table 5. (values for PFUnDa not reported as geometric means were not calculated in less than 60% of samples)	Include					0.000411567
ATSDR Exposure Assessment Levels (across multiple locations) https://www.atsdr.cdc.gov/pfas/activities/assessments/final-report.html			Serum	Median	table 5. (values for PFUnDa not reported as geometric means were not calculated in less than 60% of samples)	Include					0.348					1.41							5.15							2.81	0.0989					ATSDR Exposure Assessment Levels (across multiple locations) https://www.atsdr.cdc.gov/pfas/activities/assessments/final-report.html			Serum	Median	table 5. (values for PFUnDa not reported as geometric means were not calculated in less than 60% of samples)	Include					0.000749871
ATSDR Exposure Assessment Levels (across multiple locations) https://www.atsdr.cdc.gov/pfas/activities/assessments/final-report.html			Serum	75th percentile	table 5.	Include					0.569					2.08						0.141	8.57							5.86	0.181					ATSDR Exposure Assessment Levels (across multiple locations) https://www.atsdr.cdc.gov/pfas/activities/assessments/final-report.html			Serum	75th percentile	table 5.	Include					0.00122608
ATSDR Exposure Assessment Levels (across multiple locations) https://www.atsdr.cdc.gov/pfas/activities/assessments/final-report.html			Serum	90th percentile	table 5.	Include					0.861					2.78						0.233	12.7							10.2	0.313					ATSDR Exposure Assessment Levels (across multiple locations) https://www.atsdr.cdc.gov/pfas/activities/assessments/final-report.html			Serum	90th percentile	table 5.	Include					0.00185528
ATSDR Exposure Assessment Levels (across multiple locations) https://www.atsdr.cdc.gov/pfas/activities/assessments/final-report.html			Serum	95th percentile	table 5.	Include					1.14					3.22						0.304	16.6							15.2	0.481					ATSDR Exposure Assessment Levels (across multiple locations) https://www.atsdr.cdc.gov/pfas/activities/assessments/final-report.html			Serum	95th percentile	table 5.	Include					0.00245647
ATSDR Exposure Assessment Levels (across multiple locations) https://www.atsdr.cdc.gov/pfas/activities/assessments/final-report.html	ug/L	New Castle County, DE	Serum	Maximum	table 5.	Include					4.9					40.6						1.8	251.4							400.2	1.4					ATSDR Exposure Assessment Levels (across multiple locations) https://www.atsdr.cdc.gov/pfas/activities/assessments/final-report.html	ug/L	New Castle County, DE	Serum	Maximum	table 5.	Include					0.0105585
ATSDR Exposure Assessment Levels (across multiple locations) https://www.atsdr.cdc.gov/pfas/activities/assessments/final-report.html			Serum	Geometric Mean	table 5.	Include					1.03					4.92						0.21	21.5							20.1	0.271					ATSDR Exposure Assessment Levels (across multiple locations) https://www.atsdr.cdc.gov/pfas/activities/assessments/final-report.html			Serum	Geometric Mean	table 5.	Include					0.00221944
ATSDR Exposure Assessment Levels (across multiple locations) https://www.atsdr.cdc.gov/pfas/activities/assessments/final-report.html			Serum	25th percentile	table 5.	Include					0.682					2.93							9.54							7.55	0.136					ATSDR Exposure Assessment Levels (across multiple locations) https://www.atsdr.cdc.gov/pfas/activities/assessments/final-report.html			Serum	25th percentile	table 5.	Include					0.00146957
ATSDR Exposure Assessment Levels (across multiple locations) https://www.atsdr.cdc.gov/pfas/activities/assessments/final-report.html			Serum	Median	table 5.	Include					1.06					4.97						0.169	21.4							20	0.242					ATSDR Exposure Assessment Levels (across multiple locations) https://www.atsdr.cdc.gov/pfas/activities/assessments/final-report.html			Serum	Median	table 5.	Include					0.00228409
ATSDR Exposure Assessment Levels (across multiple locations) https://www.atsdr.cdc.gov/pfas/activities/assessments/final-report.html			Serum	75th percentile	table 5.	Include					1.48					8.39						0.296	45							54.7	0.37					ATSDR Exposure Assessment Levels (across multiple locations) https://www.atsdr.cdc.gov/pfas/activities/assessments/final-report.html			Serum	75th percentile	table 5.	Include					0.00318911
ATSDR Exposure Assessment Levels (across multiple locations) https://www.atsdr.cdc.gov/pfas/activities/assessments/final-report.html			Serum	90th percentile	table 5.	Include					2.12					13						0.44	86.9							108	0.572					ATSDR Exposure Assessment Levels (across multiple locations) https://www.atsdr.cdc.gov/pfas/activities/assessments/final-report.html			Serum	90th percentile	table 5.	Include					0.00456818
ATSDR Exposure Assessment Levels (across multiple locations) https://www.atsdr.cdc.gov/pfas/activities/assessments/final-report.html			Serum	95th percentile	table 5.	Include					2.64					15.7						0.558	128							152	0.708					ATSDR Exposure Assessment Levels (across multiple locations) https://www.atsdr.cdc.gov/pfas/activities/assessments/final-report.html			Serum	95th percentile	table 5.	Include					0.00568867
ATSDR Exposure Assessment Levels (across multiple locations) https://www.atsdr.cdc.gov/pfas/activities/assessments/final-report.html	ug/L	Airway Heights, WA	Serum	Maximum	table 5.	Include					3.9					172.6						1	963.7							1210	2.3					ATSDR Exposure Assessment Levels (across multiple locations) https://www.atsdr.cdc.gov/pfas/activities/assessments/final-report.html	ug/L	Airway Heights, WA	Serum	Maximum	table 5.	Include					0.00840372
ATSDR Exposure Assessment Levels (across multiple locations) https://www.atsdr.cdc.gov/pfas/activities/assessments/final-report.html			Serum	Geometric Mean	table 5. (values for PFUnDa not reported as geometric means were not calculated in less than 60% of samples)	Include					0.742					9.72							42.4							72.9	0.204					ATSDR Exposure Assessment Levels (across multiple locations) https://www.atsdr.cdc.gov/pfas/activities/assessments/final-report.html			Serum	Geometric Mean	table 5. (values for PFUnDa not reported as geometric means were not calculated in less than 60% of samples)	Include					0.00159886
ATSDR Exposure Assessment Levels (across multiple locations) https://www.atsdr.cdc.gov/pfas/activities/assessments/final-report.html			Serum	25th percentile	table 5.	Include					0.401					6.01							23.6							41.2	0.094					ATSDR Exposure Assessment Levels (across multiple locations) https://www.atsdr.cdc.gov/pfas/activities/assessments/final-report.html			Serum	25th percentile	table 5.	Include					0.000864075
ATSDR Exposure Assessment Levels (across multiple locations) https://www.atsdr.cdc.gov/pfas/activities/assessments/final-report.html			Serum	Median	table 5.	Include					0.738					10							42.9							81.6	0.158					ATSDR Exposure Assessment Levels (across multiple locations) https://www.atsdr.cdc.gov/pfas/activities/assessments/final-report.html			Serum	Median	table 5.	Include					0.00159024
ATSDR Exposure Assessment Levels (across multiple locations) https://www.atsdr.cdc.gov/pfas/activities/assessments/final-report.html			Serum	75th percentile	table 5.	Include					1.32					18.7							84.6							160	0.257					ATSDR Exposure Assessment Levels (across multiple locations) https://www.atsdr.cdc.gov/pfas/activities/assessments/final-report.html			Serum	75th percentile	table 5.	Include					0.00284434
ATSDR Exposure Assessment Levels (across multiple locations) https://www.atsdr.cdc.gov/pfas/activities/assessments/final-report.html			Serum	90th percentile	table 5.	Include					2.01					28.7						0.153	142							318	0.451					ATSDR Exposure Assessment Levels (across multiple locations) https://www.atsdr.cdc.gov/pfas/activities/assessments/final-report.html			Serum	90th percentile	table 5.	Include					0.00433115
ATSDR Exposure Assessment Levels (across multiple locations) https://www.atsdr.cdc.gov/pfas/activities/assessments/final-report.html			Serum	95th percentile	table 5.	Include					2.35					40.4						0.206	192							415	0.578					ATSDR Exposure Assessment Levels (across multiple locations) https://www.atsdr.cdc.gov/pfas/activities/assessments/final-report.html			Serum	95th percentile	table 5.	Include					0.00506378
ATSDR Exposure Assessment Levels (across multiple locations) https://www.atsdr.cdc.gov/pfas/activities/assessments/final-report.html	ug/L	Lubbock County, TX	Serum	Maximum	table 5.	Include					8.2					59.3						0.6	135.4							486.5	3					ATSDR Exposure Assessment Levels (across multiple locations) https://www.atsdr.cdc.gov/pfas/activities/assessments/final-report.html	ug/L	Lubbock County, TX	Serum	Maximum	table 5.	Include					0.0176694
ATSDR Exposure Assessment Levels (across multiple locations) https://www.atsdr.cdc.gov/pfas/activities/assessments/final-report.html			Serum	Geometric Mean	table 5. (values for PFUnDa not reported as geometric means were not calculated in less than 60% of samples)	Include					0.193					2.2							4.17							6.04	0.134					ATSDR Exposure Assessment Levels (across multiple locations) https://www.atsdr.cdc.gov/pfas/activities/assessments/final-report.html			Serum	Geometric Mean	table 5. (values for PFUnDa not reported as geometric means were not calculated in less than 60% of samples)	Include					0.000415877
ATSDR Exposure Assessment Levels (across multiple locations) https://www.atsdr.cdc.gov/pfas/activities/assessments/final-report.html			Serum	25th percentile	table 5. (values for PFUnDa not reported as geometric means were not calculated in less than 60% of samples)	Include										1.12							2.22							1.72						ATSDR Exposure Assessment Levels (across multiple locations) https://www.atsdr.cdc.gov/pfas/activities/assessments/final-report.html			Serum	25th percentile	table 5. (values for PFUnDa not reported as geometric means were not calculated in less than 60% of samples)	Include
ATSDR Exposure Assessment Levels (across multiple locations) https://www.atsdr.cdc.gov/pfas/activities/assessments/final-report.html			Serum	Median	table 5. (values for PFUnDa not reported as geometric means were not calculated in less than 60% of samples)	Include					0.153					1.66							3.9							4.9						ATSDR Exposure Assessment Levels (across multiple locations) https://www.atsdr.cdc.gov/pfas/activities/assessments/final-report.html			Serum	Median	table 5. (values for PFUnDa not reported as geometric means were not calculated in less than 60% of samples)	Include					0.000329685
ATSDR Exposure Assessment Levels (across multiple locations) https://www.atsdr.cdc.gov/pfas/activities/assessments/final-report.html			Serum	75th percentile	table 5. (values for PFUnDa not reported as geometric means were not calculated in less than 60% of samples)	Include					0.292					3.62							6.6							17	0.154					ATSDR Exposure Assessment Levels (across multiple locations) https://www.atsdr.cdc.gov/pfas/activities/assessments/final-report.html			Serum	75th percentile	table 5. (values for PFUnDa not reported as geometric means were not calculated in less than 60% of samples)	Include					0.000629202
ATSDR Exposure Assessment Levels (across multiple locations) https://www.atsdr.cdc.gov/pfas/activities/assessments/final-report.html			Serum	90th percentile	table 5. (values for PFUnDa not reported as geometric means were not calculated in less than 60% of samples)	Include					0.474					8.77							10.8							50.6	0.242					ATSDR Exposure Assessment Levels (across multiple locations) https://www.atsdr.cdc.gov/pfas/activities/assessments/final-report.html			Serum	90th percentile	table 5. (values for PFUnDa not reported as geometric means were not calculated in less than 60% of samples)	Include					0.00102138
ATSDR Exposure Assessment Levels (across multiple locations) https://www.atsdr.cdc.gov/pfas/activities/assessments/final-report.html			Serum	95th percentile	table 5.	Include					0.573					13.2						0.121	20.6							80.7	0.306					ATSDR Exposure Assessment Levels (across multiple locations) https://www.atsdr.cdc.gov/pfas/activities/assessments/final-report.html			Serum	95th percentile	table 5.	Include					0.0012347
ATSDR Exposure Assessment Levels (across multiple locations) https://www.atsdr.cdc.gov/pfas/activities/assessments/final-report.html	ug/L	Moose Creek, AK	Serum	Maximum	table 5.	Include					3.3					13.1						0.8	408.1							184	0.7					ATSDR Exposure Assessment Levels (across multiple locations) https://www.atsdr.cdc.gov/pfas/activities/assessments/final-report.html	ug/L	Moose Creek, AK	Serum	Maximum	table 5.	Include					0.00711084
ATSDR Exposure Assessment Levels (across multiple locations) https://www.atsdr.cdc.gov/pfas/activities/assessments/final-report.html			Serum	Geometric Mean	table 5. (values for PFDA and PFUnDa not reported as geometric means were not calculated in less than 60% of samples)	Include					0.321					2.12							18.3							11.7						ATSDR Exposure Assessment Levels (across multiple locations) https://www.atsdr.cdc.gov/pfas/activities/assessments/final-report.html			Serum	Geometric Mean	table 5. (values for PFDA and PFUnDa not reported as geometric means were not calculated in less than 60% of samples)	Include					0.000691691
ATSDR Exposure Assessment Levels (across multiple locations) https://www.atsdr.cdc.gov/pfas/activities/assessments/final-report.html			Serum	25th percentile	table 5.	Include					0.192					1.27							6.8							4.1						ATSDR Exposure Assessment Levels (across multiple locations) https://www.atsdr.cdc.gov/pfas/activities/assessments/final-report.html			Serum	25th percentile	table 5.	Include					0.000413722
ATSDR Exposure Assessment Levels (across multiple locations) https://www.atsdr.cdc.gov/pfas/activities/assessments/final-report.html			Serum	Median	table 5.	Include					0.288					1.84							18.2							16.8						ATSDR Exposure Assessment Levels (across multiple locations) https://www.atsdr.cdc.gov/pfas/activities/assessments/final-report.html			Serum	Median	table 5.	Include					0.000620583
ATSDR Exposure Assessment Levels (across multiple locations) https://www.atsdr.cdc.gov/pfas/activities/assessments/final-report.html			Serum	75th percentile	table 5.	Include					0.413					3.07							43							28.6						ATSDR Exposure Assessment Levels (across multiple locations) https://www.atsdr.cdc.gov/pfas/activities/assessments/final-report.html			Serum	75th percentile	table 5.	Include					0.000889933
ATSDR Exposure Assessment Levels (across multiple locations) https://www.atsdr.cdc.gov/pfas/activities/assessments/final-report.html			Serum	90th percentile	table 5.	Include					0.607					5.77						0.153	111							65.2	0.237					ATSDR Exposure Assessment Levels (across multiple locations) https://www.atsdr.cdc.gov/pfas/activities/assessments/final-report.html			Serum	90th percentile	table 5.	Include					0.00130796
ATSDR Exposure Assessment Levels (across multiple locations) https://www.atsdr.cdc.gov/pfas/activities/assessments/final-report.html			Serum	95th percentile	table 5.	Include					0.78					8.73						0.22	146							115	0.33					ATSDR Exposure Assessment Levels (across multiple locations) https://www.atsdr.cdc.gov/pfas/activities/assessments/final-report.html			Serum	95th percentile	table 5.	Include					0.00168074
ATSDR Exposure Assessment Levels (across multiple locations) https://www.atsdr.cdc.gov/pfas/activities/assessments/final-report.html	ug/L	Security-Widefield, CO	Serum	Maximum	table 5.	Include					2.4					16.8						1.6	42.5							138.2	0.9					ATSDR Exposure Assessment Levels (across multiple locations) https://www.atsdr.cdc.gov/pfas/activities/assessments/final-report.html	ug/L	Security-Widefield, CO	Serum	Maximum	table 5.	Include					0.00517152
ATSDR Exposure Assessment Levels (across multiple locations) https://www.atsdr.cdc.gov/pfas/activities/assessments/final-report.html			Serum	Geometric Mean	table 5. (values for PFUnDa not reported as geometric means were not calculated in less than 60% of samples)	Include					0.286					2.14							6.22							10.6	0.123					ATSDR Exposure Assessment Levels (across multiple locations) https://www.atsdr.cdc.gov/pfas/activities/assessments/final-report.html			Serum	Geometric Mean	table 5. (values for PFUnDa not reported as geometric means were not calculated in less than 60% of samples)	Include					0.000616273
ATSDR Exposure Assessment Levels (across multiple locations) https://www.atsdr.cdc.gov/pfas/activities/assessments/final-report.html			Serum	25th percentile	table 5.	Include					0.135					1.28							3.65							4.93						ATSDR Exposure Assessment Levels (across multiple locations) https://www.atsdr.cdc.gov/pfas/activities/assessments/final-report.html			Serum	25th percentile	table 5.	Include					0.000290898
ATSDR Exposure Assessment Levels (across multiple locations) https://www.atsdr.cdc.gov/pfas/activities/assessments/final-report.html			Serum	Median	table 5.	Include					0.243					2.18							6.5							11.6						ATSDR Exposure Assessment Levels (across multiple locations) https://www.atsdr.cdc.gov/pfas/activities/assessments/final-report.html			Serum	Median	table 5.	Include					0.000523617
ATSDR Exposure Assessment Levels (across multiple locations) https://www.atsdr.cdc.gov/pfas/activities/assessments/final-report.html			Serum	75th percentile	table 5.	Include					0.39					3.45							11.5							24.4	0.138					ATSDR Exposure Assessment Levels (across multiple locations) https://www.atsdr.cdc.gov/pfas/activities/assessments/final-report.html			Serum	75th percentile	table 5.	Include					0.000840372
ATSDR Exposure Assessment Levels (across multiple locations) https://www.atsdr.cdc.gov/pfas/activities/assessments/final-report.html			Serum	90th percentile	table 5.	Include					0.68					5.25						0.138	18.1							43.2	0.241					ATSDR Exposure Assessment Levels (across multiple locations) https://www.atsdr.cdc.gov/pfas/activities/assessments/final-report.html			Serum	90th percentile	table 5.	Include					0.00146526
ATSDR Exposure Assessment Levels (across multiple locations) https://www.atsdr.cdc.gov/pfas/activities/assessments/final-report.html			Serum	95th percentile	table 5.	Include					0.845					6.41						0.183	23.8							55.9	0.361					ATSDR Exposure Assessment Levels (across multiple locations) https://www.atsdr.cdc.gov/pfas/activities/assessments/final-report.html			Serum	95th percentile	table 5.	Include					0.00182081
ATSDR Exposure Assessment Levels (across multiple locations) https://www.atsdr.cdc.gov/pfas/activities/assessments/final-report.html	ug/L	Orange County, NY	Serum	Maximum	table 5.	Include					6.2					5.3						0.7	38							50.7	0.8					ATSDR Exposure Assessment Levels (across multiple locations) https://www.atsdr.cdc.gov/pfas/activities/assessments/final-report.html	ug/L	Orange County, NY	Serum	Maximum	table 5.	Include					0.0133598
ATSDR Exposure Assessment Levels (across multiple locations) https://www.atsdr.cdc.gov/pfas/activities/assessments/final-report.html			Serum	Geometric Mean	table 5.	Include					0.513					2						0.157	10.6							8.3	0.216					ATSDR Exposure Assessment Levels (across multiple locations) https://www.atsdr.cdc.gov/pfas/activities/assessments/final-report.html			Serum	Geometric Mean	table 5.	Include					0.00110541
ATSDR Exposure Assessment Levels (across multiple locations) https://www.atsdr.cdc.gov/pfas/activities/assessments/final-report.html			Serum	25th percentile	table 5.	Include					0.296					1.35							5.78							4.08	0.119					ATSDR Exposure Assessment Levels (across multiple locations) https://www.atsdr.cdc.gov/pfas/activities/assessments/final-report.html			Serum	25th percentile	table 5.	Include					0.000637821
ATSDR Exposure Assessment Levels (across multiple locations) https://www.atsdr.cdc.gov/pfas/activities/assessments/final-report.html			Serum	Median	table 5.	Include					0.506					2.22						0.121	13.2							10.4	0.178					ATSDR Exposure Assessment Levels (across multiple locations) https://www.atsdr.cdc.gov/pfas/activities/assessments/final-report.html			Serum	Median	table 5.	Include					0.00109033
ATSDR Exposure Assessment Levels (across multiple locations) https://www.atsdr.cdc.gov/pfas/activities/assessments/final-report.html			Serum	75th percentile	table 5.	Include					0.678					3.11						0.178	20.3							17	0.249					ATSDR Exposure Assessment Levels (across multiple locations) https://www.atsdr.cdc.gov/pfas/activities/assessments/final-report.html			Serum	75th percentile	table 5.	Include					0.00146096
ATSDR Exposure Assessment Levels (across multiple locations) https://www.atsdr.cdc.gov/pfas/activities/assessments/final-report.html			Serum	90th percentile	table 5.	Include					0.905					4.68						0.252	27.9							25.6	0.295					ATSDR Exposure Assessment Levels (across multiple locations) https://www.atsdr.cdc.gov/pfas/activities/assessments/final-report.html			Serum	90th percentile	table 5.	Include					0.00195009
ATSDR Exposure Assessment Levels (across multiple locations) https://www.atsdr.cdc.gov/pfas/activities/assessments/final-report.html			Serum	95th percentile	table 5.	Include					1.15					4.9						0.305	32.1							30.8	0.368					ATSDR Exposure Assessment Levels (across multiple locations) https://www.atsdr.cdc.gov/pfas/activities/assessments/final-report.html			Serum	95th percentile	table 5.	Include					0.00247802
Schillemans, et al. 2022 (PMID: 35285690)	ng/mL	SMC-C Cohort CVD Cases	Serum	Mean	SMC-C Cohort CVD Cases (median)	Include					1.01											0.32	18.4							5.28	0.4					Schillemans, et al. 2022 (PMID: 35285690)	ng/mL	SMC-C Cohort CVD Cases	Serum	Mean	SMC-C Cohort CVD Cases (median)	Include					0.00217635
			Serum	Median	SMC-C Cohort CVD Cases (median)	Include					0.95											0.27	16.8							2.69	0.35								Serum	Median	SMC-C Cohort CVD Cases (median)	Include					0.00204706
			Serum	25th percentile	SMC-C Cohort CVD Cases (median)	Include					0.67											0.19	11.8							2.07	0.27								Serum	25th percentile	SMC-C Cohort CVD Cases (median)	Include					0.00144372
			Serum	75th percentile	SMC-C Cohort CVD Cases (median)	Include					1.19											0.4	22.1							4.62	0.48								Serum	75th percentile	SMC-C Cohort CVD Cases (median)	Include					0.00256421
		SMC-C Cohort Control Cases	Serum	Median	SMC-C Cohort Control Cases (median)	Include					1.02											0.36	19.2							5.96	0.43							SMC-C Cohort Control Cases	Serum	Median	SMC-C Cohort Control Cases (median)	Include					0.0021979
			Serum	Mean	SMC-C Cohort Control Cases (median)	Include					0.92											0.31	16.9							2.73	0.38								Serum	Mean	SMC-C Cohort Control Cases (median)	Include					0.00198242
			Serum	25th percentile	SMC-C Cohort Control Cases (median)	Include					0.72											0.21	12.5							2.01	0.29								Serum	25th percentile	SMC-C Cohort Control Cases (median)	Include					0.00155146
			Serum	75th percentile	SMC-C Cohort Control Cases (median)	Include					1.21											0.44	21.8							5.59	0.52								Serum	75th percentile	SMC-C Cohort Control Cases (median)	Include					0.00260731
		60YO Cohort CVD Cases	Serum	Mean	60YO Cohort CVD Cases (median)	Include					0.74					5.59						0.25	26.5			0.08				3.21	0.28							60YO Cohort CVD Cases	Serum	Mean	60YO Cohort CVD Cases (median)	Include					0.00159455
			Serum	Median	60YO Cohort CVD Cases (median)	Include					0.69					5.05						0.22	24.8			0.05				2.34	0.25								Serum	Median	60YO Cohort CVD Cases (median)	Include					0.00148681
			Serum	25th percentile	60YO Cohort CVD Cases (median)	Include					0.48					3.85						0.16	19.1			0.03				1.85	0.18								Serum	25th percentile	60YO Cohort CVD Cases (median)	Include					0.0010343
			Serum	75th percentile	60YO Cohort CVD Cases (median)	Include					0.89					6.63						0.31	31.2			0.09				2.93	0.34								Serum	75th percentile	60YO Cohort CVD Cases (median)	Include					0.00191777
		60YO Cohort Control Cases	Serum	Mean	60YO Cohort Control Cases (median)	Include					0.81					5.91						0.29	27.8			0.08				3.46	0.3							60YO Cohort Control Cases	Serum	Mean	60YO Cohort Control Cases (median)	Include					0.00174539
			Serum	Median	60YO Cohort Control Cases (median)	Include					0.71					5.31						0.24	25.2			0.06				2.33	0.26								Serum	Median	60YO Cohort Control Cases (median)	Include					0.00152991
			Serum	25th percentile	60YO Cohort Control Cases (median)	Include					0.51					3.99						0.17	19			0.03				1.84	0.19								Serum	25th percentile	60YO Cohort Control Cases (median)	Include					0.00109895
			Serum	75th percentile	60YO Cohort Control Cases (median)	Include					0.99					6.93						0.36	34.4			0.1				2.91	0.39								Serum	75th percentile	60YO Cohort Control Cases (median)	Include					0.00213325
Kotlarz, et al. 2020 (PMID: 32697103)	ng/mL	Overall	Serum	10th percentile	overall	Include					0.5					1.7							3.3			0.1				1.2						Kotlarz, et al. 2020 (PMID: 32697103)	ng/mL	Overall	Serum	10th percentile	overall	Include					0.0010774
			Serum	25th percentile	overall	Include					0.8					2.7							5			0.2				1.8									Serum	25th percentile	overall	Include					0.00172384
			Serum	Median	overall	Include					1.2					4.3							8.6			0.3				3.2									Serum	Median	overall	Include					0.00258576
			Serum	75th Percentile	overall	Include					2					6.9							13.6			0.6				5.2									Serum	75th Percentile	overall	Include					0.0043096
			Serum	95th Percentile	overall	Include					3.3					11							26.8			1.3				8.5									Serum	95th Percentile	overall	Include					0.00711084
NHANES (https://www.cdc.gov/exposurereport/report/pdf/Perfluoroalkyl%20and%20Polyfluoroalkyl%20Substances%20--%20Surfactants%20NHANES-p.pdf)	ug/L	Total Population (2013-2014)	Serum	Geometric Mean	Geometric Mean (If not calcualted it is because proportion of results below limit of detection was too high to provide a valid result)	Include																										LOD not reported in report				NHANES (https://www.cdc.gov/exposurereport/report/pdf/Perfluoroalkyl%20and%20Polyfluoroalkyl%20Substances%20--%20Surfactants%20NHANES-p.pdf)	ug/L	Total Population (2013-2014)	Serum	Geometric Mean	Geometric Mean (If not calcualted it is because proportion of results below limit of detection was too high to provide a valid result)	Include
			Serum	Median		Include																				<LOD													Serum	Median		Include
			Serum	75th percentile		Include																				<LOD													Serum	75th percentile		Include
			Serum	90th percentile		Include																				0.1													Serum	90th percentile		Include
			Serum	95th percentile		Include																				0.2													Serum	95th percentile		Include
		Total Population (2017-2018)	Serum	Geometric Mean	Geometric Mean (If not calcualted it is because proportion of results below limit of detection was too high to provide a valid result)	Include					0.411					1.42						0.125	4.25							1.08	0.193	LOD not reported in report						Total Population (2017-2018)	Serum	Geometric Mean	Geometric Mean (If not calcualted it is because proportion of results below limit of detection was too high to provide a valid result)	Include					0.000885623
			Serum	50th percentile Median		Include					0.4					1.47						0.1	4.3							1.1	0.2								Serum	50th percentile Median		Include					0.00086192
			Serum	75th percentile		Include					0.7					2.07						0.2	7.5							1.9	0.3								Serum	75th percentile		Include					0.00150836
			Serum	90th percentile		Include					1					2.97						0.3	11.5							3	0.4								Serum	90th percentile		Include					0.0021548
			Serum	95th percentile		Include					1.4					3.77						0.4	14.6							3.7	0.6								Serum	95th percentile		Include					0.00301672
Pitter, et al. 2020 (PMID: 32068468)	ng/mL	Study Population (Total) (18,345 subjects 14-39 years of age)	Serum	Minimum	LOQ is 0.5 ng/mL	Include																														Pitter, et al. 2020 (PMID: 32068468)	ng/mL	Study Population (Total) (18,345 subjects 14-39 years of age)	Serum	Minimum	LOQ is 0.5 ng/mL	Include
			Serum	5th percentile	LOQ is 0.5 ng/mL	Include										5.1							1.4							0.7									Serum	5th percentile	LOQ is 0.5 ng/mL	Include
			Serum	25th percentile	LOQ is 0.5 ng/mL	Include										19.3							2.6							1.9									Serum	25th percentile	LOQ is 0.5 ng/mL	Include
			Serum	Median	Median in Study Population	Include					0.5					44.4							3.9							3.9									Serum	Median	Median in Study Population	Include					0.0010774
			Serum	75th Percentile	LOQ is 0.5 ng/mL	Include					0.6					84.9							5.8							7.4									Serum	75th Percentile	LOQ is 0.5 ng/mL	Include					0.00129288
			Serum	95th percentile	LOQ is 0.5 ng/mL	Include					1					189.7						0.5	10.7							18.1	0.8								Serum	95th percentile	LOQ is 0.5 ng/mL	Include					0.0021548
			Serum	Maximum	LOQ is 0.5 ng/mL	Include	8.9				39.7		7.1		23.9	1400						6	142			15.1		1.3		127	8.3								Serum	Maximum	LOQ is 0.5 ng/mL	Include	0.0296578				0.0855456		0.0226079
Frigerio, et al. 2022 (PMID: 34907451)	ug/L	Study Population	Plasma	5th Percentile	5th percentile	Include					0.274												1.113							0.275	0.106					Frigerio, et al. 2022 (PMID: 34907451)	ug/L	Study Population	Plasma	5th Percentile	5th percentile	Include					0.000590415
			Plasma	Median	Median	Include					0.409											0.139	1.909							0.58	0.198								Plasma	Median	Median	Include					0.000881314
			Plasma	95th Percentile	95th Percentile	Include	0.086				0.748				0.104							0.31	4.679			0.194				1.692	0.329	LOQs were reported as the values for the ULOQ							Plasma	95th Percentile	95th Percentile	Include	0.000286581				0.00161179
Eriksson, et al. 2017 (PMID: 27726977)	ng/mL	0-4 years old	Serum	Min	All 0-4	Include														0.03		0.05				0.13										Eriksson, et al. 2017 (PMID: 27726977)	ng/mL	0-4 years old	Serum	Min	All 0-4	Include
			Serum	Max	All 0-4	Include													0.02	0.04		0.06				0.19													Serum	Max	All 0-4	Include
			Serum	Mean	All 0-4	Include					0.57					3.2			0.01	0.03		0.05	2			0.16				2.1	0.22								Serum	Mean	All 0-4	Include					0.00122824
		5-15 years old	Serum	Min	All 5-15	Include														0.02		0.07				0.08												5-15 years old	Serum	Min	All 5-15	Include
			Serum	Max	All 5-15	Include														0.03		0.09				0.09													Serum	Max	All 5-15	Include
			Serum	Mean	All 5-15	Include					0.61					3				0.03		0.08	2.9			0.08				3.1	0.28								Serum	Mean	All 5-15	Include					0.00131443
		16-30 years old	Serum	Min	All 16-30	Include														0.02		0.09				0.04												16-30 years old	Serum	Min	All 16-30	Include
			Serum	Max	All 16-30	Include													0.05	0.03		0.11				0.05													Serum	Max	All 16-30	Include
			Serum	Mean	All 16-30	Include					0.57					2.8			0.01	0.02		0.1	3.4			0.04				3.1	0.24								Serum	Mean	All 16-30	Include					0.00122824
		31-45 years old	Serum	Min	All 31-45	Include																0.09				0.02												31-45 years old	Serum	Min	All 31-45	Include
			Serum	Max	All 31-45	Include													0.03	0.02		0.1				0.03													Serum	Max	All 31-45	Include
			Serum	Mean	All 31-45	Include					0.55					2.7			0.01	0.01		0.09	3.9			0.03				2.7	0.23								Serum	Mean	All 31-45	Include					0.00118514
		46-60 years old	Serum	Min	All 46-60	Include																0.08				0.02												46-60 years old	Serum	Min	All 46-60	Include
			Serum	Max	All 46-60	Include														0.02		0.11				0.05													Serum	Max	All 46-60	Include
			Serum	Mean	All 46-60	Include					0.55					2.9				0.01		0.1	4.4			0.04				2.5	0.22								Serum	Mean	All 46-60	Include					0.00118514
		>60 years old	Serum	Min	>60	Include														0.01		0.09				0.04												>60 years old	Serum	Min	>60	Include
			Serum	Max	>60	Include														0.02		0.11				0.04													Serum	Max	>60	Include
			Serum	Mean	>60	Include					0.56					3.4				0.01		0.1	5.6			0.04				2.8	0.23								Serum	Mean	>60	Include					0.00120669
Petriello, et al. 2022 (PMID: 34763231)	ng/mL	Anniston Community Health Surveys I (ACHS I)	Serum	Median	Median	Include	0.04		0.04		1.35					1.99							47.3			0.04				1.75						Petriello, et al. 2022 (PMID: 34763231)	ng/mL	Anniston Community Health Surveys I (ACHS I)	Serum	Median	Median	Include	0.000133293		0.000121895		0.00290898
			Serum	Mean	Mean	Include	0.05		0.05		1.69					2.16							71.1			0.3				2.35									Serum	Mean	Mean	Include	0.000166617		0.000152369		0.00364161
			Serum	Min	Minimum	Include	0.04		0.04		0.03					0.03							0.14			0.04				0.14									Serum	Min	Minimum	Include	0.000133293		0.000121895		6.4644e-05
			Serum	Max	Maximum	Include	1.42		0.2		9.67					7.53							781			6.67				26.3									Serum	Max	Maximum	Include	0.00473191		0.000609477		0.0208369
		Anniston Community Health Surveys II (ACHS II)	Serum	Median	Median	Include	0.04		0.04		0.882					0.963							18			0.04				1.17								Anniston Community Health Surveys II (ACHS II)	Serum	Median	Median	Include	0.000133293		0.000121895		0.00190053
			Serum	Mean	Mean	Include	0.05		0.04		1.04					1.04							34.7			0.13				1.62									Serum	Mean	Mean	Include	0.000166617		0.000121895		0.00224099
			Serum	Min	Minimum	Include	0.04		0.04		0.03					0.03							0.14			0.04				0.14									Serum	Min	Minimum	Include	0.000133293		0.000121895		6.4644e-05
			Serum	Max	Maximum	Include	0.34		0.13		8.89					6.44							688			5.13				35.6									Serum	Max	Maximum	Include	0.00113299		0.00039616		0.0191562
Bradman, et al. (Assessment of methods to collect and analyze perfluoroaalkyl and polyfluoroalkyl substances (PFASs) in air, dust, and soil) (https://ww2.arb.ca.gov/sites/default/files/2021-05/040621%20--%20PFAS%20Final%20Report%20UCB%203%2018%2021%20%28002%29.pdf)	ng/mL	BEST Pilot (2011-2012) Kaiser Permanente Northern California (KPNC)	Serum	Median	BEST Pilot (2011-2012)	Include					0.98					1.99						0.12	7.19			0.05				1.52	0.25	LOD not reported in report				Bradman, et al. (Assessment of methods to collect and analyze perfluoroaalkyl and polyfluoroalkyl substances (PFASs) in air, dust, and soil) (https://ww2.arb.ca.gov/sites/default/files/2021-05/040621%20--%20PFAS%20Final%20Report%20UCB%203%2018%2021%20%28002%29.pdf)	ng/mL	BEST Pilot (2011-2012) Kaiser Permanente Northern California (KPNC)	Serum	Median	BEST Pilot (2011-2012)	Include					0.0021117
		BEST Expanded (2013) Kaiser Permanente Northern California (KPNC) members, emphasis on Hispanic and Asian/Pacific Islander Subpopulations	Serum	Median	BEST Expanded (2013)	Include					0.85					1.65						0.11	5.31			0.02				1.12	0.19							BEST Expanded (2013) Kaiser Permanente Northern California (KPNC) members, emphasis on Hispanic and Asian/Pacific Islander Subpopulations	Serum	Median	BEST Expanded (2013)	Include					0.00183158
		ACE 1(2016) Chinese Adults	Serum	Median	Asian/Pacific Islander Community Exposures Project (ACE 1 2016)	Include					0.95					1.36						0.43	6.05							0.79	0.45							ACE 1(2016) Chinese Adults	Serum	Median	Asian/Pacific Islander Community Exposures Project (ACE 1 2016)	Include					0.00204706
		ACE 2 (2017) Vietnamese Adults	Serum	Median	Asian/Pacific Islander Community Exposures Project (ACE 2 2017)	Include					1.08					1.61						0.44	7							1.21	0.54							ACE 2 (2017) Vietnamese Adults	Serum	Median	Asian/Pacific Islander Community Exposures Project (ACE 2 2017)	Include					0.00232718
		CARE-LA (2018) Los Angeles Adult residents	Serum	Median	CARE-LA (2018)	Include					0.32					1.13						0.08	2.43			0.03				0.68	0.09							CARE-LA (2018) Los Angeles Adult residents	Serum	Median	CARE-LA (2018)	Include					0.000689536
		CARE-2 (2019) Riverside, San Bernardino, Imperial, Mono, and Inyo counties residents	Serum	Median	CARE-2 (2019)	Include					0.23					1.11						0.04	2.8							0.84	0.08							CARE-2 (2019) Riverside, San Bernardino, Imperial, Mono, and Inyo counties residents	Serum	Median	CARE-2 (2019)	Include					0.000495604
		California Teachers CA Study (CTS) - Active and retired female schoolteachers and administrators	Serum	Median	CTS (2011)	Include					0.95					2.5						0.14	7.14			0.05				1.58								California Teachers CA Study (CTS) - Active and retired female schoolteachers and administrators	Serum	Median	CTS (2011)	Include					0.00204706
		Maternal and Infant Environmental Exposure Project (MIEEP) - Mother-infant pairs and pregnant women	Serum	Median	Maternal and Infant Environmental Exposure Project (MIEEP) - Mother-infant pairs and pregnant women	Include					0.79					0.47						0.17	2.43															Maternal and Infant Environmental Exposure Project (MIEEP) - Mother-infant pairs and pregnant women	Serum	Median	Maternal and Infant Environmental Exposure Project (MIEEP) - Mother-infant pairs and pregnant women	Include					0.00170229
		Measuring Analytes in Maternal Archived Samples (MAMAS) Pregnant Women	Serum	Median	Measuring Analytes in Maternal Archived Samples (MAMAS) Pregnant Women	Include					0.64					1.29						0.118	4.47			0.05				0.86	0.21							Measuring Analytes in Maternal Archived Samples (MAMAS) Pregnant Women	Serum	Median	Measuring Analytes in Maternal Archived Samples (MAMAS) Pregnant Women	Include					0.00137907
Birukov, et al. 2021 (PMID: 33610053)	ng/mL	Pregnant Women	Serum	Median	Pregnant Women in Odense Child Cohort (n=1436 women)	Include					0.64					1.68							7.5							0.36	0.29					Birukov, et al. 2021 (PMID: 33610053)	ng/mL	Pregnant Women	Serum	Median	Pregnant Women in Odense Child Cohort (n=1436 women)	Include					0.00137907
			Serum	25th percentile	Pregnant Women in Odense Child Cohort (n=1436 women)	Include					0.47					1.12							5.51							0.25	0.22								Serum	25th percentile	Pregnant Women in Odense Child Cohort (n=1436 women)	Include					0.00101276
			Serum	75th percentile	Pregnant Women in Odense Child Cohort (n=1436 women)	Include					0.86					2.38							10.24							0.5	0.4								Serum	75th percentile	Pregnant Women in Odense Child Cohort (n=1436 women)	Include					0.00185313
Huang et al. 2019 (PMID: 30626391)	ng/mL	Pregnant Women in Shanghai (umbilical cord serum samples)	Plasma	25th percentile	25th percentile	Include	0.037				0.5					4.95						0.29	1.81							0.132	0.23					Huang et al. 2019 (PMID: 30626391)	ng/mL	Pregnant Women in Shanghai (umbilical cord serum samples)	Plasma	25th percentile	25th percentile	Include	0.000123296				0.0010774
			Plasma	Median (50th percentile)	Median (50th percentile)	Include	0.047				0.64					6.98						0.4	2.38							0.16	0.36								Plasma	Median (50th percentile)	Median (50th percentile)	Include	0.00015662				0.00137907
			Plasma	75th Percentile	75th Percentile	Include	0.061				0.83					9.54						0.53	3.23							0.2	0.54								Plasma	75th Percentile	75th Percentile	Include	0.000203272				0.00178848
Huo et al., 2020 (PMID: 32222612)	ng/mL	Pregnant Women in Shanghai Birth Cohort Study	Plasma	Median	Blood samples collected in early pregnancy	Include	0.04				1.69					11.85						1.38	9.36			0.06				0.54	1.69					Huo et al., 2020 (PMID: 32222612)	ng/mL	Pregnant Women in Shanghai Birth Cohort Study	Plasma	Median	Blood samples collected in early pregnancy	Include	0.000133293				0.00364161
			Plasma	25th percentile	Blood samples collected in early pregnancy	Include	0.02				1.2					9.18						0.94	6.57			0.04				0.42	1.14								Plasma	25th percentile	Blood samples collected in early pregnancy	Include	6.66467e-05				0.00258576
			Plasma	75th percentile	Blood samples collected in early pregnancy	Include	0.06				2.36					15.29						22.05	13.69			0.1				0.69	2.52								Plasma	75th percentile	Blood samples collected in early pregnancy	Include	0.00019994				0.00508533
Liao, et al. 2022 (PMID: 36220436)	ng/mL	Pregnant Women in Guangxi Zhuang Birth Cohort	Serum	5th percentile	5th percentile	Include	0.048				0.216					1.062						0.152	0.156			0.04				0.038	0.126					Liao, et al. 2022 (PMID: 36220436)	ng/mL	Pregnant Women in Guangxi Zhuang Birth Cohort	Serum	5th percentile	5th percentile	Include	0.000159952				0.000465437
			Serum	25th percentile	25th percentile	Include	0.411				0.429					1.702						0.267	0.716			0.503				0.074	0.288								Serum	25th percentile	25th percentile	Include	0.00136959				0.00092441
			Serum	Median (50th percentile)	Median (50th percentile)	Include	1.832				0.618					2.314						0.389	1.132			1.292				0.108	0.432								Serum	Median (50th percentile)	Median (50th percentile)	Include	0.00610484				0.00133167
			Serum	75th percentile	75th percentile	Include	6.258				0.897					3.291						0.543	1.66			2.625				0.156	0.649								Serum	75th percentile	75th percentile	Include	0.0208537				0.00193286
			Serum	95th percentile	95th percentile	Include	38.901				1.379					5.583						0.922	3.264			9.434				0.278	1.299								Serum	95th percentile	95th percentile	Include	0.129631				0.00297147
Biomonitoring California (https://biomonitoring.ca.gov/results/chemical/all?field_project_name_target_id_reference=All&field_chemical_name_target_id_reference=2893)	ug/L	100 Vietnamese Adults living in San Fran Bay Area (ACE 2)	Serum	25th percentile	25th percentile	Include					0.84		0.124			1.2						0.309	4.17							0.787	0.393					Biomonitoring California (https://biomonitoring.ca.gov/results/chemical/all?field_project_name_target_id_reference=All&field_chemical_name_target_id_reference=2893)	ug/L	100 Vietnamese Adults living in San Fran Bay Area (ACE 2)	Serum	25th percentile	25th percentile	Include					0.00181003		0.000394842
			Serum	Median (50th percentile)	Median (50th percentile)	Include					1.08		0.174		0.058	1.61						0.443	7							1.21	0.541								Serum	Median (50th percentile)	Median (50th percentile)	Include					0.00232718		0.000554052
			Serum	75th Percentile	75th Percentile	Include					1.49		0.268		0.0736	2.3						0.74	11.5							1.81	0.823								Serum	75th Percentile	75th Percentile	Include					0.00321065		0.000853367
			Serum	90th Percentile	90th Percentile	Include					2.21		0.453		0.0996	3.06						1.12	22.9			0.0699				3.05	1.28								Serum	90th Percentile	90th Percentile	Include					0.00476211		0.00144245
			Serum	Geometic mean	Geometric Mean (if blank then geometric mean was not calculated because the chemical was found in less than 65% of the study group.)	Include					1.1		0.189		0.0589	1.69						0.453	7.47							1.29	0.559								Serum	Geometic mean	Geometric Mean (if blank then geometric mean was not calculated because the chemical was found in less than 65% of the study group.)	Include					0.00237028		0.000601815
Yao, et al., 2020 (PMID: 33047597)	ng/mL	Residents Near Fluorochemical Plant in China	Serum	Geometic Mean	Geometic Mean	Include	0.01				1.355				0.527	165.8						0.498	6.024			0.378			0.007	0.92	0.796					Yao, et al., 2020 (PMID: 33047597)	ng/mL	Residents Near Fluorochemical Plant in China	Serum	Geometic Mean	Geometic Mean	Include	3.33233e-05				0.00291976
			Serum	Min	Min	Include					0.106					5.94							0.22							0.094	0.068								Serum	Min	Min	Include					0.000228409
			Serum	5th Percentile	5th Percentile	Include					0.479				0.104	33.89						0.133	1.692			0.081				0.378	0.204								Serum	5th Percentile	5th Percentile	Include					0.00103215
			Serum	25th Percentile	25th Percentile	Include					0.839				0.247	94.3						0.306	3.571			0.192				0.623	0.433								Serum	25th Percentile	25th Percentile	Include					0.00180788
			Serum	Median (50th Percentile)	Median (50th Percentile)	Include	0.011				1.348				0.506	171.8						0.52	6.075			0.377				0.91	0.77								Serum	Median (50th Percentile)	Median (50th Percentile)	Include	3.66557e-05				0.00290467
			Serum	75th Percentile	75th Percentile	Include	0.016				2.09				1.079	299.2						0.85	10.03			0.736				1.341	1.422								Serum	75th Percentile	75th Percentile	Include	5.33173e-05				0.00450353
			Serum	95th Percentile	95th Percentile	Include	0.031				4.038				3.213	728.6						1.569	19.85			1.797			0.036	2.312	3.587								Serum	95th Percentile	95th Percentile	Include	0.000103302				0.00870109
			Serum	Maximum	Maximum	Include	0.164				12.12				14.86	5626						3.805	145.1			11.19			0.383	14.61	14.45								Serum	Maximum	Maximum	Include	0.000546503				0.0261162
Jia et al., 2023 (PMID: 36521747)	ng/mL	Cord Serum Samples of Newborns	Serum	Minimum	Minimum	Include	0.021									0.037							0.225				0.002	0.126								Jia et al., 2023 (PMID: 36521747)	ng/mL	Cord Serum Samples of Newborns	Serum	Minimum	Minimum	Include	6.9979e-05
			Serum	25th Percentile	25th Percentile	Include	0.021				0.008		0.009			0.095						0.022	0.597				0.138	0.38		0.005									Serum	25th Percentile	25th Percentile	Include	6.9979e-05				1.72384e-05		2.86579e-05
			Serum	Median (50th Percentile)	Median (50th Percentile)	Include	0.021				0.015		0.018			0.2						0.036	1.092				0.266	0.633		0.01	0.012								Serum	Median (50th Percentile)	Median (50th Percentile)	Include	6.9979e-05				3.2322e-05		5.73157e-05
			Serum	75th Percentile	75th Percentile	Include	0.021				0.023		0.04		0.013	0.319						0.07	2.062			0.021	0.699	0.915		0.019	0.018								Serum	75th Percentile	75th Percentile	Include	6.9979e-05				4.95604e-05		0.000127368
			Serum	Max	Max	Include	0.021				0.047		0.095		0.017	0.645						0.132	3.629			0.027	4.533	2.168		0.348	0.026								Serum	Max	Max	Include	6.9979e-05				0.000101276		0.0003025
Jeddy et al. 2018 (PMID: 30076472)	ng/mL	U.S Pregnant Women (1991-1992)	Serum	Median	Median (from Banjabi Study)	Include					0.6					3.8							20.2							1.7						Jeddy et al. 2018 (PMID: 30076472)	ng/mL	U.S Pregnant Women (1991-1992)	Serum	Median	Median (from Banjabi Study)	Include					0.00129288
Melzer et al 2010 (PMID: 20089479)	ng/mL	U.S. Men (>20) (1999-2006)	Serum	Geometric Mean	Geometic Mean (from Banjabi Study)	Include										4.91							25.1													Melzer et al 2010 (PMID: 20089479)	ng/mL	U.S. Men (>20) (1999-2006)	Serum	Geometric Mean	Geometic Mean (from Banjabi Study)	Include
		U.S. Women (>20) (1999-2006)	Serum	Geometric Mean	Geometic Mean (from Banjabi Study)	Include										3.77							19.1															U.S. Women (>20) (1999-2006)	Serum	Geometric Mean	Geometic Mean (from Banjabi Study)	Include
Gribble et al .2015 (PMID: 25819541)	ng/mL	Gullah African Americans (2003-2013)	Serum	Median	Median (from Banjabi Study)	Include					1.9					5.6						0.7	41.1							2.6						Gribble et al .2015 (PMID: 25819541)	ng/mL	Gullah African Americans (2003-2013)	Serum	Median	Median (from Banjabi Study)	Include					0.00409412
			Serum	25th Percentile		Include					1.5					4.5						0.3	28							1.5									Serum	25th Percentile		Include					0.0032322
			Serum	75th Percentile		Include					1.9					5.6						0.07	41.1							2.6									Serum	75th Percentile		Include					0.00409412
			Serum	Mean		Include					2.3					6						1.1	53.3							5.8									Serum	Mean		Include					0.00495604
Steenland et al. 2009 (PMID: 19846564)	ng/mL	U.S. Adults (>18)	Serum	Median	Median (from Banjabi Study)	Include										26.6							19.6													Steenland et al. 2009 (PMID: 19846564)	ng/mL	U.S. Adults (>18)	Serum	Median	Median (from Banjabi Study)	Include
			Serum	Mean	Mean	Include										80.3							22.4																Serum	Mean	Mean	Include
Lopez-Espinosa et al. 2011 (PMID: 21534542)	ng/mL	U.S. Boys (8-18) (2005-2006)	Serum	Median	Median (from Banjabi Study)	Include										26							20													Lopez-Espinosa et al. 2011 (PMID: 21534542)	ng/mL	U.S. Boys (8-18) (2005-2006)	Serum	Median	Median (from Banjabi Study)	Include
		U.S. Girls (8-18) (2005-2006)	Serum	Median	Median (from Banjabi Study)	Include										20							18															U.S. Girls (8-18) (2005-2006)	Serum	Median	Median (from Banjabi Study)	Include
Lin et al. 2014 (PMID: 24606077)	ng/mL	U.S Adults (>20) (2005-2008)	Serum	Geometric Mean	Geometic Mean (from Banjabi Study)	Include										3.96							15.3													Lin et al. 2014 (PMID: 24606077)	ng/mL	U.S Adults (>20) (2005-2008)	Serum	Geometric Mean	Geometic Mean (from Banjabi Study)	Include
Wen et al. 2013 (PMID: 23864701)	ng/mL	U.S. Adults (>20) (2007-2010)	Serum	Geometric Mean	Geometic Mean (from Banjabi Study) Total Population	Incude					1.54					4.15							14.2							2						Wen et al. 2013 (PMID: 23864701)	ng/mL	U.S. Adults (>20) (2007-2010)	Serum	Geometric Mean	Geometic Mean (from Banjabi Study) Total Population	Incude					0.00331839
Kato et al. 2014 (PMID: 25026485)	ug/L	U.S. Pregnant Women (2003-2006) at 16-weeks gestation	Serum	Geometric Mean	Geometic Mean (from Banjabi Study)	Include										4.91							11.57													Kato et al. 2014 (PMID: 25026485)	ug/L	U.S. Pregnant Women (2003-2006) at 16-weeks gestation	Serum	Geometric Mean	Geometic Mean (from Banjabi Study)	Include
		U.S. Pregnant Women (2003-2006) at 16-weeks gestation	Serum	Median	Median Concentrations of PFAS	Include					0.82					4.8							12.7							1.2	0.2							U.S. Pregnant Women (2003-2006) at 16-weeks gestation	Serum	Median	Median Concentrations of PFAS	Include					0.00176694
		U.S. Pregnant Women (2003-2006) at delivery	Serum	Median	Median Concentrations of PFAS	Include					0.66					3.3							8.5							1.2	0.2							U.S. Pregnant Women (2003-2006) at delivery	Serum	Median	Median Concentrations of PFAS	Include					0.00142217
		Infant's Cord Serum (2003-2006) at delivery	Serum	Median	Median Concentrations of PFAS	Include					0.41					3.1							3.5							0.6	<0.1							Infant's Cord Serum (2003-2006) at delivery	Serum	Median	Median Concentrations of PFAS	Include					0.000883468
Khalil et al. 2016 (PMID: 26058082)	ng/mL	U.S. (12-80) (2009-2010)	Serum	Mean	Mean (from Banjabi Study)	Include					1.9					3.7							12.7							2.5						Khalil et al. 2016 (PMID: 26058082)	ng/mL	U.S. (12-80) (2009-2010)	Serum	Mean	Mean (from Banjabi Study)	Include					0.00409412
Dassuncao et al. 2018 (PMID: 29516726)	ng/mL	U.S Children (7) (1993)	Serum	Median	Median (from Banjabi Study)	Include					0.77					5						0.68	32.6							1.1	0.29					Dassuncao et al. 2018 (PMID: 29516726)	ng/mL	U.S Children (7) (1993)	Serum	Median	Median (from Banjabi Study)	Include					0.0016592
			Serum	25th percentile	25th percentile	Include					0.65					3.8						0.41	26.1							0.86	0.2								Serum	25th percentile	25th percentile	Include					0.00140062
			Serum	75th percentile	75th percentile	Include					1					6.2						0.98	36.6							1.4	0.38								Serum	75th percentile	75th percentile	Include					0.0021548
		U.S. Children (14) (2000)	Serum	Median	Median (from Banjabi Study)	Include					0.72					7.1						0.45	36.1							0.95	0.26							U.S. Children (14) (2000)	Serum	Median	Median (from Banjabi Study)	Include					0.00155146
			Serum	25th percentile	25th percentile	Include					0.59					6						0.32	30.4							0.84	0.23								Serum	25th percentile	25th percentile	Include					0.00127133
			Serum	75th percentile	75th percentile	Include					1.1					8.5						0.71	42.1							1.34	0.44								Serum	75th percentile	75th percentile	Include					0.00237028
		U.S. Children (5) (2003)	Serum	Median	Median (from Banjabi Study)	Include					1					7.53						0.36	21.2							0.82	0.32							U.S. Children (5) (2003)	Serum	Median	Median (from Banjabi Study)	Include					0.0021548
			Serum	25th percentile	25th percentile	Include					0.83					5.6						0.23	17.8							0.55	0.25								Serum	25th percentile	25th percentile	Include					0.00178848
			Serum	75th percentile	75th percentile	Include					1.3					9.1						0.5	25.4							1.1	0.4								Serum	75th percentile	75th percentile	Include					0.00280124
		U.S. Children (7) (2005)	Serum	Median	Median (from Banjabi Study)	Include					1.24					5.94						0.45	16							0.73	0.41							U.S. Children (7) (2005)	Serum	Median	Median (from Banjabi Study)	Include					0.00267195
			Serum	25th percentile	25th percentile	Include					0.96					4.9						0.31	12.8							0.51	0.32								Serum	25th percentile	25th percentile	Include					0.00206861
			Serum	75th percentile	75th percentile	Include					1.6					6.9						0.65	18.2							0.95	0.53								Serum	75th percentile	75th percentile	Include					0.00344768
		U.S. Children (13) (2011)	Serum	Median	Median (from Banjabi Study)	Include					0.71					2.02						0.29	6.1							0.37	0.31							U.S. Children (13) (2011)	Serum	Median	Median (from Banjabi Study)	Include					0.00152991
			Serum	25th percentile	25th percentile	Include					0.54					1.7						0.16	5							0.28	0.24								Serum	25th percentile	25th percentile	Include					0.00116359
			Serum	75th percentile	75th percentile	Include					0.91					2.6						0.45	8.6							0.48	0.39								Serum	75th percentile	75th percentile	Include					0.00196087
		U.S. Children (5) (2012)	Serum	Median	Median (from Banjabi Study)	Include					0.9					1.7						0.15	4.8							0.45	0.33							U.S. Children (5) (2012)	Serum	Median	Median (from Banjabi Study)	Include					0.00193932
			Serum	25th percentile	25th percentile	Include					0.72					1.3						0.1	3.6							0.32	0.27								Serum	25th percentile	25th percentile	Include					0.00155146
			Serum	75th percentile	75th percentile	Include					1.1					2.09						0.26	6.8							0.67	0.42								Serum	75th percentile	75th percentile	Include					0.00237028
Gyllenhammar et al. 2015 (PMID: 26079316)	ng/g	Sweden Mothers (1996-1999)	Serum	Median	Median (from Banjabi Study)	Include	0.019				0.37					2.6						0.14	18			0.06				1.8	0.19					Gyllenhammar et al. 2015 (PMID: 26079316)	ng/g	Sweden Mothers (1996-1999)	Serum	Median	Median (from Banjabi Study)	Include	6.4454e-05				0.000811627
			Serum	Minimum		Include					0.062					1.2							5.1							0.37									Serum	Minimum		Include					0.000136002
			Serum	Maximum		Include	0.21				1.4					6.7						0.58	46			0.4				9.5	0.72								Serum	Maximum		Include	0.000712386				0.00307102
			Serum	Mean		Include	0.028				0.41					2.8						0.14	20			0.07				2.3	0.2								Serum	Mean		Include	9.49848e-05				0.000899371
		Sweden Mothers (2008-2011)	Serum	Median	Median (from Banjabi Study)	Include	0.027				0.46					1.5						0.23	6.6			0.045				3.7	0.26							Sweden Mothers (2008-2011)	Serum	Median	Median (from Banjabi Study)	Include	9.15925e-05				0.00100905
			Serum	Minimum		Include					0.064					0.2							0.21							0.32									Serum	Minimum		Include					0.00014039
			Serum	Maximum		Include	0.8				2.2					13						0.91	20			0.296				34	1.1								Serum	Maximum		Include	0.00271385				0.00482589
			Serum	Mean		Include	0.055				0.52					1.6						0.26	7			0.059				5.4	0.28								Serum	Mean		Include	0.000186577				0.00114067
Lind et at. 2017 (PMID: 27771570)	ng/mL	Sweden Elders (70) (2001-2004) Total Population	Plasma	Median	Median (from Banjabi Study)	Include					0.7					3.3						0.28	13.23			0.05				2.08	0.31					Lind et at. 2017 (PMID: 27771570)	ng/mL	Sweden Elders (70) (2001-2004) Total Population	Plasma	Median	Median (from Banjabi Study)	Include					0.00150836
			Plasma	25th Percentile		Include					0.52					2.52						0.22	9.95			0.03				1.6	0.24								Plasma	25th Percentile		Include					0.0011205
			Plasma	75th Percentile		Include					0.97					4.39						0.37	17.77			0.09				3.42	0.4								Plasma	75th Percentile		Include					0.00209016
Stubleski et al. 2016 (PMID: 27542758)	ng/mL	Sweden Elders (70) (2001-2004)	Serum	Minimum		Include					0.03					0.11						0.14	0.01			0.02				0.06	0.15					Stubleski et al. 2016 (PMID: 27542758)	ng/mL	Sweden Elders (70) (2001-2004)	Serum	Minimum		Include					6.4644e-05
			Serum	Maximum		Include					4.8					14						1.3	103			0.77				31	1.3								Serum	Maximum		Include					0.010343
			Serum	Mean		Include					0.84					3.7						0.332	15.8			0.08				3.5	0.35								Serum	Mean		Include					0.00181003
			Serum	Geometric Mean		Include					0.72					3.4						0.29	13.1			0.06				2.5	0.32								Serum	Geometric Mean		Include					0.00155146
			Serum	25th Percentile		Include					0.54					2.7						0.22	10.3			0.03				1.6	0.24								Serum	25th Percentile		Include					0.00116359
			Serum	50th percentile (Median)	Median (from Banjabi Study)	Include					0.73					3.5						0.3	13.7			0.06				2.2	0.32								Serum	50th percentile (Median)	Median (from Banjabi Study)	Include					0.001573
			Serum	75th Percentile		Include					1					8.9						0.39	18.7			0.09				3.8	0.41								Serum	75th Percentile		Include					0.0021548
		Sweden Elders (75) (2006-2009)	Serum	Minimum		Include					0.08					0.29						0.18	0.1			0.02				0.13	0.06							Sweden Elders (75) (2006-2009)	Serum	Minimum		Include					0.000172384
			Serum	Maximum		Include					5.9					20						0.53	181			0.99				54	3.9								Serum	Maximum		Include					0.0127133
			Serum	Mean		Include					1.3					4.5						0.47	16.4			0.09				6.9	0.54								Serum	Mean		Include					0.00280124
			Serum	Geometric Mean		Include					1.1					3.9						0.34	12.9			0.07				4	0.46								Serum	Geometric Mean		Include					0.00237028
			Serum	25th Percentile		Include					0.77					2.9						0.45	8.7			0.04				2.1	0.32								Serum	25th Percentile		Include					0.0016592
			Serum	50th percentile (Median)	Median (from Banjabi Study)	Include					1.1					4						0.65	13.5			0.07				3.5	0.45								Serum	50th percentile (Median)	Median (from Banjabi Study)	Include					0.00237028
			Serum	75th Percentile		Include					1.7					5.7						0.12	19.4			0.11				6.5	0.63								Serum	75th Percentile		Include					0.00366316
		Sweden Elders (80) (2011-2014)	Serum	Minimum		Include					0.07					0.33						1.8	0.2			0.01				0.14	0.03							Sweden Elders (80) (2011-2014)	Serum	Minimum		Include					0.000150836
			Serum	Maximum		Include					6.9					15						0.42	65			0.7				77	2								Serum	Maximum		Include					0.0148681
			Serum	Mean		Include					1.1					2.8						0.36	9.4			0.04				7.5	0.4								Serum	Mean		Include					0.00237028
			Serum	Geometric Mean		Include					0.89					2.5						0.26	7.8			0.02				3.9	0.34								Serum	Geometric Mean		Include					0.00191777
			Serum	25th Percentile		Include					0.61					1.8						0.36	5.4			0.01				1.8	0.24								Serum	25th Percentile		Include					0.00131443
			Serum	50th percentile (Median)	Median (from Banjabi Study)	Include					0.87					2.5						0.36	7.6			0.03				2.9	0.34								Serum	50th percentile (Median)	Median (from Banjabi Study)	Include					0.00187468
			Serum	75th Percentile		Include					6.9					3.6						0.53	11.7			0.06				10	0.47								Serum	75th Percentile		Include					0.0148681
Nost et al. 2014 (PMID: 24657493)	ng/mL	Norway Men (43-71) (1979)	Serum	Median	Median (from Banjabi Study)	Include					0.1					0.9						0.1	8.6			0				0.2	0.1					Nost et al. 2014 (PMID: 24657493)	ng/mL	Norway Men (43-71) (1979)	Serum	Median	Median (from Banjabi Study)	Include					0.00021548
			Serum	Arithmetic Mean		Include					0.1		0.1			1						0.1	9.3			0				0.3	0.1								Serum	Arithmetic Mean		Include					0.00021548		0.000318421
			Serum	Minimum	Minimum	Include										0.4							3.7							0.1									Serum	Minimum	Minimum	Include
			Serum	Maximum	Maximum	Include					0.2		0.1			2.5						0.7	38			0.1				3	0.2								Serum	Maximum	Maximum	Include					0.00043096		0.000318421
		Norway Men (43-71) (1986)	Serum	Median	Median (from Banjabi Study)	Include					0.5					2.5						0.8	23			0				0.7	0.3							Norway Men (43-71) (1986)	Serum	Median	Median (from Banjabi Study)	Include					0.0010774
			Serum	Arithmetic Mean		Include					0.6		0.1			2.5						0.9	25			0				1	0.3								Serum	Arithmetic Mean		Include					0.00129288		0.000318421
			Serum	Minimum	Minimum	Include					0.2					1.4						0.3	10							0.4	0.1								Serum	Minimum	Minimum	Include					0.00043096
			Serum	Maximum	Maximum	Include					1.3		0.2			4.5						3	61			0.1				5.3	0.7								Serum	Maximum	Maximum	Include					0.00280124		0.000636841
		Norway Men (43-71) (1994)	Serum	Median	Median (from Banjabi Study)	Include					0.8					3.9						0.8	37			0.1				1.5	0.5							Norway Men (43-71) (1994)	Serum	Median	Median (from Banjabi Study)	Include					0.00172384
			Serum	Arithmetic Mean		Include					0.8		1			4.6						0.9	37			0.1				1.5	0.5								Serum	Arithmetic Mean		Include					0.00172384		0.00318421
			Serum	Minimum	Minimum	Include					0.2					2						0.1	13							0.3	0.1								Serum	Minimum	Minimum	Include					0.00043096
			Serum	Maximum	Maximum	Include					1.6		0.2			9.6						2.4	73			0.7				4.8	1.1								Serum	Maximum	Maximum	Include					0.00344768		0.000636841
		Norway Men (43-71) (2001)	Serum	Median	Median (from Banjabi Study)	Include					1.1					4.2						1.1	43			0.1				2	0.7							Norway Men (43-71) (2001)	Serum	Median	Median (from Banjabi Study)	Include					0.00237028
			Serum	Arithmetic Mean		Include					1.2		0.1			4.4						1.3	46			0.1				2.6	0.7								Serum	Arithmetic Mean		Include					0.00258576		0.000318421
			Serum	Minimum	Minimum	Include					0.5					1.8						0.4	20							0.6	0.2								Serum	Minimum	Minimum	Include					0.0010774
			Serum	Maximum	Maximum	Include					1.9		0.1			9.9						4.5	90			0.7				12	1.7								Serum	Maximum	Maximum	Include					0.00409412		0.000318421
		Norway Men (43-71) (2007)	Serum	Median	Median (from Banjabi Study)	Include					1.5					3.1						1.3	33			0.1				1.9	0.8							Norway Men (43-71) (2007)	Serum	Median	Median (from Banjabi Study)	Include					0.0032322
			Serum	Arithmetic Mean		Include					1.6		0.1			3.2						1.4	33			0.1				2.3	0.8								Serum	Arithmetic Mean		Include					0.00344768		0.000318421
			Serum	Minimum	Minimum	Include					0.7					1.3						0.1	11							0.6	0.2								Serum	Minimum	Minimum	Include					0.00150836
			Serum	Maximum	Maximum	Include					3.4		0.2			6.8						3.9	65			0.2				12	1.8								Serum	Maximum	Maximum	Include					0.00732632		0.000636841
Brantsaeter et al. 2013 (PMID: 23419425)	ng/mL	Norway Pregnant Women (2003-2004)	Plasma	Median	Median (from Banjabi Study)	Include					0.39					2.11							12.8							0.6						Brantsaeter et al. 2013 (PMID: 23419425)	ng/mL	Norway Pregnant Women (2003-2004)	Plasma	Median	Median (from Banjabi Study)	Include					0.000840372
			Plasma	Mean		Include					0.42					2.35							13.7							0.76									Plasma	Mean		Include					0.000905016
			Plasma	25th percentile		Include					0.28					1.54							10.1							0.43									Plasma	25th percentile		Include					0.000603344
			Plasma	75th percentile		Include					0.5					2.93							16.6							0.86									Plasma	75th percentile		Include					0.0010774
Berg et al. 2014 (PMID: 24815340)	ng/mL	Norway Pregnant Women (2007-2009)	Serum	Median	Median (from Banjabi Study)	Include					0.56					1.53						0.26	8.03							0.44	0.23					Berg et al. 2014 (PMID: 24815340)	ng/mL	Norway Pregnant Women (2007-2009)	Serum	Median	Median (from Banjabi Study)	Include					0.00120669
			Serum	Arithmetic Mean		Include					0.67					1.7						0.3	8.81							0.61	0.26								Serum	Arithmetic Mean		Include					0.00144372
			Serum	Minimum		Include					0.15					0.28						0.03	0.3								0.05								Serum	Minimum		Include					0.00032322
			Serum	Maximum		Include					4.36					11						1.46	35.8			0.45				14.8	2.34								Serum	Maximum		Include					0.00939493
Poothong et al. 2017 (PMID: 29056041)	ng/mL	Norway Pregnant Women (20-66) Serum (2013-2014)	Serum	Median	Median (from Banjabi Study)	Include	0.04				0.94					1.9						0.37	5.24							0.78	0.37					Poothong et al. 2017 (PMID: 29056041)	ng/mL	Norway Pregnant Women (20-66) Serum (2013-2014)	Serum	Median	Median (from Banjabi Study)	Include	0.000133293				0.00202551
			Serum	Mean		Include	0.05				1.06					2.39						0.43	6.95							0.95	0.4								Serum	Mean		Include	0.000166617				0.00228409
			Serum	Minimum		Include					0.19					0.38						0.05	1.28							0.23	0.15								Serum	Minimum		Include					0.000409412
			Serum	Maximum		Include	0.2				2.73					24.96						1.67	20.19							2.34	1.07								Serum	Maximum		Include	0.000666467				0.00588261
		Norway Pregnant Women (20-66) Plasma (2013-2014)	Plasma	Median	Median (from Banjabi Study)	Include	0.13				0.71					1.6						0.33	4.77							0.75	0.28							Norway Pregnant Women (20-66) Plasma (2013-2014)	Plasma	Median	Median (from Banjabi Study)	Include	0.000433203				0.00152991
			Plasma	Mean		Include	0.13				0.83					2.07						0.37	6.31							0.89	0.31								Plasma	Mean		Include	0.000433203				0.00178848
			Plasma	Minimum		Include	0.08				0.26					0.33						0.03	1.02							0.24									Plasma	Minimum		Include	0.000266587				0.000560248
			Plasma	Maximum		Include	0.22				2.44					20.54						1.21	24.35							2.47	0.87								Plasma	Maximum		Include	0.000733113				0.00525771
		Norway Pregnant Women (20-66) Whole Blood (2013-2014)	Whole Blood	Median	Median (from Banjabi Study)	Include	0.04				0.38		0.62			0.93						0.19	2.85							0.43	0.22							Norway Pregnant Women (20-66) Whole Blood (2013-2014)	Whole Blood	Median	Median (from Banjabi Study)	Include	0.000133293				0.000818824		0.00197421
			Whole Blood	Mean		Include	0.04				0.43		0.68			1.19						0.22	3.57							0.5	0.24								Whole Blood	Mean		Include	0.000133293				0.000926564		0.00216526
			Whole Blood	Minimum		Include					0.13		0.14			0.2							0.74							0.13	0.09								Whole Blood	Minimum		Include					0.000280124		0.000445789
			Whole Blood	Maximum		Include	0.13				0.99		1.65			11.83						0.94	11.03							1.37	0.55								Whole Blood	Maximum		Include	0.000433203				0.00213325		0.00525394
Goralczyk et al. 2015 (PMID: 26100734)	ng/mL	Polish Women (20-41) (2002-2004)	Serum	Median	Median (from Banjabi Study)	Include					0.59					2.67						0.13	7.96							1.92	0.22					Goralczyk et al. 2015 (PMID: 26100734)	ng/mL	Polish Women (20-41) (2002-2004)	Serum	Median	Median (from Banjabi Study)	Include					0.00127133
			Serum	Minimum		Include					0.2					0.67						0.01	1.61							0.34									Serum	Minimum		Include					0.00043096
			Serum	Maximum		Include					2.75					9.83						0.72	21.28							10.16	0.91								Serum	Maximum		Include					0.0059257
			Serum	Mean		Include					0.59					2.83						0.14	8.42							1.92	0.24								Serum	Mean		Include					0.00127133
		Polish Men (22-44) (2002-2004)	Serum	Median	Median (from Banjabi Study)	Include					1.19					4.77						0.13	18.35							1.18	0.37							Polish Men (22-44) (2002-2004)	Serum	Median	Median (from Banjabi Study)	Include					0.00256421
			Serum	Minimum		Include					0.47					0.94						0.02	8.2							0.12									Serum	Minimum		Include					0.00101276
			Serum	Maximum		Include					5.32					12.56						0.69	40.14							3.78	1.09								Serum	Maximum		Include					0.0114635
			Serum	Mean		Include					1.29					5.12						0.17	18.49							1.22	0.4								Serum	Mean		Include					0.00277969
Bjerregaard-Olesen et al. 2016 (PMID: 26891270)	ng/mL	Danish Pregnant Women (2008-2013)	Serum	Geometric Mean		Include					0.76					2.01						0.28	7.99							0.48	0.32					Bjerregaard-Olesen et al. 2016 (PMID: 26891270)	ng/mL	Danish Pregnant Women (2008-2013)	Serum	Geometric Mean		Include					0.00163765
			Serum	Median	Median (from Banjabi Study)	Include					0.76					2.02						0.3	8.28							0.48	0.31								Serum	Median	Median (from Banjabi Study)	Include					0.00163765
			Serum	25th Percentile		Include					0.61					1.53						0.2	6.02							0.37	0.24								Serum	25th Percentile		Include					0.00131443
			Serum	75th Percentile		Include					0.97					2.64						0.44	10.8							0.64	0.42								Serum	75th Percentile		Include					0.00209016
Ingelido et al. 2018 (PMID: 29108835)	ng/g	Italy Adults (20-51) (2015-2016) Not Exposed (background exposure)	Serum	Minimum		Include					0.03					0.01							0.01									LOQ not reported in main text and no ccess to supplemental				Ingelido et al. 2018 (PMID: 29108835)	ng/g	Italy Adults (20-51) (2015-2016) Not Exposed (background exposure)	Serum	Minimum		Include					6.58076e-05
			Serum	5th Percentile		Include					0.23					0.57							2.07							0.18	0.12								Serum	5th Percentile		Include					0.000504525
			Serum	25th Percentile		Include					0.41					1.1						0.11	3.89							1.42	0.24								Serum	25th Percentile		Include					0.000899371
			Serum	Median (50th percentile)	Median (from Banjabi Study)	Include					0.58					1.64						0.18	5.84							2.49	0.32								Serum	Median (50th percentile)	Median (from Banjabi Study)	Include					0.00127228
			Serum	75th Percentile		Include					0.8					2.22						0.3	9.31			0.07				3.99	0.49								Serum	75th Percentile		Include					0.00175487
			Serum	95th Percentile		Include	0.11				1.34		0.09		0.16	3.92						0.62	20.63			0.13		0.13		6.04	0.97								Serum	95th Percentile		Include	0.000373155				0.00293941		0.000291737
			Serum	Maximum		Include	0.36				7.72		0.26		0.35	27.88						1.35	118.58			0.26		0.22		9.14	3.07								Serum	Maximum		Include	0.00122123				0.0169345		0.000842796
		Italy Adults (20-51) (2015-2016) Exposed to Contaminated Drinking Water	Serum	Minimum		Include										0.7							2.72															Italy Adults (20-51) (2015-2016) Exposed to Contaminated Drinking Water	Serum	Minimum		Include
			Serum	5th Percentile		Include										2.21							2.72																Serum	5th Percentile		Include
			Serum	25th Percentile		Include					0.4					4.89						0.09	5.53							1.22	0.22								Serum	25th Percentile		Include					0.000877435
			Serum	Median	Median (from Banjabi Study)	Include					0.61					13.77						0.16	8.59							2.98	0.33								Serum	Median	Median (from Banjabi Study)	Include					0.00133809
			Serum	75th Percentile		Include					0.88					87.27						0.3	14.96			0.1		0.1		6.92	0.51								Serum	75th Percentile		Include					0.00193036
			Serum	95th Percentile		Include	0.69				1.54		0.27		0.58	247.94						0.56	29.42			0.21		0.31		21.2	0.86								Serum	95th Percentile		Include	0.0023407				0.00337812		0.000875211
			Serum	Maximum		Include	4.26				2.46		0.68		3.59	754.5						1.02	70.27			0.42		0.46		43.43	1.96								Serum	Maximum		Include	0.0141957				0.00539622		0.00220423
Cho et al. 2015 (PMID: 25638654)	ng/mL	Korea (>8) (2006-2007)	Whole Blood	Median	Median (from Banjabi Study)	Include					0.85					1.3							4.15							0.47						Cho et al. 2015 (PMID: 25638654)	ng/mL	Korea (>8) (2006-2007)	Whole Blood	Median	Median (from Banjabi Study)	Include					0.00183158
			Whole Blood	25th percentile		Include					0.46					0.81							2.57							0.22									Whole Blood	25th percentile		Include					0.000991208
			Whole Blood	75th percentile		Include					1.3					2.28							6.52							0.84									Whole Blood	75th percentile		Include					0.00280124
Ji et al. 2012 (PMID: 22580293)	ng/mL	Korea (>12) (2008)	Serum	Median	Median (from Banjabi Study)	Include					2.09					2.74						1.75	7.96							1.51	0.91					Ji et al. 2012 (PMID: 22580293)	ng/mL	Korea (>12) (2008)	Serum	Median	Median (from Banjabi Study)	Include					0.00450353
			Serum	25th Percentile		Include					1.49					2.04						1.11	5.58							0.92	0.58								Serum	25th Percentile		Include					0.00321065
			Serum	75th percentile		Include					2.74					3.64						4.58	12.1							2.34	1.45								Serum	75th percentile		Include					0.00590415
Jiang et al. 2014 (PMID: 24361923)	ng/mL	China Pregnant Women (2012)	Serum	Mean	Mean (reported n-PFOS and n-PFOA)	Include					1.18		0.49			4.73						0.7	4.75			0.2				0.48	1.45					Jiang et al. 2014 (PMID: 24361923)	ng/mL	China Pregnant Women (2012)	Serum	Mean	Mean (reported n-PFOS and n-PFOA)	Include					0.00254267		0.00156026
			Serum	Maximum		Include					7.6		1.07			32.9						3.07	15.8			0.54				3.65	4.2								Serum	Maximum		Include					0.0163765		0.0034071
			Serum	Minimum		Include					0.07		0.13			1.8						0.17	0.87			0.06				0.08	0.26								Serum	Minimum		Include					0.000150836		0.000413947
			Serum	Geometric Mean		Include					1.05		0.45			4.18						0.61	4.18			0.18				0.38	1.33								Serum	Geometric Mean		Include					0.00226254		0.00143289
			Serum	Median		Include					1.06		0.47			3.95						0.62	4.31			0.18				0.38	1.38								Serum	Median		Include					0.00228409		0.00149658
Bao et al. 2017 (PMID: 28738507)		Total Population (22-96) (2015-2016)	Serum	Median		Include	0.01				1.96		0.03		0.15	6.19						0.5	24.22			0.01		0.01		0.71	0.86					Bao et al. 2017 (PMID: 28738507)	ng/mL	Total Population (22-96) (2015-2016)	Serum	Median		Include	3.33233e-05				0.000465437		9.55262e-05
			Serum	25th percentile		Include	0.01				1.11		0.01		0.01	4.08						0.01	14.62			0.01		0.01		0.01	0.51								Serum	25th percentile		Include	3.33233e-05				0.000465437		3.18421e-05
			Serum	75th percentile		Include	0.01				3.07		1.55		0.51	9.31						0.95	37.19			0.01		0.06		2.68	1.45								Serum	75th percentile		Include	3.33233e-05				0.000465437		0.00493552
Zhou et al. 2014 (PMID: 24588690)		China Fishery Family	Serum	Median	Median (from Banjabi Study)	Include	11.3				1.73				0.87	11.7						6.72	3540			0.04				150	7.34					Zhou et al. 2014 (PMID: 24588690)	ng/mL	China Fishery Family	Serum	Median	Median (from Banjabi Study)	Include	0.0376554				0.00372781
			Serum	Mean		Include	19.3				2.03				1.58	12.5						6.11				0.04				189	5.83								Serum	Mean		Include	0.064314				0.00437425
		China General Population	Serum	Median	Median (from Banjabi Study)	Include	0.12				0.69					2.88						0.68	18.7							1.22	0.28							China General Population	Serum	Median	Median (from Banjabi Study)	Include	0.00039988				0.00148681
			Serum	Mean		Include	0.12				0.78					3.53						0.72								1.21	0.31								Serum	Mean		Include	0.00039988				0.00168074
Zeng et al. 2015 (PMID: 25638651)	ng/mL	Taiwanese Girls (12-15) (2009-2010)	Serum	Mean	Mean (from Banjabi Study)	Include	0.4				0.9		0.2			0.92							34.2							2.1	1					Zeng et al. 2015 (PMID: 25638651)	ng/mL	Taiwanese Girls (12-15) (2009-2010)	Serum	Mean	Mean (from Banjabi Study)	Include	0.00133293				0.00193932		0.000636841
			Serum	Median		Include	0.5				0.8		0.2			0.5							29.9							1.4	1								Serum	Median		Include	0.00166617				0.00172384		0.000636841
			Serum	Minimum		Include					0.3																												Serum	Minimum		Include					0.00064644
			Serum	Maximum		Include	2.7				2		2.4			11.3							125.9							11.8	4.2								Serum	Maximum		Include	0.0089973				0.0043096		0.0076421
		Taiwanese Boys (12-15) (2009-2010)	Serum	Mean	Mean (from Banjabi Study)	Include	0.5				0.8		0.2			1.1							32.4							2.1	1							Taiwanese Boys (12-15) (2009-2010)	Serum	Mean	Mean (from Banjabi Study)	Include	0.00166617				0.00172384		0.000636841
			Serum	Median		Include	0.5				0.9		0.2			0.5							28.8							1.2	1								Serum	Median		Include	0.00166617				0.00193932		0.000636841
			Serum	Minimum		Include					0.3																			0.2									Serum	Minimum		Include					0.00064644
			Serum	Maximum		Include	0.81				2.5		2.2			3.9							148.1							10.3	5								Serum	Maximum		Include	0.00269919				0.005387		0.00700525
Itoh et al. 2016 (PMID: 27209000)	ng/mL	Japanese Mothers (2002-2005)	Serum	Median	Median (from Banjabi Study)	Include										1.4							5.2													Itoh et al. 2016 (PMID: 27209000)	ng/mL	Japanese Mothers (2002-2005)	Serum	Median	Median (from Banjabi Study)	Include
			Serum	25th Percentile		Include										0.9							3.85																Serum	25th Percentile		Include
			Serum	75th Percentile		Include										2.2							7.15																Serum	75th Percentile		Include
Fujii et al. 2017 (PMID: 28260656)	pg/mL	Japan Females (2011)	Serum	Median	Median (from Banjabi Study), other years available but selected most recent to report from the kansai region and the tohoku region	Include					3759					8504						2033									1123					Fujii et al. 2017 (PMID: 28260656)	pg/mL	Japan Females (2011)	Serum	Median	Median (from Banjabi Study), other years available but selected most recent to report from the kansai region and the tohoku region	Include					0.0080999
			Serum	Minimum		Include					867					1610						499									243								Serum	Minimum		Include					0.00186821
			Serum	Maximum		Include					11384					16837						4998									7587								Serum	Maximum		Include					0.0245303
			Serum	Mean		Include					4123					9075						2144									1419								Serum	Mean		Include					0.00888424
			Serum	Geometric Mean		Include					3451					7914						1896									1057								Serum	Geometric Mean		Include					0.00743622
		Japan Females (2007)	Serum	Median	Median (from Banjabi Study), other years available but selected most recent to report from the kansai region and the tohoku region	Include					1655					2185						1662									549							Japan Females (2007)	Serum	Median	Median (from Banjabi Study), other years available but selected most recent to report from the kansai region and the tohoku region	Include					0.0035662
			Serum	Minimum		Include					656					686						589									200								Serum	Minimum		Include					0.00141355
			Serum	Maximum		Include					3906					6382						5053									1161								Serum	Maximum		Include					0.00841665
			Serum	Mean		Include					1771					2617						2053									633								Serum	Mean		Include					0.00381615
			Serum	Geometric Mean		Include					1585					2314						1714									555								Serum	Geometric Mean		Include					0.00341536
Banjabi et al. 2020 (PMID: 32485360)	ng/mL	Saudi Arabia (40-89) (2017-2018)	Serum	Mean		Include	0.02				0.7		0.02		1.56	1.76						0.08	6.28			0.03		0.24		2.7	0.06					Banjabi et al. 2020 (PMID: 32485360)	ng/mL	Saudi Arabia (40-89) (2017-2018)	Serum	Mean		Include	6.66467e-05				0.00150836		6.36841e-05
			Serum	Minimum		Include										0.01																							Serum	Minimum		Include
			Serum	25th Percentile		Include					0.26				0.34	0.55						0.03	2.82					0.11		0.72									Serum	25th Percentile		Include					0.000560248
			Serum	50th Percentile Median	Median (from Banjabi Study)	Include	0.01				0.55				1.63	1.33						0.08	5.08					0.22		1.49									Serum	50th Percentile Median	Median (from Banjabi Study)	Include	3.33233e-05				0.00118514
			Serum	75th Percentile		Include	0.02				0.92		0.01		2.13	2.29						0.12	7.92			0.03		0.34		3.01	0.07								Serum	75th Percentile		Include	6.66467e-05				0.00198242		3.18421e-05
			Serum	Maximum		Include	0.79				4.49		1.59		6.88	10.5						0.31	30.1			0.51		1.12		44.8	0.87								Serum	Maximum		Include	0.00263254				0.00967506		0.00506289
Toms et al. 2014 (PMID: 24980755)	ng/mL	Australian People (0->60) (2002-2003)	Serum	Median	Median (from Banjabi Study)	Include					0.5					10.6							25.4							3.6						Toms et al. 2014 (PMID: 24980755)	ng/mL	Australian People (0->60) (2002-2003)	Serum	Median	Median (from Banjabi Study)	Include					0.0010774
			Serum	Minimum		Include					0.4					7							19.1							2									Serum	Minimum		Include					0.00086192
			Serum	Maximum		Include					0.7					14.5							36.1							12.8									Serum	Maximum		Include					0.00150836
			Serum	Mean		Include					0.5					10.2							25.9							4.3									Serum	Mean		Include					0.0010774
		Australian People (0->60) (2006-2007)	Serum	Median	Median (from Banjabi Study)	Include					0.8					6.4							14.8							2.9	0.3							Australian People (0->60) (2006-2007)	Serum	Median	Median (from Banjabi Study)	Include					0.00172384
			Serum	Minimum		Include					0.1					0.8							5																Serum	Minimum		Include					0.00021548
			Serum	Maximum		Include					1.4					9.1							28.5							11.3	0.8								Serum	Maximum		Include					0.00301672
			Serum	Mean		Include					0.8					6.4							15.2							3.1	0.3								Serum	Mean		Include					0.00172384
		Australian People (0->60) (2008-2009)	Serum	Median	Median (from Banjabi Study)	Include					1.2					5.1							11							3	0.3							Australian People (0->60) (2008-2009)	Serum	Median	Median (from Banjabi Study)	Include					0.00258576
			Serum	Minimum		Include					0.9					2.8							5.3							1.2									Serum	Minimum		Include					0.00193932
			Serum	Maximum		Include					1.6					7.3							19.2							5.7	0.4								Serum	Maximum		Include					0.00344768
			Serum	Mean		Include					1.2					5.2							11.9							2.9	0.3								Serum	Mean		Include					0.00258576
		Australian People (0->60) (2010-2011)	Serum	Median	Median (from Banjabi Study)	Include					0.8					4.3							9.4							3.3	0.3							Australian People (0->60) (2010-2011)	Serum	Median	Median (from Banjabi Study)	Include					0.00172384
			Serum	Minimum		Include					0.6					3.1							4.4							1.4	0.2								Serum	Minimum		Include					0.00129288
			Serum	Maximum		Include					0.9					6.5							17.4							5.4	0.4								Serum	Maximum		Include					0.00193932
			Serum	Mean		Include					0.7					4.5							10.2							3.3	0.3								Serum	Mean		Include					0.00150836
Not standard unit/concentration																																				Not standard unit/concentration
Questions regading inclusion/exclusion
Excluded studies
[truncated: 19 more columns]

## Sheet: comprehensive table
Sample ID							S10	S11	S13	S18	S19	S24	S25	S26	S27	S28	S29	S30	S32	S33	S34	S35	S37	S41	S42	S44	S45	S46	S49	S51	S55		unit is not ng/mL
Chemical Names							Perfluorobutanesulfonic acid	Perfluoro-3,6-dioxaheptanoic acid	4:2 Fluorotelomer sulfonic acid	Ammonium perfluorooctanoate	Perfluorononanoic acid	8:2 Fluorotelomer alcohol	Perfluorohexanoic acid	6:2 Fluorotelomer alcohol	Perfluorobutanoic acid	Perfluorooctanoic acid	Potassium perfluorobutanesulfonate	2H,2H,3H,3H-Perfluorooctanoic acid	6:2 Fluorotelomer sulfonic acid	8:2 Fluorotelomer sulfonic acid	9-Chloro-perfluorononanoic acid	Perfluoroundecanoic acid	Perfluorooctanesulfonic acid	3:3 Fluorotelomer carboxylic acid	3-Perfluoroheptylpropanoic acid	Perfluoroheptanoic acid	Perfluoropropanoic acid	Perfluoropentanoic acid	Perfluoro-3-methoxypropanoic acid	Perfluorohexanesulfonic acid	Perfluorodecanoic acid		chemicals not screened bioactive/pass criteria for any experiment
Name (Abbr)							PFBS	NFDHA	4:2 FTS	NH4PFOA	PFNA	8:2 FTOH	PFHxA	6:2 FTOH	PFBA	PFOA	PFBS-K	5:3 FTCA	6:2 FTS	8:2 FTS	Cl-PFNA	PFUnDA	PFOS	3:3 FTCA	7:3 FTCA	PFHpA	PFPrA	PFPeA	PFMPA	PFHxS	PFDA		no expo pred data available on dashboard
Subclass							PFSA	PFECA	PFSA	PFCA	PFCA	n:2 FTOH	PFCA	n:2 FTOH	PFCA	PFCA	PFSA	PFCA	n:2 FTS	n:2 FTS	PFCA	PFCA	PFSA	other (FTCA)	PFCA	PFCA	PFCA	PFCA	PFECA	PFSA	PFCA		Blood levels available in literature
Subclass							PFSA	PFECA	PFSA	PFCA	PFCA	n:2 FTOH	PFCA	n:2 FTOH	PFCA	PFCA	PFSA	PFCA	n:2 FTS	n:2 FTS	PFCA	PFCA	PFSA	other	PFCA	PFCA	PFCA	PFCA	PFECA	PFSA	PFCA		*chemical dissociates into another more well-known chemical
Blood Levels Available							YES	YES	YES	*Dissociates into PFOA in blood	YES	*exposure to 8:2 FTOH leads to increased amounts pf PFOA	YES	*exposure to 6:2 FTOH leads to increased amounts of PFPeA and PFHxA	YES	YES	*Dissociates into PFBS in blood	YES	YES	YES	*likely transforms to PFNA when it reaches blood	YES	YES	YES	YES	YES	YES	YES	YES	YES	YES		Passes MOE Criteria
CompTox Expo Pred Median							1.68e-05	1.61e-06	NA	9.69e-05	9.63e-08	3.26e-09	2.81e-06	6.16e-08	1.67e-06	5.47e-08	4.71e-08	NA	1.63e-07	1.21e-06	1.97e-06	5.63e-09	2.06e-06	1.29e-06	2.54e-06	2.09e-06	1.07e-06	2.46e-06	1.7e-06	4.34e-06	4.38e-10		<lod
CompTox Expo 95th percentile							0.00561	8.32e-05	NA	0.0688	1.3e-05	0.000895	0.000203	3.34e-05	7.23e-05	1.71e-05	1.11e-05	NA	0.00212	6.31e-05	9.72e-05	4.02e-06	0.000138	0.000105	8.09e-05	0.000154	7.43e-05	7.71e-05	0.000112	0.000816	1.91e-06		Not standard unit/concentration
CompTox Notes										more predicted values available	more predicted values available	more predicted values available	more predicted values available	more predicted values available		more predicted values available	more predicted values available					more predicted values available	more predicted values available			more predicted values available					more predicted values available		Excluded studies
REFERENCE STUDY INFO	UNIT USED	Subpopulation	Type of Sample (whole blood, plasma, serum)	Statistic	NOTES		PFBS	NFDHA	4:2 FTS	NH4PFOA	PFNA	8:2 FTOH	PFHxA	6:2 FTOH	PFBA	PFOA	PFBS-K	5:3 FTCA	6:2 FTS	8:2 FTS	Cl-PFNA	PFUnDA	PFOS	3:3 FTCA	7:3 FTCA	PFHpA	PFPrA	PFPeA	PFMPA	PFHxS	PFDA
						INCLUDE/EXCLUDE
Bonefeld-Jorgensen, et al. 2014 (PMID: 25148915)	ng/mL	pregnant women	Serum	Minimum		Include					<0.32					<3.69							<20.42							<0.76
Bonefeld-Jorgensen, et al. 2014 (PMID: 25148915)			Serum	Maximum		Include					>0.64					>6.53							>39.07							>1.35
Bonefeld-Jorgensen, et al. 2014 (PMID: 25148915)			Serum	Mean		Include					0.5					5.2							30.6							1.2
Bonefeld-Jorgensen, et al. 2011 (PMID: 21978366)	ng/mL	cases breast cancer patients	Serum	Minimum		Include										0.2							11.6
Bonefeld-Jorgensen, et al. 2011 (PMID: 21978366)			Serum	Maximum		Include										7.2							124
Bonefeld-Jorgensen, et al. 2011 (PMID: 21978366)			Serum	Median		Include										2.5							45.6
Bonefeld-Jorgensen, et al. 2011 (PMID: 21978366)		controls breast cancer patients	Serum	Minimum		Include										0.2							1.5
Bonefeld-Jorgensen, et al. 2011 (PMID: 21978366)			Serum	Maximum		Include										7.6							172
Bonefeld-Jorgensen, et al. 2011 (PMID: 21978366)			Serum	Median		Include										1.6							21.9
Karrman, et al. 2006 (PMID: 16403420)	ng/mL	all	Whole Blood	minimum	all	Include					<0.1		<0.1			0.5						<0.1	1.7							0.4	<0.1
Karrman, et al. 2006 (PMID: 16403420)			Whole Blood	maximum	all	Include					1.9		1.6			12.4						0.7	37							28.4	0.6
Karrman, et al. 2006 (PMID: 16403420)			Whole Blood	median	all	Include					0.3					2.5						0.2	17.1							1.5	0.2
Karrman, et al. 2006 (PMID: 16403420)			Whole Blood	25th percentile	all	Include					0.2					1.9						<0.1	13							1.2	<0.1
Karrman, et al. 2006 (PMID: 16403420)			Whole Blood	75th percentile	all	Include					0.5					3.3						0.2	23							2	0.4
Karrman, et al. 2006 (PMID: 16403420)			Whole Blood	geometric mean	all	Include					0.3					2.4						0.1	16							1.5	0.1
Karrman, et al. 2006 (PMID: 16403420)		men (age 19-46)	Whole Blood	minimum	men	Exclude					<0.1		<0.1			0.5						<0.1	1.7							0.4	<0.1
Karrman, et al. 2006 (PMID: 16403420)			Whole Blood	maximum	men	Exclude					1.9		1.1			12.4						0.6	37							28.4	0.5
Karrman, et al. 2006 (PMID: 16403420)			Whole Blood	median	men	Exclude					0.3					2.7						0.2	17.7							1.7	0.1
Karrman, et al. 2006 (PMID: 16403420)			Whole Blood	25th percentile	men	Exclude					0.2					2.1						<0.1	14							1.3	<0.1
Karrman, et al. 2006 (PMID: 16403420)			Whole Blood	75th percentile	men	Exclude					0.4					3.4						0.2	23							2.3	0.2
Karrman, et al. 2006 (PMID: 16403420)			Whole Blood	geometric mean	men	Exclude					0.2					2.6						0.1	17							1.9	0.1
Karrman, et al. 2006 (PMID: 16403420)		women (age 46-75)	Whole Blood	minimum	women	Exclude					<0.1		<0.2			0.8						<0.1	4.6							0.4	<0.1
Karrman, et al. 2006 (PMID: 16403420)			Whole Blood	maximum	women	Exclude					1		1.6			4.1						0.7	32.8							2.5	0.6
Karrman, et al. 2006 (PMID: 16403420)			Whole Blood	median	women	Exclude					0.3					2.1						0.1	16.9							1.2	0.2
Karrman, et al. 2006 (PMID: 16403420)			Whole Blood	25th percentile	women	Exclude					0.3					1.5						<0.1	11							0.8	<0.1
Karrman, et al. 2006 (PMID: 16403420)			Whole Blood	75th percentile	women	Exclude					0.5					3						0.2	24							1.6	0.2
Karrman, et al. 2006 (PMID: 16403420)			Whole Blood	geometric mean	women	Exclude					0.3					2.1						0.1	16							1.1	0.1
Karrman, et al. 2006 (PMID: 16403420)		woman (36 years) plasma/whole blood	Plasma/Whole Blood	mean	woman (36 years) plasma/whole blood	Exclude					0.55/0.46					2.6/2.0							17.3/14.2							2.4/2.2
Karrman, et al. 2006 (PMID: 16403420)		man (27 years) plasma/whole blood	Plasma/Whole Blood	mean	man (27 years) plasma/whole blood	Exclude					nd/0.26					2.1/1.7							18.9/15.2							3.0/2.6
Karrman, et al. 2006 (PMID: 16403420)		man (41 years) plasma/whole blood	Plasma/Whole Blood	mean	man (41 years) plasma/whole blood	Exclude					0.69/0.79					4.5/3.8							34.1/27.8							4.0/2.9
Karrman, et al. 2006 (PMID: 16403420)		woman (29 years) plasma/whole blood	Plasma/Whole Blood	mean	woman (29 years) plasma/whole blood	Exclude					0.46/0.50					5.1/3.9							17.3/15.0							2.3/2.0
Karrman, et al. 2006 (PMID: 16403420)		woman (24 years) plasma/whole blood	Plasma/Whole Blood	mean	woman (24 years) plasma/whole blood	Exclude					0.31/0.25					2.2/1.2							14.8/11.3							1.4/1.2
ATSDR Exposure Assessment Levels (across multiple locations) https://www.atsdr.cdc.gov/pfas/activities/assessments/final-report.html	ppb	Max Mean of All	Serum	Maximum of all the means across all sites		Exclude					0.9					8.9						0.2	39.1							65.6	0.3
ATSDR Exposure Assessment Levels (across multiple locations) https://www.atsdr.cdc.gov/pfas/activities/assessments/final-report.html	ug/L	NY Pilot	Serum	Geometric Mean	also have it broken down by age and sex but did not include	Include					0.64					1.54							6.56							3.03
			Serum	95th percentile	also have it broken down by age and sex but did not include	Include					1.42					3.48						0.59	18.37							12.26	0.58
ATSDR Exposure Assessment Levels (across multiple locations) https://www.atsdr.cdc.gov/pfas/activities/assessments/final-report.html	ug/L	PA Pilot	Serum	Average	table 2. (also have break down by ag, sex, etc.)	Include					0.74					3.13							10.24							6.64
			Serum	Median	table 2. (also have break down by ag, sex, etc.)	Include					0.76					3.06							9.86							6.61
			Serum	Minimum	table 2. (also have break down by ag, sex, etc.)	Include					0.67					0.55							8.86							5.51
			Serum	Maximum	table 2. (also have break down by ag, sex, etc.)	Include					0.8					24.8							11.83							7.99
ATSDR Exposure Assessment Levels (across multiple locations) https://www.atsdr.cdc.gov/pfas/activities/assessments/final-report.html	ug/L	Westfield, MA	Serum	Maximum	table 5.	Include					4.7					15.9						0.7	35							48.5	2
			Serum	Geometric Mean	table 5. (values for PFUnDa not reported as geometric means were not calculated in less than 60% of samples)	Include					0.43					1.91							5.87							4.67	0.152
			Serum	25th percentile	table 5. (values for PFUnDa not reported as geometric means were not calculated in less than 60% of samples)	Include					0.246					1.27						<LOD	3.6							2.2	<LOD	LOD not reported in report
			Serum	Median	table 5. (values for PFUnDa not reported as geometric means were not calculated in less than 60% of samples)	Include					0.389					1.86						<LOD	5.88							4.53	0.105
			Serum	75th percentile	table 5.	Include					0.61					2.72						0.159	9.9							9.76	0.179
			Serum	90th percentile	table 5.	Include					0.823					4.01						0.265	15.5							19.4	0.269
			Serum	95th percentile	table 5.	Include					1.08					4.88						0.348	18.6							24.9	0.347
ATSDR Exposure Assessment Levels (across multiple locations) https://www.atsdr.cdc.gov/pfas/activities/assessments/final-report.html	ug/L	Berkeley County, WV	Serum	Maximum	table 5.	Include					7.9					16.9						1.1	66.7							71.3	2.9
			Serum	Geometric Mean	table 5. (values for PFUnDa not reported as geometric means were not calculated in less than 60% of samples)	Include					0.377					1.46							5.08							2.94	0.149
			Serum	25th percentile	table 5. (values for PFUnDa not reported as geometric means were not calculated in less than 60% of samples)	Include					0.191					0.976						<LOD	3.1							1.45	<LOD	LOD not reported in report
			Serum	Median	table 5. (values for PFUnDa not reported as geometric means were not calculated in less than 60% of samples)	Include					0.348					1.41						<LOD	5.15							2.81	0.0989
			Serum	75th percentile	table 5.	Include					0.569					2.08						0.141	8.57							5.86	0.181
			Serum	90th percentile	table 5.	Include					0.861					2.78						0.233	12.7							10.2	0.313
			Serum	95th percentile	table 5.	Include					1.14					3.22						0.304	16.6							15.2	0.481
ATSDR Exposure Assessment Levels (across multiple locations) https://www.atsdr.cdc.gov/pfas/activities/assessments/final-report.html	ug/L	New Castle County, DE	Serum	Maximum	table 5.	Include					4.9					40.6						1.8	251.4							400.2	1.4
			Serum	Geometric Mean	table 5.	Include					1.03					4.92						0.21	21.5							20.1	0.271
			Serum	25th percentile	table 5.	Include					0.682					2.93						<LOD	9.54							7.55	0.136
			Serum	Median	table 5.	Include					1.06					4.97						0.169	21.4							20	0.242
			Serum	75th percentile	table 5.	Include					1.48					8.39						0.296	45							54.7	0.37
			Serum	90th percentile	table 5.	Include					2.12					13						0.44	86.9							108	0.572
			Serum	95th percentile	table 5.	Include					2.64					15.7						0.558	128							152	0.708
ATSDR Exposure Assessment Levels (across multiple locations) https://www.atsdr.cdc.gov/pfas/activities/assessments/final-report.html	ug/L	Airway Heights, WA	Serum	Maximum	table 5.	Include					3.9					172.6						1	963.7							1210	2.3
			Serum	Geometric Mean	table 5. (values for PFUnDa not reported as geometric means were not calculated in less than 60% of samples)	Include					0.742					9.72							42.4							72.9	0.204
			Serum	25th percentile	table 5.	Include					0.401					6.01						<LOD	23.6							41.2	0.094
			Serum	Median	table 5.	Include					0.738					10						<LOD	42.9							81.6	0.158
			Serum	75th percentile	table 5.	Include					1.32					18.7						<LOD	84.6							160	0.257
			Serum	90th percentile	table 5.	Include					2.01					28.7						0.153	142							318	0.451
			Serum	95th percentile	table 5.	Include					2.35					40.4						0.206	192							415	0.578
ATSDR Exposure Assessment Levels (across multiple locations) https://www.atsdr.cdc.gov/pfas/activities/assessments/final-report.html	ug/L	Lubbock County, TX	Serum	Maximum	table 5.	Include					8.2					59.3						0.6	135.4							486.5	3
			Serum	Geometric Mean	table 5. (values for PFUnDa not reported as geometric means were not calculated in less than 60% of samples)	Include					0.193					2.2							4.17							6.04	0.134
			Serum	25th percentile	table 5. (values for PFUnDa not reported as geometric means were not calculated in less than 60% of samples)	Include					<LOD					1.12						<LOD	2.22							1.72	<LOD
			Serum	Median	table 5. (values for PFUnDa not reported as geometric means were not calculated in less than 60% of samples)	Include					0.153					1.66						<LOD	3.9							4.9	<LOD
			Serum	75th percentile	table 5. (values for PFUnDa not reported as geometric means were not calculated in less than 60% of samples)	Include					0.292					3.62						<LOD	6.6							17	0.154
			Serum	90th percentile	table 5. (values for PFUnDa not reported as geometric means were not calculated in less than 60% of samples)	Include					0.474					8.77						<LOD	10.8							50.6	0.242
			Serum	95th percentile	table 5.	Include					0.573					13.2						0.121	20.6							80.7	0.306
ATSDR Exposure Assessment Levels (across multiple locations) https://www.atsdr.cdc.gov/pfas/activities/assessments/final-report.html	ug/L	Moose Creek, AK	Serum	Maximum	table 5.	Include					3.3					13.1						0.8	408.1							184	0.7
			Serum	Geometric Mean	table 5. (values for PFDA and PFUnDa not reported as geometric means were not calculated in less than 60% of samples)	Include					0.321					2.12							18.3							11.7
			Serum	25th percentile	table 5.	Include					0.192					1.27						<LOD	6.8							4.1	<LOD
			Serum	Median	table 5.	Include					0.288					1.84						<LOD	18.2							16.8	<LOD
			Serum	75th percentile	table 5.	Include					0.413					3.07						<LOD	43							28.6	<LOD
			Serum	90th percentile	table 5.	Include					0.607					5.77						0.153	111							65.2	0.237
			Serum	95th percentile	table 5.	Include					0.78					8.73						0.22	146							115	0.33
ATSDR Exposure Assessment Levels (across multiple locations) https://www.atsdr.cdc.gov/pfas/activities/assessments/final-report.html	ug/L	Security-Widefield, CO	Serum	Maximum	table 5.	Include					2.4					16.8						1.6	42.5							138.2	0.9
			Serum	Geometric Mean	table 5. (values for PFUnDa not reported as geometric means were not calculated in less than 60% of samples)	Include					0.286					2.14							6.22							10.6	0.123
			Serum	25th percentile	table 5.	Include					0.135					1.28						<LOD	3.65							4.93	<LOD
			Serum	Median	table 5.	Include					0.243					2.18						<LOD	6.5							11.6	<LOD
			Serum	75th percentile	table 5.	Include					0.39					3.45						<LOD	11.5							24.4	0.138
			Serum	90th percentile	table 5.	Include					0.68					5.25						0.138	18.1							43.2	0.241
			Serum	95th percentile	table 5.	Include					0.845					6.41						0.183	23.8							55.9	0.361
ATSDR Exposure Assessment Levels (across multiple locations) https://www.atsdr.cdc.gov/pfas/activities/assessments/final-report.html	ug/L	Orange County, NY	Serum	Maximum	table 5.	Include					6.2					5.3						0.7	38							50.7	0.8
			Serum	Geometric Mean	table 5.	Include					0.513					2						0.157	10.6							8.3	0.216
			Serum	25th percentile	table 5.	Include					0.296					1.35						<LOD	5.78							4.08	0.119
			Serum	Median	table 5.	Include					0.506					2.22						0.121	13.2							10.4	0.178
			Serum	75th percentile	table 5.	Include					0.678					3.11						0.178	20.3							17	0.249
			Serum	90th percentile	table 5.	Include					0.905					4.68						0.252	27.9							25.6	0.295
			Serum	95th percentile	table 5.	Include					1.15					4.9						0.305	32.1							30.8	0.368
Schillemans, et al. 2022 (PMID: 35285690)	ng/mL	SMC-C Cohort CVD Cases	Serum	Mean	SMC-C Cohort CVD Cases (median)	Include					1.01					NA						0.32	18.4			NA				5.28	0.4
			Serum	Median	SMC-C Cohort CVD Cases (median)	Include					0.95					NA						0.27	16.8			NA				2.69	0.35
			Serum	25th percentile	SMC-C Cohort CVD Cases (median)	Include					0.67					NA						0.19	11.8			NA				2.07	0.27
			Serum	75th percentile	SMC-C Cohort CVD Cases (median)	Include					1.19					NA						0.4	22.1			NA				4.62	0.48
		SMC-C Cohort Control Cases	Serum	Median	SMC-C Cohort Control Cases (median)	Include					1.02					NA						0.36	19.2			NA				5.96	0.43
			Serum	Mean	SMC-C Cohort Control Cases (median)	Include					0.92					NA						0.31	16.9			NA				2.73	0.38
			Serum	25th percentile	SMC-C Cohort Control Cases (median)	Include					0.72					NA						0.21	12.5			NA				2.01	0.29
			Serum	75th percentile	SMC-C Cohort Control Cases (median)	Include					1.21					NA						0.44	21.8			NA				5.59	0.52
		60YO Cohort CVD Cases	Serum	Mean	60YO Cohort CVD Cases (median)	Include					0.74					5.59						0.25	26.5			0.08				3.21	0.28
			Serum	Median	60YO Cohort CVD Cases (median)	Include					0.69					5.05						0.22	24.8			0.05				2.34	0.25
			Serum	25th percentile	60YO Cohort CVD Cases (median)	Include					0.48					3.85						0.16	19.1			0.03				1.85	0.18
			Serum	75th percentile	60YO Cohort CVD Cases (median)	Include					0.89					6.63						0.31	31.2			0.09				2.93	0.34
		60YO Cohort Control Cases	Serum	Mean	60YO Cohort Control Cases (median)	Include					0.81					5.91						0.29	27.8			0.08				3.46	0.3
			Serum	Median	60YO Cohort Control Cases (median)	Include					0.71					5.31						0.24	25.2			0.06				2.33	0.26
			Serum	25th percentile	60YO Cohort Control Cases (median)	Include					0.51					3.99						0.17	19			0.03				1.84	0.19
			Serum	75th percentile	60YO Cohort Control Cases (median)	Include					0.99					6.93						0.36	34.4			0.1				2.91	0.39
Kotlarz, et al. 2020 (PMID: 32697103)	ng/mL	Overall	Serum	10th percentile	overall	Include					0.5					1.7							3.3			0.1				1.2
			Serum	25th percentile	overall	Include					0.8					2.7							5			0.2				1.8
			Serum	Median	overall	Include					1.2					4.3							8.6			0.3				3.2
			Serum	75th Percentile	overall	Include					2					6.9							13.6			0.6				5.2
			Serum	95th Percentile	overall	Include					3.3					11							26.8			1.3				8.5
		Adults	Serum	10th percentile	adults	Exclude					0.6					1.7							3.8			0.1				1.2
			Serum	25th percentile	adults	Exclude					0.9					2.9							5.5			0.2				2.2
			Serum	Median	adults	Exclude					1.3					4.8							9.4			0.2				3.5
			Serum	75th Percentile	adults	Exclude					2.2					7.2							14.5			0.5				5.5
			Serum	95th Percentile	adults	Exclude					3.6					11.3							28.2			1.4				8.6
		Children	Serum	10th percentile	children	Exclude					0.4					1.9							2.8			0.2				1.2
			Serum	25th percentile	children	Exclude					0.5					2.3							3			0.2				1.4
			Serum	Median	children	Exclude					0.8					3							5.1			0.4				1.9
			Serum	75th Percentile	children	Exclude					1					4.1							7.8			0.7				2.6
			Serum	95th Percentile	children	Exclude					1.5					6.5							11.5			1				4.7
NHANES (https://www.cdc.gov/exposurereport/report/pdf/Perfluoroalkyl%20and%20Polyfluoroalkyl%20Substances%20--%20Surfactants%20NHANES-p.pdf)	ug/L	Total Population (2013-2014)	Serum	Geometric Mean	Geometric Mean (If not calcualted it is because proportion of results below limit of detection was too high to provide a valid result)	Include																										LOD not reported in report
			Serum	Median		Include	<LOD																			<LOD
			Serum	75th percentile		Include	<LOD																			<LOD
			Serum	90th percentile		Include	<LOD																			0.1
			Serum	95th percentile		Include	<LOD																			0.2
		Total Population (2017-2018)	Serum	Geometric Mean	Geometric Mean (If not calcualted it is because proportion of results below limit of detection was too high to provide a valid result)	Include					0.411					1.42						0.125	4.25							1.08	0.193	LOD not reported in report
			Serum	50th percentile Median		Include					0.4		<LOD			1.47						0.1	4.3							1.1	0.2
			Serum	75th percentile		Include					0.7		<LOD			2.07						0.2	7.5							1.9	0.3
			Serum	90th percentile		Include					1		<LOD			2.97						0.3	11.5							3	0.4
			Serum	95th percentile		Include					1.4		<LOD			3.77						0.4	14.6							3.7	0.6
Pitter, et al. 2020 (PMID: 32068468)	ng/mL	Study Population (Total) (18,345 subjects 14-39 years of age)	Serum	Minimum	LOQ is 0.5 ng/mL	Include	<0.5				<0.5		<0.5		<0.5	<0.5						<0.5	<0.5			<0.5		<0.5		<0.5	<0.5
			Serum	5th percentile	LOQ is 0.5 ng/mL	Include	<0.5				<0.5		<0.5		<0.5	5.1						<0.5	1.4			<0.5		<0.5		0.7	<0.5
			Serum	25th percentile	LOQ is 0.5 ng/mL	Include	<0.5				<0.5		<0.5		<0.5	19.3						<0.5	2.6			<0.5		<0.5		1.9	<0.5
			Serum	Median	Median in Study Population	Include	<0.5				0.5		<0.5		<0.5	44.4						<0.5	3.9			<0.5		<0.5		3.9	<0.5
			Serum	75th Percentile	LOQ is 0.5 ng/mL	Include	<0.5				0.6		<0.5		<0.5	84.9						<0.5	5.8			<0.5		<0.5		7.4	<0.5
			Serum	95th percentile	LOQ is 0.5 ng/mL	Include	<0.5				1		<0.5		<0.5	189.7						0.5	10.7			<0.5		<0.5		18.1	0.8
			Serum	Maximum	LOQ is 0.5 ng/mL	Include	8.9				39.7		7.1		23.9	1400						6	142			15.1		1.3		127	8.3
Frigerio, et al. 2022 (PMID: 34907451)	ug/L	Study Population	Plasma	5th Percentile	5th percentile	Include	<0.035		<0.018		0.274		<0.039		<0.078				<0.019	<0.038		<0.078	1.113			<0.039		<0.020		0.275	0.106
			Plasma	Median	Median	Include	<0.035		<0.018		0.409		<0.039		<0.078				<0.019	<0.038		0.139	1.909			<0.039		<0.020		0.58	0.198
			Plasma	95th Percentile	95th Percentile	Include	0.086		<0.018		0.748		<0.039		0.104				<1.19	<1.20		0.31	4.679			0.194		<0.020		1.692	0.329	LOQs were reported as the values for the ULOQ
Peng et al., 2022 (PMID: 34717172)	ng/mL	Recycling Plant workers aged 20-63 years	Serum	Minimum	Minimum	Exclude (occupational)	<0.184				<0.409		<0.488		0.103	<0.695						<0.427	0.649			ND		ND		0.381	ND
			Serum	Mean	Mean	Exclude (occupational)	0.361				0.534		1.625		3.944	1.92						<0.427	6.552			<0.278		1.416		3.582	0.529
			Serum	Median	Median	Exclude (occupational)	0.312				0.432		1.234		3.732	1.771						<0.427	4.613			<0.278		1.293		3.027	<0.389
			Serum	Max	Max	Exclude (occupational)	1.607				3.114		14.442		13.431	10.061						1.961	64.776			7.523		3.882		12.219	3.092
Eriksson, et al. 2017 (PMID: 27726977)	ng/mL	0-4 years old	Serum	Min	All 0-4	Include													<0.01	0.03		0.05				0.13
			Serum	Max	All 0-4	Include													0.02	0.04		0.06				0.19
			Serum	Mean	All 0-4	Include					0.57					3.2			0.01	0.03		0.05	2			0.16				2.1	0.22
		5-15 years old	Serum	Min	All 5-15	Include													<0.01	0.02		0.07				0.08
			Serum	Max	All 5-15	Include														0.03		0.09				0.09
			Serum	Mean	All 5-15	Include					0.61					3				0.03		0.08	2.9			0.08				3.1	0.28
		16-30 years old	Serum	Min	All 16-30	Include													<0.01	0.02		0.09				0.04
			Serum	Max	All 16-30	Include													0.05	0.03		0.11				0.05
			Serum	Mean	All 16-30	Include					0.57					2.8			0.01	0.02		0.1	3.4			0.04				3.1	0.24
		31-45 years old	Serum	Min	All 31-45	Include													<0.01	<0.01		0.09				0.02
			Serum	Max	All 31-45	Include													0.03	0.02		0.1				0.03
			Serum	Mean	All 31-45	Include					0.55					2.7			0.01	0.01		0.09	3.9			0.03				2.7	0.23
		46-60 years old	Serum	Min	All 46-60	Include													<0.01	<0.01		0.08				0.02
			Serum	Max	All 46-60	Include														0.02		0.11				0.05
			Serum	Mean	All 46-60	Include					0.55					2.9				0.01		0.1	4.4			0.04				2.5	0.22
		>60 years old	Serum	Min	>60	Include													<0.01	0.01		0.09				0.04
			Serum	Max	>60	Include														0.02		0.11				0.04
			Serum	Mean	>60	Include					0.56					3.4				0.01		0.1	5.6			0.04				2.8	0.23
Petriello, et al. 2022 (PMID: 34763231)	ng/mL	Anniston Community Health Surveys I (ACHS I)	Serum	Median	Median	Include	0.04		0.04		1.35					1.99							47.3			0.04				1.75
			Serum	Mean	Mean	Include	0.05		0.05		1.69					2.16							71.1			0.3				2.35
			Serum	Min	Minimum	Include	0.04		0.04		0.03					0.03							0.14			0.04				0.14
			Serum	Max	Maximum	Include	1.42		0.2		9.67					7.53							781			6.67				26.3
		Anniston Community Health Surveys II (ACHS II)	Serum	Median	Median	Include	0.04		0.04		0.882					0.963							18			0.04				1.17
			Serum	Mean	Mean	Include	0.05		0.04		1.04					1.04							34.7			0.13				1.62
			Serum	Min	Minimum	Include	0.04		0.04		0.03					0.03							0.14			0.04				0.14
			Serum	Max	Maximum	Include	0.34		0.13		8.89					6.44							688			5.13				35.6
Bradman, et al. (Assessment of methods to collect and analyze perfluoroaalkyl and polyfluoroalkyl substances (PFASs) in air, dust, and soil) (https://ww2.arb.ca.gov/sites/default/files/2021-05/040621%20--%20PFAS%20Final%20Report%20UCB%203%2018%2021%20%28002%29.pdf)	ng/mL	BEST Pilot (2011-2012) Kaiser Permanente Northern California (KPNC)	Serum	Median	BEST Pilot (2011-2012)	Include	<LOD				0.98					1.99						0.12	7.19			0.05				1.52	0.25	LOD not reported in report
		BEST Expanded (2013) Kaiser Permanente Northern California (KPNC) members, emphasis on Hispanic and Asian/Pacific Islander Subpopulations	Serum	Median	BEST Expanded (2013)	Include					0.85					1.65						0.11	5.31			0.02				1.12	0.19
		ACE 1(2016) Chinese Adults	Serum	Median	Asian/Pacific Islander Community Exposures Project (ACE 1 2016)	Include	<LOD				0.95					1.36						0.43	6.05			<LOD				0.79	0.45
		ACE 2 (2017) Vietnamese Adults	Serum	Median	Asian/Pacific Islander Community Exposures Project (ACE 2 2017)	Include	<LOD				1.08					1.61						0.44	7			<LOD				1.21	0.54
		CARE-LA (2018) Los Angeles Adult residents	Serum	Median	CARE-LA (2018)	Include	<LOD				0.32					1.13						0.08	2.43			0.03				0.68	0.09
		CARE-2 (2019) Riverside, San Bernardino, Imperial, Mono, and Inyo counties residents	Serum	Median	CARE-2 (2019)	Include	<LOD				0.23					1.11						0.04	2.8			<LOD				0.84	0.08
		California Teachers CA Study (CTS) - Active and retired female schoolteachers and administrators	Serum	Median	CTS (2011)	Include					0.95					2.5						0.14	7.14			0.05				1.58
		Maternal and Infant Environmental Exposure Project (MIEEP) - Mother-infant pairs and pregnant women	Serum	Median	Maternal and Infant Environmental Exposure Project (MIEEP) - Mother-infant pairs and pregnant women	Include					0.79					0.47						0.17	2.43
		Measuring Analytes in Maternal Archived Samples (MAMAS) Pregnant Women	Serum	Median	Measuring Analytes in Maternal Archived Samples (MAMAS) Pregnant Women	Include					0.64					1.29						0.118	4.47			0.05				0.86	0.21
Olsen, et al. 2009 (PMID: 19059455)	ng/mL	Subject 1 Male	Serum	Individual Concentration	3M Employee Subject 1 (at study onset)	Exclude (occupational)	405
		Subject 2 Male	Serum	Individual Concentration	3M Employee Subject 2 (at study onset)	Exclude (occupational)	92
		Subject 3 Male	Serum	Individual Concentration	3M EmployeeSubject 3 (at study onset)	Exclude (occupational)	239
		Subjecet 4 Male	Serum	Individual Concentration	3M EmployeeSubject 4 (at study onset)	Exclude (occupational)	347
		Subject 5 Male	Serum	Individual Concentration	3M EmployeeSubject 5 (at study onset)	Exclude (occupational)	921
		Subject 6 Female	Serum	Individual Concentration	3M Employee Subject 6 (at study onset)	Exclude (occupational)	378
		All Subjects	Serum	Mean	3M Employee Mean Serum concentration at study onset	Exclude (occupational)	397
		All Subjects	Serum	Median	3M Employee Median Serum concentration at study onset	Exclude (occupational)	363
Birukov, et al. 2021 (PMID: 33610053)	ng/mL	Pregnant Women	Serum	Median	Pregnant Women in Odense Child Cohort (n=1436 women)	Include					0.64					1.68							7.5							0.36	0.29
			Serum	25th percentile	Pregnant Women in Odense Child Cohort (n=1436 women)	Include					0.47					1.12							5.51							0.25	0.22
			Serum	75th percentile	Pregnant Women in Odense Child Cohort (n=1436 women)	Include					0.86					2.38							10.24							0.5	0.4
Huang et al. 2019 (PMID: 30626391)	ng/mL	Pregnant Women in Shanghai (umbilical cord serum samples)	Plasma	25th percentile	25th percentile	Include	0.037				0.5					4.95						0.29	1.81							0.132	0.23
			Plasma	Median (50th percentile)	Median (50th percentile)	Include	0.047				0.64					6.98						0.4	2.38							0.16	0.36
			Plasma	75th Percentile	75th Percentile	Include	0.061				0.83					9.54						0.53	3.23							0.2	0.54
Huo et al., 2020 (PMID: 32222612)	ng/mL	Pregnant Women in Shanghai Birth Cohort Study	Plasma	Median	Blood samples collected in early pregnancy	Include	0.04				1.69					11.85						1.38	9.36			0.06				0.54	1.69
			Plasma	25th percentile	Blood samples collected in early pregnancy	Include	0.02				1.2					9.18						0.94	6.57			0.04				0.42	1.14
			Plasma	75th percentile	Blood samples collected in early pregnancy	Include	0.06				2.36					15.29						22.05	13.69			0.1				0.69	2.52
Liao, et al. 2022 (PMID: 36220436)	ng/mL	Pregnant Women in Guangxi Zhuang Birth Cohort	Serum	5th percentile	5th percentile	Include	0.048				0.216					1.062						0.152	0.156			0.04				0.038	0.126
			Serum	25th percentile	25th percentile	Include	0.411				0.429					1.702						0.267	0.716			0.503				0.074	0.288
			Serum	Median (50th percentile)	Median (50th percentile)	Include	1.832				0.618					2.314						0.389	1.132			1.292				0.108	0.432
			Serum	75th percentile	75th percentile	Include	6.258				0.897					3.291						0.543	1.66			2.625				0.156	0.649
			Serum	95th percentile	95th percentile	Include	38.901				1.379					5.583						0.922	3.264			9.434				0.278	1.299
Biomonitoring California (https://biomonitoring.ca.gov/results/chemical/all?field_project_name_target_id_reference=All&field_chemical_name_target_id_reference=2893)	ug/L	100 Vietnamese Adults living in San Fran Bay Area (ACE 2)	Serum	25th percentile	25th percentile	Include			<LOD		0.84		0.124		<LOD	1.2		<LOD	<LOD	<LOD		0.309	4.17		<LOD	<LOD		<LOD		0.787	0.393
			Serum	Median (50th percentile)	Median (50th percentile)	Include			<LOD		1.08		0.174		0.058	1.61		<LOD	<LOD	<LOD		0.443	7		<LOD	<LOD		<LOD		1.21	0.541
			Serum	75th Percentile	75th Percentile	Include			<LOD		1.49		0.268		0.0736	2.3		<LOD	<LOD	<LOD		0.74	11.5		<LOD	<LOD		<LOD		1.81	0.823
			Serum	90th Percentile	90th Percentile	Include			<LOD		2.21		0.453		0.0996	3.06		<LOD	<LOD	<LOD		1.12	22.9		<LOD	0.0699		<LOD		3.05	1.28
			Serum	Geometic mean	Geometric Mean (if blank then geometric mean was not calculated because the chemical was found in less than 65% of the study group.)	Include					1.1		0.189		0.0589	1.69						0.453	7.47							1.29	0.559
Nilsson, et al. 2013 (PMID: 23138016)	ng/mL	Ski Wax Technicians	Whole Blood	Minimum	Minimum	Exclude (occupational)	<0.02				0.33		<0.05		<0.13	1.9		0.09				<0.16	0.28	<0.03	0.05	<0.05		<0.05		<0.04	0.87
			Whole Blood	Maximum	Maximum	Exclude (occupational)	0.04				160		15		11	630		6.1				2.8	27	<0.03	3.9	20		0.18		4.3	24
			Whole Blood	Median	Median	Exclude (occupational)	0.04				12		0.68		0.51	110		1.7				1	11	<0.03	0.92	2.4		0.14		1.4	7.2
			Whole Blood	Average	Average	Exclude (occupational)	0.03				23		1.9		1.8	130		1.9				1	11	<0.03	1	4		0.14		1.5	7.8
Yao, et al., 2020 (PMID: 33047597)	ng/mL	Residents Near Fluorochemical Plant in China	Serum	Geometic Mean	Geometic Mean	Include	0.01	<0.02			1.355				0.527	165.8						0.498	6.024			0.378			0.007	0.92	0.796
			Serum	Min	Min	Include	<0.01	<0.02			0.106				<0.05	5.94						<0.02	0.22			<0.01			<0.01	0.094	0.068
			Serum	5th Percentile	5th Percentile	Include	<0.01	<0.02			0.479				0.104	33.89						0.133	1.692			0.081			<0.01	0.378	0.204
			Serum	25th Percentile	25th Percentile	Include	<0.01	<0.02			0.839				0.247	94.3						0.306	3.571			0.192			<0.01	0.623	0.433
			Serum	Median (50th Percentile)	Median (50th Percentile)	Include	0.011	<0.02			1.348				0.506	171.8						0.52	6.075			0.377			<0.01	0.91	0.77
			Serum	75th Percentile	75th Percentile	Include	0.016	<0.02			2.09				1.079	299.2						0.85	10.03			0.736			<0.01	1.341	1.422
			Serum	95th Percentile	95th Percentile	Include	0.031	<0.02			4.038				3.213	728.6						1.569	19.85			1.797			0.036	2.312	3.587
			Serum	Maximum	Maximum	Include	0.164	<0.02			12.12				14.86	5626						3.805	145.1			11.19			0.383	14.61	14.45
Jia et al., 2023 (PMID: 36521747)	ng/mL	Cord Serum Samples of Newborns	Serum	Minimum	Minimum	Include	0.021				<0.004		<0.007		<0.01	0.037						<0.006	0.225			<0.009	0.002	0.126		<0.003	<0.01
			Serum	25th Percentile	25th Percentile	Include	0.021				0.008		0.009		<0.01	0.095						0.022	0.597			<0.009	0.138	0.38		0.005	<0.01
			Serum	Median (50th Percentile)	Median (50th Percentile)	Include	0.021				0.015		0.018		<0.01	0.2						0.036	1.092			<0.009	0.266	0.633		0.01	0.012
			Serum	75th Percentile	75th Percentile	Include	0.021				0.023		0.04		0.013	0.319						0.07	2.062			0.021	0.699	0.915		0.019	0.018
			Serum	Max	Max	Include	0.021				0.047		0.095		0.017	0.645						0.132	3.629			0.027	4.533	2.168		0.348	0.026
Jeddy et al. 2018 (PMID: 30076472)	ng/mL	U.S Pregnant Women (1991-1992)	Serum	Median	Median (from Banjabi Study)	Include					0.6					3.8							20.2							1.7
Olsen et al 2007 (PMID: 17805419)	ng/mL	U.S. Retired PFASs Workers (55-75) (1998)	Serum	Mean	Mean (from Banjabi Study)	Exclude (occupational)										691							799							1.7
Melzer et al 2010 (PMID: 20089479)	ng/mL	U.S. Men (>20) (1999-2006)	Serum	Geometric Mean	Geometic Mean (from Banjabi Study)	Include										4.91							25.1
		U.S. Women (>20) (1999-2006)	Serum	Geometric Mean	Geometic Mean (from Banjabi Study)	Include										3.77							19.1
Gribble et al .2015 (PMID: 25819541)	ng/mL	Gullah African Americans (2003-2013)	Serum	Median	Median (from Banjabi Study)	Include					1.9					5.6						0.7	41.1							2.6
			Serum	25th Percentile		Include					1.5					4.5						0.3	28							1.5
			Serum	75th Percentile		Include					1.9					5.6						0.07	41.1							2.6
			Serum	Mean		Include					2.3					6						1.1	53.3							5.8
Steenland et al. 2009 (PMID: 19846564)	ng/mL	U.S. Adults (>18)	Serum	Median	Median (from Banjabi Study)	Include										26.6							19.6
			Serum	Mean	Mean	Include										80.3							22.4
Lopez-Espinosa et al. 2011 (PMID: 21534542)	ng/mL	U.S. Boys (8-18) (2005-2006)	Serum	Median	Median (from Banjabi Study)	Include										26							20
		U.S. Girls (8-18) (2005-2006)	Serum	Median	Median (from Banjabi Study)	Include										20							18
Lin et al. 2014 (PMID: 24606077)	ng/mL	U.S Adults (>20) (2005-2008)	Serum	Geometric Mean	Geometic Mean (from Banjabi Study)	Include										3.96							15.3
Wen et al. 2013 (PMID: 23864701)	ng/mL	U.S. Adults (>20) (2007-2010)	Serum	Geometric Mean	Geometic Mean (from Banjabi Study) Total Population	Incude					1.54					4.15							14.2							2
Kato et al. 2014 (PMID: 25026485)	ug/L	U.S. Pregnant Women (2003-2006) at 16-weeks gestation	Serum	Geometric Mean	Geometic Mean (from Banjabi Study)	Include										4.91							11.57
		U.S. Pregnant Women (2003-2006) at 16-weeks gestation	Serum	Median	Median Concentrations of PFAS	Include					0.82					4.8							12.7							1.2	0.2
		U.S. Pregnant Women (2003-2006) at delivery	Serum	Median	Median Concentrations of PFAS	Include					0.66					3.3							8.5							1.2	0.2
		Infant's Cord Serum (2003-2006) at delivery	Serum	Median	Median Concentrations of PFAS	Include					0.41					3.1							3.5							0.6	<0.1
Khalil et al. 2016 (PMID: 26058082)	ng/mL	U.S. (12-80) (2009-2010)	Serum	Mean	Mean (from Banjabi Study)	Include					1.9					3.7							12.7							2.5
Dassuncao et al. 2018 (PMID: 29516726)	ng/mL	U.S Children (7) (1993)	Serum	Median	Median (from Banjabi Study)	Include	<0.1				0.77				<0.1	5						0.68	32.6					<0.05		1.1	0.29
			Serum	25th percentile	25th percentile	Include	<0.1				0.65				<0.1	3.8						0.41	26.1					<0.05		0.86	0.2
			Serum	75th percentile	75th percentile	Include	<0.1				1				<0.1	6.2						0.98	36.6					<0.05		1.4	0.38
		U.S. Children (14) (2000)	Serum	Median	Median (from Banjabi Study)	Include	<0.1				0.72				<0.1	7.1						0.45	36.1					<0.05		0.95	0.26
			Serum	25th percentile	25th percentile	Include	<0.1				0.59				<0.1	6						0.32	30.4					<0.05		0.84	0.23
			Serum	75th percentile	75th percentile	Include	<0.1				1.1				<0.1	8.5						0.71	42.1					<0.05		1.34	0.44
		U.S. Children (5) (2003)	Serum	Median	Median (from Banjabi Study)	Include	<0.1				1				<0.1	7.53						0.36	21.2					<0.05		0.82	0.32
			Serum	25th percentile	25th percentile	Include	<0.1				0.83				<0.1	5.6						0.23	17.8					<0.05		0.55	0.25
			Serum	75th percentile	75th percentile	Include	<0.1				1.3				<0.1	9.1						0.5	25.4					<0.05		1.1	0.4
		U.S. Children (7) (2005)	Serum	Median	Median (from Banjabi Study)	Include	<0.1				1.24				<0.1	5.94						0.45	16					<0.05		0.73	0.41
			Serum	25th percentile	25th percentile	Include	<0.1				0.96				<0.1	4.9						0.31	12.8					<0.05		0.51	0.32
			Serum	75th percentile	75th percentile	Include	<0.1				1.6				<0.1	6.9						0.65	18.2					<0.05		0.95	0.53
		U.S. Children (13) (2011)	Serum	Median	Median (from Banjabi Study)	Include	<0.1				0.71				<0.1	2.02						0.29	6.1					<0.05		0.37	0.31
			Serum	25th percentile	25th percentile	Include	<0.1				0.54				<0.1	1.7						0.16	5					<0.05		0.28	0.24
			Serum	75th percentile	75th percentile	Include	<0.1				0.91				<0.1	2.6						0.45	8.6					<0.05		0.48	0.39
		U.S. Children (5) (2012)	Serum	Median	Median (from Banjabi Study)	Include	<0.1				0.9				<0.1	1.7						0.15	4.8					<0.05		0.45	0.33
			Serum	25th percentile	25th percentile	Include	<0.1				0.72				<0.1	1.3						0.1	3.6					<0.05		0.32	0.27
			Serum	75th percentile	75th percentile	Include	<0.1				1.1				<0.1	2.09						0.26	6.8					<0.05		0.67	0.42
Gyllenhammar et al. 2015 (PMID: 26079316)	ng/g	Sweden Mothers (1996-1999)	Serum	Median	Median (from Banjabi Study)	Include	0.019				0.37		<0.3			2.6						0.14	18			0.06				1.8	0.19
			Serum	Minimum		Include	<0.01				0.062		<0.3			1.2						<0.05	5.1			<0.04				0.37	<0.05
			Serum	Maximum		Include	0.21				1.4		<0.3			6.7						0.58	46			0.4				9.5	0.72
			Serum	Mean		Include	0.028				0.41		<0.3			2.8						0.14	20			0.07				2.3	0.2
		Sweden Mothers (2008-2011)	Serum	Median	Median (from Banjabi Study)	Include	0.027				0.46		<0.3			1.5						0.23	6.6			0.045				3.7	0.26
			Serum	Minimum		Include	<0.01				0.064		<0.3			0.2						<0.05	0.21			<0.04				0.32	<0.05
			Serum	Maximum		Include	0.8				2.2		<0.3			13						0.91	20			0.296				34	1.1
			Serum	Mean		Include	0.055				0.52		<0.3			1.6						0.26	7			0.059				5.4	0.28
Lind et at. 2017 (PMID: 27771570)	ng/mL	Sweden Elders (70) (2001-2004) Total Population	Plasma	Median	Median (from Banjabi Study)	Include					0.7					3.3						0.28	13.23			0.05				2.08	0.31
			Plasma	25th Percentile		Include					0.52					2.52						0.22	9.95			0.03				1.6	0.24
			Plasma	75th Percentile		Include					0.97					4.39						0.37	17.77			0.09				3.42	0.4
		Sweden Elders (70) (2001-2004) Women	Plasma	Median		Exclude					0.69					3.29						0.28	12.66			0.05				2.22	0.3
			Plasma	25th Percentile		Exclude					0.51					2.48						0.22	946			0.02				1.64	0.24
			Plasma	75th Percentile		Exclude					0.94					4.27						0.37	16.76			0.08				3.82	0.39
		Sweden Elders (70) (2001-2004) Men	Plasma	Median		Exclude					0.72					3.33						0.29	13.84			0.06				2.01	0.31
			Plasma	25th Percentile		Exclude					0.53					2.57						0.22	10.37			0.03				1.53	0.24
			Plasma	75th Percentile		Exclude					1					4.42						0.38	18.84			0.1				3.1	0.41
Stubleski et al. 2016 (PMID: 27542758)	ng/mL	Sweden Elders (70) (2001-2004)	Serum	Minimum		Include					0.03					0.11						0.14	0.01			0.02				0.06	0.15
			Serum	Maximum		Include					4.8					14						1.3	103			0.77				31	1.3
			Serum	Mean		Include					0.84					3.7						0.332	15.8			0.08				3.5	0.35
			Serum	Geometric Mean		Include					0.72					3.4						0.29	13.1			0.06				2.5	0.32
			Serum	25th Percentile		Include					0.54					2.7						0.22	10.3			0.03				1.6	0.24
			Serum	50th percentile (Median)	Median (from Banjabi Study)	Include					0.73					3.5						0.3	13.7			0.06				2.2	0.32
			Serum	75th Percentile		Include					1					8.9						0.39	18.7			0.09				3.8	0.41
		Sweden Elders (75) (2006-2009)	Serum	Minimum		Include					0.08					0.29						0.18	0.1			0.02				0.13	0.06
			Serum	Maximum		Include					5.9					20						0.53	181			0.99				54	3.9
			Serum	Mean		Include					1.3					4.5						0.47	16.4			0.09				6.9	0.54
			Serum	Geometric Mean		Include					1.1					3.9						0.34	12.9			0.07				4	0.46
			Serum	25th Percentile		Include					0.77					2.9						0.45	8.7			0.04				2.1	0.32
			Serum	50th percentile (Median)	Median (from Banjabi Study)	Include					1.1					4						0.65	13.5			0.07				3.5	0.45
			Serum	75th Percentile		Include					1.7					5.7						0.12	19.4			0.11				6.5	0.63
		Sweden Elders (80) (2011-2014)	Serum	Minimum		Include					0.07					0.33						1.8	0.2			0.01				0.14	0.03
			Serum	Maximum		Include					6.9					15						0.42	65			0.7				77	2
			Serum	Mean		Include					1.1					2.8						0.36	9.4			0.04				7.5	0.4
			Serum	Geometric Mean		Include					0.89					2.5						0.26	7.8			0.02				3.9	0.34
			Serum	25th Percentile		Include					0.61					1.8						0.36	5.4			0.01				1.8	0.24
			Serum	50th percentile (Median)	Median (from Banjabi Study)	Include					0.87					2.5						0.36	7.6			0.03				2.9	0.34
			Serum	75th Percentile		Include					6.9					3.6						0.53	11.7			0.06				10	0.47
Nost et al. 2014 (PMID: 24657493)	ng/mL	Norway Men (43-71) (1979)	Serum	Median	Median (from Banjabi Study)	Include					0.1					0.9						0.1	8.6			0				0.2	0.1
			Serum	Arithmetic Mean		Include					0.1		0.1			1						0.1	9.3			0				0.3	0.1
			Serum	Minimum	Minimum	Include					<0.05		<0.05			0.4						<0.04	3.7			<0.03				0.1	<0.03
			Serum	Maximum	Maximum	Include					0.2		0.1			2.5						0.7	38			0.1				3	0.2
		Norway Men (43-71) (1986)	Serum	Median	Median (from Banjabi Study)	Include					0.5					2.5						0.8	23			0				0.7	0.3
			Serum	Arithmetic Mean		Include					0.6		0.1			2.5						0.9	25			0				1	0.3
			Serum	Minimum	Minimum	Include					0.2		<0.05			1.4						0.3	10			<0.03				0.4	0.1
			Serum	Maximum	Maximum	Include					1.3		0.2			4.5						3	61			0.1				5.3	0.7
		Norway Men (43-71) (1994)	Serum	Median	Median (from Banjabi Study)	Include					0.8					3.9						0.8	37			0.1				1.5	0.5
			Serum	Arithmetic Mean		Include					0.8		1			4.6						0.9	37			0.1				1.5	0.5
			Serum	Minimum	Minimum	Include					0.2		<0.05			2						0.1	13			<0.03				0.3	0.1
			Serum	Maximum	Maximum	Include					1.6		0.2			9.6						2.4	73			0.7				4.8	1.1
		Norway Men (43-71) (2001)	Serum	Median	Median (from Banjabi Study)	Include					1.1					4.2						1.1	43			0.1				2	0.7
			Serum	Arithmetic Mean		Include					1.2		0.1			4.4						1.3	46			0.1				2.6	0.7
			Serum	Minimum	Minimum	Include					0.5		<0.05			1.8						0.4	20			<0.03				0.6	0.2
			Serum	Maximum	Maximum	Include					1.9		0.1			9.9						4.5	90			0.7				12	1.7
		Norway Men (43-71) (2007)	Serum	Median	Median (from Banjabi Study)	Include					1.5					3.1						1.3	33			0.1				1.9	0.8
			Serum	Arithmetic Mean		Include					1.6		0.1			3.2						1.4	33			0.1				2.3	0.8
			Serum	Minimum	Minimum	Include					0.7		<0.05			1.3						0.1	11			<0.03				0.6	0.2
			Serum	Maximum	Maximum	Include					3.4		0.2			6.8						3.9	65			0.2				12	1.8
Brantsaeter et al. 2013 (PMID: 23419425)	ng/mL	Norway Pregnant Women (2003-2004)	Plasma	Median	Median (from Banjabi Study)	Include					0.39					2.11							12.8							0.6
			Plasma	Mean		Include					0.42					2.35							13.7							0.76
			Plasma	25th percentile		Include					0.28					1.54							10.1							0.43
			Plasma	75th percentile		Include					0.5					2.93							16.6							0.86
Berg et al. 2014 (PMID: 24815340)	ng/mL	Norway Pregnant Women (2007-2009)	Serum	Median	Median (from Banjabi Study)	Include					0.56					1.53						0.26	8.03			N/A				0.44	0.23
			Serum	Arithmetic Mean		Include					0.67					1.7						0.3	8.81			N/A				0.61	0.26
			Serum	Minimum		Include					0.15					0.28						0.03	0.3			<0.03				<0.06	0.05
			Serum	Maximum		Include					4.36					11						1.46	35.8			0.45				14.8	2.34
Poothong et al. 2017 (PMID: 29056041)	ng/mL	Norway Pregnant Women (20-66) Serum (2013-2014)	Serum	Median	Median (from Banjabi Study)	Include	0.04				0.94		<0.045			1.9						0.37	5.24							0.78	0.37
			Serum	Mean		Include	0.05				1.06		<0.045			2.39						0.43	6.95							0.95	0.4
			Serum	Minimum		Include	<0.009				0.19		<0.045			0.38						0.05	1.28							0.23	0.15
			Serum	Maximum		Include	0.2				2.73		<0.045			24.96						1.67	20.19							2.34	1.07
		Norway Pregnant Women (20-66) Plasma (2013-2014)	Plasma	Median	Median (from Banjabi Study)	Include	0.13				0.71		<0.045			1.6						0.33	4.77							0.75	0.28
			Plasma	Mean		Include	0.13				0.83		<0.045			2.07						0.37	6.31							0.89	0.31
			Plasma	Minimum		Include	0.08				0.26		<0.045			0.33						0.03	1.02							0.24	<0.009
			Plasma	Maximum		Include	0.22				2.44		<0.045			20.54						1.21	24.35							2.47	0.87
		Norway Pregnant Women (20-66) Whole Blood (2013-2014)	Whole Blood	Median	Median (from Banjabi Study)	Include	0.04				0.38		0.62			0.93						0.19	2.85							0.43	0.22
			Whole Blood	Mean		Include	0.04				0.43		0.68			1.19						0.22	3.57							0.5	0.24
			Whole Blood	Minimum		Include	<0.009				0.13		0.14			0.2						<0.009	0.74							0.13	0.09
			Whole Blood	Maximum		Include	0.13				0.99		1.65			11.83						0.94	11.03							1.37	0.55
Goralczyk et al. 2015 (PMID: 26100734)	ng/mL	Polish Women (20-41) (2002-2004)	Serum	Median	Median (from Banjabi Study)	Include					0.59					2.67						0.13	7.96							1.92	0.22
			Serum	Minimum		Include					0.2					0.67						0.01	1.61							0.34	<0.2
			Serum	Maximum		Include					2.75					9.83						0.72	21.28							10.16	0.91
			Serum	Mean		Include					0.59					2.83						0.14	8.42							1.92	0.24
		Polish Men (22-44) (2002-2004)	Serum	Median	Median (from Banjabi Study)	Include					1.19					4.77						0.13	18.35							1.18	0.37
			Serum	Minimum		Include					0.47					0.94						0.02	8.2							0.12	<0.2
			Serum	Maximum		Include					5.32					12.56						0.69	40.14							3.78	1.09
			Serum	Mean		Include					1.29					5.12						0.17	18.49							1.22	0.4
Bjerregaard-Olesen et al. 2016 (PMID: 26891270)	ng/mL	Danish Pregnant Women (2008-2013)	Serum	Geometric Mean		Include					0.76					2.01						0.28	7.99							0.48	0.32
			Serum	Median	Median (from Banjabi Study)	Include					0.76					2.02						0.3	8.28							0.48	0.31
			Serum	25th Percentile		Include					0.61					1.53						0.2	6.02							0.37	0.24
			Serum	75th Percentile		Include					0.97					2.64						0.44	10.8							0.64	0.42
Ingelido et al. 2018 (PMID: 29108835)	ng/g	Italy Adults (20-51) (2015-2016) Not Exposed (background exposure)	Serum	Minimum		Include	<LOQ				0.03		<LOQ		<LOQ	0.01						<LOQ	0.01			<LOQ		<LOQ		<LOQ	<LOQ	LOQ not reported in main text and no ccess to supplemental
			Serum	5th Percentile		Include	<LOQ				0.23		<LOQ		<LOQ	0.57						<LOQ	2.07			<LOQ		<LOQ		0.18	0.12
			Serum	25th Percentile		Include	<LOQ				0.41		<LOQ		<LOQ	1.1						0.11	3.89			<LOQ		<LOQ		1.42	0.24
			Serum	Median (50th percentile)	Median (from Banjabi Study)	Include	<LOQ				0.58		<LOQ		<LOQ	1.64						0.18	5.84			<LOQ		<LOQ		2.49	0.32
			Serum	75th Percentile		Include	<LOQ				0.8		<LOQ		<LOQ	2.22						0.3	9.31			0.07		<LOQ		3.99	0.49
			Serum	95th Percentile		Include	0.11				1.34		0.09		0.16	3.92						0.62	20.63			0.13		0.13		6.04	0.97
			Serum	Maximum		Include	0.36				7.72		0.26		0.35	27.88						1.35	118.58			0.26		0.22		9.14	3.07
		Italy Adults (20-51) (2015-2016) Exposed to Contaminated Drinking Water	Serum	Minimum		Include	<LOQ				<LOQ		<LOQ		<LOQ	0.7						<LOQ	2.72			<LOQ		<LOQ		<LOQ	<LOQ
			Serum	5th Percentile		Include	<LOQ				<LOQ		<LOQ		<LOQ	2.21						<LOQ	2.72			<LOQ		<LOQ		<LOQ	<LOQ
			Serum	25th Percentile		Include	<LOQ				0.4		<LOQ		<LOQ	4.89						0.09	5.53			<LOQ		<LOQ		1.22	0.22
			Serum	Median	Median (from Banjabi Study)	Include	<LOQ				0.61		<LOQ		<LOQ	13.77						0.16	8.59			<LOQ		<LOQ		2.98	0.33
			Serum	75th Percentile		Include	<LOQ				0.88		<LOQ		<LOQ	87.27						0.3	14.96			0.1		0.1		6.92	0.51
			Serum	95th Percentile		Include	0.69				1.54		0.27		0.58	247.94						0.56	29.42			0.21		0.31		21.2	0.86
			Serum	Maximum		Include	4.26				2.46		0.68		3.59	754.5						1.02	70.27			0.42		0.46		43.43	1.96
Cho et al. 2015 (PMID: 25638654)	ng/mL	Korea (>8) (2006-2007)	Whole Blood	Median	Median (from Banjabi Study)	Include					0.85					1.3							4.15							0.47
			Whole Blood	25th percentile		Include					0.46					0.81							2.57							0.22
			Whole Blood	75th percentile		Include					1.3					2.28							6.52							0.84
Ji et al. 2012 (PMID: 22580293)	ng/mL	Korea (>12) (2008)	Serum	Median	Median (from Banjabi Study)	Include					2.09					2.74						1.75	7.96							1.51	0.91
			Serum	25th Percentile		Include					1.49					2.04						1.11	5.58							0.92	0.58
			Serum	75th percentile		Include					2.74					3.64						4.58	12.1							2.34	1.45
Jiang et al. 2014 (PMID: 24361923)	ng/mL	China Pregnant Women (2012)	Serum	Mean	Mean (reported n-PFOS and n-PFOA)	Include					1.18		0.49			4.73						0.7	4.75			0.2				0.48	1.45
			Serum	Maximum		Include					7.6		1.07			32.9						3.07	15.8			0.54				3.65	4.2
			Serum	Minimum		Include					0.07		0.13			1.8						0.17	0.87			0.06				0.08	0.26
			Serum	Geometric Mean		Include					1.05		0.45			4.18						0.61	4.18			0.18				0.38	1.33
			Serum	Median		Include					1.06		0.47			3.95						0.62	4.31			0.18				0.38	1.38
Bao et al. 2017 (PMID: 28738507)	ng/mL	China Females (22-96) (2015-2016)	Serum	Median	Median (from Banjabi Study used total PFOS and total PFOA)	Exclude	0.01				1.31		0.03		0.12	5.08						0.49	14.5			0.01		0.01		0.27	0.77
			Serum	25th percentile		Exclude	0.01				0.68		0.01		0.01	3.17						0.01	8.02			0.01		0.01		0.01	0.46
			Serum	75th percentile		Exclude	0.01				2.23		1.22		0.38	7.73						0.89	24.41			0.01		0.06		1.16	2.24
		China Males (22-96) (2015-2016)	Serum	Median		Exclude	0.01				2.19		0.03		0.17	6.59						0.51	27.39			0.01		0.01		1.46	0.53
			Serum	25th percentile		Exclude	0.01				1.33		0.01		0.01	4.43						0.01	18.05			0.01		0.01		0.01	0.53
			Serum	75th percentile		Exclude	0.01				14.62		1.7		0.12	9.8						0.98	40.62			0.01		0.07		2.99	1.55
		Total Population (22-96) (2015-2016)	Serum	Median		Include	0.01				1.96		0.03		0.15	6.19						0.5	24.22			0.01		0.01		0.71	0.86
			Serum	25th percentile		Include	0.01				1.11		0.01		0.01	4.08						0.01	14.62			0.01		0.01		0.01	0.51
			Serum	75th percentile		Include	0.01				3.07		1.55		0.51	9.31						0.95	37.19			0.01		0.06		2.68	1.45
Zhou et al. 2014 (PMID: 24588690)	ng/mL	China Fishery Employees	Serum	Median	Median (from Banjabi Study)	Exclude (occupational)	2.34				7.7		0.28		4.22	41						17.3	10400			0.08		<0.11		542	24.6
			Serum	Mean		Exclude (occupational)	2.34				7.88		0.41		5.54	43.5						18.2				0.14		<0.11		726	27
		China Fishery Family	Serum	Median	Median (from Banjabi Study)	Include	11.3				1.73		<0.06		0.87	11.7						6.72	3540			0.04		<0.11		150	7.34
			Serum	Mean		Include	19.3				2.03		<0.06		1.58	12.5						6.11				0.04		<0.11		189	5.83
		China General Population	Serum	Median	Median (from Banjabi Study)	Include	0.12				0.69		<0.06		<0.52	2.88						0.68	18.7			<0.03		<0.11		1.22	0.28
			Serum	Mean		Include	0.12				0.78		<0.06		<0.52	3.53						0.72				<0.03		<0.11		1.21	0.31
Zeng et al. 2015 (PMID: 25638651)	ng/mL	Taiwanese Girls (12-15) (2009-2010)	Serum	Mean	Mean (from Banjabi Study)	Include	0.4				0.9		0.2			0.92							34.2							2.1	1
			Serum	Median		Include	0.5				0.8		0.2			0.5							29.9							1.4	1
			Serum	Minimum		Include	<0.07				0.3		<0.05			<0.03							<0.03							<0.07	<0.1
			Serum	Maximum		Include	2.7				2		2.4			11.3							125.9							11.8	4.2
		Taiwanese Boys (12-15) (2009-2010)	Serum	Mean	Mean (from Banjabi Study)	Include	0.5				0.8		0.2			1.1							32.4							2.1	1
			Serum	Median		Include	0.5				0.9		0.2			0.5							28.8							1.2	1
			Serum	Minimum		Include	<0.07				0.3		<0.05			<0.03							<0.03							0.2	<0.1
			Serum	Maximum		Include	0.81				2.5		2.2			3.9							148.1							10.3	5
Itoh et al. 2016 (PMID: 27209000)	ng/mL	Japanese Mothers (2002-2005)	Serum	Median	Median (from Banjabi Study)	Include										1.4							5.2
			Serum	25th Percentile		Include										0.9							3.85
			Serum	75th Percentile		Include										2.2							7.15
Fujii et al. 2017 (PMID: 28260656)	pg/mL	Japan Females (2011)	Serum	Median	Median (from Banjabi Study), other years available but selected most recent to report from the kansai region and the tohoku region	Include					3759					8504						2033									1123
			Serum	Minimum		Include					867					1610						499									243
			Serum	Maximum		Include					11384					16837						4998									7587
			Serum	Mean		Include					4123					9075						2144									1419
			Serum	Geometric Mean		Include					3451					7914						1896									1057
		Japan Females (2007)	Serum	Median	Median (from Banjabi Study), other years available but selected most recent to report from the kansai region and the tohoku region	Include					1655					2185						1662									549
			Serum	Minimum		Include					656					686						589									200
			Serum	Maximum		Include					3906					6382						5053									1161
			Serum	Mean		Include					1771					2617						2053									633
			Serum	Geometric Mean		Include					1585					2314						1714									555
Banjabi et al. 2020 (PMID: 32485360)	ng/mL	Saudi Arabia (40-89) (2017-2018)	Serum	Mean		Include	0.02				0.7		0.02		1.56	1.76						0.08	6.28			0.03		0.24		2.7	0.06
			Serum	Minimum		Include	<0.006				<0.031		<0.008		<0.023	0.01						<0.014	<0.067			<0.017		<0.013		<0.041	<0.007
			Serum	25th Percentile		Include	<0.006				0.26		<0.008		0.34	0.55						0.03	2.82			<0.017		0.11		0.72	<0.007
			Serum	50th Percentile Median	Median (from Banjabi Study)	Include	0.01				0.55		<0.008		1.63	1.33						0.08	5.08			<0.017		0.22		1.49	<0.007
			Serum	75th Percentile		Include	0.02				0.92		0.01		2.13	2.29						0.12	7.92			0.03		0.34		3.01	0.07
			Serum	Maximum		Include	0.79				4.49		1.59		6.88	10.5						0.31	30.1			0.51		1.12		44.8	0.87
Toms et al. 2014 (PMID: 24980755)	ng/mL	Australian People (0->60) (2002-2003)	Serum	Median	Median (from Banjabi Study)	Include					0.5					10.6							25.4							3.6
			Serum	Minimum		Include					0.4					7							19.1							2
			Serum	Maximum		Include					0.7					14.5							36.1							12.8
			Serum	Mean		Include					0.5					10.2							25.9							4.3
		Australian People (0->60) (2006-2007)	Serum	Median	Median (from Banjabi Study)	Include					0.8					6.4							14.8							2.9	0.3
			Serum	Minimum		Include					0.1					0.8							5							<0.1	<0.2
			Serum	Maximum		Include					1.4					9.1							28.5							11.3	0.8
			Serum	Mean		Include					0.8					6.4							15.2							3.1	0.3
		Australian People (0->60) (2008-2009)	Serum	Median	Median (from Banjabi Study)	Include					1.2					5.1							11							3	0.3
			Serum	Minimum		Include					0.9					2.8							5.3							1.2	<0.2
			Serum	Maximum		Include					1.6					7.3							19.2							5.7	0.4
			Serum	Mean		Include					1.2					5.2							11.9							2.9	0.3
		Australian People (0->60) (2010-2011)	Serum	Median	Median (from Banjabi Study)	Include					0.8					4.3							9.4							3.3	0.3
			Serum	Minimum		Include					0.6					3.1							4.4							1.4	0.2
			Serum	Maximum		Include					0.9					6.5							17.4							5.4	0.4
			Serum	Mean		Include					0.7					4.5							10.2							3.3	0.3
