# Supplementary material for: Characterizing PFAS hazards and risks: a human population-based in vitro cardiotoxicity assessment strategy
Source: Hum Genomics. 2024 Sep 2;18:92. doi: 10.1186/s40246-024-00665-x (PMC11368000; doi:10.1186/s40246-024-00665-x)
Supplement: Supplementary file 27 — Supplementary Material 27 [file 40246_2024_665_MOESM27_ESM.xlsx]

## Sheet: Sheet1
Batch #	Donor ID	Phenotype
		Peak Frequency		BPM		Decay to Rise		Total Cells
		Pearson	Spearman	Pearson	Spearman	Pearson	Spearman	Pearson	Spearman
1	1083	0.4516	0.3862	0.4092	0.3804	0.4336	0.4336	0.5634	0.1158
1	1392	0.4929	0.2961	0.4929	0.2961	0.4992	0.262	0.3671	0.3021
1	1434	0.5308	0.5406	0.5308	0.5406	0.538	0.3529	0.2959	0.3544
2	1309	-0.03377	0.04337	-0.03377	0.04338	-0.02719	0.03564	0.6128	0.3893
2	1531	0.2883	0.6806	0.2883	0.6806	0.6482	0.7914	0.6777	0.4201
2	20084	0.5838	0.4846	0.5838	0.4846	0.6325	0.481	0.6757	0.4289
3	1368	0.6836	0.4895	0.6836	0.4895	0.8572	0.433	0.7698	0.1875
3	1535	0.8075	0.5899	0.8075	0.5899	0.3763	0.3937	0.8055	0.3207
3	30171	0.4274	0.7258	0.4274	0.7258	0.5869	0.597	0.6432	0.564
4	1118	0.6346	0.5342	0.6346	0.5342	0.5274	0.4716	0.3839	0.1077
4	20032	0.6122	0.5961	0.6122	0.5961	0.7017	0.6071	0.6811	0.4242
4	30145	0.6428	0.544	0.6428	0.544	0.3288	0.3256	0.7845	0.684
5	1434	0.8805	0.6153	0.8805	0.6153	-0.01395	0.1498	0.2312	0.2677
5	1565	0.5546	0.3291	0.5546	0.3291	0.6343	0.2329	0.4814	0.3762
5	11235	0.6449	0.6679	0.6449	0.6679	0.7356	0.333	0.5784	0.5211
6	1516	0.4073	0.496	0.4073	0.496	0.3588	0.5193	0.5505	0.4607
6	1518	0.7542	0.5792	0.7542	0.5792	0.731	0.803	0.448	0.2979
Bolded text indicates correlation coefficients with a p-value > 0.05, thus not significant. All other correlation coefficients are significant
