# Supplementary material for: Characterizing PFAS hazards and risks: a human population-based in vitro cardiotoxicity assessment strategy
Source: Hum Genomics. 2024 Sep 2;18:92. doi: 10.1186/s40246-024-00665-x (PMC11368000; doi:10.1186/s40246-024-00665-x)
Supplement: Supplementary file 29 — Supplementary Material 29 [file 40246_2024_665_MOESM29_ESM.xlsx]

## Sheet: Sheet1
Category	Descriptor ID	SMARTS (e.g., https://smarts.plus/)
ATOMS	SGR10004	[F]
ATOMS	SGR10013	[#6]
ATOMS	SGR10022	[CX4]
ATOMS	SGR10029	[!#6;!#1]
ATOMS	SGR10043	[CX4H0]
ATOMS	SGR10068	[OX2;H0]
ATOMS	SGR10032	[CH3]
APAIRS	SGR10553	[F,Cl,Br,I]~*~*~*~[F,Cl,Br,I]
APAIRS	SGR10583	[F,Cl,Br,I]~*~*~*~*~[F,Cl,Br,I]
APAIRS	SGR10786	[$([N,O;!H0;!R]~*~*~[#15,#16,#7,#8]),$([N,O;!H0;!R]~*~*~*~[#15,#16,#7,#8])]
APAIRS	SGR10112	[O]~*~*~[O]
APAIRS	SGR10199	[O]~*~*~*~*~[O]
APAIRS	SGR10521	[F,Cl,Br,I]~*~*~[F,Cl,Br,I]
BIO	SGR10261	C([F])[F,Cl,Br,I]
BIO	SGR10780	C([$([F,Cl,Br,I]),$([NX3](~[OX1])~[OX1]),$(C#N)])[$([F,Cl,Br,I]),$([NX3](~[OX1])~[OX1]),$(C#N)]
BIO	SGR10805	[CX4;H0]([#8,#7,#16,#15,#34,#9,#17,#35,#53])([#8,#7,#16,#15,#34,#9,#17,#35,#53])([#6])[#6]
BIO	SGR10633	[CH2](-[CX4])-[O,N,n,P,S,F,Cl,Br,I]
BIO	SGR10708	[CH2]([#6])[#8,#7,#16,#15,#34,#9,#17,#35,#53]
BIO	SGR10275	[CH2](-[#6])-[OH]
BIO	SGR10169	O([CX4])[CX4]
BIO	SGR10795	[CH1]([#6])([#8,#7,#16,#15,#34,#9,#17,#35,#53])[#8,#7,#16,#15,#34,#9,#17,#35,#53]
BIO	SGR10290	[OH][CX4][CX4][OA]
BIO	SGR10418	[CH](-[#6])(-[#6])[OH]
BIO	SGR10493	[CH](-[CX4])(-[CX4])-[OH]
BIO	SGR10684	[CH](-[CX4])(-[CX4])-[O,#7,P,S,F,Cl,Br,I]
BIO	SGR10736	[CH1]([#6])([#6])[#8,#7,#16,#15,#34,#9,#17,#35,#53]
BIO	SGR10354	[CH2][CH]([OH])[CH2]
BIO	SGR10668	[CH3][#8,#7,#16,#15,#34,#9,#17,#35,#53]
BIO	SGR10703	[NX3][#8,#7,#16,#15,#34]=[#8,#7,#16,#15,#34]
FGROUPS	SGR10009	F-A
FGROUPS	SGR10205	[#6][F,Cl,Br,I]
FGROUPS	SGR10308	[!a;O,Nv3,Pv3,F,Cl]
FGROUPS	SGR10829	[!H0;#7,#8,$([CX4]([CX3]=[OX1])[CX3]=[OX1]),$([CX4][CX4]([F,Cl])([F,Cl])[F,Cl]),$([CX4][CX3](=[OX1])[CX4]([F,Cl])([F,Cl])[F,Cl])]
FGROUPS	SGR10428	[F,Cl][CX4][CX4][F,Cl]
FGROUPS	SGR10092	FC(F)C(F)F
FGROUPS	SGR10797	[F,Cl,Br,I][CX4;CH2,$([CH][#6]),$([C]([#6])[#6])][#8,#7,#16,#15,#34,#9,#17,#35,#53]
FGROUPS	SGR10057	FCC(F)CF
FGROUPS	SGR10072	[OH][CX4]
FGROUPS	SGR10761	[$([NX3;H2]-[CX4]),$([NX3;H1](-[CX4])-[CX4]),$([OH]-[CX4])]
FGROUPS	SGR10295	[CH2](-[CX4])-[OH]
FGROUPS	SGR10203	[OD2]([#6])[#6]
FGROUPS	SGR10153	[#16]~*(~*)~*
FGROUPS	SGR10109	[CH]-[N,O]
FGROUPS	SGR10343	[NX3;H2,H1;!$(NC=O)]
FGROUPS	SGR10099	[!#6;!#1]~[#7]
FGROUPS	SGR10289	[OH][CX4][CX4][OH]
FGROUPS	SGR10587	[!#8][SX4](~[OX1])(~[OX1])[NX3]
TOPOL	SGR10704	[OX2][CX4][CX4][OX2][CX4][CX4][OX2][CX4][CX4]
TOPOL	SGR10749	[CH2]([#6])[CH]([#8,#7,#16,#15,#34,#9,#17,#35,#53])[#6]
