# Supplementary material for: Characterizing PFAS hazards and risks: a human population-based in vitro cardiotoxicity assessment strategy
Source: Hum Genomics. 2024 Sep 2;18:92. doi: 10.1186/s40246-024-00665-x (PMC11368000; doi:10.1186/s40246-024-00665-x)
Supplement: Supplementary file 31 — Supplementary Material 31 [file 40246_2024_665_MOESM31_ESM.csv]

myorder	myrow	mycol	corr	q	predictor	phenotype
397	1	34	-0.629899075933538	0.000194686441547237	Molecular.Weight	Peak_Freq_Down_Min_POD_alldonors
385	1	33	-0.585634090906484	0.00069943857391866	Molecular.Weight	Peak_Freq_Down_Med_POD_30171
408	12	34	-0.582523922500149	0.00069943857391866	Number.of.Carbons	Peak_Freq_Down_Min_POD_alldonors
780	12	65	-0.579706364356594	0.00069943857391866	Number.of.Carbons	Peak_Freq_Zero_Min_POD_alldonors
769	1	65	-0.572572607576405	0.000788867078546817	Molecular.Weight	Peak_Freq_Zero_Min_POD_alldonors
337	1	29	-0.563186456209681	0.001020549196833	Molecular.Weight	Peak_Freq_Down_Med_POD_11235
404	8	34	-0.515767739751413	0.00665883420867459	OPERA..Octanol.Water.Partition.Coefficient	Peak_Freq_Down_Min_POD_alldonors
396	12	33	-0.504520919773071	0.0076153982321515	Number.of.Carbons	Peak_Freq_Down_Med_POD_30171
776	8	65	-0.504232855197799	0.0076153982321515	OPERA..Octanol.Water.Partition.Coefficient	Peak_Freq_Zero_Min_POD_alldonors
277	1	24	-0.501268734804004	0.0076153982321515	Molecular.Weight	Peak_Freq_Down_Med_POD_1516
600	12	50	-0.500639201482744	0.0076153982321515	Number.of.Carbons	Peak_Freq_Zero_Med_POD_1118
340	4	29	-0.493746367300124	0.00903626084079898	OPERA..Melting.Point	Peak_Freq_Down_Med_POD_11235
217	1	19	-0.487757934302271	0.0103916295608279	Molecular.Weight	Peak_Freq_Down_Med_POD_1118
228	12	19	-0.479618133604867	0.0129257335184886	Number.of.Carbons	Peak_Freq_Down_Med_POD_1118
265	1	23	-0.477228772355672	0.0131268089426157	Molecular.Weight	Peak_Freq_Down_Med_POD_1434
348	12	29	-0.470209103835231	0.0157148993366407	Number.of.Carbons	Peak_Freq_Down_Med_POD_11235
589	1	50	-0.464956907015075	0.0173115720425999	Molecular.Weight	Peak_Freq_Zero_Med_POD_1118
289	1	25	-0.463922194251608	0.0173115720425999	Molecular.Weight	Peak_Freq_Down_Med_POD_1518
709	1	60	-0.458349479424817	0.0197680011208735	Molecular.Weight	Peak_Freq_Zero_Med_POD_11235
392	8	33	-0.450881140339243	0.0231017007544791	OPERA..Octanol.Water.Partition.Coefficient	Peak_Freq_Down_Med_POD_30171
768	12	64	-0.44905918396946	0.0231017007544791	Number.of.Carbons	Peak_Freq_Zero_Med_POD_30171
300	12	25	-0.445744379849253	0.0231017007544791	Number.of.Carbons	Peak_Freq_Down_Med_POD_1518
338	2	29	-0.44500724676366	0.0231017007544791	OPERA..Boiling.Point	Peak_Freq_Down_Med_POD_11235
720	12	60	-0.443499589348947	0.0231017007544791	Number.of.Carbons	Peak_Freq_Zero_Med_POD_11235
278	2	24	-0.443083961401546	0.0231017007544791	OPERA..Boiling.Point	Peak_Freq_Down_Med_POD_1516
757	1	64	-0.442814192251569	0.0231017007544791	Molecular.Weight	Peak_Freq_Zero_Med_POD_30171
280	4	24	-0.442717038856618	0.0231017007544791	OPERA..Melting.Point	Peak_Freq_Down_Med_POD_1516
313	1	27	-0.424866555557483	0.0386271170067733	Molecular.Weight	Peak_Freq_Down_Med_POD_1535
216	12	18	-0.416715496557421	0.0471758558117857	Number.of.Carbons	Peak_Freq_Down_Med_POD_1083
276	12	23	-0.415779262106243	0.0471758558117857	Number.of.Carbons	Peak_Freq_Down_Med_POD_1434
771	3	65	0.414244756077595	0.0477401658728829	OPERA..Henry.s.Law.Constant	Peak_Freq_Zero_Min_POD_alldonors
301	1	26	-0.410828847307488	0.0502269763198901	Molecular.Weight	Peak_Freq_Down_Med_POD_1531
229	1	20	-0.41032114697309	0.0502269763198901	Molecular.Weight	Peak_Freq_Down_Med_POD_1309
288	12	24	-0.406345473758112	0.0546051700296772	Number.of.Carbons	Peak_Freq_Down_Med_POD_1516
344	8	29	-0.402957498923361	0.0583654122129518	OPERA..Octanol.Water.Partition.Coefficient	Peak_Freq_Down_Med_POD_11235
596	8	50	-0.401183894021397	0.0595666160812765	OPERA..Octanol.Water.Partition.Coefficient	Peak_Freq_Zero_Med_POD_1118
224	8	19	-0.399530988774665	0.0595666160812765	OPERA..Octanol.Water.Partition.Coefficient	Peak_Freq_Down_Med_POD_1118
648	12	54	-0.398349764923143	0.0595666160812765	Number.of.Carbons	Peak_Freq_Zero_Med_POD_1434
388	4	33	-0.398343750780284	0.0595666160812765	OPERA..Melting.Point	Peak_Freq_Down_Med_POD_30171
400	4	34	-0.396972404983018	0.0603191167756334	OPERA..Melting.Point	Peak_Freq_Down_Min_POD_alldonors
272	8	23	-0.391133566929629	0.067396581364206	OPERA..Octanol.Water.Partition.Coefficient	Peak_Freq_Down_Med_POD_1434
386	2	33	-0.39112424809268	0.067396581364206	OPERA..Boiling.Point	Peak_Freq_Down_Med_POD_30171
637	1	54	-0.389613726229164	0.0685703232818675	Molecular.Weight	Peak_Freq_Zero_Med_POD_1434
595	7	50	-0.387402491044709	0.0711117168322077	OPERA..Octanol.Water.Distribution.Coefficient	Peak_Freq_Zero_Med_POD_1118
588	12	49	-0.386133151977015	0.0718146026589078	Number.of.Carbons	Peak_Freq_Zero_Med_POD_1083
345	9	29	0.385235776125721	0.0718146026589078	OPERA..Vapor.Pressure	Peak_Freq_Down_Med_POD_11235
325	1	28	-0.384558191547805	0.0718146026589078	Molecular.Weight	Peak_Freq_Down_Med_POD_1565
644	8	54	-0.382486530511252	0.0732306084988831	OPERA..Octanol.Water.Partition.Coefficient	Peak_Freq_Zero_Med_POD_1434
349	1	30	-0.382243383572821	0.0732306084988831	Molecular.Weight	Peak_Freq_Down_Med_POD_20032
819	3	69	0.379522311462884	0.075795361318961	OPERA..Henry.s.Law.Constant	Total_Cells_Zero_Med_POD_1368
324	12	27	-0.379235006089609	0.075795361318961	Number.of.Carbons	Peak_Freq_Down_Med_POD_1535
285	9	24	0.378601501767392	0.075795361318961	OPERA..Vapor.Pressure	Peak_Freq_Down_Med_POD_1516
586	10	49	0.377929552023748	0.075795361318961	OPERA..Water.Solubility	Peak_Freq_Zero_Med_POD_1083
219	3	19	0.377046668719628	0.0761166302337584	OPERA..Henry.s.Law.Constant	Peak_Freq_Down_Med_POD_1118
399	3	34	0.374718925610252	0.0793647522280163	OPERA..Henry.s.Law.Constant	Peak_Freq_Down_Min_POD_alldonors
240	12	20	-0.37133490263408	0.0850039070024208	Number.of.Carbons	Peak_Freq_Down_Med_POD_1309
475	7	40	-0.370100558731291	0.0859905455097843	OPERA..Octanol.Water.Distribution.Coefficient	Peak_Freq_Up_Med_POD_1434
764	8	64	-0.369499310925234	0.0859905455097843	OPERA..Octanol.Water.Partition.Coefficient	Peak_Freq_Zero_Med_POD_30171
