# Supplementary material for: Characterizing PFAS hazards and risks: a human population-based in vitro cardiotoxicity assessment strategy
Source: Hum Genomics. 2024 Sep 2;18:92. doi: 10.1186/s40246-024-00665-x (PMC11368000; doi:10.1186/s40246-024-00665-x)
Supplement: Supplementary file 33 — Supplementary Material 33 [file 40246_2024_665_MOESM33_ESM.xlsx]

## Sheet: Sheet1
Corr (Spearman)	q-value	predictor	Phenotype	Donor ID
-0.393629	0.0785651	SGR10004	[-] Chronotrope	1083
-0.539042	0.00205967	SGR10004	[-] Chronotrope	1118
-0.572188	0.000664121	SGR10004	[-] Chronotrope	11235
-0.428549	0.0366054	SGR10004	[-] Chronotrope	1309
-0.494904	0.00729274	SGR10004	[-] Chronotrope	1434
-0.49937	0.00643437	SGR10004	[-] Chronotrope	1516
-0.464911	0.0150523	SGR10004	[-] Chronotrope	1518
-0.416536	0.0485935	SGR10004	[-] Chronotrope	1531
-0.454721	0.019569	SGR10004	[-] Chronotrope	1535
-0.398898	0.0723744	SGR10004	[-] Chronotrope	20032
-0.581183	0.000494105	SGR10004	[-] Chronotrope	30171
-0.667792	1.33652e-05	SGR10004	[-] Chronotrope	All Donors (Min POD)
-0.393629	0.0785651	SGR10009	Neg Chron	1083
-0.539042	0.00205967	SGR10009	Neg Chron	1118
-0.572188	0.000664121	SGR10009	Neg Chron	11235
-0.428549	0.0366054	SGR10009	Neg Chron	1309
-0.494904	0.00729274	SGR10009	Neg Chron	1434
-0.49937	0.00643437	SGR10009	Neg Chron	1516
-0.464911	0.0150523	SGR10009	Neg Chron	1518
-0.416536	0.0485935	SGR10009	Neg Chron	1531
-0.454721	0.019569	SGR10009	Neg Chron	1535
-0.398898	0.0723744	SGR10009	Neg Chron	20032
-0.581183	0.000494105	SGR10009	Neg Chron	30171
-0.667792	1.33652e-05	SGR10009	Neg Chron	All Donors (Min POD)
-0.416715	0.0485935	SGR10013	Neg Chron	1083
-0.479618	0.0107216	SGR10013	Neg Chron	1118
-0.470209	0.0128862	SGR10013	Neg Chron	11235
-0.415779	0.0493421	SGR10013	Neg Chron	1434
-0.406345	0.0615854	SGR10013	Neg Chron	1516
-0.445744	0.0237956	SGR10013	Neg Chron	1518
-0.504521	0.00583206	SGR10013	Neg Chron	30171
-0.582524	0.000489861	SGR10013	Neg Chron	All Donors (Min POD)
-0.442747	0.0251468	SGR10022	Neg Chron	1083
-0.562663	0.00083503	SGR10022	Neg Chron	1118
-0.501744	0.00633404	SGR10022	Neg Chron	11235
-0.449787	0.0218799	SGR10022	Neg Chron	1434
-0.429843	0.0354555	SGR10022	Neg Chron	1516
-0.44387	0.0246546	SGR10022	Neg Chron	1518
-0.39065	0.082554	SGR10022	Neg Chron	1531
-0.532693	0.0026235	SGR10022	Neg Chron	30171
-0.665115	1.33652e-05	SGR10022	Neg Chron	All Donors (Min POD)
-0.487196	0.00851582	SGR10029	Neg Chron	1118
-0.564863	0.000774382	SGR10029	Neg Chron	11235
-0.409591	0.0566958	SGR10029	Neg Chron	1309
-0.489382	0.00800675	SGR10029	Neg Chron	1434
-0.499426	0.00643437	SGR10029	Neg Chron	1516
-0.446364	0.0234243	SGR10029	Neg Chron	1518
-0.402111	0.0676383	SGR10029	Neg Chron	1531
-0.433575	0.0320748	SGR10029	Neg Chron	1535
-0.382361	0.098302	SGR10029	Neg Chron	20032
-0.579301	0.000513131	SGR10029	Neg Chron	30171
-0.630878	7.54173e-05	SGR10029	Neg Chron	All Donors (Min POD)
-0.394007	0.0782118	SGR10043	Neg Chron	1083
-0.537663	0.00215996	SGR10043	Neg Chron	1118
-0.586535	0.000418232	SGR10043	Neg Chron	11235
-0.440771	0.0264541	SGR10043	Neg Chron	1309
-0.504599	0.00583206	SGR10043	Neg Chron	1434
-0.512625	0.00470325	SGR10043	Neg Chron	1516
-0.480436	0.0104752	SGR10043	Neg Chron	1518
-0.418171	0.0469618	SGR10043	Neg Chron	1531
-0.470358	0.0128847	SGR10043	Neg Chron	1535
-0.390116	0.0835181	SGR10043	Neg Chron	1565
-0.413729	0.0515496	SGR10043	Neg Chron	20032
-0.591554	0.000377482	SGR10043	Neg Chron	30171
-0.666816	1.33652e-05	SGR10043	Neg Chron	All Donors (Min POD)
-0.513685	0.00459101	SGR10057	Neg Chron	1118
-0.586027	0.000420162	SGR10057	Neg Chron	11235
-0.404038	0.0651022	SGR10057	Neg Chron	1309
-0.421386	0.0437703	SGR10057	Neg Chron	1434
-0.489172	0.00801899	SGR10057	Neg Chron	1516
-0.452376	0.020737	SGR10057	Neg Chron	1518
-0.394772	0.0776407	SGR10057	Neg Chron	1531
-0.425918	0.0393452	SGR10057	Neg Chron	1535
-0.574832	0.000615158	SGR10057	Neg Chron	30171
-0.631189	7.54173e-05	SGR10057	Neg Chron	All Donors (Min POD)
-0.38122	0.0997343	SGR10092	Neg Chron	1083
-0.520294	0.00374288	SGR10092	Neg Chron	1118
-0.589935	0.000383873	SGR10092	Neg Chron	11235
-0.413695	0.0515496	SGR10092	Neg Chron	1309
-0.437439	0.0291386	SGR10092	Neg Chron	1434
-0.493863	0.00737767	SGR10092	Neg Chron	1516
-0.45491	0.019569	SGR10092	Neg Chron	1518
-0.407314	0.0603049	SGR10092	Neg Chron	1531
-0.435169	0.0310278	SGR10092	Neg Chron	1535
-0.579372	0.000513131	SGR10092	Neg Chron	30171
-0.641695	4.51796e-05	SGR10092	Neg Chron	All Donors (Min POD)
-0.395979	0.075643	SGR10205	Neg Chron	1083
-0.540775	0.00197902	SGR10205	Neg Chron	1118
-0.577021	0.00056321	SGR10205	Neg Chron	11235
-0.432989	0.0323202	SGR10205	Neg Chron	1309
-0.500748	0.00642072	SGR10205	Neg Chron	1434
-0.505326	0.00583206	SGR10205	Neg Chron	1516
-0.469325	0.0132181	SGR10205	Neg Chron	1518
-0.418648	0.0464687	SGR10205	Neg Chron	1531
-0.460695	0.0167932	SGR10205	Neg Chron	1535
-0.404489	0.0644876	SGR10205	Neg Chron	20032
-0.586526	0.000418232	SGR10205	Neg Chron	30171
-0.670046	1.33652e-05	SGR10205	Neg Chron	All Donors (Min POD)
-0.396853	0.0744998	SGR10261	Neg Chron	1083
-0.520185	0.00374288	SGR10261	Neg Chron	1118
-0.597021	0.000316688	SGR10261	Neg Chron	11235
-0.452467	0.020737	SGR10261	Neg Chron	1309
-0.519446	0.0037849	SGR10261	Neg Chron	1434
-0.526315	0.00315379	SGR10261	Neg Chron	1516
-0.493464	0.0073892	SGR10261	Neg Chron	1518
-0.41865	0.0464687	SGR10261	Neg Chron	1531
-0.477411	0.0112659	SGR10261	Neg Chron	1535
-0.399994	0.0708602	SGR10261	Neg Chron	1565
-0.43348	0.0320748	SGR10261	Neg Chron	20032
-0.387494	0.0867011	SGR10261	Neg Chron	30145
-0.623393	9.65009e-05	SGR10261	Neg Chron	30171
-0.665629	1.33652e-05	SGR10261	Neg Chron	All Donors (Min POD)
-0.482607	0.00975126	SGR10308	Neg Chron	1118
-0.550023	0.00138722	SGR10308	Neg Chron	11235
-0.410558	0.0555077	SGR10308	Neg Chron	1309
-0.487039	0.00851582	SGR10308	Neg Chron	1434
-0.483449	0.00957339	SGR10308	Neg Chron	1516
-0.443976	0.0246546	SGR10308	Neg Chron	1518
-0.391655	0.0807905	SGR10308	Neg Chron	1531
-0.436099	0.0302627	SGR10308	Neg Chron	1535
-0.38205	0.0988434	SGR10308	Neg Chron	20032
-0.567337	0.000718671	SGR10308	Neg Chron	30171
-0.620123	0.000111731	SGR10308	Neg Chron	All Donors (Min POD)
-0.419004	0.0464687	SGR10343	Neg Chron	1535
-0.394597	0.0776407	SGR10428	Neg Chron	10883
-0.528506	0.00297193	SGR10428	Neg Chron	1118
-0.593767	0.000346889	SGR10428	Neg Chron	11235
-0.422591	0.0425321	SGR10428	Neg Chron	1309
-0.45142	0.0210212	SGR10428	Neg Chron	1434
-0.504638	0.00583206	SGR10428	Neg Chron	1516
-0.464654	0.0150523	SGR10428	Neg Chron	1518
-0.414076	0.0513267	SGR10428	Neg Chron	1531
-0.447678	0.0227377	SGR10428	Neg Chron	1535
-0.391813	0.0807761	SGR10428	Neg Chron	20032
-0.587207	0.000418232	SGR10428	Neg Chron	30171
-0.650285	2.93545e-05	SGR10428	Neg Chron	All Donors (Min POD)
-0.394597	0.0776407	SGR10521	Neg Chron	1083
-0.528506	0.00297193	SGR10521	Neg Chron	1118
-0.593767	0.000346889	SGR10521	Neg Chron	11235
-0.422591	0.0425321	SGR10521	Neg Chron	1309
-0.45142	0.0210212	SGR10521	Neg Chron	1434
-0.504638	0.00583206	SGR10521	Neg Chron	1516
-0.464654	0.0150523	SGR10521	Neg Chron	1518
-0.414076	0.0513267	SGR10521	Neg Chron	1531
-0.447678	0.0227377	SGR10521	Neg Chron	1535
-0.391813	0.0807761	SGR10521	Neg Chron	20032
-0.587207	0.000418232	SGR10521	Neg Chron	30171
-0.650285	2.93545e-05	SGR10521	Neg Chron	All Donors (Min POD)
-0.406082	0.0618473	SGR10553	Neg Chron	1083
-0.56881	0.000718671	SGR10553	Neg Chron	1118
-0.610208	0.000171384	SGR10553	Neg Chron	11235
-0.444274	0.0246546	SGR10553	Neg Chron	1309
-0.502025	0.00631533	SGR10553	Neg Chron	1434
-0.523845	0.00335309	SGR10553	Neg Chron	1516
-0.491907	0.00772462	SGR10553	Neg Chron	1518
-0.423436	0.0419242	SGR10553	Neg Chron	1531
-0.474267	0.0121686	SGR10553	Neg Chron	1535
-0.39699	0.0744998	SGR10553	Neg Chron	1565
-0.419272	0.0462675	SGR10553	Neg Chron	20032
-0.594565	0.000346889	SGR10553	Neg Chron	30171
-0.686265	5.33114e-06	SGR10553	Neg Chron	All Donors (Min POD)
-0.525995	0.00316347	SGR10583	Neg Chron	1118
-0.552159	0.00127737	SGR10583	Neg Chron	11235
-0.412818	0.0525249	SGR10583	Neg Chron	1309
-0.487023	0.00851582	SGR10583	Neg Chron	1434
-0.482707	0.00975126	SGR10583	Neg Chron	1516
-0.451196	0.021083	SGR10583	Neg Chron	1518
-0.394345	0.077947	SGR10583	Neg Chron	1531
-0.441473	0.0260547	SGR10583	Neg Chron	1535
-0.384038	0.0942925	SGR10583	Neg Chron	20032
-0.547758	0.00151436	SGR10583	Neg Chron	30171
-0.645961	3.65154e-05	SGR10583	Neg Chron	All Donors (Min POD)
-0.396853	0.0744998	SGR10780	Neg Chron	1083
-0.520185	0.00374288	SGR10780	Neg Chron	1118
-0.597021	0.000316688	SGR10780	Neg Chron	11235
-0.452467	0.020737	SGR10780	Neg Chron	1309
-0.519446	0.0037849	SGR10780	Neg Chron	1434
-0.526315	0.00315379	SGR10780	Neg Chron	1516
-0.493464	0.0073892	SGR10780	Neg Chron	1518
-0.41865	0.0464687	SGR10780	Neg Chron	1531
-0.477411	0.0112659	SGR10780	Neg Chron	1535
-0.399994	0.0708602	SGR10780	Neg Chron	1565
-0.43348	0.0320748	SGR10780	Neg Chron	20032
-0.387494	0.0867011	SGR10780	Neg Chron	30145
-0.623393	9.65009e-05	SGR10780	Neg Chron	30171
-0.665629	1.33652e-05	SGR10780	Neg Chron	All Donors (Min POD)
-0.455979	0.0191894	SGR10797	Neg Chron	1118
-0.515733	0.00427165	SGR10797	Neg Chron	11235
-0.433153	0.0322784	SGR10797	Neg Chron	1516
-0.443324	0.024789	SGR10797	Neg Chron	1518
-0.394141	0.0781553	SGR10797	Neg Chron	1535
-0.500151	0.00642072	SGR10797	Neg Chron	30171
-0.543068	0.00181396	SGR10797	Neg Chron	All Donors (Min POD)
-0.464941	0.0150523	SGR10805	Neg Chron	1118
-0.532531	0.0026235	SGR10805	Neg Chron	11235
-0.443475	0.0247676	SGR10805	Neg Chron	1516
-0.449572	0.0219384	SGR10805	Neg Chron	1518
-0.402492	0.0671322	SGR10805	Neg Chron	1535
-0.511393	0.00481052	SGR10805	Neg Chron	30171
-0.554322	0.00117418	SGR10805	Neg Chron	All Donors (Min POD)
-0.52395	0.00335309	SGR10004	Asystole	1118
-0.477019	0.0112954	SGR10004	Asystole	11235
-0.403687	0.0653309	SGR10004	Asystole	1434
-0.463769	0.0153615	SGR10004	Asystole	30171
-0.624351	9.65009e-05	SGR10004	Asystole	All Donors (Min POD)
-0.52395	0.00335309	SGR10009	Asystole	1118
-0.477019	0.0112954	SGR10009	Asystole	11235
-0.403687	0.0653309	SGR10009	Asystole	1434
-0.463769	0.0153615	SGR10009	Asystole	30171
-0.624351	9.65009e-05	SGR10009	Asystole	All Donors (Min POD)
-0.386133	0.0894271	SGR10013	Asystole	1083
-0.500639	0.00642072	SGR10013	Asystole	1118
-0.4435	0.0247676	SGR10013	Asystole	11235
-0.39835	0.0732547	SGR10013	Asystole	1434
-0.449059	0.0222103	SGR10013	Asystole	30171
-0.579706	0.000513131	SGR10013	Asystole	All Donors (Min POD)
-0.428238	0.0368171	SGR10022	Asystole	1083
-0.573061	0.000658348	SGR10022	Asystole	1118
-0.447436	0.0228201	SGR10022	Asystole	11235
-0.413007	0.0524118	SGR10022	Asystole	1434
-0.441377	0.0260547	SGR10022	Asystole	30171
-0.655405	2.36399e-05	SGR10022	Asystole	All Donors (Min POD)
-0.453256	0.0204206	SGR10029	Asystole	1118
-0.450785	0.0212745	SGR10029	Asystole	11235
-0.392714	0.079854	SGR10029	Asystole	1434
-0.43458	0.0314781	SGR10029	Asystole	30171
-0.568955	0.000718671	SGR10029	Asystole	All Donors (Min POD)
-0.512787	0.00470325	SGR10043	Asystole	1118
-0.493876	0.00737767	SGR10043	Asystole	11235
-0.403313	0.0658117	SGR10043	Asystole	1434
-0.47465	0.0120725	SGR10043	Asystole	30171
-0.619634	0.000111731	SGR10043	Asystole	All Donors (Min POD)
-0.473323	0.0124254	SGR10057	Asystole	1118
-0.451953	0.0208406	SGR10057	Asystole	11235
-0.422914	0.0424294	SGR10057	Asystole	30171
-0.562943	0.00083503	SGR10057	Asystole	All Donors (Min POD)
-0.494537	0.00729276	SGR10092	Asystole	1118
-0.45834	0.0180801	SGR10092	Asystole	11235
-0.434039	0.0318866	SGR10092	Asystole	30171
-0.582011	0.000492713	SGR10092	Asystole	All Donors (Min POD)
-0.4562	0.0191385	SGR10099	Asystole	1083
-0.472144	0.0124254	SGR10099	Asystole	1518
-0.526616	0.00315379	SGR10205	Asystole	1118
-0.483562	0.00957339	SGR10205	Asystole	11235
-0.409793	0.0565531	SGR10205	Asystole	1434
-0.471033	0.0127159	SGR10205	Asystole	30171
-0.626015	9.59372e-05	SGR10205	Asystole	All Donors (Min POD)
-0.509786	0.00503667	SGR10261	Asystole	1118
-0.512049	0.00472858	SGR10261	Asystole	11235
-0.410991	0.0550006	SGR10261	Asystole	1434
-0.50015	0.00642072	SGR10261	Asystole	30171
-0.614592	0.00013898	SGR10261	Asystole	All Donors (Min POD)
-0.454692	0.019569	SGR10308	Asystole	1118
-0.452094	0.0208365	SGR10308	Asystole	11235
-0.398999	0.0723744	SGR10308	Asystole	1434
-0.443988	0.0246546	SGR10308	Asystole	30171
-0.56835	0.000718671	SGR10308	Asystole	All Donors (Min POD)
-0.498918	0.00645268	SGR10428	Asystole	1118
-0.471746	0.0124692	SGR10428	Asystole	11235
-0.44867	0.022301	SGR10428	Asystole	30171
-0.590713	0.000377482	SGR10428	Asystole	All Donors (Min POD)
-0.498918	0.00645268	SGR10521	Asystole	1118
-0.471746	0.0124692	SGR10521	Asystole	11235
-0.44867	0.022301	SGR10521	Asystole	30171
-0.590713	0.000377482	SGR10521	Asystole	All Donors (Min POD)
-0.528945	0.00297193	SGR10553	Asystole	1118
-0.4985	0.00650911	SGR10553	Asystole	11235
-0.468736	0.0134213	SGR10553	Asystole	30171
-0.63515	6.38527e-05	SGR10553	Asystole	All Donors (Min POD)
-0.503379	0.00604466	SGR10583	Asystole	1118
-0.462001	0.016227	SGR10583	Asystole	11235
-0.397863	0.0740201	SGR10583	Asystole	1434
-0.448446	0.0223689	SGR10583	Asystole	30171
-0.6096	0.00017218	SGR10583	Asystole	All Donors (Min POD)
-0.4562	0.0191385	SGR10587	Asystole	1083
-0.472144	0.0124254	SGR10587	Asystole	1518
-0.4562	0.0191385	SGR10703	Asystole	1083
-0.472144	0.0124254	SGR10703	Asystole	1518
-0.509786	0.00503667	SGR10780	Asystole	1118
-0.512049	0.00472858	SGR10780	Asystole	11235
-0.410991	0.0550006	SGR10780	Asystole	1434
-0.50015	0.00642072	SGR10780	Asystole	30171
-0.614592	0.00013898	SGR10780	Asystole	All Donors (Min POD)
-0.461143	0.0166217	SGR10795	Asystole	20084
-0.417254	0.0480762	SGR10797	Asystole	1118
-0.416209	0.0488935	SGR10797	Asystole	11235
-0.392418	0.0800399	SGR10797	Asystole	30171
-0.497611	0.00668307	SGR10797	Asystole	All Donors (Min POD)
-0.42226	0.0428009	SGR10805	Asystole	1118
-0.425662	0.0395043	SGR10805	Asystole	11235
-0.3967	0.0744998	SGR10805	Asystole	30171
-0.504974	0.00583206	SGR10805	Asystole	All Donors (Min POD)
-0.386156	0.0894271	SGR10029	Cytotoxicity	1083
-0.390699	0.082554	SGR10029	Cytotoxicity	1531
-0.381204	0.0997343	SGR10043	Cytotoxicity	1531
-0.387572	0.0867011	SGR10308	Cytotoxicity	1083
-0.392465	0.0800399	SGR10308	Cytotoxicity	1531
-0.396642	0.0744998	SGR10583	Cytotoxicity	1083
-0.401153	0.0692557	SGR10583	Cytotoxicity	1531
-0.559595	0.000936761	SGR10704	Cytotoxicity	1083
-0.391766	0.0807761	SGR10704	Cytotoxicity	1118
-0.475407	0.0118373	SGR10704	Cytotoxicity	1309
-0.520656	0.00374288	SGR10704	Cytotoxicity	1368
-0.489932	0.00789563	SGR10704	Cytotoxicity	1392
-0.394945	0.0775887	SGR10704	Cytotoxicity	1434
-0.406984	0.060675	SGR10704	Cytotoxicity	1518
-0.539246	0.00205967	SGR10704	Cytotoxicity	1531
-0.455631	0.019322	SGR10704	Cytotoxicity	1565
-0.475369	0.0118373	SGR10704	Cytotoxicity	20032
-0.437772	0.0289494	SGR10704	Cytotoxicity	20084
-0.446519	0.0234045	SGR10795	Cytotoxicity	30171
-0.389124	0.083671	SGR10032	Pos Chron	11235
-0.566756	0.000718671	SGR10032	Pos Chron	20032
-0.470798	0.0127547	SGR10068	Pos Chron	1518
-0.425269	0.0398288	SGR10072	Pos Chron	1434
-0.49066	0.00773556	SGR10099	Pos Chron	11235
-0.396641	0.0744998	SGR10099	Pos Chron	1434
-0.700649	2.31538e-06	SGR10099	Pos Chron	20032
-0.389124	0.083671	SGR10109	Pos Chron	1118
-0.566756	0.000718671	SGR10109	Pos Chron	1309
-0.517182	0.00406898	SGR10112	Pos Chron	1118
-0.529037	0.00297193	SGR10112	Pos Chron	1516
-0.543549	0.00179772	SGR10112	Pos Chron	1518
-0.492664	0.00756114	SGR10112	Pos Chron	30171
-0.4	0.0708602	SGR10153	Pos Chron	20032
-0.509252	0.0050998	SGR10169	Pos Chron	20032
-0.389124	0.083671	SGR10199	Pos Chron	11235
-0.566756	0.000718671	SGR10199	Pos Chron	20032
-0.494591	0.00729276	SGR10203	Pos Chron	1518
-0.44403	0.0246546	SGR10275	Pos Chron	1434
-0.49066	0.00773556	SGR10289	Pos Chron	1118
-0.472144	0.0124254	SGR10289	Pos Chron	11235
-0.700649	2.31538e-06	SGR10289	Pos Chron	1309
-0.381386	0.0997343	SGR10289	Pos Chron	1434
-0.472144	0.0124254	SGR10289	Pos Chron	30171
-0.389124	0.083671	SGR10290	Pos Chron	1118
-0.566756	0.000718671	SGR10290	Pos Chron	1309
-0.560399	0.000914579	SGR10290	Pos Chron	1516
-0.389124	0.083671	SGR10290	Pos Chron	1518
-0.808767	4.75469e-10	SGR10290	Pos Chron	30171
-0.44403	0.0246546	SGR10295	Pos Chron	1434
-0.49066	0.00773556	SGR10354	Pos Chron	1118
-0.472144	0.0124254	SGR10354	Pos Chron	11235
-0.700649	2.31538e-06	SGR10354	Pos Chron	1309
-0.381386	0.0997343	SGR10354	Pos Chron	1434
-0.472144	0.0124254	SGR10354	Pos Chron	30171
-0.389124	0.083671	SGR10418	Pos Chron	1118
-0.566756	0.000718671	SGR10418	Pos Chron	1309
-0.389124	0.083671	SGR10493	Pos Chron	1118
-0.566756	0.000718671	SGR10493	Pos Chron	1309
-0.49066	0.00773556	SGR10587	Pos Chron	11235
-0.396641	0.0744998	SGR10587	Pos Chron	1434
-0.700649	2.31538e-06	SGR10587	Pos Chron	20032
-0.393235	0.078956	SGR10633	Pos Chron	1434
-0.49066	0.00773556	SGR10668	Pos Chron	11235
-0.396641	0.0744998	SGR10668	Pos Chron	1434
-0.700649	2.31538e-06	SGR10668	Pos Chron	20032
-0.389124	0.083671	SGR10684	Pos Chron	1118
-0.566756	0.000718671	SGR10684	Pos Chron	1309
-0.49066	0.00773556	SGR10703	Pos Chron	11235
-0.396641	0.0744998	SGR10703	Pos Chron	1434
-0.700649	2.31538e-06	SGR10703	Pos Chron	20032
-0.5	0.00642072	SGR10704	Pos Chron	1518
-0.5	0.00642072	SGR10704	Pos Chron	30171
-0.393235	0.078956	SGR10708	Pos Chron	1434
-0.389124	0.083671	SGR10736	Pos Chron	1118
-0.566756	0.000718671	SGR10736	Pos Chron	1309
-0.49066	0.00773556	SGR10749	Pos Chron	1118
-0.472144	0.0124254	SGR10749	Pos Chron	11235
-0.700649	2.31538e-06	SGR10749	Pos Chron	1309
-0.381386	0.0997343	SGR10749	Pos Chron	1434
-0.472144	0.0124254	SGR10749	Pos Chron	30171
-0.414921	0.05042	SGR10761	Pos Chron	1434
-0.518977	0.00382169	SGR10786	Pos Chron	1118
-0.47911	0.0107305	SGR10786	Pos Chron	11235
-0.688985	4.87281e-06	SGR10786	Pos Chron	1516
-0.47911	0.0107305	SGR10786	Pos Chron	1518
-0.47911	0.0107305	SGR10786	Pos Chron	30171
-0.420928	0.0442119	SGR10829	Pos Chron	1118
