# Supplementary material for: Characterizing PFAS hazards and risks: a human population-based in vitro cardiotoxicity assessment strategy
Source: Hum Genomics. 2024 Sep 2;18:92. doi: 10.1186/s40246-024-00665-x (PMC11368000; doi:10.1186/s40246-024-00665-x)
Supplement: Supplementary file 37 — Supplementary Material 37 [file 40246_2024_665_MOESM37_ESM.xlsx]

## Sheet: PFAS Names and Information
PFAS ID	Chemical Names w/o Sample Number	Molecular Weight	CAS No.	Molecular Formula	DTXSID	PREFERRED_NAME	SMILES	QSAR_READY_SMILES
S1	1-Pentafluoroethylethanol	164.08	374-40-3	C4H5F5O	DTXSID70880134	1-Pentafluoroethylethanol	CC(O)C(F)(F)C(F)(F)F	CC(O)C(F)(F)C(F)(F)F
S2	3-(Perfluoro-2-butyl)propane-1,2-diol	294.115	125070-38-4	C7H7F9O2	DTXSID10382147	3-(Perfluoro-2-butyl)propane-1,2-diol	OCC(O)CC(F)(F)C(F)(F)C(F)(F)C(F)(F)F	OCC(O)CC(F)(F)C(F)(F)C(F)(F)C(F)(F)F
S3	Perfluoro-3,6-dioxaoctane-1,8-dioic acid	322.06	55621-21-1	C6H2F8O6	DTXSID20375106	Perfluoro-3,6-dioxaoctane-1,8-dioic acid	OC(=O)C(F)(F)OC(F)(F)C(F)(F)OC(F)(F)C(O)=O	OC(=O)C(F)(F)OC(F)(F)C(F)(F)OC(F)(F)C(O)=O
S4	Nonafluoropentanamide	263.061	13485-61-5	C5H2F9NO	DTXSID60400587	Nonafluoropentanamide	NC(=O)C(F)(F)C(F)(F)C(F)(F)C(F)(F)F	NC(=O)C(F)(F)C(F)(F)C(F)(F)C(F)(F)F
S5	3-(Perfluoroisopropyl)-2-propenoic acid	240.08	243139-64-2	C6H3F7O2	DTXSID40380257	3-(Perfluoroisopropyl)-2-propenoic acid	OC(=O)C=CC(F)(C(F)(F)F)C(F)(F)F	OC(=O)C=CC(F)(C(F)(F)F)C(F)(F)F
S6	Octafluoroadipamide	288.1	355-66-8	C6H4F8N2O2	DTXSID80310730	Octafluoroadipamide	NC(=O)C(F)(F)C(F)(F)C(F)(F)C(F)(F)C(N)=O	NC(=O)C(F)(F)C(F)(F)C(F)(F)C(F)(F)C(N)=O
S7	Dodecafluoroheptanol	332.09	335-99-9	C7H4F12O	DTXSID9059832	1H,1H,7H-Dodecafluoro-1-heptanol	OCC(F)(F)C(F)(F)C(F)(F)C(F)(F)C(F)(F)C(F)F	OCC(F)(F)C(F)(F)C(F)(F)C(F)(F)C(F)(F)C(F)F
S8	3,3-Bis(trifluoromethyl)-2-propenoic acid	208.06	1763-28-6	C5H2F6O2	DTXSID30170109	3,3-Bis(trifluoromethyl)-2-propenoic acid	OC(=O)C=C(C(F)(F)F)C(F)(F)F	OC(=O)C=C(C(F)(F)F)C(F)(F)F
S9	Perfluoro(4-methoxybutanoic) acid	280.05	863090-89-5	C5HF9O3	DTXSID60500450	Perfluoro(4-methoxybutanoic acid)	OC(=O)C(F)(F)C(F)(F)C(F)(F)OC(F)(F)F	OC(=O)C(F)(F)C(F)(F)C(F)(F)OC(F)(F)F
S10	Perfluorobutanesulfonic acid	300.09	375-73-5	C4HF9O3S	DTXSID5030030	Perfluorobutanesulfonic acid	OS(=O)(=O)C(F)(F)C(F)(F)C(F)(F)C(F)(F)F	OS(=O)(=O)C(F)(F)C(F)(F)C(F)(F)C(F)(F)F
S11	Perfluoro-3,6-dioxaheptanoic acid	296.04	151772-58-6	C5HF9O4	DTXSID30382063	Perfluoro-3,6-dioxaheptanoic acid	OC(=O)C(F)(F)OC(F)(F)C(F)(F)OC(F)(F)F	OC(=O)C(F)(F)OC(F)(F)C(F)(F)OC(F)(F)F
S12	Heptafluorobutanol	200.06	375-01-9	C4H3F7O	DTXSID4059914	3:1 Fluorotelomer alcohol	OCC(F)(F)C(F)(F)C(F)(F)F	OCC(F)(F)C(F)(F)C(F)(F)F
S13	4:2 Fluorotelomer sulfonic acid	328.15	757124-72-4	C6H5F9O3S	DTXSID30891564	2-(Perfluorobutyl)-1-ethanesulfonic acid	OS(=O)(=O)CCC(F)(F)C(F)(F)C(F)(F)C(F)(F)F	OS(=O)(=O)CCC(F)(F)C(F)(F)C(F)(F)C(F)(F)F
S14	Hexafluoroamylene glycol	212.09	376-90-9	C5H6F6O2	DTXSID3059927	Hexafluoroamylene glycol	OCC(F)(F)C(F)(F)C(F)(F)CO	OCC(F)(F)C(F)(F)C(F)(F)CO
S15	Heptafluorobutyramide	213.05	662-50-0	C4H2F7NO	DTXSID2060965	Heptafluorobutyramide	NC(=O)C(F)(F)C(F)(F)C(F)(F)F	NC(=O)C(F)(F)C(F)(F)C(F)(F)F
S16	Perfluoropentanamide	245.07	355-81-7	C5H3F8NO	DTXSID70366226	Perfluoropentanamide	NC(=O)C(F)(F)C(F)(F)C(F)(F)C(F)F	NC(=O)C(F)(F)C(F)(F)C(F)(F)C(F)F
S17	2,2,3,3,4,4-Hexafluorobutanoic acid	196.048	679-12-9	C4H2F6O2	DTXSID50892417	4H-Perfluorobutanoic acid	OC(=O)C(F)(F)C(F)(F)C(F)F	OC(=O)C(F)(F)C(F)(F)C(F)F
S18	Ammonium perfluorooctanoate	431.1	3825-26-1	C8H4F15NO2	DTXSID8037708	Ammonium perfluorooctanoate	[NH4+].[O-]C(=O)C(F)(F)C(F)(F)C(F)(F)C(F)(F)C(F)(F)C(F)(F)C(F)(F)F	OC(=O)C(F)(F)C(F)(F)C(F)(F)C(F)(F)C(F)(F)C(F)(F)C(F)(F)F
S19	Perfluorononanoic acid	464.08	375-95-1	C9HF17O2	DTXSID8031863	Perfluorononanoic acid	OC(=O)C(F)(F)C(F)(F)C(F)(F)C(F)(F)C(F)(F)C(F)(F)C(F)(F)C(F)(F)F	OC(=O)C(F)(F)C(F)(F)C(F)(F)C(F)(F)C(F)(F)C(F)(F)C(F)(F)C(F)(F)F
S20	2-Aminohexafluoropropan-2-ol	183.05	31253-34-6	C3H3F6NO	DTXSID80382093	2-Aminohexafluoropropan-2-ol	NC(O)(C(F)(F)F)C(F)(F)F	NC(O)(C(F)(F)F)C(F)(F)F
S21	4:2 Fluorotelomer alcohol	264.09	2043-47-2	C6H5F9O	DTXSID1062122	4:2 Fluorotelomer alcohol	OCCC(F)(F)C(F)(F)C(F)(F)C(F)(F)F	OCCC(F)(F)C(F)(F)C(F)(F)C(F)(F)F
S22	Perfluoro-3,6,9-trioxatridecanoic acid	562.08	330562-41-9	C10HF19O5	DTXSID50375114	Perfluoro-3,6,9-trioxatridecanoic acid	OC(=O)C(F)(F)OC(F)(F)C(F)(F)OC(F)(F)C(F)(F)OC(F)(F)C(F)(F)C(F)(F)C(F)(F)F	OC(=O)C(F)(F)OC(F)(F)C(F)(F)OC(F)(F)C(F)(F)OC(F)(F)C(F)(F)C(F)(F)C(F)(F)F
S23	1H,1H,5H-Perfluoropentanol	232.07	355-80-6	C5H4F8O	DTXSID0059879	1H,1H,5H-Perfluoropentanol	OCC(F)(F)C(F)(F)C(F)(F)C(F)F	OCC(F)(F)C(F)(F)C(F)(F)C(F)F
S24	8:2 Fluorotelomer alcohol	464.12	678-39-7	C10H5F17O	DTXSID7029904	2-(Perfluorooctyl)ethanol	OCCC(F)(F)C(F)(F)C(F)(F)C(F)(F)C(F)(F)C(F)(F)C(F)(F)C(F)(F)F	OCCC(F)(F)C(F)(F)C(F)(F)C(F)(F)C(F)(F)C(F)(F)C(F)(F)C(F)(F)F
S25	Perfluorohexanoic acid	314.05	307-24-4	C6HF11O2	DTXSID3031862	Perfluorohexanoic acid	OC(=O)C(F)(F)C(F)(F)C(F)(F)C(F)(F)C(F)(F)F	OC(=O)C(F)(F)C(F)(F)C(F)(F)C(F)(F)C(F)(F)F
S26	6:2 Fluorotelomer alcohol	364.1	647-42-7	C8H5F13O	DTXSID5044572	2-(Perfluorohexyl)ethanol	OCCC(F)(F)C(F)(F)C(F)(F)C(F)(F)C(F)(F)C(F)(F)F	OCCC(F)(F)C(F)(F)C(F)(F)C(F)(F)C(F)(F)C(F)(F)F
S27	Perfluorobutanoic acid	214.04	375-22-4	C4HF7O2	DTXSID4059916	Perfluorobutanoic acid	OC(=O)C(F)(F)C(F)(F)C(F)(F)F	OC(=O)C(F)(F)C(F)(F)C(F)(F)F
S28	Perfluorooctanoic acid	414.07	335-67-1	C8HF15O2	DTXSID8031865	Perfluorooctanoic acid	OC(=O)C(F)(F)C(F)(F)C(F)(F)C(F)(F)C(F)(F)C(F)(F)C(F)(F)F	OC(=O)C(F)(F)C(F)(F)C(F)(F)C(F)(F)C(F)(F)C(F)(F)C(F)(F)F
S29	Potassium perfluorobutanesulfonate	338.19	29420-49-3	C4F9KO3S	DTXSID3037707	Potassium perfluorobutanesulfonate	[K+].[O-]S(=O)(=O)C(F)(F)C(F)(F)C(F)(F)C(F)(F)F	OS(=O)(=O)C(F)(F)C(F)(F)C(F)(F)C(F)(F)F
S30	2H,2H,3H,3H-Perfluorooctanoic acid	342.11	914637-49-3	C8H5F11O2	DTXSID20874028	2H,2H,3H,3H-Perfluorooctanoic acid	OC(=O)CCC(F)(F)C(F)(F)C(F)(F)C(F)(F)C(F)(F)F	OC(=O)CCC(F)(F)C(F)(F)C(F)(F)C(F)(F)C(F)(F)F
S31	Perfluorohexanesulfonamide	399.13	41997-13-1	C6H2F13NO2S	DTXSID50469320	Perfluorohexanesulfonamide	NS(=O)(=O)C(F)(F)C(F)(F)C(F)(F)C(F)(F)C(F)(F)C(F)(F)F	NS(=O)(=O)C(F)(F)C(F)(F)C(F)(F)C(F)(F)C(F)(F)C(F)(F)F
S32	6:2 Fluorotelomer sulfonic acid	428.17	27619-97-2	C8H5F13O3S	DTXSID6067331	6:2 Fluorotelomer sulfonic acid	OS(=O)(=O)CCC(F)(F)C(F)(F)C(F)(F)C(F)(F)C(F)(F)C(F)(F)F	OS(=O)(=O)CCC(F)(F)C(F)(F)C(F)(F)C(F)(F)C(F)(F)C(F)(F)F
S33	8:2 Fluorotelomer sulfonic acid	528.18	39108-34-4	C10H5F17O3S	DTXSID00192353	8:2 Fluorotelomer sulfonic acid	OS(=O)(=O)CCC(F)(F)C(F)(F)C(F)(F)C(F)(F)C(F)(F)C(F)(F)C(F)(F)C(F)(F)F	OS(=O)(=O)CCC(F)(F)C(F)(F)C(F)(F)C(F)(F)C(F)(F)C(F)(F)C(F)(F)C(F)(F)F
S34	9-Chloro-perfluorononanoic acid	480.53	865-79-2	C9HClF16O2	DTXSID30382104	9-Chloro-perfluorononanoic acid	OC(=O)C(F)(F)C(F)(F)C(F)(F)C(F)(F)C(F)(F)C(F)(F)C(F)(F)C(F)(F)Cl	OC(=O)C(F)(F)C(F)(F)C(F)(F)C(F)(F)C(F)(F)C(F)(F)C(F)(F)C(F)(F)Cl
S35	Perfluoroundecanoic acid	564.1	2058-94-8	C11HF21O2	DTXSID8047553	Perfluoroundecanoic acid	OC(=O)C(F)(F)C(F)(F)C(F)(F)C(F)(F)C(F)(F)C(F)(F)C(F)(F)C(F)(F)C(F)(F)C(F)(F)F	OC(=O)C(F)(F)C(F)(F)C(F)(F)C(F)(F)C(F)(F)C(F)(F)C(F)(F)C(F)(F)C(F)(F)C(F)(F)F
S36	Perfluoro-4-isopropoxybutanoic acid	380.06	801212-59-9	C7HF13O3	DTXSID60663110	Perfluoro-4-isopropoxybutanoic acid	OC(=O)C(F)(F)C(F)(F)C(F)(F)OC(F)(C(F)(F)F)C(F)(F)F	OC(=O)C(F)(F)C(F)(F)C(F)(F)OC(F)(C(F)(F)F)C(F)(F)F
S37	Perfluorooctanesulfonic acid	500.13	1763-23-1	C8HF17O3S	DTXSID3031864	Perfluorooctanesulfonic acid	OS(=O)(=O)C(F)(F)C(F)(F)C(F)(F)C(F)(F)C(F)(F)C(F)(F)C(F)(F)C(F)(F)F	OS(=O)(=O)C(F)(F)C(F)(F)C(F)(F)C(F)(F)C(F)(F)C(F)(F)C(F)(F)C(F)(F)F
S38	2,2,2-Trifluoroethyl perfluorobutanesulfonate	382.12	79963-95-4	C6H2F12O3S	DTXSID60380390	2,2,2-Trifluoroethyl perfluorobutanesulfonate	FC(F)(F)COS(=O)(=O)C(F)(F)C(F)(F)C(F)(F)C(F)(F)F	FC(F)(F)COS(=O)(=O)C(F)(F)C(F)(F)C(F)(F)C(F)(F)F
S39	Methyl perfluoro(3-(1-ethenyloxypropan-2-yloxy)propanoate)	422.1	63863-43-4	C9H3F13O4	DTXSID8044969	Methyl perfluoro(3-(1-ethenyloxypropan-2-yloxy)propanoate)	COC(=O)C(F)(F)C(F)(F)OC(F)(C(F)(F)F)C(F)(F)OC(F)=C(F)F	COC(=O)C(F)(F)C(F)(F)OC(F)(C(F)(F)F)C(F)(F)OC(F)=C(F)F
S40	1-(Perfluorofluorooctyl)propane-2,3-diol	494.14	94159-84-9	C11H7F17O2	DTXSID80881157	1-(Perfluorofluorooctyl)propane-2,3-diol	OCC(O)CC(F)(F)C(F)(F)C(F)(F)C(F)(F)C(F)(F)C(F)(F)C(F)(F)C(F)(F)F	OCC(O)CC(F)(F)C(F)(F)C(F)(F)C(F)(F)C(F)(F)C(F)(F)C(F)(F)C(F)(F)F
S41	3:3 Fluorotelomer carboxylic acid	242.09	356-02-5	C6H5F7O2	DTXSID00379268	3:3 Fluorotelomer carboxylic acid	OC(=O)CCC(F)(F)C(F)(F)C(F)(F)F	OC(=O)CCC(F)(F)C(F)(F)C(F)(F)F
S42	3-Perfluoroheptylpropanoic acid	442.12	812-70-4	C10H5F15O2	DTXSID90382620	3-(Perfluoroheptyl)propanoic acid	OC(=O)CCC(F)(F)C(F)(F)C(F)(F)C(F)(F)C(F)(F)C(F)(F)C(F)(F)F	OC(=O)CCC(F)(F)C(F)(F)C(F)(F)C(F)(F)C(F)(F)C(F)(F)C(F)(F)F
S43	N-Methyl-N-(2-hydroxyethyl)perfluorooctanesulfonamide	557.23	24448-09-7	C11H8F17NO3S	DTXSID7027831	N-Methyl-N-(2-hydroxyethyl)perfluorooctanesulfonamide	CN(CCO)S(=O)(=O)C(F)(F)C(F)(F)C(F)(F)C(F)(F)C(F)(F)C(F)(F)C(F)(F)C(F)(F)F	CN(CCO)S(=O)(=O)C(F)(F)C(F)(F)C(F)(F)C(F)(F)C(F)(F)C(F)(F)C(F)(F)C(F)(F)F
S44	Perfluoroheptanoic acid	364.06	375-85-9	C7HF13O2	DTXSID1037303	Perfluoroheptanoic acid	OC(=O)C(F)(F)C(F)(F)C(F)(F)C(F)(F)C(F)(F)C(F)(F)F	OC(=O)C(F)(F)C(F)(F)C(F)(F)C(F)(F)C(F)(F)C(F)(F)F
S45	Perfluoropropanoic acid	164.03	422-64-0	C3HF5O2	DTXSID8059970	Perfluoropropanoic acid	OC(=O)C(F)(F)C(F)(F)F	OC(=O)C(F)(F)C(F)(F)F
S46	Perfluoropentanoic acid	264.05	2706-90-3	C5HF9O2	DTXSID6062599	Perfluoropentanoic acid	OC(=O)C(F)(F)C(F)(F)C(F)(F)C(F)(F)F	OC(=O)C(F)(F)C(F)(F)C(F)(F)C(F)(F)F
S47	6:1 Fluorotelomer alcohol	350.08	375-82-6	C7H3F13O	DTXSID00190950	6:1 Fluorotelomer alcohol	OCC(F)(F)C(F)(F)C(F)(F)C(F)(F)C(F)(F)C(F)(F)F	OCC(F)(F)C(F)(F)C(F)(F)C(F)(F)C(F)(F)C(F)(F)F
S48	Perfluorooctanamidine	412.1	307-31-3	C8H3F15N2	DTXSID70381151	Perfluorooctanamidine	NC(=N)C(F)(F)C(F)(F)C(F)(F)C(F)(F)C(F)(F)C(F)(F)C(F)(F)F	NC(=N)C(F)(F)C(F)(F)C(F)(F)C(F)(F)C(F)(F)C(F)(F)C(F)(F)F
S49	Perfluoro-3-methoxypropanoic acid	230.04	377-73-1	C4HF7O3	DTXSID70191136	Perfluoro-3-methoxypropanoic acid	OC(=O)C(F)(F)C(F)(F)OC(F)(F)F	OC(=O)C(F)(F)C(F)(F)OC(F)(F)F
S50	Perfluorooctanamide	413.08	423-54-1	C8H2F15NO	DTXSID60195123	Perfluorooctanamide	NC(=O)C(F)(F)C(F)(F)C(F)(F)C(F)(F)C(F)(F)C(F)(F)C(F)(F)F	NC(=O)C(F)(F)C(F)(F)C(F)(F)C(F)(F)C(F)(F)C(F)(F)C(F)(F)F
S51	Perfluorohexanesulfonic acid	400.11	355-46-4	C6HF13O3S	DTXSID7040150	Perfluorohexanesulfonic acid	OS(=O)(=O)C(F)(F)C(F)(F)C(F)(F)C(F)(F)C(F)(F)C(F)(F)F	OS(=O)(=O)C(F)(F)C(F)(F)C(F)(F)C(F)(F)C(F)(F)C(F)(F)F
S52	((Perfluorooctyl)ethyl)phosphonic acid	528.1	80220-63-9	C10H6F17O3P	DTXSID30627108	((Perfluorooctyl)ethyl)phosphonic acid	OP(O)(=O)CCC(F)(F)C(F)(F)C(F)(F)C(F)(F)C(F)(F)C(F)(F)C(F)(F)C(F)(F)F	OP(O)(=O)CCC(F)(F)C(F)(F)C(F)(F)C(F)(F)C(F)(F)C(F)(F)C(F)(F)C(F)(F)F
S53	3H,3H-Perfluoro-2,4-hexanedione	258.07	20825-07-4	C6H2F8O2	DTXSID90174941	3H,3H-Perfluoro-2,4-hexanedione	FC(F)(F)C(=O)CC(=O)C(F)(F)C(F)(F)F	FC(F)(F)C(=O)CC(=O)C(F)(F)C(F)(F)F
S54	Octafluoroadipic acid	290.07	336-08-3	C6H2F8O4	DTXSID4059833	Perfluorohexanedioic acid	OC(=O)C(F)(F)C(F)(F)C(F)(F)C(F)(F)C(O)=O	OC(=O)C(F)(F)C(F)(F)C(F)(F)C(F)(F)C(O)=O
S55	Perfluorodecanoic acid	514.08	335-76-2	C10HF19O2	DTXSID3031860	Perfluorodecanoic acid	OC(=O)C(F)(F)C(F)(F)C(F)(F)C(F)(F)C(F)(F)C(F)(F)C(F)(F)C(F)(F)C(F)(F)F	OC(=O)C(F)(F)C(F)(F)C(F)(F)C(F)(F)C(F)(F)C(F)(F)C(F)(F)C(F)(F)C(F)(F)F
S56	Fluorinated triethylene glycol monomethyl ether	398.08	147492-57-7	C7H3F13O4	DTXSID40380797	1H,1H-Perfluoro-3,6,9-trioxadecan-1-ol	OCC(F)(F)OC(F)(F)C(F)(F)OC(F)(F)C(F)(F)OC(F)(F)F	OCC(F)(F)OC(F)(F)C(F)(F)OC(F)(F)C(F)(F)OC(F)(F)F

## Sheet: Saagar Fingerprints (834)
Table S10: PFAS Saagar and OPERA chemical descriptor matrix. The general chemical descriptors include: molecular weight, CAS number, molecular formula, SMILES ID, QSAR SMILES. The 834 Saagar fingerprints are specific to each PFAS. The OPERA physicochemical descriptors include boiling point, Henry’s law constant, melting point, etc.			Subset of 176 descriptors in the study: -- >			SGR10004					SGR10009				SGR10013	SGR10014	SGR10015	SGR10016				SGR10020		SGR10022					SGR10027	SGR10028	SGR10029			SGR10032					SGR10037		SGR10039				SGR10043				SGR10047
PFAS ID	Chemical Names w/o Sample Number	SaagarID:(see also https://pubmed.ncbi.nlm.nih.gov/33356152/)	SGR10001	SGR10002	SGR10003	SGR10004	SGR10005	SGR10006	SGR10007	SGR10008	SGR10009	SGR10010	SGR10011	SGR10012	SGR10013	SGR10014	SGR10015	SGR10016	SGR10017	SGR10018	SGR10019	SGR10020	SGR10021	SGR10022	SGR10023	SGR10024	SGR10025	SGR10026	SGR10027	SGR10028	SGR10029	SGR10030	SGR10031	SGR10032	SGR10033	SGR10034	SGR10035	SGR10036	SGR10037	SGR10038	SGR10039	SGR10040	SGR10041	SGR10042	SGR10043	SGR10044	SGR10045	SGR10046	SGR10047
		SaagarCode:(can be viewed in https://smarts.plus/)	[R]	PCP	[c]	[F]	[I]	[o]	[s]	F-a	F-A	NC#N	[#5]	[Br]	[#6]	[Cl]	[#7]	[#8]	Br-a	Cl-a	[PH]	[OH]	N=C=N	[CX4]	[Pv3]	[n,o]	[NX4]	[#34]	[#15]	[NH2]	[!#6]	c-C#N	[S]=C	[CH3]	O(c)c	[CX2]	C#CC#C	[n;r5]	[#7;H]	[CH;R]	[#6;X3]	NC(=S)S	S[CX4]S	N#CCC#N	[CX4H0]	[r3,r4]	[OH][c]	*@*@*@*	[#7,#8]
		smiles
S1	1-Pentafluoroethylethanol	CC(O)C(F)(F)C(F)(F)F	0	0	0	5	0	0	0	0	5	0	0	0	4	0	0	1	0	0	0	1	0	4	0	0	0	0	0	0	6	0	0	1	0	0	0	0	0	0	0	0	0	0	2	0	0	0	1
S2	3-(Perfluoro-2-butyl)propane-1,2-diol	OCC(O)CC(F)(F)C(F)(F)C(F)(F)C(F)(F)F	0	0	0	9	0	0	0	0	9	0	0	0	7	0	0	2	0	0	0	2	0	7	0	0	0	0	0	0	11	0	0	0	0	0	0	0	0	0	0	0	0	0	4	0	0	0	2
S3	Perfluoro-3,6-dioxaoctane-1,8-dioic acid	OC(=O)C(F)(F)OC(F)(F)C(F)(F)OC(F)(F)C(O)=O	0	0	0	8	0	0	0	0	8	0	0	0	6	0	0	6	0	0	0	2	0	4	0	0	0	0	0	0	14	0	0	0	0	0	0	0	0	0	2	0	0	0	4	0	0	0	6
S4	Nonafluoropentanamide	NC(=O)C(F)(F)C(F)(F)C(F)(F)C(F)(F)F	0	0	0	9	0	0	0	0	9	0	0	0	5	0	1	1	0	0	0	0	0	4	0	0	0	0	0	1	11	0	0	0	0	0	0	0	0	0	1	0	0	0	4	0	0	0	2
S5	3-(Perfluoroisopropyl)-2-propenoic acid	OC(=O)C=CC(F)(C(F)(F)F)C(F)(F)F	0	0	0	7	0	0	0	0	7	0	0	0	6	0	0	2	0	0	0	1	0	3	0	0	0	0	0	0	9	0	0	0	0	0	0	0	0	0	3	0	0	0	3	0	0	0	2
S6	Octafluoroadipamide	NC(=O)C(F)(F)C(F)(F)C(F)(F)C(F)(F)C(N)=O	0	0	0	8	0	0	0	0	8	0	0	0	6	0	2	2	0	0	0	0	0	4	0	0	0	0	0	2	12	0	0	0	0	0	0	0	0	0	2	0	0	0	4	0	0	0	4
S7	Dodecafluoroheptanol	OCC(F)(F)C(F)(F)C(F)(F)C(F)(F)C(F)(F)C(F)F	0	0	0	12	0	0	0	0	12	0	0	0	7	0	0	1	0	0	0	1	0	7	0	0	0	0	0	0	13	0	0	0	0	0	0	0	0	0	0	0	0	0	5	0	0	0	1
S8	3,3-Bis(trifluoromethyl)-2-propenoic acid	OC(=O)C=C(C(F)(F)F)C(F)(F)F	0	0	0	6	0	0	0	0	6	0	0	0	5	0	0	2	0	0	0	1	0	2	0	0	0	0	0	0	8	0	0	0	0	0	0	0	0	0	3	0	0	0	2	0	0	0	2
S9	Perfluoro(4-methoxybutanoic) acid	OC(=O)C(F)(F)C(F)(F)C(F)(F)OC(F)(F)F	0	0	0	9	0	0	0	0	9	0	0	0	5	0	0	3	0	0	0	1	0	4	0	0	0	0	0	0	12	0	0	0	0	0	0	0	0	0	1	0	0	0	4	0	0	0	3
S10	Perfluorobutanesulfonic acid	OS(=O)(=O)C(F)(F)C(F)(F)C(F)(F)C(F)(F)F	0	0	0	9	0	0	0	0	9	0	0	0	4	0	0	3	0	0	0	1	0	4	0	0	0	0	0	0	13	0	0	0	0	0	0	0	0	0	0	0	0	0	4	0	0	0	3
S11	Perfluoro-3,6-dioxaheptanoic acid	OC(=O)C(F)(F)OC(F)(F)C(F)(F)OC(F)(F)F	0	0	0	9	0	0	0	0	9	0	0	0	5	0	0	4	0	0	0	1	0	4	0	0	0	0	0	0	13	0	0	0	0	0	0	0	0	0	1	0	0	0	4	0	0	0	4
S12	Heptafluorobutanol	OCC(F)(F)C(F)(F)C(F)(F)F	0	0	0	7	0	0	0	0	7	0	0	0	4	0	0	1	0	0	0	1	0	4	0	0	0	0	0	0	8	0	0	0	0	0	0	0	0	0	0	0	0	0	3	0	0	0	1
S13	4:2 Fluorotelomer sulfonic acid	OS(=O)(=O)CCC(F)(F)C(F)(F)C(F)(F)C(F)(F)F	0	0	0	9	0	0	0	0	9	0	0	0	6	0	0	3	0	0	0	1	0	6	0	0	0	0	0	0	13	0	0	0	0	0	0	0	0	0	0	0	0	0	4	0	0	0	3
S14	Hexafluoroamylene glycol	OCC(F)(F)C(F)(F)C(F)(F)CO	0	0	0	6	0	0	0	0	6	13	0	0	5	0	0	2	0	0	0	2	0	5	0	0	0	0	0	0	8	0	0	0	0	0	0	0	0	0	0	0	0	0	3	0	0	0	2
S15	Heptafluorobutyramide	NC(=O)C(F)(F)C(F)(F)C(F)(F)F	0	0	0	7	0	0	0	0	7	0	0	0	4	0	1	1	0	0	0	0	0	3	0	0	0	0	0	1	9	0	0	0	0	0	0	0	0	0	1	0	0	0	3	0	0	0	2
S16	Perfluoropentanamide	NC(=O)C(F)(F)C(F)(F)C(F)(F)C(F)F	0	0	0	8	0	0	0	0	8	0	0	0	5	0	1	1	0	0	0	0	0	4	0	0	0	0	0	1	10	0	0	0	0	0	0	0	0	0	1	0	0	0	3	0	0	0	2
S17	2,2,3,3,4,4-Hexafluorobutanoic acid	OC(=O)C(F)(F)C(F)(F)C(F)F	0	0	0	6	0	0	0	0	6	0	0	0	4	0	0	2	0	0	0	1	0	3	0	0	0	0	0	0	8	0	0	0	0	0	0	0	0	0	1	0	0	0	2	0	0	0	2
S18	Ammonium perfluorooctanoate	OC(=O)C(F)(F)C(F)(F)C(F)(F)C(F)(F)C(F)(F)C(F)(F)C(F)(F)F	0	0	0	15	0	0	0	0	15	0	0	0	8	0	0	2	0	0	0	1	0	7	0	0	0	0	0	0	17	0	0	0	0	0	0	0	0	0	1	0	0	0	7	0	0	0	2
S19	Perfluorononanoic acid	OC(=O)C(F)(F)C(F)(F)C(F)(F)C(F)(F)C(F)(F)C(F)(F)C(F)(F)C(F)(F)F	0	0	0	17	0	0	0	0	17	0	0	0	9	0	0	2	0	0	0	1	0	8	0	0	0	0	0	0	19	0	0	0	0	0	0	0	0	0	1	0	0	0	8	0	0	0	2
S20	2-Aminohexafluoropropan-2-ol	NC(O)(C(F)(F)F)C(F)(F)F	0	0	0	6	0	0	0	0	6	0	0	0	3	0	1	1	0	0	0	1	0	3	0	0	0	0	0	1	8	0	0	0	0	0	0	0	0	0	0	0	0	0	3	0	0	0	2
S21	4:2 Fluorotelomer alcohol	OCCC(F)(F)C(F)(F)C(F)(F)C(F)(F)F	0	0	0	9	0	0	0	0	9	0	0	0	6	0	0	1	0	0	0	1	0	6	0	0	0	0	0	0	10	0	0	0	0	0	0	0	0	0	0	0	0	0	4	0	0	0	1
S22	Perfluoro-3,6,9-trioxatridecanoic acid	OC(=O)C(F)(F)OC(F)(F)C(F)(F)OC(F)(F)C(F)(F)OC(F)(F)C(F)(F)C(F)(F)C(F)(F)F	0	0	0	19	0	0	0	0	19	0	0	0	10	0	0	5	0	0	0	1	0	9	0	0	0	0	0	0	24	0	0	0	0	0	0	0	0	0	1	0	0	0	9	0	0	0	5
S23	1H,1H,5H-Perfluoropentanol	OCC(F)(F)C(F)(F)C(F)(F)C(F)F	0	0	0	8	0	0	0	0	8	0	0	0	5	0	0	1	0	0	0	1	0	5	0	0	0	0	0	0	9	0	0	0	0	0	0	0	0	0	0	0	0	0	3	0	0	0	1
S24	8:2 Fluorotelomer alcohol	OCCC(F)(F)C(F)(F)C(F)(F)C(F)(F)C(F)(F)C(F)(F)C(F)(F)C(F)(F)F	0	0	0	17	0	0	0	0	17	0	0	0	10	0	0	1	0	0	0	1	0	10	0	0	0	0	0	0	18	0	0	0	0	0	0	0	0	0	0	0	0	0	8	0	0	0	1
S25	Perfluorohexanoic acid	OC(=O)C(F)(F)C(F)(F)C(F)(F)C(F)(F)C(F)(F)F	0	0	0	11	0	0	0	0	11	0	0	0	6	0	0	2	0	0	0	1	0	5	0	0	0	0	0	0	13	0	0	0	0	0	0	0	0	0	1	0	0	0	5	0	0	0	2
S26	6:2 Fluorotelomer alcohol	OCCC(F)(F)C(F)(F)C(F)(F)C(F)(F)C(F)(F)C(F)(F)F	0	0	0	13	0	0	0	0	13	0	0	0	8	0	0	1	0	0	0	1	0	8	0	0	0	0	0	0	14	0	0	0	0	0	0	0	0	0	0	0	0	0	6	0	0	0	1
S27	Perfluorobutanoic acid	OC(=O)C(F)(F)C(F)(F)C(F)(F)F	0	0	0	7	0	0	0	0	7	0	0	0	4	0	0	2	0	0	0	1	0	3	0	0	0	0	0	0	9	0	0	0	0	0	0	0	0	0	1	0	0	0	3	0	0	0	2
S28	Perfluorooctanoic acid	OC(=O)C(F)(F)C(F)(F)C(F)(F)C(F)(F)C(F)(F)C(F)(F)C(F)(F)F	0	0	0	15	0	0	0	0	15	0	0	0	8	0	0	2	0	0	0	1	0	7	0	0	0	0	0	0	17	0	0	0	0	0	0	0	0	0	1	0	0	0	7	0	0	0	2
S29	Potassium perfluorobutanesulfonate	OS(=O)(=O)C(F)(F)C(F)(F)C(F)(F)C(F)(F)F	0	0	0	9	0	0	0	0	9	0	0	0	4	0	0	3	0	0	0	1	0	4	0	0	0	0	0	0	13	0	0	0	0	0	0	0	0	0	0	0	0	0	4	0	0	0	3
S30	2H,2H,3H,3H-Perfluorooctanoic acid	OC(=O)CCC(F)(F)C(F)(F)C(F)(F)C(F)(F)C(F)(F)F	0	0	0	11	0	0	0	0	11	0	0	0	8	0	0	2	0	0	0	1	0	7	0	0	0	0	0	0	13	0	0	0	0	0	0	0	0	0	1	0	0	0	5	0	0	0	2
S31	Perfluorohexanesulfonamide	NS(=O)(=O)C(F)(F)C(F)(F)C(F)(F)C(F)(F)C(F)(F)C(F)(F)F	0	0	0	13	0	0	0	0	13	0	0	0	6	0	1	2	0	0	0	0	0	6	0	0	0	0	0	1	17	0	0	0	0	0	0	0	0	0	0	0	0	0	6	0	0	0	3
S32	6:2 Fluorotelomer sulfonic acid	OS(=O)(=O)CCC(F)(F)C(F)(F)C(F)(F)C(F)(F)C(F)(F)C(F)(F)F	0	0	0	13	0	0	0	0	13	0	0	0	8	0	0	3	0	0	0	1	0	8	0	0	0	0	0	0	17	0	0	0	0	0	0	0	0	0	0	0	0	0	6	0	0	0	3
S33	8:2 Fluorotelomer sulfonic acid	OS(=O)(=O)CCC(F)(F)C(F)(F)C(F)(F)C(F)(F)C(F)(F)C(F)(F)C(F)(F)C(F)(F)F	0	0	0	17	0	0	0	0	17	0	0	0	10	0	0	3	0	0	0	1	0	10	0	0	0	0	0	0	21	0	0	0	0	0	0	0	0	0	0	0	0	0	8	0	0	0	3
S34	9-Chloro-perfluorononanoic acid	OC(=O)C(F)(F)C(F)(F)C(F)(F)C(F)(F)C(F)(F)C(F)(F)C(F)(F)C(F)(F)Cl	0	0	0	16	0	0	0	0	16	0	0	0	9	1	0	2	0	0	0	1	0	8	0	0	0	0	0	0	19	0	0	0	0	0	0	0	0	0	1	0	0	0	8	0	0	0	2
S35	Perfluoroundecanoic acid	OC(=O)C(F)(F)C(F)(F)C(F)(F)C(F)(F)C(F)(F)C(F)(F)C(F)(F)C(F)(F)C(F)(F)C(F)(F)F	0	0	0	21	0	0	0	0	21	0	0	0	11	0	0	2	0	0	0	1	0	10	0	0	0	0	0	0	23	0	0	0	0	0	0	0	0	0	1	0	0	0	10	0	0	0	2
S36	Perfluoro-4-isopropoxybutanoic acid	OC(=O)C(F)(F)C(F)(F)C(F)(F)OC(F)(C(F)(F)F)C(F)(F)F	0	0	0	13	0	0	0	0	13	0	0	0	7	0	0	3	0	0	0	1	0	6	0	0	0	0	0	0	16	0	0	0	0	0	0	0	0	0	1	0	0	0	6	0	0	0	3
S37	Perfluorooctanesulfonic acid	OS(=O)(=O)C(F)(F)C(F)(F)C(F)(F)C(F)(F)C(F)(F)C(F)(F)C(F)(F)C(F)(F)F	0	0	0	17	0	0	0	0	17	0	0	0	8	0	0	3	0	0	0	1	0	8	0	0	0	0	0	0	21	0	0	0	0	0	0	0	0	0	0	0	0	0	8	0	0	0	3
S38	2,2,2-Trifluoroethyl perfluorobutanesulfonate	FC(F)(F)COS(=O)(=O)C(F)(F)C(F)(F)C(F)(F)C(F)(F)F	0	0	0	12	0	0	0	0	12	0	0	0	6	0	0	3	0	0	0	0	0	6	0	0	0	0	0	0	16	0	0	0	0	0	0	0	0	0	0	0	0	0	5	0	0	0	3
S39	Methyl perfluoro(3-(1-ethenyloxypropan-2-yloxy)propanoate)	COC(=O)C(F)(F)C(F)(F)OC(F)(C(F)(F)F)C(F)(F)OC(F)=C(F)F	0	0	0	13	0	0	0	0	13	0	0	0	9	0	0	4	0	0	0	0	0	6	0	0	0	0	0	0	17	0	0	1	0	0	0	0	0	0	3	0	0	0	5	0	0	0	4
S40	1-(Perfluorofluorooctyl)propane-2,3-diol	OCC(O)CC(F)(F)C(F)(F)C(F)(F)C(F)(F)C(F)(F)C(F)(F)C(F)(F)C(F)(F)F	0	0	0	17	0	0	0	0	17	0	0	0	11	0	0	2	0	0	0	2	0	11	0	0	0	0	0	0	19	0	0	0	0	0	0	0	0	0	0	0	0	0	8	0	0	0	2
S41	3:3 Fluorotelomer carboxylic acid	OC(=O)CCC(F)(F)C(F)(F)C(F)(F)F	0	0	0	7	0	0	0	0	7	0	0	0	6	0	0	2	0	0	0	1	0	5	0	0	0	0	0	0	9	0	0	0	0	0	0	0	0	0	1	0	0	0	3	0	0	0	2
S42	3-Perfluoroheptylpropanoic acid	OC(=O)CCC(F)(F)C(F)(F)C(F)(F)C(F)(F)C(F)(F)C(F)(F)C(F)(F)F	0	0	0	15	0	0	0	0	15	0	0	0	10	0	0	2	0	0	0	1	0	9	0	0	0	0	0	0	17	0	0	0	0	0	0	0	0	0	1	0	0	0	7	0	0	0	2
S43	N-Methyl-N-(2-hydroxyethyl)perfluorooctanesulfonamide	CN(CCO)S(=O)(=O)C(F)(F)C(F)(F)C(F)(F)C(F)(F)C(F)(F)C(F)(F)C(F)(F)C(F)(F)F	0	0	0	17	0	0	0	0	17	0	0	0	11	0	1	3	0	0	0	1	0	11	0	0	0	0	0	0	22	0	0	1	0	0	0	0	0	0	0	0	0	0	8	0	0	0	4
S44	Perfluoroheptanoic acid	OC(=O)C(F)(F)C(F)(F)C(F)(F)C(F)(F)C(F)(F)C(F)(F)F	0	0	0	13	0	0	0	0	13	0	0	0	7	0	0	2	0	0	0	1	0	6	0	0	0	0	0	0	15	0	0	0	0	0	0	0	0	0	1	0	0	0	6	0	0	0	2
S45	Perfluoropropanoic acid	OC(=O)C(F)(F)C(F)(F)F	0	0	0	5	0	0	0	0	5	0	0	0	3	0	0	2	0	0	0	1	0	2	0	0	0	0	0	0	7	0	0	0	0	0	0	0	0	0	1	0	0	0	2	0	0	0	2
S46	Perfluoropentanoic acid	OC(=O)C(F)(F)C(F)(F)C(F)(F)C(F)(F)F	0	0	0	9	0	0	0	0	9	0	0	0	5	0	0	2	0	0	0	1	0	4	0	0	0	0	0	0	11	0	0	0	0	0	0	0	0	0	1	0	0	0	4	0	0	0	2
S47	6:1 Fluorotelomer alcohol	OCC(F)(F)C(F)(F)C(F)(F)C(F)(F)C(F)(F)C(F)(F)F	0	0	0	13	0	0	0	0	13	0	0	0	7	0	0	1	0	0	0	1	0	7	0	0	0	0	0	0	14	0	0	0	0	0	0	0	0	0	0	0	0	0	6	0	0	0	1
S48	Perfluorooctanamidine	NC(=N)C(F)(F)C(F)(F)C(F)(F)C(F)(F)C(F)(F)C(F)(F)C(F)(F)F	0	0	0	15	0	0	0	0	15	0	0	0	8	0	2	0	0	0	0	0	0	7	0	0	0	0	0	1	17	0	0	0	0	0	0	0	1	0	1	0	0	0	7	0	0	0	2
S49	Perfluoro-3-methoxypropanoic acid	OC(=O)C(F)(F)C(F)(F)OC(F)(F)F	0	0	0	7	0	0	0	0	7	0	0	0	4	0	0	3	0	0	0	1	0	3	0	0	0	0	0	0	10	0	0	0	0	0	0	0	0	0	1	0	0	0	3	0	0	0	3
S50	Perfluorooctanamide	NC(=O)C(F)(F)C(F)(F)C(F)(F)C(F)(F)C(F)(F)C(F)(F)C(F)(F)F	0	0	0	15	0	0	0	0	15	0	0	0	8	0	1	1	0	0	0	0	0	7	0	0	0	0	0	1	17	0	0	0	0	0	0	0	0	0	1	0	0	0	7	0	0	0	2
S51	Perfluorohexanesulfonic acid	OS(=O)(=O)C(F)(F)C(F)(F)C(F)(F)C(F)(F)C(F)(F)C(F)(F)F	0	0	0	13	0	0	0	0	13	0	0	0	6	0	0	3	0	0	0	1	0	6	0	0	0	0	0	0	17	0	0	0	0	0	0	0	0	0	0	0	0	0	6	0	0	0	3
S52	((Perfluorooctyl)ethyl)phosphonic acid	OP(O)(=O)CCC(F)(F)C(F)(F)C(F)(F)C(F)(F)C(F)(F)C(F)(F)C(F)(F)C(F)(F)F	0	0	0	17	0	0	0	0	17	0	0	0	10	0	0	3	0	0	0	2	0	10	0	0	0	0	1	0	21	0	0	0	0	0	0	0	0	0	0	0	0	0	8	0	0	0	3
S53	3H,3H-Perfluoro-2,4-hexanedione	FC(F)(F)C(=O)CC(=O)C(F)(F)C(F)(F)F	0	0	0	8	0	0	0	0	8	0	0	0	6	0	0	2	0	0	0	0	0	4	0	0	0	0	0	0	10	0	0	0	0	0	0	0	0	0	2	0	0	0	3	0	0	0	2
S54	Octafluoroadipic acid	OC(=O)C(F)(F)C(F)(F)C(F)(F)C(F)(F)C(O)=O	0	0	0	8	0	0	0	0	8	0	0	0	6	0	0	4	0	0	0	2	0	4	0	0	0	0	0	0	12	0	0	0	0	0	0	0	0	0	2	0	0	0	4	0	0	0	4
S55	Perfluorodecanoic acid	OC(=O)C(F)(F)C(F)(F)C(F)(F)C(F)(F)C(F)(F)C(F)(F)C(F)(F)C(F)(F)C(F)(F)F	0	0	0	19	0	0	0	0	19	0	0	0	10	0	0	2	0	0	0	1	0	9	0	0	0	0	0	0	21	0	0	0	0	0	0	0	0	0	1	0	0	0	9	0	0	0	2
S56	Fluorinated triethylene glycol monomethyl ether	OCC(F)(F)OC(F)(F)C(F)(F)OC(F)(F)C(F)(F)OC(F)(F)F	0	0	0	13	0	0	0	0	13	0	0	0	7	0	0	4	0	0	0	1	0	7	0	0	0	0	0	0	17	0	0	0	0	0	0	0	0	0	0	0	0	0	6	0	0	0	4
[truncated: 787 more columns]

## Sheet: OPERA Descriptors
List	PFAS ID	Substance Name	CASRN	DTXSID	Molecular Weight	OPERA, Boiling Point	OPERA, Henry's Law Constant	OPERA, Melting Point	OPERA, Negative Log of Acid Dissociation Constant	OPERA, Octanol-Air Partition Coefficient	OPERA, Octanol-Water Distribution Coefficient	OPERA, Octanol-Water Partition Coefficient	OPERA, Vapor Pressure	OPERA, Water Solubility	Molecular Formula	Number of Carbons
Chemical Input List 1	S1	1-Pentafluoroethylethanol	374-40-3	DTXSID70880134	164.026	98	-4.77	-18	9.47	2.62	1.29	1.29	1.6	-0.72	C4H5F5O	4
Chemical Input List 1	S2	3-(Perfluoro-2-butyl)propane-1,2-diol	125070-38-4	DTXSID10382147	294.03	158	-9.79	39	8.67	6.97	2.4	2.4	-1.37	-3.34	C7H7F9O2	7
Chemical Input List 1	S3	Perfluoro-3,6-dioxaoctane-1,8-dioic acid	55621-21-1	DTXSID20375106	321.972	265	-10.2	114	-1.95	7.21	-5.33	2.12	-4.17	0.06	C6H2F8O6	6
Chemical Input List 1	S4	Nonafluoropentanamide	13485-61-5	DTXSID60400587	262.999	150	-9.55	10	6.46	4.21	0.98	1.97	0.7	-1.35	C5H2F9NO	5
Chemical Input List 1	S5	3-(Perfluoroisopropyl)-2-propenoic acid	243139-64-2	DTXSID40380257	240.002	148	-9.76	-7	1.83	4.08	-1.3	2.37	0.43	-3.29	C6H3F7O2	6
Chemical Input List 1	S6	Octafluoroadipamide	355-66-8	DTXSID80310730	288.015	256	-10.3	167	6.36	7.84	1.79	1.85	-7.22	-1.44	C6H4F8N2O2	6
Chemical Input List 1	S7	1H,1H,7H-Dodecafluoro-1-heptanol	335-99-9	DTXSID9059832	332.007	126	-9.56	17	8.08	4.09	3.38	3.46	-0.21	-3.21	C7H4F12O	7
Chemical Input List 1	S8	3,3-Bis(trifluoromethyl)-2-propenoic acid	1763-28-6	DTXSID30170109	207.996	111	-6.17	-8	1.8	3.68	-0.88	2.82	0.41	-0.21	C5H2F6O2	5
Chemical Input List 1	S9	Perfluoro(4-methoxybutanoic acid)	863090-89-5	DTXSID60500450	279.978	157	-3.36	16	-0.29	3.66	-5.6	2.09	0.24	-2.98	C5HF9O3	5
Chemical Input List 1	S10	Perfluorobutanesulfonic acid	375-73-5	DTXSID5030030	299.95	211	-9.53	106	-1.61	4.16	-3.99	3.12	-7.94	-2.14	C4HF9O3S	4
Chemical Input List 1	S11	Perfluoro-3,6-dioxaheptanoic acid	151772-58-6	DTXSID30382063	295.973	161	-9.98	17	-1.91	3.8	-5.57	1.84	-3.16	-2.83	C5HF9O4	5
Chemical Input List 1	S12	3:1 Fluorotelomer alcolhol	375-01-9	DTXSID4059914	200.007	95	-3.66	-22	8.38	2.8	1.9	1.94	1.52	-1.74	C4H3F7O	4
Chemical Input List 1	S13	4:2 Fluorotelomer sulfonic acid	757124-72-4	DTXSID30891564	327.982	216	-9.61	91	0.93	4.77	-1.31	3.26	-5.88	-2.62	C6H5F9O3S	6
Chemical Input List 1	S14	Hexafluoroamylene glycol	376-90-9	DTXSID3059927	212.027	137	-8.83	79	6.84	6.9	0.22	0.89	-0.9	-0.83	C5H6F6O2	5
Chemical Input List 1	S15	Heptafluorobutyramide	662-50-0	DTXSID2060965	213.002	122	-4.59	-5	6.61	4.19	1.97	2	-0.67	-1.35	C4H2F7NO	4
Chemical Input List 1	S16	Perfluoropentanamide	355-81-7	DTXSID70366226	245.009	142	-8.66	13	6.98	4.5	2.1	2.11	-1.28	-1.34	C5H3F8NO	5
Chemical Input List 1	S17	4H-Perfluorobutanoic acid	679-12-9	DTXSID50892417	195.996	111	-4.64	-12	0.67	3.73	-3.12	1.71	0.14	-1.03	C4H2F6O2	4
Chemical Input List 1	S18	Ammonium perfluorooctanoate	3825-26-1	DTXSID8037708	413.974	189	-9.72	130	0.34	4.16	-1.27	3.89	-0.96	-1.48	C8H4F15NO2	8
Chemical Input List 1	S19	Perfluorononanoic acid	375-95-1	DTXSID8031863	463.971	190	-8.93	69	0.23	4.2	-1.73	3.54	-2.07	-2.55	C9HF17O2	9
Chemical Input List 1	S20	2-Aminohexafluoropropan-2-ol	31253-34-6	DTXSID80382093	183.012	116	-5.1	79	6.17	6.14	0.99	1.07	-0.61	-0.87	C3H3F6NO	3
Chemical Input List 1	S21	4:2 Fluorotelomer alcohol	2043-47-2	DTXSID1062122	264.02	102	-8.58	-44	9.75	3.82	3.27	3.27	0.56	-2.72	C6H5F9O	6
Chemical Input List 1	S22	Perfluoro-3,6,9-trioxatridecanoic acid	330562-41-9	DTXSID50375114	561.952	209	-10.8	109	-2.18	4.77	-3.05	4.63	-4.18	-3.77	C10HF19O5	10
Chemical Input List 1	S23	1H,1H,5H-Perfluoropentanol	355-80-6	DTXSID0059879	232.013	140	-8.13	-28	7.81	3.67	2.05	2.19	1.45	-3.24	C5H4F8O	5
Chemical Input List 1	S24	Fluorotelomer alcohol 8:2	678-39-7	DTXSID7029904	464.007	154	-9.68	47	9.73	4.22	5.7	5.7	-0.68	-6.39	C10H5F17O	10
Chemical Input List 1	S25	Perfluorohexanoic acid	307-24-4	DTXSID3031862	313.98	168	-9.63	12	0.2	3.83	-2.45	2.85	-0.04	-4.04	C6HF11O2	6
Chemical Input List 1	S26	3,3,4,4,5,5,6,6,7,7,8,8,8-Tridecafluorooctanol	647-42-7	DTXSID5044572	364.013	122	-9.58	23	9.74	4.1	4.57	4.57	-0.22	-4.32	C8H5F13O	8
Chemical Input List 1	S27	Perfluorobutanoic acid	375-22-4	DTXSID4059916	213.986	121	-4.3	-18	-0.21	3.46	-6.18	1.43	1.53	-2.68	C4HF7O2	4
Chemical Input List 1	S28	Perfluorooctanoic acid	335-67-1	DTXSID8031865	413.974	189	-9.72	54	0.34	4.16	-2.05	3.11	-0.96	-1.48	C8HF15O2	8
Chemical Input List 1	S29	Potassium perfluorobutanesulfonate	29420-49-3	DTXSID3037707	299.95	211	-9.53	188	-1.61	4.16	-6.85	0.26	-7.94	-2.14	C4F9KO3S	4
Chemical Input List 1	S30	2H,2H,3H,3H-Perfluorooctanoic acid	914637-49-3	DTXSID20874028	342.011	181	-9.64	10	3.54	4.25	1.34	3.3	-0.36	-3.28	C8H5F11O2	8
Chemical Input List 1	S31	Perfluorohexanesulfonamide	41997-13-1	DTXSID50469320	398.96	213	-9.66	96	7.05	4.09	2.74	3.25	-3.6	-3.57	C6H2F13NO2S	6
Chemical Input List 1	S32	6:2 Fluorotelomer sulfonic acid	27619-97-2	DTXSID6067331	427.975	219	-9.74	126	1.23	5.71	-2.44	3.73	-6.08	-2.92	C8H5F13O3S	8
Chemical Input List 1	S33	8:2 Fluorotelomer sulfonic acid	39108-34-4	DTXSID00192353	527.969	224	-10.8	162	1.33	6.22	2.01	6.18	-5	-3.17	C10H5F17O3S	10
Chemical Input List 1	S34	9-Chloro-perfluorononanoic acid	865-79-2	DTXSID30382104	479.941	190	-8.94	74	0.02	4.92	-1.15	4.33	-1.93	-3.93	C9HClF16O2	9
Chemical Input List 1	S35	Perfluoroundecanoic acid	2058-94-8	DTXSID8047553	563.964	218	-9.48	99	0.54	4.7	-0.96	4	-3.19	-3.78	C11HF21O2	11
Chemical Input List 1	S36	Perfluoro-4-isopropoxybutanoic acid	801212-59-9	DTXSID60663110	379.972	183	-3.2	46	0.34	4.08	-1.78	3.38	-1.36	-2.77	C7HF13O3	7
Chemical Input List 1	S37	Perfluorooctanesulfonic acid	1763-23-1	DTXSID3031864	499.937	219	-10.7	185	-1.64	4.75	-1.53	5.61	-5.61	-3.09	C8HF17O3S	8
Chemical Input List 1	S38	2,2,2-Trifluoroethyl perfluorobutanesulfonate	79963-95-4	DTXSID60380390	381.953	137	-1.95	-26	NaN	2.19	3.68	3.68	1.48	-4.74	C6H2F12O3S	6
Chemical Input List 1	S39	Methyl perfluoro(3-(1-ethenyloxypropan-2-yloxy)propanoate)	63863-43-4	DTXSID8044969	421.982	138	-6.63	-41	NaN	3.47	4.48	4.48	-0.95	-3.34	C9H3F13O4	9
Chemical Input List 1	S40	1-(Perfluorofluorooctyl)propane-2,3-diol	94159-84-9	DTXSID80881157	494.017	157	-10.2	73	8.57	7.45	4.35	4.35	-1.9	-4.03	C11H7F17O2	11
Chemical Input List 1	S41	3:3 Fluorotelomer carboxylic acid	356-02-5	DTXSID00379268	242.018	147	-8.65	15	3.06	4.07	1.5	3.94	-0.28	-3.31	C6H5F7O2	6
Chemical Input List 1	S42	3-(Perfluoroheptyl)propanoic acid	812-70-4	DTXSID90382620	442.005	188	-9.74	63	3.36	4.78	2.3	4.44	-2.26	-2.52	C10H5F15O2	10
Chemical Input List 1	S43	N-Methyl-N-(2-hydroxyethyl)perfluorooctanesulfonamide	24448-09-7	DTXSID7027831	556.995	186	-9.82	67	6.16	6.71	4.49	4.58	-5	-5.83	C11H8F17NO3S	11
Chemical Input List 1	S44	Perfluoroheptanoic acid	375-85-9	DTXSID1037303	363.977	177	-9.68	35	0.06	4.09	-3.38	2.06	-1.18	-0.5	C7HF13O2	7
Chemical Input List 1	S45	Perfluoropropanoic acid	422-64-0	DTXSID8059970	163.99	97	-5.44	-16	0.81	2.59	-5.17	1.42	1.01	-0.83	C3HF5O2	3
Chemical Input List 1	S46	Perfluoropentanoic acid	2706-90-3	DTXSID6062599	263.983	143	-9.53	12	-0.8	3.76	-4.95	1.35	0.82	-3.34	C5HF9O2	5
Chemical Input List 1	S47	6:1 Fluorotelomer alcohol	375-82-6	DTXSID00190950	349.998	122	-9.58	31	8.1	3.83	3.56	3.56	-0.3	-3.7	C7H3F13O	7
Chemical Input List 1	S48	Perfluorooctanamidine	307-31-3	DTXSID70381151	412.006	176	-10.2	61	4.59	6.71	3.22	4.18	-0.51	-2.03	C8H3F15N2	8
Chemical Input List 1	S49	Perfluoro-3-methoxypropanoic acid	377-73-1	DTXSID70191136	229.981	122	-9.52	-5	0.89	3.7	-2.87	1.74	-1.16	-0.86	C4HF7O3	4
Chemical Input List 1	S50	Perfluorooctanamide	423-54-1	DTXSID60195123	412.99	178	-9.75	48	6.54	4.9	3.99	4.03	-0.94	-4.73	C8H2F15NO	8
Chemical Input List 1	S51	Perfluorohexanesulfonic acid	355-46-4	DTXSID7040150	399.944	238	-9.71	190	-1.64	4.27	-4.94	2.2	-8.09	-3.21	C6HF13O3S	6
Chemical Input List 1	S52	((Perfluorooctyl)ethyl)phosphonic acid	80220-63-9	DTXSID30627108	527.978	210	-10.8	178	-0.1	7.94	-0.6	5	-3.9	-2.35	C10H6F17O3P	10
Chemical Input List 1	S53	3H,3H-Perfluoro-2,4-hexanedione	20825-07-4	DTXSID90174941	257.993	77	-3.9	-35	NaN	2.79	3.06	3.06	3.1	-3.61	C6H2F8O2	6
Chemical Input List 1	S54	Perfluorohexanedioic acid	336-08-3	DTXSID4059833	289.983	268	-10.2	134	-0.76	7.16	-5.83	2.33	-4.14	-2.66	C6H2F8O4	6
Chemical Input List 1	S55	Perfluorodecanoic acid	335-76-2	DTXSID3031860	513.967	205	-9.82	90	0.4	4.28	-0.95	4.15	-2.83	-2.65	C10HF19O2	10
Chemical Input List 1	S56	1H,1H-Perfluoro-3,6,9-trioxadecan-1-ol	147492-57-7	DTXSID40380797	397.982	146	-10	59	6.65	4.1	3.3	3.33	-1.79	-4.66	C7H3F13O4	7
