# Supplementary material for: Characterizing PFAS hazards and risks: a human population-based in vitro cardiotoxicity assessment strategy
Source: Hum Genomics. 2024 Sep 2;18:92. doi: 10.1186/s40246-024-00665-x (PMC11368000; doi:10.1186/s40246-024-00665-x)
Supplement: Supplementary file 41 — Supplementary Material 41 [file 40246_2024_665_MOESM41_ESM.csv]

myorder	myrow	mycol	corr	q	predictor	phenotype
6275	65	47	-0.808767385096353	5.21856468901764e-10	SGR10290	Peak_Freq_Up_Med_POD_30171
6049	109	45	-0.700649049745371	2.0328349555835e-05	SGR10703	Peak_Freq_Up_Med_POD_20032
6045	105	45	-0.700649049745371	2.0328349555835e-05	SGR10668	Peak_Freq_Up_Med_POD_20032
6040	100	45	-0.700649049745371	2.0328349555835e-05	SGR10587	Peak_Freq_Up_Med_POD_20032
5978	38	45	-0.700649049745371	2.0328349555835e-05	SGR10099	Peak_Freq_Up_Med_POD_20032
4977	117	37	-0.700649049745371	2.0328349555835e-05	SGR10749	Peak_Freq_Up_Med_POD_1309
4937	77	37	-0.700649049745371	2.0328349555835e-05	SGR10354	Peak_Freq_Up_Med_POD_1309
4924	64	37	-0.700649049745371	2.0328349555835e-05	SGR10289	Peak_Freq_Up_Med_POD_1309
5523	123	41	-0.688985144189415	4.80990308092762e-05	SGR10786	Peak_Freq_Up_Med_POD_1516
4552	97	34	-0.686265335000925	5.84649185390014e-05	SGR10553	Peak_Freq_Down_Min_POD_alldonors
4513	58	34	-0.670045939852838	0.000179569167043264	SGR10205	Peak_Freq_Down_Min_POD_alldonors
4469	14	34	-0.667792036936793	0.000208708856193824	SGR10009	Peak_Freq_Down_Min_POD_alldonors
4468	13	34	-0.667792036936793	0.000208708856193824	SGR10004	Peak_Freq_Down_Min_POD_alldonors
4479	24	34	-0.666816420242002	0.0002226258469512	SGR10043	Peak_Freq_Down_Min_POD_alldonors
4577	122	34	-0.665628891121904	0.000240777543922369	SGR10780	Peak_Freq_Down_Min_POD_alldonors
4517	62	34	-0.665628891121904	0.000240777543922369	SGR10261	Peak_Freq_Down_Min_POD_alldonors
4474	19	34	-0.665115498931649	0.00024901377311643	SGR10022	Peak_Freq_Down_Min_POD_alldonors
8659	19	65	-0.655405457808534	0.000466314520828276	SGR10022	Peak_Freq_Zero_Min_POD_alldonors
4550	95	34	-0.650284801214414	0.000643318479034611	SGR10521	Peak_Freq_Down_Min_POD_alldonors
4540	85	34	-0.650284801214414	0.000643318479034611	SGR10428	Peak_Freq_Down_Min_POD_alldonors
4554	99	34	-0.645961375696695	0.000840115254100857	SGR10583	Peak_Freq_Down_Min_POD_alldonors
4492	37	34	-0.641695472775865	0.00108885340947802	SGR10092	Peak_Freq_Down_Min_POD_alldonors
8737	97	65	-0.635149707134944	0.001608688549952	SGR10553	Peak_Freq_Zero_Min_POD_alldonors
4482	27	34	-0.63118918099056	0.00202814580396026	SGR10057	Peak_Freq_Down_Min_POD_alldonors
4476	21	34	-0.630878481156901	0.00206489097419581	SGR10029	Peak_Freq_Down_Min_POD_alldonors
4456	1	34	-0.629899075933538	0.00218527616553783	Molecular.Weight	Peak_Freq_Down_Min_POD_alldonors
8698	58	65	-0.626015452486623	0.00273128940656372	SGR10205	Peak_Freq_Zero_Min_POD_alldonors
8654	14	65	-0.62435145557084	0.00300221654253535	SGR10009	Peak_Freq_Zero_Min_POD_alldonors
8653	13	65	-0.62435145557084	0.00300221654253535	SGR10004	Peak_Freq_Zero_Min_POD_alldonors
4442	122	33	-0.623392741639317	0.00316914365832342	SGR10780	Peak_Freq_Down_Med_POD_30171
4382	62	33	-0.623392741639317	0.00316914365832342	SGR10261	Peak_Freq_Down_Med_POD_30171
4524	69	34	-0.620122825896651	0.00380793443253097	SGR10308	Peak_Freq_Down_Min_POD_alldonors
8664	24	65	-0.619634399495783	0.00391287076250596	SGR10043	Peak_Freq_Zero_Min_POD_alldonors
8762	122	65	-0.614592398812525	0.00517087870546964	SGR10780	Peak_Freq_Zero_Min_POD_alldonors
8702	62	65	-0.614592398812525	0.00517087870546964	SGR10261	Peak_Freq_Zero_Min_POD_alldonors
3877	97	29	-0.610207915598227	0.00656285229897108	SGR10553	Peak_Freq_Down_Med_POD_11235
8739	99	65	-0.609599782618377	0.00678110201277336	SGR10583	Peak_Freq_Zero_Min_POD_alldonors
3902	122	29	-0.597021264724037	0.0131640398104298	SGR10780	Peak_Freq_Down_Med_POD_11235
3842	62	29	-0.597021264724037	0.0131640398104298	SGR10261	Peak_Freq_Down_Med_POD_11235
4417	97	33	-0.594564825908187	0.0149332700596038	SGR10553	Peak_Freq_Down_Med_POD_30171
3875	95	29	-0.593766979968095	0.0155536130263102	SGR10521	Peak_Freq_Down_Med_POD_11235
3865	85	29	-0.593766979968095	0.0155536130263102	SGR10428	Peak_Freq_Down_Med_POD_11235
4344	24	33	-0.591553572401513	0.0174041005545812	SGR10043	Peak_Freq_Down_Med_POD_30171
8735	95	65	-0.59071301287346	0.0181587887955338	SGR10521	Peak_Freq_Zero_Min_POD_alldonors
8725	85	65	-0.59071301287346	0.0181587887955338	SGR10428	Peak_Freq_Zero_Min_POD_alldonors
3817	37	29	-0.589935093301462	0.0188825057554847	SGR10092	Peak_Freq_Down_Med_POD_11235
4415	95	33	-0.587207106093585	0.0216504048562035	SGR10521	Peak_Freq_Down_Med_POD_30171
4405	85	33	-0.587207106093585	0.0216504048562035	SGR10428	Peak_Freq_Down_Med_POD_30171
3804	24	29	-0.586534781058558	0.0223848802312645	SGR10043	Peak_Freq_Down_Med_POD_11235
4378	58	33	-0.586525552141892	0.0223931459175054	SGR10205	Peak_Freq_Down_Med_POD_30171
3807	27	29	-0.586027318832941	0.0229535423290587	SGR10057	Peak_Freq_Down_Med_POD_11235
4321	1	33	-0.585634090906484	0.0234045878378598	Molecular.Weight	Peak_Freq_Down_Med_POD_30171
4470	15	34	-0.582523922500149	0.0272914514589064	SGR10013	Peak_Freq_Down_Min_POD_alldonors
4467	12	34	-0.582523922500149	0.0272914514589064	Number.of.Carbons	Peak_Freq_Down_Min_POD_alldonors
8677	37	65	-0.582010512661198	0.027983544236975	SGR10092	Peak_Freq_Zero_Min_POD_alldonors
4334	14	33	-0.581183117546676	0.0291392682004629	SGR10009	Peak_Freq_Down_Med_POD_30171
4333	13	33	-0.581183117546676	0.0291392682004629	SGR10004	Peak_Freq_Down_Med_POD_30171
8655	15	65	-0.579706364356594	0.0313126707909195	SGR10013	Peak_Freq_Zero_Min_POD_alldonors
8652	12	65	-0.579706364356594	0.0313126707909195	Number.of.Carbons	Peak_Freq_Zero_Min_POD_alldonors
4357	37	33	-0.579371581342516	0.0318214766024823	SGR10092	Peak_Freq_Down_Med_POD_30171
4341	21	33	-0.579301060345185	0.0319279527963221	SGR10029	Peak_Freq_Down_Med_POD_30171
3838	58	29	-0.577020882000414	0.035655576024548	SGR10205	Peak_Freq_Down_Med_POD_11235
4347	27	33	-0.574831779497687	0.0396121016009604	SGR10057	Peak_Freq_Down_Med_POD_30171
6634	19	50	-0.573060538509219	0.0431078746495365	SGR10022	Peak_Freq_Zero_Med_POD_1118
8641	1	65	-0.572572607576405	0.0441172310288936	Molecular.Weight	Peak_Freq_Zero_Min_POD_alldonors
3794	14	29	-0.572188089463903	0.0449272423130734	SGR10009	Peak_Freq_Down_Med_POD_11235
3793	13	29	-0.572188089463903	0.0449272423130734	SGR10004	Peak_Freq_Down_Med_POD_11235
8661	21	65	-0.568955335618907	0.0523357028864541	SGR10029	Peak_Freq_Zero_Min_POD_alldonors
2527	97	19	-0.568810065446956	0.0526895455229848	SGR10553	Peak_Freq_Down_Med_POD_1118
8709	69	65	-0.568350147619792	0.0538350910656021	SGR10308	Peak_Freq_Zero_Min_POD_alldonors
4389	69	33	-0.567337072567931	0.0564467465116839	SGR10308	Peak_Freq_Down_Med_POD_30171
5995	55	45	-0.566755786218474	0.0579957306350338	SGR10199	Peak_Freq_Up_Med_POD_20032
5962	22	45	-0.566755786218474	0.0579957306350338	SGR10032	Peak_Freq_Up_Med_POD_20032
4973	113	37	-0.566755786218474	0.0579957306350338	SGR10736	Peak_Freq_Up_Med_POD_1309
4967	107	37	-0.566755786218474	0.0579957306350338	SGR10684	Peak_Freq_Up_Med_POD_1309
4951	91	37	-0.566755786218474	0.0579957306350338	SGR10493	Peak_Freq_Up_Med_POD_1309
4944	84	37	-0.566755786218474	0.0579957306350338	SGR10418	Peak_Freq_Up_Med_POD_1309
4925	65	37	-0.566755786218474	0.0579957306350338	SGR10290	Peak_Freq_Up_Med_POD_1309
4901	41	37	-0.566755786218474	0.0579957306350338	SGR10109	Peak_Freq_Up_Med_POD_1309
3801	21	29	-0.564863134683411	0.0632899320161255	SGR10029	Peak_Freq_Down_Med_POD_11235
3781	1	29	-0.563186456209681	0.0683892419097236	Molecular.Weight	Peak_Freq_Down_Med_POD_11235
8667	27	65	-0.562942778498016	0.0691559666556067	SGR10057	Peak_Freq_Zero_Min_POD_alldonors
2449	19	19	-0.5626628685541	0.0700474861330115	SGR10022	Peak_Freq_Down_Med_POD_1118
5465	65	41	-0.560399079021021	0.0777098566392797	SGR10290	Peak_Freq_Up_Med_POD_1516
8885	110	66	-0.55959538769508	0.0806077077233604	SGR10704	Total_Cells_Zero_Med_POD_1083
