# Supplementary material for: Characterizing PFAS hazards and risks: a human population-based in vitro cardiotoxicity assessment strategy
Source: Hum Genomics. 2024 Sep 2;18:92. doi: 10.1186/s40246-024-00665-x (PMC11368000; doi:10.1186/s40246-024-00665-x)
Supplement: Supplementary file 42 — Supplementary Material 42 [file 40246_2024_665_MOESM42_ESM.xlsx]

## Sheet: Peak_Frequency_zero_Populationm
	1-Pentafluoroethylethanol	3-(Perfluoro-2-butyl)propane-1,2-diol	Perfluoro-3,6-dioxaoctane-1,8-dioic_acid	Nonafluoropentanamide	3-(Perfluoroisopropyl)-2-propenoic_acid	Octafluoroadipamide	Dodecafluoroheptanol	3,3-Bis(trifluoromethyl)-2-propenoic_acid	Perfluoro(4-methoxybutanoic)_acid	Perfluorobutanesulfonic_acid	Perfluoro-3,6-dioxaheptanoic_acid	Heptafluorobutanol	4_2_Fluorotelomer_sulfonic_acid	Hexafluoroamylene_glycol	Heptafluorobutyramide	Perfluoropentanamide	2,2,3,3,4,4-Hexafluorobutanoic_acid	Ammonium_perfluorooctanoate	Perfluorononanoic_acid	2-Aminohexafluoropropan-2-ol	4_2_Fluorotelomer_alcohol	Perfluoro-3,6,9-trioxatridecanoic_acid	1H,1H,5H-Perfluoropentanol	8_2_Fluorotelomer_alcohol	Perfluorohexanoic_acid	6_2_Fluorotelomer_alcohol	Perfluorobutanoic_acid	Perfluorooctanoic_acid	Potassium_perfluorobutanesulfonate	2H,2H,3H,3H-Perfluorooctanoic_acid	Perfluorohexanesulfonamide	6_2_Fluorotelomer_sulfonic_acid	8_2_Fluorotelomer_sulfonic_acid	9-Chloro-perfluorononanoic_acid	Perfluoroundecanoic_acid	Perfluoro-4-isopropoxybutanoic_acid	Perfluorooctanesulfonic_acid	2,2,2-Trifluoroethyl_perfluorobutanesulfonate	Methyl_perfluoro(3-(1-ethenyloxypropan-2-yloxy)propanoate)	1-(Perfluorofluorooctyl)propane-2,3-diol	3_3_Fluorotelomer_carboxylic_acid	3-Perfluoroheptylpropanoic_acid	N-Methyl-N-(2-hydroxyethyl)perfluorooctanesulfonamide	Perfluoroheptanoic_acid	Perfluoropropanoic_acid	Perfluoropentanoic_acid	6_1_Fluorotelomer_alcohol	Perfluorooctanamidine	Perfluoro-3-methoxypropanoic_acid
1	33674.5	9725.66	6242.28	25826	176160	20196.5	50.6806	319419	6025.68	804.533	73060700	16147.4	14685.2	111940000	4386940	47191	334361	335.841	478.973	507.785	3663.59	264.024	719.682	2326.04	4090.95	723.394	2348.65	1047.43	1928.82	97.11	76.1924	7590.39	793.671	257.196	21888.3	54804.3	719.553	5428.06	7033530	71904.6	1431.42	220.888	843.069	2308.93	6244.95	6067.99	463.809	25797.6	2086460
2	58812.9	629.992	8127.23	2133.58	25170.5	42875.1	53.6777	85436.1	303.991	1685.28	17767.3	202653	3888.16	4808.49	35595.4	583.718	4773.78	1033.3	719.229	979.853	1652.72	211.438	344.904	288938000	56944.2	499.411	4966.37	1581.03	1115.04	110.081	95.4416	1100.35	1247.27	719.411	2939.64	6704.2	1751.97	3038060	669.321	8960.13	41726.1	332.218	490.534	921.212	9195.55	12766	1027.41	1126710	1697.76
3	65991.7	1812.01	134479	1706.53	905327	64966800000	39.8937	31390.1	395.638	2220.49	8016	11311600	21919	23183.6	6704400	417607000	320777	893.661	875.018	391.051	1174.91	157.391	1005.36	96342.1	4110.7	3017.82	7079110	646.81	717.846	113.241	96.6287	3257.76	1399.87	313.736	2188.08	954.185	610.973	2704.52	12026.3	8690.51	538648	449.277	34542.5	4670.08	25794.1	3959.7	1288.12	459565	545901
4	763.417	1867.91	574311	34934.9	21299	489523	50.1806	7451.66	311055	11828.2	1337.14	189141	15633.6	501901	42658	207388000	650.289	429.814	2527.24	1870.94	903.283	303.019	749.232	212112	340508	1279.99	1667.46	1125.3	1452.56	114.524	83.877	6020.83	1593.22	342.521	27467.9	65002.5	4926.88	4317.39	253663	11495.8	10595.7	536.113	8191.91	1383.33	798.444	21223.3	369.267	151208	243627
5	19834.1	5449.45	14082.9	311590	45289.2	7394.77	36.3458	19989.4	19559.2	374431	67396.8	4061.77	23329.1	28425.2	9855.97	7655560	1936860	474.042	567.75	1756.98	10217.9	171.297	3571.48	24800.3	321446	2355.97	1274.24	1349.67	404.623	128.87	112.238	3837.25	853.271	1959.27	2060.76	52125.9	475.892	8315.76	39381.4	5431.24	21368	355.08	1537.75	741.472	2298.58	15613.7	515.867	8916.79	21054.9
6	3229.84	24009.9	9909.59	11800.1	9630.14	73657900	58.198	1794.19	3500340	12045200	346564	40018.1	13824.6	136857	162481	2380.32	1613760	1353.62	437.292	624.31	2752.64	215.539	3291.97	29767	1112.26	3197.56	3027.45	1164.26	6570.97	64.9049	157.812	3491.47	484.851	2961.24	1016.31	204376	8738.23	112360	160037	1829.37	771.43	585.104	501.419	33234.9	2078.62	1354.42	1084.05	251925	1132.63
7	676.917	11440.7	2174460	5862.32	1542110	541752	58.9928	3261730	80475.1	295252	138391	104292	6865120	1285400000	8652580	108672000	307632	1798.19	583.202	520.69	1720.16	226.2	996.686	231060	25230.4	869.592	2647.23	431.324	1088280	81.5446	146.916	951.877	1524.54	1097.71	378526	657.393	2042.51	1756340	7012440	18639.6	15037.8	539.15	2348.88	3961.22	303238000	3480.5	856.75	8015.64	1246.77
8	2802.25	5747.99	11822.3	3023.35	15240800000	6273.4	42.3742	7467050	119475000	272084	23340	6124.68	7619.64	346297	27637600	107139	1631080	1329.21	170.922	370.051	3495.53	231.742	3227	25953.6	2299250	1798.79	4008.37	1161.74	522.266	89.5124	116.458	11899.2	5345.27	269.446	1604.11	522.386	2608.54	1049.82	336872	34364.5	2502.56	750.02	682.67	488.948	102776	1477580	2560.48	754548	906.267
9	208176	191176	7814.88	3638.66	37439.1	147234	56.6423	18106.9	397757	1863.58	2004.98	7644660	83106.6	384075000	9434.03	5791090	38166.6	593.649	306.337	2932.57	6350.13	154.903	1486.72	20586.4	18118.7	2270.66	3414.73	963.758	861.423	58.8825	79.7071	12935.8	354.048	507.244	934.386	735.468	1551.69	770.777	694383	8911.32	3845.6	419.832	724.995	950.5	969289	4661.03	673.695	11742.8	378824
10	2176.01	1335.18	82223	32818	6805.49	100032	41.8786	2308230	65508.5	3094.9	381917	303218	21644.9	656313000	4448.19	12679.7	37357.4	7000.08	304.414	874.965	1759.8	265.419	1075.52	3630.73	47432	11947.8	5059.88	798.713	9616.99	104.463	141.38	3309.08	755.224	319.936	24893.7	12205700	971.089	1893.27	68685.4	930.784	8987.44	581.51	746.877	786.933	679.05	131159	659.136	737766	24953.3
11	179896	985.141	1040200	2963.48	7096.41	948.264	40.1484	12861.9	19172.2	379.748	174626	26479.7	40766.8	1093790	2555.52	86623.3	1027.11	414.862	313.412	2296	2498.62	208.285	4773.18	8570.74	6931.26	2113770	8446620	476.712	137250	79.3795	157.161	371.875	301.097	370.621	8546.71	2214.36	1560.96	34626.2	802453	24146.2	39235400	1103.58	822.636	1575.54	5781720	2161560	1563.62	587847	172026
12	196593	3073.33	15213.9	2924.31	1079.03	7576.32	36.5017	13656.2	1576340	46015.4	1318.24	28091.1	3223460	571720000	1203.93	94425.2	1260600	1440.33	606.876	3673.7	2103.5	281.538	4571.41	37605.6	31081.4	1368.71	1428.41	724.934	95760.4	88.2254	130.007	2539	1000.08	244.403	30350	858737	1811.08	24267.3	1550.61	4528.24	5849.67	628.142	3912.75	10412.8	130599	227221	813.029	53177.3	850214
13	7715.47	7969.29	1557340	9544.22	897.564	61268.1	50.5333	46191.6	220538	7200.05	148802000	1798.13	13341.8	5961.59	30022.8	12074.9	24779.1	1167.3	224.346	1268.08	2723.79	192.354	488.254	98439	5984650	2483.98	7919.37	1249.75	20321.6	80.5801	101.475	9375.15	1193.09	620.919	11741	4185740	984.396	1741820	6747.71	34634.2	288144	1831.86	905.91	1349.73	205381	2075140	410.727	95509	24673.9
14	61036.9	1220.94	9381670	27802.1	3882.63	102802	45.7244	5025110000	14130.1	379.577	17533.1	37977.5	3268.74	898980	270787	967575	298511	612.963	605.982	620.212	1127.38	181.485	3332.79	18623.3	4731.6	5023.82	3180230	520.189	3742.6	87.4511	122.766	921.855	1961.24	791.31	311870	13062200	933.531	5708.85	2204.47	38412.8	16123.8	1277.52	2619.04	700.612	680660	2453.72	633.172	143601	3135.48
15	15591.8	1362.34	1753.98	4756.75	9435.82	8088.17	65.1644	18181.7	467374	44573.5	1026660	21177800	27914800	132725	4182.16	9191.97	173071	611.149	475.16	333.56	3306.18	145.368	507.788	27829500	91697000	1339.94	5440.84	537.858	3648.03	120.672	79.1319	1278.11	14315.6	503.56	33542.1	6620.47	13695.2	1810.25	413624	11966	8135120	794.469	2492.72	3517.13	8575.62	6856.26	878.694	34007.5	1510680
16	17682	2131.46	4218480	7297.08	21205.4	7468.86	50.0802	86822.2	2781.51	1043.59	8089.42	1856.97	20715.7	188312	807074	20618	5792600	5385.48	225.881	492.749	2647.2	228.922	1588.38	2799.25	81668.7	159891	755699000	502.246	14385.8	67.1209	76.241	1524.34	195.782	1284.33	1919.77	4608.19	1572.36	195925	2142.46	553.891	4072.6	401.857	637.594	1108.5	620947	20815.9	574.914	885898	2892.2
17	11887000	13913.5	8193.93	5309.26	55274600	2004.46	53.7946	2816550	1088.15	5722.69	3050150	73729	13968600	1513410	356484	2240.36	267245	472.753	438.394	360.049	670.723	278.437	1334.69	81907.3	1562050	2349.14	92798.4	1068.1	22686.8	102.86	160.652	775.275	1490.74	925.171	206457	2897.74	2350.18	708.024	7507.81	79995.8	12042100000	468.828	1075.09	364.419	1515.13	112411	489.545	14113.6	511030
18	2975040	11295.2	2375.59	465.603	20006.2	3302.95	46.8869	14628.4	3116930	4881.02	213790	78848400	241633	17374.5	12362.1	56296.9	26505.5	2251.01	412.2	1140.6	5687.68	293.163	1059.83	34509.3	301302	613.431	59330200000	1084.51	639.789	128.433	71.5043	888.282	874.885	248.36	2156.37	68771.9	11733.7	545302	22232.3	12463.8	33901000	1065.72	2408.21	3021.46	406636	110462	759.507	23882.7	995057
19	42505.4	4996.73	6836850	2314.99	34537.5	10444.5	42.0253	5690.53	90396600	1663.38	3631.09	32359.2	32769.7	1639340	105706000000	13124.6	13028700	533.962	356.646	810.535	696.207	230.294	692.062	16451.4	179651	80416.6	1032.71	1238.7	208600000	89.6846	104.494	623.862	1114.29	1469.18	11523.9	4160.79	916.252	7592.94	772.418	6694.11	37955.1	536.159	757.3	566.503	603466	24704.6	705.672	6305.12	72786.5
20	9587600000	2118.52	9970.79	62839.2	238341	1890330	39.831	68812.1	395088	6369.88	7003.83	1049.08	14424	1880.66	40267.4	3774.13	1266.51	1409.13	487.044	352.538	1035.98	217.075	1782.73	98804.5	424.337	5074.83	445487	881.069	609937	92.1024	85.0692	1194.78	300.748	604.022	443569	7219.82	2702.14	1447.57	195234	3880.2	163809	338.793	6890.1	2262.68	9857.01	861641	1860.41	48178.4	868909
21	309772	885.774	489532000	22761.5	144301	1125840	49.7474	114451	838.048	32325.9	10651	51577.8	1265.72	187008000	5584.04	59356.6	711405000	892.002	335.594	1323.2	2511.37	145.285	3293.25	326660	2635.27	65417.6	34715.3	1215.44	7846	116.295	104.871	8657.12	407.456	660.506	23536.5	31951500	1038.97	2886.89	27659	32172	18400.9	357.914	1893.78	1506.75	2792.04	4714.14	349.944	69123.6	17892.1
22	55670.9	3214.84	245368	2126.85	2073510	256490	45.3484	6009.42	3071.36	1075.62	345756	12030.6	9701.31	4477.27	10132.3	15678800	722518	749.012	482.979	267.585	1560.28	206.996	1041.69	560.43	1284340	870.824	1173.06	515.289	6282.31	125.582	109.528	1466.54	2202.5	1526.23	12814.7	3122220	1085.41	1796.77	16018.7	2051.6	142653	348.559	911.869	675.585	1054.53	2516.16	1241.51	478023	238125
23	42376.5	3446.16	127840	19780.7	11229300	340689	37.2551	7075.07	50678.9	119466	30126.3	607986	21402.2	2049.14	542155	7036.87	27070.5	501.241	258.9	1220.46	2777.72	257.614	1119.36	8417.01	16065900	9568.02	5115.8	718.958	26306.4	81.3305	129.829	1437.98	3362.21	1490.3	153260	62380.9	6496.57	52224.7	25841.9	5162.25	3405.47	887.063	3663.71	527.177	213256	32316.9	508.59	49694.7	2434100
24	383.851	1561.75	19087.2	1399.36	1152800	248744	37.0928	121446	3109.64	4050.91	41584.4	39568	64349.8	10397.7	27842.7	2276.16	344287	795.96	704.951	475.947	8725.46	232.661	432.678	1150.99	129544000	910.633	5562.63	1933.65	1621.87	91.4156	103.188	2054.65	3539.09	922.668	2533.96	9816.38	1157.6	754516000	145406	1172.72	2789.65	643.705	3799.98	4783.62	1352690	6120190	992.604	2245520	8560.7
25	7828.95	1205.12	41193	4071.49	410184	11957.4	46.6022	163225	799.477	408903	14650.9	13549.3	6303.8	513510	4802.85	86141.8	1769240	4922.18	188.123	604.001	754.82	216.196	1362.53	667354	2910.55	2394.3	1228.39	786.846	30909	128.488	79.5704	1353.83	1276.57	532.372	31712	575833	697.908	215036	6387.77	3484.43	7755270	412.596	1935.42	553.906	18385.2	2960560	779.746	102465	49508.8
26	4267.4	784.776	42946.9	1520.55	255.926	73557.7	35.1384	46917.4	11007	635233	2751.12	32582.6	34839.1	3270.59	5389.67	89666.9	13173.3	1047.16	408.087	432.516	1982.12	222.689	2998.91	2152.05	197996	62160.3	67356.2	1261.41	4859.89	152.927	91.2455	2541.54	6923.28	505.513	25562.7	24794.9	7888.71	8433440	6874620	30190.5	5987.86	528.52	6968.98	1137.96	27943900000	27317.3	757.665	121651	505.992
27	85604.3	3091.61	15895.9	2045.02	4116620	94952.9	58.4665	3910.39	109153	1176.96	3846.55	10775.1	1331.54	1930550	3423.68	140009	161988	1421.1	380.868	724.861	3065.9	190.462	1183.93	6011.21	3343.32	1222.7	947.965	433.954	17508.4	112.349	153.161	2404.16	1352	244.981	106843	949119	3649.02	9361.55	540202	12530.6	42770.7	228.1	468.79	2104.39	87936700	449589	725.393	735307	169904
28	2140.58	1953.45	37724	2271.35	8304.94	162866	55.8218	8503.06	91026000	2806.67	50549200	18170.7	1181.55	8135.22	28647.2	2528.75	5206.82	554.494	336.884	534.581	2973.39	247.508	3324.18	36856.3	21531.8	1243.26	7421.41	377.046	22503.9	68.0057	84.9531	1504.44	1391.67	248.059	43382.4	25504.3	1054.06	15422.7	11611.6	43105.3	24479.8	435.488	3906.68	4864.95	12921.1	49426.2	1952.56	21766	254556
29	29614700	24080	299845	2087.93	75362.3	11038700	33.4089	26495.9	258685	29862.2	22103.2	3391.56	485778	9810270	30231.5	105502	2536.39	388.051	408.628	2106.7	483.631	248.098	1353.67	2923.73	321152	1392.63	1481.84	1586.52	8295.57	100.766	161.633	1097.13	832.955	983.621	6410.55	44244.4	1005.01	11352	1612.89	1904.63	8760.98	289.633	621.565	607.279	5616130000	60604	365.168	917289	6642580
30	3677.66	1353.07	660171	2439.76	9909.36	37872800	49.354	1559.46	1848.59	6473.47	76822.2	66770.6	4624610	1833.21	425160	12548.8	115502	1024.01	758.325	226.656	778.896	202.63	694.949	62254.2	3839290	6917.46	12751.9	1059.31	7316.72	77.8271	69.2279	11829.1	12909.8	485.554	78598.2	16445.6	1132.01	1721.91	11749.8	22216.8	13441600	235.315	1612.78	764.889	143918	4676.56	658.133	105594	208907
31	918.695	36320.3	37604.2	954.389	74099.7	183937	41.5717	32547	6706.88	14683.1	16838900	974366	11651.8	36848	7858.73	103077	132008	705.916	633.03	836.075	1039.11	266.58	1429.56	1418290	6342.96	1263.5	305544000	1052.74	77540	116.754	146.445	653.153	22293.1	839.912	15506.5	9948650	5977	3718.41	63061.5	10908.1	7269.65	757.559	332.36	1226.68	5217.13	413684	1200.64	244246	63429.2
32	28232.7	1267.95	1993860	1879.75	5123980	2240.91	65.9761	2791.64	27712.7	2602.28	11888.9	80647.1	8324.06	193715	147677	5444120	1044.76	2325.99	322.107	209.314	24770.2	143.389	795.18	137656	163766	2030.86	29677	928.979	3129.66	135.7	110.587	7074.49	2333.62	224.037	3429.33	1445.06	1094.38	34629.9	64460.5	4767.31	92458.1	493.094	2269.69	884.096	36104.2	5058.28	626.771	3536360	29959.1
33	2542010	3486.93	67284.7	6330.81	10657200	4594.71	41.2627	3453.01	4381.1	15516.1	13464.7	98296.9	12649.5	10905300	913.54	43529.1	1048990	791.738	339.975	2370.71	5900.6	274.609	570.907	1314820	990.29	2815.74	127332	437.84	3569.31	66.5552	120.941	36296.3	2098.67	501.36	4945.73	14495.1	6668.13	2313250	1346.7	2713.11	211572	245.902	896.495	444.064	2545.82	24388.2	463.996	145226	3951.8
34	35259	2541.5	18066.1	3159.32	2941.32	1776350	43.9107	1237830	6560.5	6036.78	4935230	201108000	3064.18	14316400	894597	2738330	7055.8	1499.21	382.999	368.595	4734.41	166.074	2187.26	2200.09	922.957	1825.17	4427.93	1163.64	2606.55	98.3724	100.272	2764.17	1828.67	472.09	47032.7	6397.41	1368.03	2291.91	5343.47	929.29	2177.11	242.341	1351.7	2002.12	32778.8	300402	319.926	409230	79937.9
35	19291400	781.327	4724.33	2424.12	4660.31	59888.2	37.8871	257962	3149.16	5680.99	6697.3	218895	9320.7	14385.6	38135.1	810912	29695.1	3607.37	307.737	1120.51	4343.64	194.053	479.11	22113.5	752.81	307.564	120029	524.533	6806.51	138.538	121.189	672.454	175.24	281.584	18242	3243.85	7169.02	1485.09	25538.6	2217.13	1054.81	309.315	1640.66	1470.55	262434	138086	670.935	1495960	450.779
36	212314	5922.89	51300.1	25365.3	1693.78	22734.3	47.5909	9604.57	24373.6	1907220	69626.9	28482600	32084.9	3927.11	2320.91	2160630	1732690	2639.13	372.138	2451.66	3971.07	322.215	14197.5	12578	80995.7	689.216	10597.4	465.81	8024.89	92.7405	100.11	1359.05	393.531	265.715	11166.8	663.58	1573.85	25091.2	1482.95	3017.47	11645.4	279.614	1229.68	2759.11	66976.9	24824.5	798.803	15139.4	1489200
37	2282.29	9829.88	2212.75	66749.5	494200	39362.5	40.2093	483838	97486.4	3031.67	27488.7	16940.3	3487.97	60228.4	5664.98	491996	121183	2203.49	306.598	675.936	1335.75	297.5	1025.96	7175.48	162279	507.471	109308	374.559	1557.66	119.522	103.519	5000.8	1507.51	500.947	50353.6	37072.4	4308.93	1677.43	46599.4	19521.5	2667070	383.943	587.669	1133.23	3812.45	11211.2	436.962	390898	1357320
38	6318.73	20597.8	2353.77	1714.94	989336	1689.92	46.645	147947	14933.7	918.787	11893.3	66338.8	13701.2	411403	643244	285700	60475.5	269.981	320.585	485.604	2680.19	334.063	2313.63	3656.06	286325000000	1082.49	1124.43	1081.03	1074.37	90.1794	93.198	4042.41	427.233	1340.31	557.922	456.767	616.506	6986.38	7924.28	5406.39	134026	258.077	2342.41	1943.67	4335.23	21320300	705.587	102604	8983640
39	94382.1	245695	29015.2	5869.4	4997.46	24464.1	55.6548	6111.78	4289.25	881.803	44889.9	3608.93	3146.78	14701.6	21565.2	39751.6	1231170000	515.739	438.077	9566.45	2342.18	217.796	2960.72	10067.3	2082.4	5601.34	4968150	672.276	1559.45	130.801	70.8421	3389.87	364.126	537.824	31867.6	742.47	1045.89	5584.56	30223.4	6993.32	8477.9	229.715	1857.04	985.361	152213	33596.5	996.887	110373	4631.65
40	1549	13032.4	6545220	1170.64	218294	2500770	40.4742	5551940	7731.91	7045.34	4230.16	124343	7809.6	17303300	3389.29	1340.72	57617.5	794.71	339.505	545.88	13812.3	264.896	356.153	16060.4	9126600	826.895	382089	962.136	37953.9	122.615	95.8755	3555.07	411.065	322.469	2235.68	11807700000	426.661	130652	152968	16311.3	11526.4	1280.99	1683.06	622.717	7124.74	53548.2	1392.75	41780.7	101879
41	1095360	1887.97	178883	5549.68	16051.8	8537.97	47.8123	177188	1135810	1129.7	59944.5	302058	2045970	456198	5284180000	255903	690.799	2698.92	1162.97	2579.11	1735.19	156.509	700.162	62764.7	1442.5	679.948	33334.2	1184.14	1685.87	161.716	178.131	3512.25	638.098	503.32	363.339	846217	6465.96	22515.2	147911	1394.58	79225.5	646.961	612.234	692.62	674607	1107460	1196.89	70802	89256.9
42	1412360	3979.49	354812	6839.75	8618.09	6572.86	42.966	428333	2727.47	7146.98	2731.65	100324	65738	453904	1477.4	3935700	97209.4	4155.33	479.05	804.57	3784.87	189.86	973.292	32292.5	319.003	428.37	8438.84	411.65	1030.11	96.7597	94.4081	5715.18	1208.72	373.958	1702	1229.8	2064.79	9979.05	451719	1469.77	49618.8	288.804	2744.73	897.401	207827	72594	871.181	277658	6890.33
43	2560.27	4627.53	249345	20119	51681	162804	39.0174	16877.7	9251.66	9566.09	26313.6	5011.97	5573.26	97979.2	184967	4156.38	58928.2	2981.99	907.764	304.43	1310.66	180.851	806.309	4624460	6962.68	90734.3	8181.87	396.667	1175.81	85.0835	99.9332	10732.6	751.88	276.388	12846.3	1896.65	2929.15	13843.6	49253.7	5371.63	37847.8	1234.65	1635.27	650.38	16627.5	149886	548.374	406235	6172.78
44	65498	7351.08	985.051	3519.59	2931.95	3842.24	39.8734	3180.44	69456300	3276.62	536.188	11058.6	1100.65	124645	25864100	539476	395.635	2799.35	224.92	871.155	15329.6	248.67	2978.08	64058	629630	691.085	330.58	600.712	677.168	119.85	118.22	1282.09	5382.75	689.851	8207.55	5375.13	459.248	43163.7	12397.1	2065.55	58762.3	290.139	60968.3	2394.36	16435.8	21447.8	1761.73	108033	2811.4
45	682.042	1768.13	10318300	2635.38	4365.84	28488.7	38.391	3349.37	9471.02	9847.36	39311300	87467.3	6002.55	605336	593.161	16552.5	81628.5	611.478	485.455	479.745	3382.31	332.829	2080.52	643162	93928300	838.692	62265.2	602.5	683.874	83.3543	120.285	12671.9	14408.4	502.42	1692.54	71894.2	1802.96	22792.3	108760	5658.72	824.014	611.528	1385.24	1070.19	486987	1361650	1019.41	1031950	77901.7
46	394423	4014.81	101075	6264.6	477921	2640.94	42.9907	7161.66	21289.5	1126.72	30312.3	1670920	1259950	1554070	66657400	11450.3	158028	369.617	211.643	320.339	6715.14	258.385	1144.18	49542.6	207362	411.914	12427.3	869.739	606.144	132.225	78.7356	821.103	4256.35	481.652	98642.7	305135	12859	1475.78	338284	25007.9	12881.4	354.362	3464.4	867.674	147613	43974.4	989.414	49725.7	400.499
47	31665000	3859.62	43325.4	1819.96	5495250	274042	46.5668	8988.44	60462.1	23318.4	11051.3	43676.1	33040.7	3768.51	27818.2	746788	4128.14	269.517	240.068	1733.55	8271.01	158.659	358.749	643949	9586.8	1605.36	166746	735.404	442.722	65.5798	111.111	2068.54	3807.59	1163.25	2116.59	15730.3	3136.38	1150.92	1344680	34021.9	5750.63	351.736	1170.48	2915.48	5823.95	14389900	1705.43	70229.5	10451.9
48	88036.1	8112.28	1146360	45088.8	52545.8	15176.4	58.8629	478687	2744.28	154552	3017.81	17549.2	4124090	4704510	21925100000	1858.92	3709.22	3073.94	426.773	6063.3	479.421	149.698	2343.09	6077540000	1393.46	53264.8	1823300	1177.82	426.045	96.1811	72.5868	1892.9	1411.59	276.05	17520.4	724851	629.271	1403.46	26233100	939059000	39148.9	825.913	3434.7	398.785	2644.08	7425770	947.816	95580.1	7496.91
49	183578000	910.151	948040000	2760.25	126790	58671.3	48.042	127499	198436	1724.01	587.728	5671.34	1226.03	1399850	18984	6213.66	7460.66	603.911	881.971	572.888	6572.82	177.79	324.672	628.005	4680.88	6312.56	3479.92	636.83	2357.03	162.383	56.7163	4368.39	1478.03	305.079	5493.65	14111.3	1081.92	2065.45	332111	29605.3	2172840	481.451	1484.41	391.556	31467	1467080	360.977	94697.1	57011.9
50	38953.1	142606	224639	1725.09	288393	1263480	39.292	3540290	9044.31	42236.9	496734	11368.3	979794	269374	151359	1826.88	2257.94	2362.65	330.96	732.521	1230.94	299.793	1123.53	9433.61	53313.8	5011.02	4971.37	801.92	185035	98.7459	139.588	33661.8	761.947	599.764	1619.45	22831.7	1411.62	1003.53	176617	26388	12083.8	587.969	29836.7	5465.93	41932	26500.2	510.221	430113	100596
51	48238.4	655.959	5353.7	5216.72	3439930	116982	46.6029	576175	7423.03	208365	1820.72	51480.7	323582	3289460	501001	227116	6669.38	770.686	408.379	335.804	40907.7	184.137	779.441	25788.8	25619.8	1257.69	112158	2472.71	24696.8	102.092	96.8976	9739.19	508.34	1245.5	44778	25412.3	1942.69	172928	4678320	223895	222202000	363.746	1976.36	433.387	1871.85	6010.02	542.678	62160.5	4708.95
52	4389.29	1453.18	21451.4	7296.36	1393230	79160.6	47.5776	123624	16524.7	6521.66	832.42	22678.4	546174	1389470	6184.77	2665.35	1264910	839.282	346.023	779.627	9429.3	155.256	464.293	12550.7	4169.48	5458.76	3800.45	468.357	4191.73	86.3257	135.866	47822.5	3933.87	693.965	43082	3448.94	2084.72	25910	40792.9	25394	100567	610.301	1459.79	16441.2	121222	206197	2608.63	62908	114783
53	6013350	734.387	17293.3	1903.66	511.685	5920.53	48.9277	953212	44609.8	802.845	20137.4	3131550	16096.9	32707.5	49012.5	5105.78	274657000	842.748	208.497	2123.15	4090.1	188.094	2777.24	684775	4102230	7583.25	11309.2	719.293	3073.12	97.2762	134.164	3069.87	1304.58	265.159	20158.2	2770.89	919.127	846286	105984	5221.04	23983.8	584.182	2380.22	18634.1	1042150	12492.4	278.938	5535940	318822
54	8560.91	6980.91	369449	19211.8	6140.06	5523.43	35.7444	577989	2656.08	22210.9	661373	130343	202253	838097	17284.8	112552	12879.9	266.311	366.405	2539.98	20819.5	305.297	14820.2	41954500	106549	1126.96	670.563	390.097	739.51	86.4296	137.57	993.367	485.085	1161.62	6080.03	738.059	503.378	33491.2	76384.9	275506	4533660	1683.05	1902.14	25420.6	8052250	3118.35	496.711	69534.7	17174.2
55	1895.71	929.498	569438	4723.73	73735	11360.9	39.4429	212690	3646.26	457.387	1377670	7028970	166059	217767000	894019	4821.66	258911	1184.07	476.696	523.174	1908.68	153.268	3573.37	382211	124615	7327.12	2434.76	764.206	1781.44	147.08	130.015	436.51	1074.27	436.335	7955.64	14979.2	2655.95	1177.73	38468.9	26395.2	2725150	2306.22	2165.52	541.936	3647.02	583615	512	216866	4800.56
56	16825.7	4392.8	19831.3	7512.51	74672.8	258344	49.6973	17927	7567.68	538943	431383	30579.7	266542	18808.1	22571.2	227206	82211.4	1808.35	918.143	512.886	7242.48	194.664	1845	2923.59	4607.44	1744.9	8287.6	1569.89	1311.6	106.409	105.569	9254.66	930.7	607.781	30427.7	16601.5	888.107	2021.98	2562.04	1009.14	1832710	868.016	1723.86	269.826	294594	3038.44	902.586	1775680	97036.1
57	4031.29	1193.83	316897	2465.2	844733	27346.5	60.3901	176665	129442	12141	476074	123366	6839.4	1672.12	12329000	117739	5338.62	3555.75	362.347	990.421	3099.19	192.968	4379.41	285358	7614640	1292.67	33417.6	327.327	569.971	95.2999	121.264	1073.68	4851.14	324.963	173263	3905.95	524.626	858928	662289	32503.9	2787.21	745.139	1968.28	2080.54	203081000	81756.9	684.184	10313100	4816.03
58	1270.92	1972.65	1045.87	3292.9	92841.9	1608260	51.5094	2869.25	7955.55	132455	763035	7784.9	12699300	4490.39	8491.89	1008.49	128168	1127.85	260.966	632.294	4658.42	152.896	1059.08	132544	71758.4	6219.98	30267	1196.54	137390	72.0204	73.9878	8358.21	4749.42	2594.94	26111.8	72894.8	481.665	15958.5	33866.4	3058.15	5181.12	263.597	365.243	3071.6	108699	11803	910.093	258932	142112
59	103130	1582.89	32411.5	39800.7	2855.2	2227.67	46.0448	435374	77976.3	592.59	748485	42564.3	792.005	21298.3	2225.53	161568	412341	890.124	248.942	1304.71	26912.5	230.706	1087.49	300562	10346.2	886.859	11201700	592.72	10694.7	89.6926	82.8756	86083.9	1839.42	432.863	31224.8	14558.4	2587.76	5082.93	507.979	6395.71	60404.2	1166.26	2478.2	1113.73	6719.79	29505.8	983.053	9022090	51220
60	3305.28	4832.89	24505.5	2455.92	12376.9	5716.18	48.5476	18313.7	412043	4603.37	6419.37	683350	34912.7	2103.61	5773800	4183.5	28394.5	2069.88	432.753	808.737	2295.55	180.606	1159.87	3769.51	45689.7	2402.87	4614.68	620.948	6605.65	100.992	131.127	3102.55	1019.48	1291.14	4416.06	240759	1895.42	12121.1	1336150	3787.93	133363	1476.07	2950.57	1592.09	13102300	7443990	1445.29	23746.7	3151.14
61	364537	1477.53	668751	21934.4	278258000	1271.37	54.8272	2087070000	52386.2	5028.02	217651	1957980	2167.49	92071.1	702883	783666	1777270	1366.62	318.099	359.409	602.443	226.255	926.254	19208.9	16596.7	3242.03	2832.27	580.439	1693.21	116.669	117.31	874.524	296.675	285.85	1706.19	2278090	737.852	4922.05	135155	313634	4038.43	672.141	1727.04	383.486	2766780	36034.4	1038.72	305691	645518
62	2478.68	609.797	215074	19371.9	45794.5	75810.4	84.1676	3645220	3079.22	3283.68	524963	249315	2186000	4961.28	11017100	33380	335283000	3145.45	306.778	330.613	733.111	128.396	3280.02	3471110	316261	3540.72	3052650	306.627	6246.31	129.128	163.505	9469.61	15398.5	643.35	798.983	2014.9	1912.11	1618.17	25808.3	20546.5	2026980	526.783	6503.27	1139.2	10325.5	22057.9	808.709	193847	6360.28
63	239092	4099.28	538875	14054.7	86211.8	530350	45.9416	257725	5351450	2739.98	22492.3	246984	645.711	547013	33983.1	614449	761935000	890.808	97.4084	1440.16	579.632	121.948	6615.77	22711	2900.67	815.097	7802620	1145.31	7515.91	106.932	69.0655	1686.83	438.89	465.905	1609.56	540.654	1330.12	576.926	800164	15618	163036	636.346	1140.61	7615.39	124711	29316100	285.519	91098.6	1236420
64	205292	34752	72924.9	6670.55	1151.04	17447800	42.4994	9146.27	3370.92	284769	31707.7	24209.5	24016.5	37138	116620	110906	25357.7	787.373	568.759	910.498	22277.3	317.022	989.537	1196690	634.62	2046.41	1535.34	1280.13	2197.58	99.2156	101.407	11243	557.572	807.763	1282.38	26627.4	2857.32	697.938	1334.11	113685	13933	224.885	27902.8	1096.81	111457	3196.32	603.001	210329	506814
65	2606.94	2003.42	3993830	4455.66	3850.77	1018700	63.778	2469.07	3697.77	2426.74	1290230	47785.2	18287.7	360244	523589	2669.01	2625.6	2122.94	402.36	429.106	897.172	155.688	685.096	4405.42	86045.8	1467.96	28267000	3521.29	586.07	94.4474	150.993	14558.2	12422.1	244.2	24691	5160	851.136	1132.87	7740.86	32136.5	47790.8	474.172	1756.22	336.783	1227870	245921	778.826	25880.2	5289.55
66	3533.8	3461.56	3599.76	1334.55	330456	2687.09	38.6126	14518.9	167152	591.041	103216	3803.56	6876.54	701090	3432.82	3568.87	23710.8	675.94	689.043	3709.78	2854.77	159.928	595.474	727.492	821.515	775.126	637.744	483.548	1844.33	95.7341	158.286	1115.29	5224.08	252.581	2296.14	745.955	1069.06	11359	26189.5	82201.4	995309	498.907	356.444	1588.06	9977.61	3124.4	1106.14	17772000	23772
67	93328	2513.23	817.828	3559.51	29625.6	2559.75	34.5138	136701	71387.8	416.751	176204	2854.03	8436.86	2249.73	192301	189137	69011.3	828.628	462.504	1045.74	4039.04	247.284	1170.58	45150900	99996500	8582.24	8395.3	465.757	153728	126.549	139.491	8386.63	2520.86	578.185	226782	2316.38	817.775	299.403	2339590	3701.56	18131.5	2781.7	1519.81	1876.68	11584.3	2778720	4406.78	210580	4069.39
68	32649.6	2060.92	147831	3261.77	2750.12	2396940	43.3382	2548.06	8399550	379830	124665	8640.06	1917.43	36521	3798.5	5384780	35973.8	543.132	189.528	544.475	1130.19	238.157	6789.97	1169.65	7321.67	354.715	12091500	1004.54	3120430	92.4594	92.4199	1818.63	603.609	481.988	16960.4	29941.8	2121.96	1280.61	2811120	3547.44	6325690	261.691	1716.61	698.512	162096	1532170	454.528	5894.99	8202490
69	40271	8379.16	466251	740.859	4391.94	38168.7	53.6077	174501	10618800	1522.62	75220.3	12574.2	449095	6133.55	2889.1	359596	107053	2486.35	528.253	515.176	3892.24	200.262	1091.36	620116	8771.23	489.026	1513.43	605.203	1217410000	103.263	109.653	3485.67	26209	493.428	815.072	854203	4934.27	2127.37	6230.82	3823.86	4947.67	1060.49	1109.45	586.059	124332	14199.5	969.963	35519.3	39209100
70	36679.8	27296.5	56913.1	19012.5	383.605	7271.66	43.9504	315567	15590	24769.4	11601.8	45139.2	122290	174448	140486	23210.5	1721.01	1325.07	407.817	856.904	2596.09	160.804	3959.11	12719.8	925.672	2450.51	3972310	471.504	1188.99	84.1686	141.49	1445.69	539.369	694.878	27723.9	69205.2	418.493	54197.8	19160.4	2986.18	7070090	1281.13	480.111	1762.59	1318300	1143550000	843.371	22085.6	64909.1
71	21738.9	880.275	420297	15478.3	46398	1034170000	35.5198	1064590	69386200	8473.69	16890.4	246823	45568.4	361093	323249000	677705	4131.86	1437.9	411.562	235.47	18642.8	186.597	874.905	19287.1	971.737	947.321	9334.19	353.57	430.924	115.108	96.0553	1167.54	3346.08	685.697	1556.14	20106.5	563.67	3931.86	2729.42	3317.46	143318	279.986	8223.65	458.777	19075.5	643091	1232.22	412284	819.287
72	21741.1	11962.4	638.281	13492.2	48302.9	1862880	40.8057	8059050	2669.21	3415.23	2589.77	12579.2	356.037	32131.4	20389.4	217952	49595.4	2727.99	261.217	1129.75	4187.38	150.421	838.303	36426.4	59707300	1519.81	1889.11	787.241	1468.69	110.065	138.659	1047.91	6017.44	298.886	97445.4	76052.7	560.906	27386000	2063.3	4657.68	2851.27	350.322	709.414	11659.6	293576	45598.8	2449.14	263974	1817.54
73	1806120000	231907	3616.96	31355.2	7297.14	21244600	41.7616	4939.32	94621.4	1314.53	132557	4261450	35206.2	8526.65	32266.8	80856.1	527000	266.806	381.276	504.697	4896.86	179.466	2452.38	178381000	344826	1851.23	372.121	1527.17	7337.91	103.872	136.941	1831.03	2191.9	1938.39	74561.3	26628.9	9557.82	163561	8295.36	4839.9	320920	443.982	35562.4	641.772	9308.22	32848.5	696.142	123014	185803
74	3008490	2289.82	3610.46	1878.13	81284.1	2473.88	39.3226	2295.62	34720.4	94977.2	9540.08	65522.1	969.681	80661.8	929970	273407	106177	703.759	1277.38	1240.59	910.196	209.012	9709.64	3283.18	1014420	11363.1	2442.46	529.014	656879	98.5674	94.9019	4232.26	832.392	1179.46	9955.73	2046850	128285	99934.2	407596	3645.91	515618	520.999	32538.7	1925.95	43446.7	3494940	714.903	20051.9	1935680
75	4003.39	4559.05	824353	2132.49	3647.22	112800	47.551	52367.8	196951	1452430	770.916	5753.7	24572.3	4168.43	6685060	479296000	11360.1	3186.81	382.422	1677.69	2876.82	162.32	738.742	49234	31187.3	1055.42	11309.9	2052.85	2186.16	92.3868	79.1169	20295.7	676.985	273.027	14361.3	3379.79	1820.62	2644.84	123328	3312.03	124128	1457.03	1003.08	384.332	1114.99	38003	530.807	18224.3	1028720
76	8859680	1454.82	6321.85	3731.55	5682.16	33337	47.6822	180665000	12994	1488.57	422898	1958980	13417.1	56859.1	1629010	208671	351215	397.483	498.191	1988.88	8197.68	157.988	591.885	8770.98	181008	1639.11	11724.2	290.484	2229.5	106.48	78.9196	7049.76	405.165	322.673	13079.8	10191.8	1068.43	2564.9	23582.9	24517.4	26812.1	1773.65	1278.52	3402.13	2699410	27379800	2038.82	7580.44	8102690
77	2298.06	47445.4	750842	5783.64	1891.97	67401.9	46.9715	102509	76140.3	1245.13	2042.21	115074	465105	2994	9960.18	6104.04	1804.1	421.16	289.678	579.504	3478.31	202.185	1331.3	2137580	1055970	698.385	3006300	776.087	851.718	77.9475	112.955	979.392	2122.86	658.776	2251.28	4102.84	631.091	93879.3	130089	5079.25	2226480	816.804	601.281	23582.8	79519.5	4669570	764.773	186276	67789.7
78	8940.95	5578.63	297625	6072.89	31316.3	2430.48	48.5085	5243440	130255	1384.23	2377.08	2279.91	245761	9111.37	2632300	158330	22811.3	568.369	1158.76	423.486	6273.37	321.622	6305.51	93022.2	5756.98	838.647	1250.39	751.217	27777.3	118.294	77.1852	6370.89	428.256	915.653	1932.52	3642.16	451.929	1995.81	24840.9	2534.59	2246.13	261.567	7913.97	1074.58	1881520	3782.75	876.788	89220	2038850
79	70475.5	962.018	984426000	18448	17491.1	277506	39.1471	2333730	18272.2	1848.62	34035	78895.7	21183.8	988.529	2160730	3098.63	26816.1	3309.71	472.37	941.278	1962	187.985	1547.12	65220	7327.06	984.578	2016.93	516.46	465.016	87.3786	122.101	9490.16	450.586	572.554	92311.6	35480.1	2790.23	1143.73	150110	7980.98	142576	780.198	2922.61	1870.7	21712600	40545.2	870.121	398782	12563700
80	34786.6	823.564	8480.93	5305.23	1357.99	6977.55	35.6279	219651	12888.7	1864.61	14955.7	1052.03	2499.13	9296060	3621.02	142218	6254.11	1406.13	800.038	674.137	2591.37	166.432	3210.02	965.281	9905.42	1818.72	14836.7	492.424	2255.9	103.789	127.823	1710.58	760.45	2276.79	2790.04	270743	625.682	1745.09	4810.07	19793.9	377830	473.084	2027.46	1193.29	460801	342635	493.167	18993.9	122782
81	14738.6	18530	605352	5539.77	102534	3284440	36.2423	80344.4	7525	526068	13183.4	1678220	3170.25	128986000	154148	40486	178163000	4369.39	586.852	644.401	5853.89	136.784	3849.95	303467	9459.15	674.169	9281.58	368.94	1817.88	87.4098	72.4976	2654.22	1169.35	685.251	46793.2	12659100	682.596	1281.18	8993.29	5043.58	26341.3	397.782	3040.97	2416.16	114512	95806.6	643.801	61899.5	16565000
82	4093.89	737.07	2589.09	6068.66	12951.3	92652.1	39.279	40579400	22887100	7792.49	84088.4	311626	131388	5855.6	3942330	598084	26388300	2275.5	276.954	624.993	1250.48	338.249	1588.98	132635000	46292.3	4180.94	1312.09	566.447	3053.57	114.602	126.861	1151.36	7081.64	256.45	42394	704.587	1174.05	549.072	4409.76	1730.21	30218.3	940.513	2433.18	313.786	508471	923222	1797.44	125249	59125.1
83	497781	3195.41	403434	1150.02	18363.4	981174	59.9683	5140.66	180691	1091.02	2188.16	2816.25	175930	355305	185879	64821000	2508.51	715.677	391.02	580.891	2112.59	217.172	1182.61	822.401	1481700	1214.41	112273	497.054	1223.4	98.1888	128.645	1649.2	4006.03	411.907	461.299	5448.39	8953.35	6882.48	6514.43	14651.7	237617	373.761	1410.05	366.019	8195.53	7685.48	355.099	121186	4170.27
84	1639.25	1513.29	5271.92	957.101	1872.58	2278800	43.0276	23090.3	8802980	5050.05	596292	350835	2783.33	40922.2	2780.26	23465500	2907.08	868.908	445.966	763.126	5284.62	230.877	3011.18	12129.7	25984.1	450.981	19585.9	720.023	1347.9	67.4828	145.157	2005.95	257.573	603.585	3817.44	12404.2	6363.61	863.199	12166.4	235806	62863.7	583.837	516.585	4598.86	2071.2	2364960	17457.9	29173.2	156270
85	658682	8874.09	7785.93	4597.54	30061.2	42800.5	39.6188	3230.44	10625.7	3013.36	14918	381770	1662680	12533.5	80798.2	68913.4	10843.2	671.707	1010.08	1175.9	3357.17	209.949	785.104	17066.6	26307.6	8427.9	40297.2	592.315	5185.85	81.3435	37.8962	1763.02	4141.32	377.173	4022.19	5294.8	794.834	35111.6	2182.09	3267.61	13759	537.974	1080.51	7456.69	1725.82	8389.8	1803.28	29265.9	10700600
86	1042370	7350.59	33273	11492.6	173297000	6607.75	45.1389	114747	5540.43	1098.58	23633.4	253911	452.98	33789.2	6239.16	61842.2	10127	1421.89	421.842	3766.18	3031.35	194.052	4849.23	9559.99	313356000	588.298	9235.51	406.59	1469.66	115.415	143.331	1455.61	9127.23	626.1	1640.51	66325100	2642.14	26714.3	1789360	20446.7	82348.9	240.991	1522.95	6380.57	2232.43	151474	1028.04	582456	14199000
87	345304	14527.9	927.42	613.239	3057730	1124.47	43.6837	4724770	57872600	92033.8	444045	16374.7	36444.1	6527.95	31958.1	57935.8	3960610	574.938	1448.43	319.693	1452.33	288.384	3788.34	77450.6	1384.16	5259.44	9047.47	731.521	940.236	84.7358	82.7868	4611.4	2481.53	505.964	291277	63047.6	845.004	75654.2	966891	20060.5	3476.92	1032.9	475.654	579.059	64147.4	10975.4	1312.52	1728090	50523.5
88	36841.5	2725.92	2006960	590243	79072.7	30924.5	42.345	165563	623703	190100	150493	3928.36	1172.26	12300900	1893600	1009690	480394	453.683	553.492	506.316	2842.29	163.845	2107.2	94103.6	99856.2	1560.34	9001.18	1250.7	5481.66	77.4695	86.1543	2333.94	5584.03	291.888	709.685	391079	11344.7	1915.05	3380380	37366.6	45304.6	362.064	2052.55	2470.97	159809	723333	665.884	374875	3802.6
89	787.109	5026.33	169584	1110.74	1388.45	555678	38.6599	11417	11782	693.279	1378.69	1769.75	1916350	42889.2	5794.4	38850.7	50087.4	2345.42	835.276	412.34	5078.86	243.773	1207.79	35513.9	341386000	1222.36	3980.61	1475.96	1823.97	75.5284	97.1684	45623.6	1937.54	454.729	2140.69	303.913	1945.79	623.447	117693	58396.1	673919	1089.19	633.718	9297.13	1742.88	23779.2	1271.45	236968	180905
90	2980	1419.44	1306700	869.315	23088.7	96648.7	41.8056	23197.7	1542310	4858.2	227960	58407700	570.987	206110	133304	245714	1464.85	849.907	485.088	511.422	782.672	176.864	4400.59	26823.2	362142	6063.12	287267	687.347	641.238	133.503	135.303	965.651	2497.24	325.886	13118.6	1392	1784.14	30373.6	21734.2	8239.86	20333.5	397.241	3090.21	968.351	19124.3	6731.17	493.034	77555.7	1296.56
91	4469.45	1779.4	7134.99	29657.7	19907.9	265277	50.8732	74423.8	5399910000	38977.6	4466.04	14007.1	22323	201648	18523.3	40006.2	3488.93	9931.16	276.566	828.787	5057.5	177.404	767.694	8703.82	25068	346280	5118.4	942.552	3251.13	139.946	106.814	421.476	1449.97	205.584	19042.9	1174060	13426.8	1485.53	310183	4412.57	1774730	1011.63	1269.54	10877.3	11266.7	11294.1	438.899	27553.5	20409.9
92	4560.06	807.113	109534000	6014.15	48941	587358	46.8754	132616	24614.7	9093.97	209927	204027	1355.08	15971.6	7515.36	8051.06	24612.5	1471.33	185.881	214.214	2046.29	233.253	1173.38	95918.2	3120290	1211.95	3777730	1405.26	2079.54	94.2696	117.803	671.917	488.296	633.498	348.78	52805.7	4917.21	1026.99	29937.6	10181.6	27147.3	506.246	1129.08	1189.89	2018.84	451374	1229.36	365844	17434.4
93	549786	875.229	36047100	1212.91	197842	360334	39.8798	36416	7863680	259488	50727.3	5538760	11161400	47503.7	32110.7	34384.5	19032500	2477.09	729.879	659.377	1736.46	170.373	1110.38	6424.53	10424.4	3782.43	571.861	2780.5	107229000	112.378	123.077	438583	451.542	283.576	1267.17	975.778	5462.62	3500.77	3791.2	7821.14	3400960	658.204	831.843	1285.64	6196.65	97094.2	700.761	6634.82	215559
94	1283.62	30128	9926	13006.9	2020.41	26637500	51.5715	2545.45	9750.62	3772.66	7894430	59305.2	1842280	29311.5	106075	10381.5	23449.1	296.396	678.55	1088.02	685.267	220.221	3260.78	2745.04	1077.29	755.852	21641.3	718.672	787398	65.1513	106.441	10384.5	846.518	252.887	6727.01	138426	2808.96	3392.28	19657.7	149910	58918.2	316.951	1431.92	3534.42	245412	1378.19	720.918	141064	105383
95	12934900	4924.8	457.08	13353.8	43125.4	37385.2	55.3199	91205.5	14264700	9296.55	14072400	106269	32795.9	95762.3	156453	1857.31	9432.99	1057.29	252.049	3126.43	2778.77	144.381	1677.42	59340.8	3017.05	1596.82	8370.86	525.456	3059240	97.4624	102.086	1043.42	9775.88	1671.89	38052.7	1818.73	2099.53	1168.02	4234.94	8369.2	56251.9	390.667	575.537	979.805	1756.1	4865.75	408.093	66451.4	43552.4
96	52398.5	1496.4	45251.1	1453.82	4741.45	1925.27	38.2906	13619	13012.3	12246.8	6820.81	360380	2175.92	174570	1452.32	526901	121131	393.337	633.343	359.123	2309.97	190.528	1393.63	2061.28	4993.17	60020.9	73079.6	520.741	1501.89	108.841	118.569	460806	865.375	580.029	2603.25	155990	302.103	14263.6	1241.02	2089.72	12430.5	2309.42	12463.1	933.233	28519.4	55302.3	436.353	51028	104090000
97	2802.74	2296.29	127509	2649.79	321810	105111	49.2198	34989.7	13549	2810.27	84056	17990800	404980	3411.33	7239	1276.09	492.974	405.084	229.862	651.006	1256.19	165.113	1104.23	731.522	80796.2	18530	1562.07	579.17	1037.1	106.582	159.46	1544.25	9079.28	687.949	26855.9	5282.42	721.423	969.125	83992.5	123080	3330.92	563.847	39311.3	427.217	175177	14455.5	539.375	85305.2	726347
98	92921.2	1824.67	168048000	3764.32	240569	33220.7	45.2808	5174.48	4314.69	876.08	23612.7	710295	6162.34	3506910	1588410	487.331	168811	641.516	433.441	378.94	3866.26	235.426	918.43	5081.11	733421	1328.18	15882.4	2599.47	1413.82	100.934	126.574	18631.3	1463.76	249.511	33737.7	507.488	858.543	3614.12	59927.6	77191.5	215348	3067.73	1061.59	6478.4	15503.2	3096.46	387.369	99619.7	4425.64
99	1151.76	4293.45	3453360	7502.85	2356500	29127.4	42.9268	2412.95	18120.4	18867	43843.5	6561.34	2160.96	12155.1	2322060	2728.9	147329	1746.43	904.563	960.728	10494.5	344.016	1675.33	35231.5	144999	1782.65	3236.79	853.732	2329.98	71.2457	59.0027	3629.86	217.375	309.511	38752.8	6755.37	2925.25	95249.4	2706.37	1199.63	50174.6	640.52	385.42	13595.5	14488.9	2492240	1715.56	47974.4	84940.6
100	35224.4	13609	50468.3	12826.4	6150060	11529	42.8739	120586	4235.84	10164200	18646.6	16083.1	8469.32	6213740	31026.9	55677100	22735.4	1693.06	229.984	890.684	19977	225.089	1850.11	269087	11643.6	680.942	5065.6	793.855	189142	59.8033	128.727	683.64	313.934	399.063	26986.1	765.584	1361.37	1444.9	84213.5	2072.17	1760.25	518.181	1167.24	468.48	82257.8	15808500	728.3	203680	11940300
101	12990400	5247.48	657395000	2260.4	1765.83	11758.2	42.5992	1363.2	65102.8	1900.97	6112.96	959977	4085550	19279.1	15978.1	16916	7686.21	4414.91	1937.29	436.762	3330.73	197.363	1503.02	8463.16	37147.9	1412.5	22429400	990.679	19933	100.782	128.325	2101.84	2980.49	930.447	8113.71	1724.67	977.907	52035.3	40284.8	3078.02	23575.9	304.812	13728.1	6365.88	71644.6	80177	564.095	616953	30528
102	15682	996.751	4269.07	2006.51	88144.2	13081	52.5544	241138	209763	10962.9	69759300000000	31706.1	782646	1398030	332756	650009	398796	935.02	276.07	1062.89	2011.06	250.138	543.472	63584.4	466521000	775.411	60287.1	661.197	1130.58	102.457	115.968	3943.8	971.766	469.349	947610	54498.9	2081.14	1251.33	7211.27	9585.7	34654800	1386.66	1483.33	57538.7	479873	1094.59	437.662	131700	6212.83
103	5567.35	1465.37	324688	1721.36	4982740	37292	43.6061	7862.4	4743.93	5950.32	194948	2567.76	137856	46902.3	10273.3	724431	779.507	2296.66	345.952	327.828	1750.93	420.632	867.999	109578	24542.1	10354.6	37172.3	805.806	6647.63	92.043	108.743	1407.82	19678.7	1167.21	29106.2	418106	858.391	19669.1	114568	4788.67	613622	621.946	676.227	2602.86	1579.91	8933810	636.753	108826	1564160
104	11155.5	12830.7	40786.9	1879.74	2824.1	110731	50.9353	1863.51	1157.51	575.698	853382	13576.8	7470.92	56170400	21113.4	30645.6	3258.5	629.122	517.037	754.916	2255.36	230.73	6689.28	38605.8	23392.4	2142.36	323831	453.576	940.017	116.43	127.621	1006.64	9114.3	202.839	1744.52	43051	496.037	1755.5	665798	17913.5	16725200	303.342	353.719	703.634	7085.66	1943.59	643.506	747781	5876.9
105	50224.8	4167.94	10177.2	3660.4	806120	344015	32.3477	46061.8	24347.4	7259.67	10248.1	16889200	3470.35	1320710	18499.7	552.657	34755.8	1000.62	272.585	502.37	11285.8	156.604	2622.1	471888	3857.39	2405.8	890.333	1424.94	3202.49	104.198	135.847	342.409	769.73	1215.56	13681.4	8225810	3810.3	39634.8	4898430	26857.8	22940	426.67	1922.7	1367.86	31223.7	55151.1	451.398	20739.6	5026.33
106	3146.26	1702.15	90896.5	5473.1	101861	245513	31.5812	1242.34	83869.3	1431.13	876.761	105271	83814.9	4941	200919	6836590000	159518	548.872	140.344	1538.55	5915.32	189.202	689.213	14757.1	2290990	3441.38	1335	745.229	441.077	110.983	74.0477	258.127	3308.78	364.057	8777.58	2233530	961.31	3826.66	464087	17085.5	41264.8	857.984	1034.37	530.384	7016060	19052.9	801.504	71214.3	1052.18
107	1028.37	19443.6	1803.19	945.669	61580.9	243620	67.2104	2072.11	1904.54	1137.12	187289	129251	8204130	167578	18769.6	461836	10653100	381.839	584.761	1107.86	2121.89	183.033	6011.86	159345	457106	26220.9	1153.99	252.139	634.313	114.24	119.858	475.897	8858.05	407.634	13394.9	209682	445.782	1205.07	362461	1300.1	2772.91	368.319	799.485	1014.5	4217.47	183234	417.015	116424	3011.4
108	182091000	14433.1	3162.14	3057	103556	12877.2	40.4182	62060.3	2946.98	3657.1	9997.87	223009	107184	1649840	1972.91	2878750	2034.19	788.827	712.537	594.577	10474.4	219.073	1172.61	553986	22920.7	24967.4	158697	828.95	1517.92	101.648	121.079	358.932	14246.4	424.232	4568.07	806.329	758.947	2744.66	7047260	3288.64	8568.97	344.976	11925.9	1491.12	4573.5	13100	626.425	54874.8	77725.6
109	1074420000	1818.41	10806.7	2980.35	123328	215297	43.3405	73117.4	3519120	381676	110034	193241	1912.11	1421460	28992600	112341	1538.95	1121.79	370.484	210.181	9438.03	202.757	2012.85	9488.65	1433590	3300.65	2530	908.009	18457.1	91.8224	162.784	2168.84	1929.06	1957.2	46351	2403.23	751.38	1944.72	25984900	3380.55	96927.2	523.831	824.292	767.823	33559.9	2517.65	562.187	417781	88145
110	31503.9	2383.32	7025810000	5354.76	3846.26	3524.14	50.9336	133366	11803600	9318.79	198818	3722.49	5055.57	66988.1	16922.7	88422.8	332930	1103.36	1009.12	514.65	1291.97	135.023	6412.01	35920.3	6080.2	1413.05	1753.25	1383.85	6695.27	96.253	127.166	9125.94	722.811	2773.7	11594.2	47542.3	9354.79	37844.9	204768	5146.06	6924.84	902.853	1562.57	6308.62	4111410	750.697	589.249	17218.2	11508.5
111	72880.9	2612.29	1769.3	4540.75	7510.29	68838.4	62.3196	1253790	1783.03	90139.9	755129	746638	1754.8	3251.22	62202.3	401272	1334.13	378.567	244.736	505.563	4336.52	188.54	2289.92	6119.31	5778.56	3753.23	2388420	1027.97	27877.7	78.7332	91.3245	2345.22	93885	342.794	25557	36923.6	758.409	1574.87	1555110	3944.43	12667	285.864	8336.5	1227.42	3877.92	9620.68	5767.58	202659	963052000
112	144364	12173.1	26794.2	3894.79	71259.6	9594150	38.9305	190777	2810.41	4517.95	5967170	43898.4	761.133	570947	2844.83	20375900	17080.9	555.209	416.205	290.071	2177.01	182.571	550.907	35459.2	4786.81	7604.82	9014.01	621.955	2226.78	87.5971	131.102	1249.9	31625.4	1260.28	1226.41	65964.6	1469.2	47931.4	760098	8336.16	16929.5	693.091	2210.13	1837.17	13569900	13921.4	279.687	2059.21	18528.6
113	141858	4942.56	2486190	555.809	756747	22283000	43.0311	2405730	5632.77	631.433	230054000	12065.4	2464180	44216.9	226861	13160.3	8960.22	1394.21	605.606	1510.19	1713.74	200.584	457.289	462060	77912.6	1688.37	5316.55	951.993	4878.2	122.644	61.7619	535.453	700.315	1335.99	261158	39984.8	861.529	248527	51288	32003	885914	412.38	1571.93	2269.98	176276000	5754.43	298.422	71211.3	687.206
114	13333.8	2124.53	737765	11172.7	44500900	10302.5	43.5147	1108.46	37984	12632.9	15080.9	71073.2	46264.5	19155.7	133639	4261380	12348.5	1456.37	741.174	640.077	2432.72	199.18	823.87	1226670	179403	942.488	1330.89	506.14	3761.3	71.4193	125.387	2242.88	1002.64	345.453	708928	124566	5632.79	99287.8	44291.4	7351.05	15953.4	870.105	749.953	945.143	644434	7327.37	1138.14	51722.9	7530.71
115	54981400	479.555	13992.8	1113.27	413588	9412.65	52.9022	21602.3	76172	2839.59	539.718	74121.3	357490	4047.95	3768230	1927.37	6454.28	971.737	445.964	1098.56	916.148	166.38	1515.21	11682.2	139614	609.729	3645.51	1694.59	4981.09	98.3218	71.0596	427.22	2569.59	277.015	560.797	2317.14	1410.67	3051.84	4936.8	1469.9	33115600	311.207	2110.16	638.332	1331.58	2915.97	744.446	128305	399879
116	256753	3608.46	15437900	19252.2	151149	14038.9	50.3508	2331.52	12776500	15706.6	2834.25	5795.16	1000330	911431	236164	26598.3	2550.49	846.374	325.709	319.69	3422.14	183.514	3342.3	768480	391905	1448.5	105739000	571.72	8537.52	144.971	98.2144	4036.02	2411.62	456.371	1980.06	14243.2	1056.89	5053.59	686111	1287.49	8601.09	231.731	4702.21	1186.88	2415.13	48093	3983.5	230335	37896.4
117	61627.4	18621.6	8307260	5917.82	394791	40044.4	42.9772	5144.2	5583.76	36638.4	22738.4	3933210	1825700	340899	474487	315.469	401931	3712.54	394.183	1339.53	2058.79	165.01	1262.04	68287.5	13681.6	1638.55	71063.3	1019.9	942.631	84.4532	104.697	533.984	1769.36	533.054	11633.8	4312.94	624.047	5258.8	620164	2301.41	3012510	575.85	6576.75	818.543	693942	18292100	1129.77	1101920	10381.3
118	21607.3	25467	242232	5054.94	473.215	34809.4	38.7345	6751.74	1661950	2409.05	2713.45	33384500	21367.8	31708.1	14730.9	12451.8	2515.1	776.957	279.631	3079.52	3429.64	156.106	1319.42	59211.4	31747.9	528.934	7285660	723.53	393536	95.7685	93.7414	40127.9	643.033	699.887	282026	77112.3	1188.48	2860.93	4858.18	8265.53	3414.35	270.652	1382.23	1288.43	777124000	40272700	589.383	18920.1	940343
119	15463.7	9378.55	1015570	26563.6	121711	159215	45.5748	160765000	224929	2016790	107257	4695.46	342427	6753.68	12524.1	53200.6	7760400	458.407	385.165	936.341	1203.58	191.336	1733.19	519688	14320.5	17439.5	36229.3	1833.57	6113	147.624	119.02	6101.41	4233.13	272.466	1006.77	42421.9	1530.78	2029.89	18614.7	2881.43	8395.76	230.087	14886.1	4520.44	2665550	815668	909.907	244896	21043.9
120	25968200	1350.02	863.577	1874.41	2599630	1752.6	38.7562	50830100	44218.8	2733.04	4649.56	585940	7103.97	8000.44	698.9	15534.4	20332	323.008	430.89	870.757	45003.1	244.054	1401.14	200577000	211663	1394.78	271385	1048.22	1848.12	83.1821	85.6722	2230.23	2459.1	480.13	47196.7	9096.66	50281.4	2509.4	519940	17773.9	6409.04	256.586	3591.85	385.269	3855.81	7062.67	824.091	11206.1	167665
121	5235.8	1672.26	12489.4	2845.98	36454.8	120623	52.2734	5971.84	1177.47	94210.8	7569.21	594081	6166860	124318	20137.5	2125150	1636.74	553.627	797.395	337.259	2294.47	163.642	465.977	4541.59	9061840	22237.9	29296.7	2112.12	10566.1	68.4423	121.342	486.02	13143.7	227.803	8691.44	676.934	1063.03	2329.97	402448	5596.07	3357.94	563.271	7495.4	545.348	2348.75	8512.82	431.401	16640.3	78660.5
122	80804.8	940.738	596965	4738.98	21283.5	50159.4	46.9322	70400.9	81477.9	1719.83	17658.7	44844.9	21306.3	1757360	4954.13	26075400	40504	5602.89	354.012	503.449	2401.65	133.799	1281.79	11188100	158001	1541.3	55953.1	339.206	551.088	77.2152	175.905	4993.21	44524.9	509.598	278371	40908.1	997.054	431.526	7616.55	45209.4	48483.6	1681.17	1076.45	516.107	16791500	2242.51	2037.63	112748	533.708
123	15563.5	2672.12	6067.41	75103.8	119171	1168430	38.327	31594.2	395.111	32698.9	118090	19680.8	7826.37	164918000000	120200	4529.47	105423	643.29	1841.24	1919.85	5244.5	172.436	1415.49	1181420	10980.5	2518.82	23708500	1090.36	1534.63	91.3848	118.945	7843.71	958.655	550.74	2942.18	1110020	4391.61	27876	44346.6	13883.8	1762.76	1297.89	1469.58	632.513	1706.84	43786.3	367.935	209210	62246.4
124	166383	3393.56	4329.34	561.341	25513.4	2680.09	34.8261	7189.26	843.912	35986	7687.19	1607090	2680.04	711027	90799.3	6372.87	669079	3483.63	216.594	530.252	2123.89	164.509	11933	447602	42447.5	5159.37	126963	1676.72	3108.59	92.2767	86.2388	46397.9	7177.3	611.466	78369.4	5838.27	6037.06	3810.18	40160.8	1322.71	771104	682.108	1520.52	1158.57	23483	602389	391.07	506550	12569.4
125	1106760000	1514.36	804144	2806.28	63885100	42461.9	42.8218	4089.37	13317600	887.526	1704.43	12347.3	122235	9279.12	650085	1981580	11543.7	339.903	618.454	495.619	2314.68	228.975	1800.96	20297.4	21394.3	429.169	207787	665.698	579.318	128.717	72.1636	2834.13	2262.23	265.92	832.272	978461	1923.86	312550	3875.99	20022.5	25106500	853.422	1156.28	603.527	1052860	129953	364.035	167952	53241.6
126	3078.25	2319.61	570955	17488.4	3981.22	65842.4	40.8323	1134960	2306230	6142.28	19217	4212.77	51556.9	278138	78514.3	83500.9	12775.1	568.114	338.05	483.512	2331.62	228.634	619.64	1958.19	35866.4	2539.55	1165.65	714.775	1388.83	118.873	123.833	4460.07	425.459	285.004	173553	5154	2641.62	1096020	21603.3	86133.8	5766540	494.682	588.755	1762.08	98996.5	17473.2	956.312	41609.5	558920
127	17612.8	609.04	5854.88	14215.7	2507.69	13325.7	37.9066	459217	10934.2	2099.89	47398.5	9234290	329.935	51273.5	28423.9	4392770	115522	783.545	2270.8	653.445	5339.01	261.741	676.672	2858.26	120665	15922.5	2347.7	716.367	4219.22	72.6266	98.903	1041.11	613.83	338.469	20540.2	54218.9	899.686	1552.45	54988.4	751.973	5749.51	837.403	1054.55	836.247	2591.43	37528.6	594.148	53516.6	133137
128	64603.6	9013.3	53849	3575.83	43160.9	465769	45.68	1489250	42032500	1697910	39539	699691	1526770	63990.4	15953.2	1819.95	4612.98	711.924	483.957	2612.07	15231.7	179.353	6438.07	30964.2	5816.55	1308.65	1412.07	476.316	745.513	69.957	115.967	1799.04	7173.33	585.529	79753.3	402437	516.668	4873.45	175513	3153.82	486.096	543.229	473.366	904.859	3771.47	1578.77	799.669	3501.27	10048.7
129	4721.56	2770.21	100160	745.426	13492700	6624.82	39.165	14993.5	6330.73	326004	74331.1	128961	13421.3	2283.34	2786.52	372858	1592220	3438.9	320.452	551.448	1960.69	200.924	602.31	1321340	3730560000	382.036	5401.4	432.3	16313.7	150.319	122.48	2684.85	1755.8	620.489	33931.8	80834000	2400.57	2279.52	8590130	16501.6	298407	209.606	42654	866.932	12018.5	660.465	3265.67	2404120	3324470
130	65772.1	9140.76	3527330	7247.7	24183.8	917097	48.9693	3479320	110709	3420700	12184.9	12682.2	2653490	41505.1	1550110	46827.5	933398	2526.99	591.606	1166.89	8417.86	202.142	2592.29	7433.36	786.249	7206.78	17307100	903.413	443.557	89.1577	73.6865	468.662	267.69	458.16	629.468	14149.6	11722	277230	13683.9	28002.9	18833.1	482.408	359.807	1255.43	58773.7	18019.5	475.631	1489040	8362.48
131	61779.1	993.893	418937	12760.1	14137.6	3515.76	40.5182	3549.38	19497.2	1260.33	22260.8	5974.6	18960.6	22117.7	15359200	2139.68	85839.3	12617.4	404.61	343.919	7000.52	311.891	1577.5	62117	9759.59	2311.07	3121.07	916.391	863.442	107.034	66.0718	688.674	361.2	444.754	134898	6290.39	500	10760.1	9023.18	13321.6	1965240	297.895	1537.84	409.328	10137.4	1773530	2570.09	5184.48	75170.8
132	292696	8189.8	643735	6533.2	31495.3	72181.7	45.8747	235137	1609.42	9655.53	27838.5	3845770	1034780	21978.9	18991.8	18810.4	5470.1	587.273	771.325	645.705	25836.2	275.187	1812.62	10480.8	182757	107789	2729.82	1291.7	616.272	80.9737	74.2411	1359.43	3887.64	434.098	6003.66	2138.59	4761.71	5591.68	21519.2	7670.64	8731.89	617.999	8321.9	17758.8	1277520	86652600	1063.7	55052.9	677915
133	34511.1	9016.6	147607000	500.583	7934.09	41114.7	37.6957	7861.64	6466.92	5129.52	39514.3	66606.9	6133.4	8003.74	39789.8	43583.9	313879	1303.18	187.286	454.902	3679.57	185.656	909.395	465807	4273.66	3619.81	457018	294.584	14486.1	99.1794	51.3473	91008.8	385.092	296.847	9485.16	16759.2	1236.17	909714	17486.9	638467	21538200	321.281	3930.85	1317.38	10879.4	16183.1	719.856	104667	2041030
134	40146400000	490.405	1134460	1202.57	724709	56223	34.1892	1313600	5576.1	2254.57	2058.48	8263.67	5053.05	975235	297471	2132.39	67612.9	399.4	657.209	1314.4	4855.62	170.878	2239.46	16199.1	473848	824.682	93870.8	1746.88	5871.4	117.913	134.831	192911	753.189	1076.82	5466.4	580832000	7039.17	58243	99388.9	4152.81	2793.13	717.877	5225.98	1098.62	16894.4	9575.33	1650.89	47668.6	1401.74
135	8716.26	996.44	1442.88	52383.8	929512	199961	50.9809	4922.91	916476	6337.6	3181	2114600	1028.86	65191.2	3486.27	165480	2174.69	249.087	276.078	263.014	3590.03	269.316	834.204	1008.88	462671	944.262	480207	543.001	895141	80.0709	89.1808	40357.1	2562.48	372.506	24189.3	4295.65	947.485	1144.6	8420.29	58178.2	10938.8	1474.1	585.861	879.589	1637420	2074210000	596.835	15822.6	444.415
136	2275020	1375.45	25332.4	925.495	622.931	5850770	38.0674	98131.2	98672.1	41458.7	55221.7	264492	18230.4	183852	9233.67	976.455	68948.9	654.524	128.896	1386.6	1696.58	219.507	2509.19	128027	172472	19401.6	1964.68	447.938	1714.02	77.3362	83.4876	4598.65	4457.08	332.824	3008.55	236004	2069.37	10588.9	204991	2630640	93619.2	309.366	1767.25	2968.75	156920	11305.8	1025.52	9244.85	12986.1
137	1367070	2385.6	11019.2	19424.7	586575	1783.75	39.767	927597	6475.64	6578.98	2515360	3571080	2163.21	146222	46103.2	1282100	7776.76	1593.69	855.696	225.219	29286.7	178.179	560.461	13523.4	491161000	1340290	14349.7	1983.76	1879.78	117.521	130.953	913.974	3215.69	405.737	12375.2	24368.1	1280.34	7788.24	197599	3058.26	28060.7	522.744	1311.5	1108.85	18800.4	1310430	507.127	25898.2	119201
138	14267.5	11064	8199.59	3536.89	5801.93	1280870	38.7222	439406	705017	465.973	2846	26318.1	10064.8	49481	1094370	5307.85	326.924	1311.54	596.3	1834.72	1881.71	175.411	825.184	29369.7	25002.1	652.038	1379.46	513.41	4137.28	101.154	131.587	476.983	6337.97	510.951	2569.8	6324.41	2908.56	238738	168811000	33074.3	2658210	903.218	6316.68	1634.56	10155.9	12579.5	500.57	72228.1	27362.9
139	444521	29902.6	11342300	849.684	14528.2	5537.02	36.466	1369.17	1949.99	2056.6	102127	1428630	4385.97	37488	7605.89	539.024	6029.74	3433.5	773.164	1934.58	1411.59	205.728	3980.53	4369.37	43154.4	1429.51	25144.7	1272.32	6222.08	78.7008	85.0328	905.739	1040.96	1146.74	82205.6	319.556	516.673	985480	112507	2847.09	33114.3	354.866	4792.68	875.796	6796.09	43584.6	596.712	79313.5	10743500
140	314659	2902.61	13385.3	5672.56	80661.1	10323	41.9332	30180.2	167972	395.487	588145	17199.5	6109.04	31710.5	120596	542690	2523.43	700.365	1315.46	246.074	950.604	133.545	1684.74	479281	524957	3008.89	42743.6	313.68	1982.25	127.27	113.326	1543.26	4330.01	613.448	12664.9	24119.2	449.992	3536240	3978.14	8549.21	23327.6	2595.82	1257.69	489.055	48771.7	4326.47	1570.84	1210490	6944.18
141	52422.6	698.355	7906.01	17929.3	962.98	2219.79	44.7943	4281400	318.526	48786.2	6303.98	60877	1222.82	3386140	397586	9637.68	7138.86	1989.42	213.656	1513.06	3274.43	186.032	504.986	2403.78	2783.81	2905.07	4171.53	1029.87	18124.3	108.607	147.348	536.733	454.82	390.036	1448.43	2162.59	542.894	1152.51	27649.2	39187.4	89765.7	320.973	1324.93	4562.86	94238.5	865492	502.542	45987.3	1389.36
142	122613	3974.66	653594	851.935	318069	1530150	55.1407	46252.9	11446.3	102292	308128000	67633.3	19718.2	256055	6689.65	95774.8	257377	315.937	145.783	1287.73	14949.4	200.925	482.673	14268.3	10518100	2390.88	360.281	531.422	2935.75	112.707	138.086	1428.26	504.508	1557.23	806.738	9628.31	4714.83	28657.6	93990.6	291057	45199.5	258.087	6465.04	374.859	289725	85165500	349.265	27543900	8366.42
143	136946	9425.21	149663	6106.82	2426.88	4856020	43.4562	109615	4625.87	34361.9	80985300	19044	1287310	873.784	4259970	99294.5	680593	1679.82	1009.66	1600.74	10047.1	196.645	3242.65	3742.53	4356550	2237.99	1001.1	507.393	23813.6	159.963	116.1	19387.2	319.828	1018.63	3547.44	437054	1951.39	23293.5	198562	3842.31	3321.87	1614.49	13668.7	3384.95	53938.2	406009	1951.75	451432	1220.74
144	14688.3	909.259	6609.73	1653.33	34923600	809301	29.9622	2508.96	761.626	1052.72	237143	165743	3148.25	12898700	465190	38145.4	80008.3	627.468	938.617	445.466	5369.41	192.703	3944.21	3109880	543414	4776.37	8195.66	491.057	8778.24	102.531	114.307	1002.38	2109.52	472.572	41561.7	3518.34	7618.45	43596.5	74208.4	191927	97059.3	386.184	2829.4	950.474	13216.9	1889960	2794.71	84635.8	12515.9
145	143264	7814.92	52543.6	88955.9	4901.9	6659.58	51.4112	342862	1658.27	16356.9	8003.58	3738.42	86713.3	43174.5	15568.5	14414	4119620	1114.08	290.559	739.133	7884.35	156.661	5320.81	5503.58	4284.97	8698.92	3132.25	1659.76	658.162	76.1836	66.8698	11436.8	305.665	225.521	42300.8	3650.05	2023	88150.8	2601.83	65705.2	334673	489.615	1232.32	4890.34	106291	74369	344.058	76238	205072
146	1314980000	2269.57	3943.64	65229.6	95665.6	1687.61	54.4834	137086	15317	39140	338135	4136.06	240.68	674643	9818.69	2216.28	6834.45	895.892	1077.78	1451.08	2366.35	171.094	419.452	510413	4573230	41526300	2511.01	733.844	9227.98	100.077	57.2106	1507.24	3042.06	364.057	2763.34	1847.67	18569.4	3735.91	18765600	9786.46	30903.8	1052.31	2185.04	6761.41	10437.4	229964	690.215	532093	1622460
147	48446.3	15154.5	8172.83	2077.47	1071970	244433	47.8064	19206.3	1626560	9469.44	3773.58	216916	1084600	19295.3	49396.4	17762300	19109.5	652.056	473.496	581.355	5679.18	164.513	2236.84	615306	207922000	33902.1	2794.74	2016.3	2691.69	102.765	126.993	1262.67	1033.34	568.332	8653.9	34398.4	6665.5	673.434	155685	294987	220773	283.074	696.323	630.956	70855.7	6618.56	737.508	35164.3	8404.78
148	31426.7	4470.96	30501.3	5175.85	130793	31157.4	57.7258	2157.36	769.068	2304.82	801935	88478.2	1145.55	34260.2	430286	126873	22683.3	811.448	603.651	448.712	2658.47	304.734	1393.14	10002.7	33929.3	792.898	2384.94	1963.64	435.541	134.932	124.971	325362	2918.28	445.288	1207.56	844.085	2262.87	11429.8	55034.1	4318.71	40500.9	232.565	3212.75	756.278	5496.89	757042	885.946	605192	5257.63
149	196885	2234.29	30282400	31000.2	3080.27	89211.4	48.6805	8314.75	2097.17	1688.18	318466	13169.2	17261.9	214305000	1550740	30086.3	1053930	1578.92	375.21	1477.35	2894.52	239.483	2512.35	158388	2671.11	408.597	44834.6	2477.28	3502.74	86.4768	111.632	31873.7	3343.26	324.507	2351.94	14471.8	1605.33	1310.12	396255	3796.71	4433.71	504.022	628.768	598.584	38221.7	2704110	841.993	16664.1	159925
150	187073	1943.07	6594.08	4987.23	109445	52988900	34.8927	136837	5795.67	3142.75	9808.71	840705	14045.5	776439	553028	49616	943.161	618.055	2636.36	1819.09	1800.7	170.592	972.555	1355.36	297914000	18155.8	2756.98	1558.27	1486.6	86.2418	104.583	527.298	279.207	265.91	45189.1	3010.68	931.241	1676810	173484	31993.3	5563040	560.889	921.281	915.683	2643280	378584000	753.91	1516710	224067
151	179790	2840.73	77912.3	8078.59	15118.1	5932.18	38.9822	4633550	19493400	2029.11	565349	2889990	1739.79	297224	60701200	432925000	539537	585.446	395.852	528.887	1063.17	258.451	845.342	12195.1	1972.99	33410.9	114919	921.217	4763.91	144.117	98.2632	8360.46	603.653	279.798	87388.7	72475.9	52098.9	21228.2	2867360	65536.7	7192.76	253.395	650.178	1331.66	21664800	19458.2	356.605	1572270	45740.7
152	1304.88	1716.16	3274.59	11012.9	9752.49	78626.5	39.3388	44531	516773	619379	55941.9	82071.6	283502	597975	21333.8	18322.5	4161.79	364.846	203.453	414.307	2952.75	198.697	13318.2	5429.51	20892.2	117661	4734.12	482.959	2000.92	122.576	111.853	22994.4	13196.5	267.154	3136.09	19908.5	910.964	2190.15	8896.39	10628.5	2463.71	279.671	2349.14	702.628	2773.37	13356.5	1680.17	60798.5	7036970
153	6387.17	2956.78	7985720	1540.98	971.586	2465050	41.381	631313	31539.5	8877.69	1531830	2896.33	23416.3	17166.4	1614.28	13616.6	36931.1	384.793	365.434	2348.04	4632.49	220.852	516.08	4364.85	837.07	1511.19	2577560	1007.32	6985.76	74.0942	101.86	5521.69	452.467	899.385	10399.3	6615.16	474.058	1171.71	9433.68	5921.77	2096.14	1858.59	1873.41	1524.73	1807110	29409.5	395.616	20014.3	73785
154	17635.9	1652.57	607750000	91181.6	59372.8	269326	59.2831	55585.3	1216830	20412.7	1752.82	3647.3	22098.4	6181900	838162	2216610	1221.11	452.282	1026.29	986.84	1120.14	203.731	2105.79	2452320	9939820	3285.91	2905.85	579.387	1678.83	112.546	38.3072	6932.63	2554.89	334.923	17461	1535.81	1080.1	239094	1450.51	1038.41	39133.7	455.197	5355.41	829.632	131518	2714.98	1820.8	41585.4	17538.8
155	2861.18	1051.55	15161	17092.2	199052	36863600	53.7567	12546.3	1917520	384.887	8711.15	4533070	5263.72	62412.2	17030.7	13910	873.61	268.144	515.372	1077.55	1276.48	188.385	7598.77	5180.03	42608.6	19297.7	6258.66	690.818	5608.56	86.3623	90.496	346.801	1708.25	850.79	1492.51	5921.62	2906.75	1305.59	50406.2	571613	21316.3	397.516	678.705	852.553	1251190	4242	292.445	428677	271625
156	12211700	2322.74	1504390	1088.79	76469.1	955.887	44.7432	70754.7	137995	68075.2	4351.77	1439850	121723	46001.8	18538.5	939998	166282	830.461	273.319	1132.57	2046.82	199.908	1738.28	3208.49	954674	8546.23	1865.3	2489.58	9630.69	98.6076	51.8109	664.948	302.764	713.59	24000.9	9057.62	10140.4	30236.6	442252	4665.85	22813.8	330.289	800.99	1908.78	65327100	49454.7	411.671	1440780	1734190
157	7691.95	8968.87	4640.61	1760.39	231476	3025.45	46.5544	257788	7067.78	42307.4	79096.8	31423.6	37053.2	179469	5834.66	43225.4	17785000	5547.45	217.272	633.743	1574.69	214.746	703.732	653.221	1057550	1370.01	1185900	452.034	328947	86.3343	77.7268	3620.6	1389.28	619.017	94422.8	395.017	2562.83	11432	725.597	902.323	282313000	579.59	3543.44	1298.67	2027.77	169175	769.538	47625	204183
158	97332.3	14033.7	11039200	25940.3	8066.48	8108.11	52.9051	1557.85	16883.9	203732	6884.13	236587	32682.9	4177.22	3987.66	4686530	4753.71	1024.45	511.577	903.461	7995.6	250.975	3514.45	24850.6	491635	1315.54	9317.63	700.545	602.321	73.5434	80.7772	1527.22	716.185	710.735	693.524	2006.33	1356.27	25693.4	1610.55	1154.08	43531.4	238.941	3976.43	1406.23	13702	29436.1	652.768	8540.08	51347100
159	1082.15	827.048	822628	3366.02	61813.5	20983.6	43.4042	143763	534094	7084.37	3637.61	48639.4	43000.5	274176	19781.2	22566.6	83369.9	1056.31	261.767	1810.38	1008.73	165.542	337.899	7043330	96701.7	1559.13	511565	445.797	1238.4	100.478	81.2999	458.183	2136.39	236.214	166863	87633.6	641.089	122069	516348	17808	183305	358.6	2083.28	977.905	36097.2	4499.92	629.9	72619.7	86325.8
160	878472	2922.37	31364.2	651.968	251571	21392.1	54.7425	36200900	280489	277505	60168.6	4559980000	1602.99	5601.47	23804.9	35617.8	69561.2	786.206	555.74	1106.96	10192.9	159.656	1987.06	633.74	2822060	14147.9	1147.53	404.927	3250.92	89.9837	119.413	1224.93	3522.98	503.945	680409	3047.07	3723.91	95142.5	454839	50044.6	25979.3	1065.56	3295.87	4725.81	80656.7	161273	2906.78	138356	86342.6
161	181370	14412.2	3588.95	826.539	62980.8	173544	42.6448	18143.1	9021.4	176066	63754.1	4649.47	384939	335896	16954	46305.7	3425160	5521.38	445.81	378.012	840.369	208.938	19360.6	20047.3	439701	178354	21309.2	423.816	6291.32	113.851	81.66	895.396	5169.7	1365.28	16497.2	180414	570.171	558003	10374.9	1932.74	93566	372.991	5833.58	5033.35	381486	318794	2736.26	1199820	98155
162	41199.4	815.375	3604710	9838.98	16249.3	7038140	58.1273	591422	9984.87	1752.76	11988800	96245.8	18742.7	4467.26	15547400	2210.8	59861.6	595.187	140.023	349.069	687.64	204.243	1958.29	13586.5	109178	483.765	73087.5	1181.88	5550.81	98.5113	64.9165	4034.73	6333.42	673.175	9131.92	37468	13364.4	1037.05	86020.6	18548.9	65986.3	324.168	323.297	3573.41	413679	62908.2	489.25	84613.4	142941
163	109850	20100.5	45018	17782.8	6116.7	303920	36.3748	77566.3	15923	1510.63	8870.49	5480750	2940.61	25519.8	34588.5	1521230	876272	1603.58	605.484	21125.7	2193.84	291.051	1712.27	5133.46	100530	2194.87	1473.68	763.813	3501.12	134.266	107.21	15716.6	1910.63	671.529	133404	2155.19	1951.72	18559.7	223851	577354	803.465	799.563	8044.14	1862.66	2853120000	26710.6	695.742	71578.7	16290.2
164	5428320	1465.31	37178.6	4178.1	31733.5	325002	52.71	3067610	15691.4	924.792	8495.37	50307.5	2529.39	5857320	157330	13280.9	24502.4	1043.56	953.939	652.062	1790.09	445.62	1209.16	149446	196785	240.981	11921.3	1482.12	1742.39	142.898	104.191	12760.1	1418.88	173.659	8207.05	630789	5506.75	16472700	31934.5	5797.8	1934240	357.858	6503.44	489.065	249618	113193	1175.43	1497440	5441810
165	61051.7	14845.6	11585.9	3884.65	1414340	3591.31	61.9235	1297900	88591.4	33177.3	2172.7	2375.37	15513.9	18214.7	3713.2	26459.5	25159	284.868	159.51	381.51	70900.5	167.374	3095.76	79822.5	5670.82	1765.33	2885.34	1332.98	803.845	88.5295	109.579	760.101	10103.9	2364.92	3081970	3791.57	609.077	2296.23	159756	21814.1	8712320	217.683	1906.11	755.024	1222550	6762610	435.294	3635910	9889.9
166	949772	2719.91	5800730	8896.77	2157.61	2650300	44.5749	860.032	53685800	1633.25	574381	7243.61	68457.1	49269600	103200	5239.59	946.536	1292.9	321.582	8360.83	3202.9	194.026	425.817	18331.5	12054.6	769.102	165279	1744.64	21516.3	85.3855	87.0389	2895.57	4890.73	327.007	60387.5	2771.4	505.211	10154.6	4100.93	3059.11	122708000	272.874	17953.9	1135.43	19169.6	1345.28	441.253	15374.9	2345850
167	5192.76	3869.57	2520.77	10707	5724.21	17422.3	39.0391	3922.48	3754210	463.558	2857410	754330	36270.6	7178.3	32217300	8759100	107528	367.084	314.591	675.292	698.415	260.871	903.063	6636.48	35176	964.021	210918	798.564	1009.47	106.11	70.6575	1415.65	2250.42	279.594	44025.7	17342	795.729	992.458	1914880	30154.7	110817	1090.17	639.85	1549.66	54581.3	92065.3	699.702	43992.2	28944.4
168	4121.09	5350.46	1334.88	70353.9	35384.1	13669.9	46.0025	9813430	54302.1	468.463	603923	177672	4537.43	7528.01	641189	411294	9885.74	1236.3	512.022	1402.78	1793.8	259.64	2139.93	11636.4	704.442	21735.7	1529590	614.343	1523.94	89.8182	81.3109	878.012	208.59	340.733	191582	54084.8	654.393	571.275	93600.3	3746.68	3175.91	292.185	462.861	411.947	16864100	3941130	753.962	47913.2	9554.48
169	25578.1	901.622	15963.4	5416.24	688.638	42266.4	47.906	12864.3	5609430	2532.89	29179300	5610.48	211025	4692.01	7186110	51788.9	23010.2	1748.14	623.012	1140.46	866.755	236.714	1695.57	1013270	732406000	9623.16	8880.89	706.22	1803.13	134.277	83.7902	64739.3	564.547	361.306	42156.1	130778	469.649	4259.71	6574.54	22303	1680.62	562.203	419.496	1044.09	8564.88	30762.9	728.456	159111	2661.52
170	69009.2	1017.51	4386.01	67527.8	4610	15153.3	37.9045	5850170	21240	10003.4	16594	7223.45	5963.56	51634.5	1406.77	1646810	8479.39	504.315	231.633	4363.6	1124.73	157.409	1882.86	47258.4	285793	706.028	16912.2	738.258	3760.19	113.359	116.439	2100.58	313.779	545.036	2706.84	1497920	2612.47	7119.38	20015.5	7844.69	76155	1920.7	2927.65	774.463	5805.16	4035.8	576.859	53072.4	2030.33
171	5697.85	3287.88	900.476	3607.85	64107.5	2974.81	46.32	2638.6	84866.5	10169.5	2232430	196391	533313	125538	2963730	5733.4	7803.44	705.732	2616.17	526.182	3435.42	150.994	405.158	33315.5	943.892	2690.75	6643.52	1019.4	597.388	93.518	66.6272	10983	5801.7	224.337	8308240	33481.2	1706.5	12350.3	60558200	12365.4	177724000	951.367	1556.46	1052.46	14684.3	84895.9	504.487	132203	8909.1
172	1989.16	1298.75	29531.9	2319.05	7957.08	235342	39.8892	1840500	9172.67	40531.8	394471	5189.87	9510.89	213496	6616.35	2843.14	8199.88	2917.24	422.626	1205.79	1244.17	220.459	420.96	1260650	9666.18	702.912	334347	826.178	1629.39	109.436	122.803	23354.9	372.693	1236.18	9087.24	3584.24	1990.2	4674.9	929.877	2397.63	183643	471.627	472.067	1292.32	241209	8669.17	492.142	2138080	3497520
173	12982.1	43303.7	2252210	1831.69	1530230	211211000	58.8199	1509050	1325380	129583	4279.82	23393.6	97368.8	271328	19789700	4013.65	539480	541.558	1101.85	1564.76	8125.43	143.017	673.393	7502870	1672.33	1876.7	7406.98	308.117	1768.94	125.654	74.9813	8071.12	1413.82	272.142	4318.13	5062.46	1963.2	29485.9	21654.7	173419	13031	396.59	4443.5	1388.53	12007.7	19800.3	328.924	34772.6	1624470000
174	12790.4	11355	3414.87	4365.53	3243.1	18899.1	37.0857	3503460	9155620	39135.4	89422.8	7366.73	191566	1033100	10470600	21719.5	1178720	700.032	432.017	1220.21	2177.17	298.198	1388.02	2304.74	1141.63	4482.43	425668	1218.08	3243.58	77.9059	85.4875	1435.71	335.057	312.205	22194.5	16814	1289.93	6430.61	25010.9	386131	7076.34	1368.23	12122.7	3757.13	43143900	126217	359.78	55068.2	425044
175	24245.4	10801.2	99577.2	71384.4	135327	527865	56.8342	38319.9	1826170	5965.93	141732	1362380	14410.3	79608.4	3630.01	16338.7	4855.56	762.677	620.215	2022.82	1614.59	255.781	3414.3	4389.39	100371	1430.24	3238.59	726.018	1203.7	77.6339	107.847	609.859	4910.82	528.349	4444.84	325715	2170.16	3207.81	3938.64	94099.3	645639	303.371	438.641	1652.33	14465.8	5793.66	913.277	16025.6	3746270
176	9000.25	4029.89	2780.2	4871.87	134229	328803	43.9722	1469.51	313910	70929	7813210	8541.94	463486	193480000	17536.7	18667.1	7000.78	3915.45	458.939	786.463	1074.2	200.89	1014.09	5497.51	5841.38	2197.37	320499	350.665	3801.47	101.26	199.53	3667.79	11107.8	363.931	114331	1471930	5319.2	16272.6	89510.6	19189.1	8619750	743.538	690.294	854.159	2084.4	1725.99	295.57	307412	6205180000
177	2911.51	2184.28	126897	1816.36	2457.47	909957	46.5065	93499.6	3976.21	593276	296731	8088100	125495	86432.1	81140200	4440580	5965.97	1291.27	489.951	810.839	1969.14	222.111	1412.55	14941.7	1086.26	1162.64	3439.85	740.146	3042.97	112	93.9967	397.854	2726.76	384.898	1064.3	2919.24	650.381	2019.04	8280.98	94642.3	17545500	335.059	3239.53	1487.3	18052.9	1852030000	2325.3	53883.7	5594.51
178	64545.1	1973.41	7077.42	9223.6	6136610	68430.3	41.9038	1011550	28205300	2643.15	4720690	71083.7	40671.7	716033	38305100	2859.36	1789.73	1017.09	233.307	949.59	1809.39	150.274	1774.18	155879	97487.4	1271.5	34976.3	696.594	1484.43	101.701	106.042	25319.6	813.818	651.784	16742.6	65263	1739.15	408.929	1201.35	1727.07	1097450	242.079	875.172	3096.98	46409.4	9187.53	595.679	269526	17672000000
179	1655.46	2501.12	39421.3	1179.71	4183.07	873336	47.1081	1204750	31635.5	54266.5	539204	34722.5	535.207	24061.5	1882.95	104669	7719.4	702.962	1972.48	747.311	1905.03	172.47	4755.18	11878.2	24111600	403.29	2063.1	1162.15	55285.4	124.209	115.533	37195	1289.13	487.935	1779.5	20001.8	1024.34	17071.6	12204.9	224463	13127000000	395.029	802.536	883.346	1967.15	37481.8	1221.66	80191.7	2922.16
180	2233730	22436.8	1869.46	2456.44	101349	173239	48.9416	12655.6	170135	16529.4	37520.4	31591.5	2160.02	2533.31	76494	2485620	72953.6	754.191	323.491	454.687	2297.65	161.503	1405.3	364348	54374.1	1352.04	129859	633.436	843.667	93.1727	104.935	591.632	486.416	313.743	952.098	8147.66	2151.44	15310.8	1354.21	3401.24	24342.2	709.153	1758.63	2113.5	24032.8	6695060	577.941	571368	21524.4
181	2191920	1599.92	10621.1	482.281	12335.1	6447.93	35.4149	348047	17040.5	7057.95	1956.92	8155.72	801074	209667	254265	304260	22065	434.966	2432.46	234.945	1368.72	199.33	551.254	152803	28618.6	641.856	1097480	2324.13	16694.7	115.824	75.434	1177.2	5553.46	905.03	5758.05	3561460	6338.98	1234.21	138837	5582.05	226580	586.845	832.333	412.835	179108	98184.5	541.064	235397	204558000
182	2806.51	4725.29	5861500	41594.5	7504.18	3544.14	57.7788	6762.75	1252.69	35875.2	3555.69	3937840	39284.1	8402880	32707.9	968.475	4049.59	674.747	354.904	515.488	2055.14	184.441	1327.39	138653	835396	794.845	259956	526.03	1050.76	98.7792	92.9719	490.605	11690.2	372.206	553.993	21254.2	794.799	19755.6	121719	84116.3	9956.54	454.661	46437.2	1336.93	1005770	13108.9	465.105	139985	18644.6
183	2306.9	5287.55	7963.69	9418.02	8865.16	6792.48	29.1515	11256.9	1666.59	46857.8	1984.91	1303420	156323	6425.54	2387.76	198838	28969.1	1472.55	276.534	619.384	2522.57	140.562	3718.25	3540470	414352	1753.44	23379.5	629.555	8101.23	87.4829	71.647	427.919	898.552	547.183	94760.3	1584.09	2181.94	14228.8	11991.7	40489.8	145869	494.771	468.609	1475.01	54693.4	1551880	1658.4	621359	162093
184	9668.13	2049.76	531414	11452.6	5226.52	11275	63.6913	44533	87505.3	1717.93	82391.8	854180000	10134.7	710000	242781	103149	10947.6	425.566	285.768	4704.4	40314.3	231.852	2012.74	59331	94143.3	138905	408.504	532.035	1276.19	102.192	109.249	1947.29	696.301	521.404	898.866	636970	1082.91	232370	264508	2013.37	1599290	279.605	935.081	483.367	8021.3	442682	597.362	143117	1835.59
185	1093.16	48300.1	33459300	2194.24	25430.4	353253	53.0859	9006.6	120919	1509.62	2543.81	226881	738766	89780.8	5698.51	327474	17082900	236.218	693.331	2455.81	1821.71	215.424	2042.94	3252.33	4513310	2681.26	876.452	567.732	322.278	149.114	100.966	2685	7548.41	373.146	6002.57	2153.3	4297.45	17794.1	152474	57597.4	45089.6	557.099	4003.21	4023.05	795874	125498000	379.068	112074	3504.17
186	48668.2	12408.8	128883	2772.78	46435.1	109055	32.3333	554.058	166902	4955.67	5972.31	99752	7865.62	5605.59	3827.89	15577300000	557031	429.257	1440.94	681.166	20598.3	268.551	3000.95	1394770	146283	15876.3	936.757	2901.27	733.005	121.462	122.134	3760.67	3386.79	587.404	584.895	714983	3279.73	1444570	50371.8	3428.42	2051.35	1143.46	528.302	580.332	38201	41412200	1101.01	74963.9	21011
187	11766100	6374.71	1033150	5841.48	1065560	1975.65	47.9806	18107500	20796.6	4688.83	23192.7	545.327	1585310	86412.5	4351.78	11532.9	68174.1	5520.88	983.009	332.042	406.352	294.8	1850.99	1916380	25452700	4962.44	456.962	435.072	1253.82	120.914	98.7424	523.508	5643.77	430.18	4244.09	252062	15270.6	21066	699816	4136.57	1542290	415.538	1002.6	885.214	83309.4	48280.2	989.017	730840	73277.4
188	1060.36	12787	330768	1694.3	5330.77	1272230	45.5718	15774.8	15349	4530.34	16249.6	2160.76	3107	64233.2	5057900	6946.85	14364200000	1186.58	284.628	1226.77	1304.69	202.522	1300	1017.61	700708	4922.81	6745270	711.073	3114520	120.996	152.419	1462.26	1805.37	239.041	46478.1	1917.16	474.23	567.694	12968600	8820.99	20338.8	251.213	2122.32	544.91	6018.12	1260.65	782.218	28811.7	541301
189	2348.03	599.639	94903.8	6320.38	45393.7	154790	49.1059	3356.82	1349.89	1287030	3934610	58779.8	652.568	53573	10163.4	419885	56988.9	795.955	1325.55	2988.8	1735.71	201.274	707.185	33273000000	26501	683.4	5938.42	786.313	2922.16	95.9272	127.949	4227.89	328.733	589.621	5087.13	3224.29	5737.45	397422	4548970	14362.6	3097.42	1079.28	5555.4	848.47	863868	608016	622.886	24287	444.284
190	51628.3	2452.01	7159.57	5009.26	50225.1	1543190	47.0651	11426.2	15586.5	32847.9	469054	3179.81	742644	43590.1	1234.5	190927	64765.1	1216.28	10306.6	212.649	78567.5	233.062	2557.51	11504.7	110537000	4189.72	480.352	1751.27	9039.56	92.3076	77.0317	1014.26	1068.31	1263.61	2046.76	99639.8	8610.19	6546.29	3631.63	2518.77	25375.5	1092.01	4205.38	323.733	510.122	25941.4	1282.02	259764	23513.6
191	137261000	1935.63	607063	590.967	851953	43158.1	39.3108	160632	1578.49	1487480	33452800	6590.59	89362.4	1276.25	82858.5	154290	18950.2	472.048	416.077	301.933	13864.7	266.979	416.295	85491.1	29949100	28192900	154285	1009.74	1798.96	98.4767	60.1175	3926.93	3883.67	333.586	3308.7	87233.9	1155.47	19606.5	236867	81319.3	8206.71	705.333	734.096	629.117	7138610	314505	645.38	804850	38564.2
192	35670.8	23476.1	22942.1	7372.68	148523	11900900	38.6646	405202	194614000	4370.62	9984.79	616078	83085.2	1342.27	11692.4	1317.43	52202600	613.571	231.367	222.078	492.763	158.216	401.429	158867	16025.1	1304.76	8207.62	925.989	4122.39	141.958	144.833	1463.68	6339.94	365.903	22338	150204	1790.91	23732.4	356575	3129180	19985	364.061	422.61	2125.89	5088.7	219731000	715.924	82950.9	93634.4
193	24809	2323.8	1084.85	855.158	137861	100461	38.2176	4026.7	2489620	7907.76	1057.52	443204	276903	26087	85062.1	4077.39	161202	790.09	307.999	1772.62	1987.93	171.017	1445.14	32924.5	105303	3469.04	3584.28	317.391	5696.28	75.5625	153.157	624.362	3234.42	1125.07	14065.6	102670	1165.92	133299	35365.3	24308.1	252370000	453.236	1276.48	3427.54	91451.7	56227400	335.269	21336.7	965332
194	2157.26	1760.45	4102.62	5438.85	25812.5	3326610	46.086	25725.5	8299.53	7918.92	8292150	246596	4197.78	129024	9494.16	1694.4	17148.5	2915.11	329.778	1268.66	1041.9	185.407	3223.16	26260.1	13875.1	3079.17	3525.39	1118.19	69346.3	107.263	135.364	1071.65	5024.53	868.097	4758.79	13872.4	2090.61	494.961	246000	23699.6	161391	8132.21	582.598	513.563	242414	3149.44	435.638	286764	92351.9
195	3609.84	16558.9	2210.41	744.627	303701	5576.26	36.6885	19788.8	7657.45	4333.05	10986.8	35881.6	163352	1682530	95615.7	5070.99	1118010	1242.93	364.972	331.16	5623.05	205.623	1453.78	9682.02	56203.1	1634.8	4150770	900.913	2191.22	104.502	89.7063	1239.07	3057.06	1144.2	12685.8	217560	1536.19	2054.73	11801.2	11231.6	60425	331.794	709.052	1028.09	607.085	423564	1738.88	11378	1785.69
196	32058300	2004.32	9486050	63815.8	11762.9	677350	38.3845	77565	22105.2	1352.69	20292.2	7384.06	59745.9	5202.94	2442650	3103.98	1293000	4212.67	1119.75	2071.82	18359	219.264	1417.47	7745.14	381044	2350.6	39493.7	999.848	2417.38	87.2073	119.935	433.394	1276.46	475.282	50473	959.44	2070.89	1927.13	102316	46635.8	2881020	1435.34	24692.6	696.386	4077410	6982.41	569.696	30123.2	12723.4
197	46920.3	4683.26	23784.3	1485.32	12637	11773800	50.1196	9715850	218644	153525	2765.01	83762.3	53087.5	47107.5	11042.7	151390	8035.05	628.808	437.059	605.796	1988.96	229.374	1212.05	568707	181475	3851.17	17329.3	516.34	4494.51	130.238	71.8434	8780.12	739.351	276.098	6811.34	697.678	1017.1	18526.6	4643.94	2915.65	118524000	243.456	458.594	527.516	75674.5	38614.9	1344.1	147904	1842340
198	119629	24192.6	510642	1870.45	8536220	183474	51.1216	31973.5	2121260	25545.7	891683	1803.5	42590.4	22614.7	27563.8	4247.58	2924700	1404.37	607.419	837.887	4195.47	190.402	2053.61	169290	1895340	1178.86	42638.5	1323	548.663	89.3169	129.261	2188.93	8573.84	558.076	9125.31	2469.7	3947.99	719.223	3975.47	4168.42	37624.2	654.315	5838.18	8804.37	5928.54	12960	322.069	26516.5	126700
199	134193000	4492.33	3838.89	29704.3	5684.1	18986.9	40.3896	60562.8	3343.26	1862.17	2897.78	81075.4	4048490	51286500	137526	14618300	5365.55	415.333	608.068	273.252	13215.9	199.727	2466.92	144204	22181.6	1185.84	3645.19	1847.1	11104400	63.8281	86.0086	15200.9	1077.17	329.04	6900.88	10345.8	794.358	1192.78	442986	4466.19	216222	378.482	1219.09	1758.93	1339.78	1443950	495.917	47976.4	925.058
200	100626	2614.4	19575500	6455.31	454178	75589.2	48.1294	783869	13585.4	36169.3	7652.28	25867800	7502.87	164066	22817.3	310717	5695.84	957.7	747.874	246.587	2766.57	209.454	1599.7	2685.2	471.435	8877.65	1754390	713.116	2210.11	116.851	148.316	1118.07	2665.22	413.681	589410	53823.5	3865.47	19149.3	157626	373742	2514.97	518.189	2799.33	712.506	91463.8	2193.95	1262.16	12683.5	8826.52
201	6757.95	1806.66	553.417	3567.65	31840.8	221055	37.3353	4094810	185636	461.497	59256.5	572930	51445600	107245	42099.1	30054.6	8493.64	2468.94	659.917	378.05	3064.28	180.686	6672.49	27798.8	39451500	1138.13	17862.9	577.113	2076.24	85.2738	73.1887	1205.23	893.085	532.148	185723	25269.5	905.874	9432.49	28298.4	4452.34	30164500	691.006	793.691	1689.32	16416	124271000	4230.08	176277	348122
202	47484.2	2969.66	153221	8901.86	2858040	2312.46	37.7279	5646580	4446.16	33522.8	64819.1	23132.7	343304000000	23175.4	13243100	177719	81154.1	1120.25	1110.42	877.112	453.959	160.401	476.973	97771	13946600	324.295	62758.7	1708.52	4736.22	95.3242	158.822	651.262	2894.02	351.362	26648.1	917.704	430.32	941.483	59204.9	23252.6	14087.6	249.225	8138.22	3504.44	11016.3	4328.95	3360.84	84214.6	27668
203	24015.5	1219.73	3367.31	9945.83	6824.42	3278.98	41.3972	98195.3	82504.1	3825.36	76312.3	132836	6342.23	1737.2	227613	79980.7	306443	548.947	410.03	290.033	3893.47	191.069	513.185	115047	6331.28	289480	4001.14	1768.81	872.662	133.199	180.559	438.969	3378.49	558.365	32408.9	39431.3	2872.62	11255.5	19228.9	2315.55	6535.04	1353.44	2770.23	1122.95	12610.2	2613730	467.077	588594	1583.08
204	489.975	1418890	7908.38	1646	3816.22	258965	49.8464	30557.4	658306	49617.1	2082500	29228.3	90746	15358	7061150	26265400	2108.78	866.648	338.782	372.419	4470.73	266.922	1707.13	7976.18	138012	688.382	102371	887.73	1421.41	105.612	126.262	1705.5	677.979	225.024	17087.9	2169370	576.942	5298.49	14755200	5110.36	2752.26	324.12	981.371	781.895	26119.9	11411400	305.406	42776200	258557
205	202566	6752.26	570.385	10872.5	35298.9	16287.1	56.0071	1222120	9858.54	12657100	770503	14237.8	1316.74	1633.09	17141	3380.93	34733000	545.055	2034.13	362.405	79195.3	233.354	2892.07	41060100	1368.45	1371.76	707.524	1000.26	704.918	115.938	70.2914	2533.76	19414.3	732.964	127167	1068.81	478.557	4871.7	2087110	5103.94	128428	1120.18	885.063	567.869	12420600	28615.1	727.731	5308920	25959900
206	6033060	1554.8	3191.69	1589.67	486.071	64967.9	46.7626	4489.07	992.5	6412.95	45527.8	42381.6	5487370	1110520	676691	57496.3	4733650	1793.63	6017.72	1344.43	2829.79	145.647	4391.74	2622.95	10449600	1439.77	1704780	489.747	587.108	100.386	137.774	2607.74	1301.2	386.214	1611.29	27802.2	986.616	36295.6	21710.4	1763.16	5590.06	412.366	1260.34	506.338	7765	1477730	974.463	16345	4546.46
207	185815	6437.73	25969.2	8764.08	9557.7	4077600	42.8563	522205	200777000	2469.1	203909	4682990	145928	14005.7	99866	1189.64	458165	1351.05	1003.71	327.366	41072.8	205.919	693.765	3469.57	23222	35896.7	48832.8	885.538	2544.69	70.2831	157.365	470.375	7002.86	281.114	22250.3	369839	1549.81	17515.4	4090080	13849.3	555.522	437.866	1732	374.034	1359.95	295051	2012.84	1094570	12265.8
208	937702	1145.62	1356450000	11681.1	79617.2	844584	60.7849	1709760	84638.3	21776.1	132077	26111.5	215230	2434.41	1069.76	3684090	2797290	394.02	232.102	1235.49	5169.4	215.427	2341.15	5131.47	39900300	3893.43	31597.1	878.348	567.711	127.748	111.115	8279.12	4975.77	586.077	539.297	496871	2248.67	48523.3	9748.2	19927.8	796.449	600.394	1854.94	2543.68	16809.1	1288.45	3195.47	280757	840.971
209	1252730	5231.06	169749000	6391.57	37199.1	24637.2	63.876	40744.3	6191.37	549.368	43848.4	19636.7	6684.23	112632	1383480	17591.3	6032.37	1408.59	250.776	16241.9	12125.8	218.717	1370.34	630935	760.421	648333	2313.43	413.805	631.945	63.1332	135.4	67440.2	15991.5	257.192	4580.49	50279.9	1030.54	7357.36	231330	115853	151163	670.826	7448.69	247.163	281484	32290.4	462.13	19083.1	28318.2
210	1965.1	2072.17	94035.5	5968.87	27466	1161510	56.2823	7092530	495099	1432.67	26728.8	22526100	1352.09	1356	10234.5	205300	26993.1	323.92	416.049	397.87	1872.64	160.168	3341.73	12056	63863.6	1564.97	1840710	2086.65	5108.71	119.549	60.6553	2616.32	3182.26	291.414	49066.3	2674.28	8476.9	30675700	216159	6125.3	3859600	493.803	2922.65	2162.23	92867	1278280	509.614	2170340	67423.9
211	2375180000	27333.4	288067	24157.3	3033.1	651498	38.5962	195386	4059.13	5910.02	6947380	121353	71873.9	4848.12	24355.9	6384.98	51010.6	1268.79	699.881	3454.07	16285.8	203.005	919.278	7186.95	1406.46	915.094	35193.8	1167.89	3636.22	80.8936	66.5487	2098.47	1250.01	761.896	6043.1	2088.27	1358.62	15806	9972950	1339.65	1060.86	383.469	3684.11	2333.9	7024260	883221	544.545	201963	27981.3
212	1531.12	3199.54	132128	763.223	946.891	47606.7	61.3537	317952	44250.2	108195	1451300	793396	1826.81	3378360	3250410	1216.93	597.561	467.465	344.23	835.468	2111.82	155.438	1269.23	145934	25044.2	2379.39	3054.48	784.569	595.4	105.901	122.861	4731.28	59728.3	712.018	54523.7	3707.97	979.381	14195.8	3379800	34425.7	350351	1707.14	7775.76	2173.74	7210.33	502136	458	14285	42114400
213	66797.1	1351.33	5524.84	1138.68	535853	28173.6	43.1369	521110	438735	4648190	43007.6	22362.3	12890.2	866423	2315750	6104140	2083190	813.032	316.038	384.896	4132.07	136.169	2709.05	237999	11542.8	2096.87	101208	599.872	2032.56	102.401	135.326	439.915	8071.2	500.313	26282.2	42638	1357.08	14467.8	335260000000	2763.67	13598.9	265.725	861.007	974.97	2575.71	6423.51	372.918	243813	1254500
214	902505	741.993	10349	2212.7	556855	14518.6	48.302	2048040	29410.5	22342.6	24900.8	39692.8	743.046	25813700000	27942.2	618550	17817.5	582.274	993.769	521.638	3790.6	269.357	1273.06	17220.3	23203.3	1135160	24911.7	607.851	7142.84	107.351	82.0702	5746.95	805.999	418.106	8147.01	257456	1186.88	7997.6	93622.3	156371	10870400	449.117	6544.98	1067.54	1943.13	8175.98	564.857	1104770	4735.66
215	9518610	2604.18	1792580	6144.31	18947.4	40152600000	47.658	30241.8	14359.9	234.033	175971	514716	3143.57	6698.76	4225.32	943398	44803300	2077.96	532.751	645.608	18023.5	153.842	1366.26	1664.05	40809.4	5897.83	2635.63	3420.38	12252.2	89.0367	115.845	287.608	374.401	611.66	614710	2543.68	1288.83	15736.1	2848.83	1470.03	4315.72	1196.29	1063.7	371.704	26478.2	1212590	3115.49	1207990	31034
216	17044	8419.94	6654730	15227.3	3288.96	5857.86	37.8531	12603100	15772.7	954.068	151518	512985	1163.05	10140.4	309953	1024.53	2933660	2228.97	230.944	283.472	1362.51	193.469	1777.78	12806.7	18387.1	1142.1	5578.2	1438.8	1988.17	125.788	95.5964	1870.01	529.333	768.969	19811.7	1802610	905.877	1132.31	382267000	1566900	5013.67	589.793	3191.64	1954.36	28035.7	78835.1	918.654	303430	3191.9
217	8119.39	1235.37	6661720	6951.26	4361.14	38681.3	43.1354	1657.56	893865	39239.7	52926.9	51467.1	23798.6	96354.5	2813.7	7525.2	3193110	406.866	523.984	1118.09	4750.83	242.845	330.431	269488	6067.24	2343.46	29229	595.719	4482.99	135.454	95.7132	947.6	1838.75	169.645	14503.9	1007680	1210.84	203526	8366.04	6414.89	15883	313.932	15514.4	1128.92	134964	536171	1592.96	3390.24	721756
218	382866	10101.8	61099.6	48617.6	36655.8	2540920	55.6558	4973.55	126106	952.563	25722	6190.77	3564.71	1674.36	269008	4222.02	30658700	968.518	596.631	3729.52	3816.13	185.99	7342.85	5415.07	9130	2557.85	10310.5	482.308	224166000	86.8259	170.533	2566.07	13721.7	373.531	2335.36	640.864	1573.57	468.552	1212.02	69650.4	2228700	323.693	2672.47	548.055	8769.72	34603.4	1976.47	13280.5	89888.8
219	65387.6	936.387	134030	20853.3	542.197	56925.5	54.0712	11139.7	336.814	730.266	178137	119962	574.069	44290.8	16219.5	160589000	7649.41	433.259	753.07	624.483	43953.1	394.672	1187.36	5842.21	8840.73	4719.62	760850	491.775	3446.91	73.1708	77.0061	791.28	7681.91	675.818	132450	8210.92	649.475	857.231	29355.3	126213	2629240	289.476	516.591	1230.02	442508	11075.5	766.194	13934.5	2313240
220	22710.6	8708.88	10048000	2815.55	72046.1	14118.4	39.1593	263560	646428	1371.87	523608	28210.9	4640.88	19744.3	3467840	1184.87	6389.54	1445.99	282.415	261.038	7162.45	255.073	799.715	2277830	36928.5	1478.37	150790	341.159	14963.4	91.1565	139.418	914.418	3754.93	1222.5	16326	2379.15	3309.09	63755.6	440859	2012.29	29668.5	1185.3	586.712	3463.17	273724	666520	768.32	138780	6743.27
221	2340.32	5807.38	119542	924.745	483035	8093.87	37.8963	159317	35908.8	496.71	3364.11	45042.4	130447	49313.8	2761790	12143.2	8994090	832.354	807.066	1944	1044.71	256.826	3132.46	6654.77	522429	1255.81	514.171	644.212	1116.95	98.5683	136.227	2880.74	509.051	305.517	16212	2852.69	340.537	750.754	10898100	1081.05	1465.76	206.945	2636.29	1740.72	17199.1	4185.79	658.264	1601060	85860.1
222	62961.1	5055.25	237199	9163.16	25076000	38373.1	44.1917	11550.5	2424.82	1892.27	22451.1	1618960	13814.6	306117	155720	10399200	4527.34	9287.59	566.16	571.505	971.408	192.496	991.746	12209	814963000	1909.39	7340.79	689.025	144059	100.585	89.3875	1351.57	1445.03	527.365	3057.7	33138.3	3125.01	3538.95	15423.1	3198.85	1693150	1146.7	23807	632.249	1108150	51338.6	666.871	112995	14419900
223	523268	4344.73	293911	3910.94	9859760	389481	57.0303	51821.7	5651.38	123050	1077950	78677.2	50058.9	11064	1378830	23983.7	11905.8	1255.22	247.847	360.882	2444.98	158.456	2380.78	5448080	2997440	765.642	30219500	824.729	2636.04	103.254	134.673	3859.02	381.544	238.295	5462.1	5094.72	828.107	2906.03	6203.79	9542.21	44942	236.08	1915.63	877.435	5326370	1045760	2101.19	14382.7	2232970
224	1554620	1193.42	11792.2	2351.18	115533	40768.8	40.9461	96723.3	9373.1	5029.06	14256.2	105220	2338.07	47274.5	199847	10573.1	65233.2	482.62	419.063	2760.93	21369.8	314.484	1486.72	29586.2	1492090	888.275	8082.89	1857.87	801.807	106.6	81.2664	1643.27	3952.07	1900.63	20243.6	905967	12974.7	1677.96	3446.5	499.733	586338	565.951	3805.98	366.477	10130.7	1088.41	720.549	1112730	929930
225	2030	1473.92	5107.94	7911.17	3628140	43153	32.3304	2203880	25760900	2461.41	12712.8	6063.05	3047.55	90146.9	182475	2830.61	5830.2	1385.89	617.056	1105.2	6165.98	160.403	981.837	541298	9634.6	1091.23	1704310	991.776	2603.5	143.976	135.685	362.76	850.18	324.78	20314.9	7080.38	351.433	1532.4	22882.4	4118.65	51120500	477.096	1010	1219.81	80237.3	96609.4	1313.03	39507.2	11221.5
226	527.795	12554.6	188849	8112.85	452599	3385370	41.5202	3299.68	9704.19	45428.5	441829	6195.72	591000000	1120.38	9409.57	58286200000	10390.2	830.116	238.752	335.049	15782.7	183.811	1160.4	115521	13494.5	787.193	1911.97	593.316	2526.52	88.8813	41.2075	166114	1861.87	241.178	1719.89	26395.7	7962.77	5426.52	8816.65	6934.61	4440.46	499.86	592.674	1348.98	267238	91105.6	599.082	804375	84770100
227	7197.77	27613.7	4484.3	2988.17	3656.45	473613	33.4403	5112340	565.373	442533	34644.5	1535.56	24540.6	213284	4931340	6550.25	953.765	3968.25	362.517	247.483	737.155	250.333	1521.54	2406970	1933680	647.7	1229.88	532.556	62843.8	113.289	107.788	1254.43	1546.27	1852.65	127721	2854210	3243.49	1181.76	21507800	98313.2	4513.36	590.336	475.962	452.328	18840000	18605.6	1344.91	525686	427000
228	758.475	809.754	1463.66	11361.8	13407.6	1325480	45.7602	2069790	1131860	1354.93	144540000	457498	2244.13	54527.5	22065.4	684006	1632.46	318.127	219.676	4886.95	8776.84	382.546	839.622	1664.03	2984.07	1664.14	32012.8	607.02	50590	67.5702	114.191	3288.69	25149.1	985.335	23287.1	5545.22	4029.97	1139.92	47873.2	8632.41	210837	1120.44	3015.45	715.672	38988	15430.1	645.735	50143.5	7706.74
229	34507	12768.4	1669.68	230174	1077.39	2702.17	40.4307	48278	64742.9	7632.9	7577.13	1302.29	7180950	44092.3	26727.4	471614	1806400	2336.31	647.309	1583.32	1568.03	177.612	4830.26	55056.1	15853.5	1651050	51755.6	768.064	962.842	129.254	78.3726	26733	374.475	875.25	65199	713.359	2256.7	1767.21	36496100	21365.9	16304	1013.38	1439.66	2044.59	2159210	13829.5	621.261	130374	2666900
230	39986.9	3480.63	2174560	1619.03	5483.69	768173	48.7136	12900.8	1075670	139956000	2074.87	81761.1	7454.71	1325.16	64220.3	44240.7	10575.1	4632.86	358.305	902.206	1196.03	255.15	1634.29	68445	5943.7	3287.93	722.166	1583.66	36255.2	85.452	118.414	212.125	491.799	323.522	9093.78	184468000000	452.567	11114.5	19373.9	2472.97	39974.7	486.365	1612.81	1272.13	14688100	81535.8	559.555	394899	115919
231	350013	1842.25	7613.63	3145.14	7072.86	1316.04	40.8424	541842	85249.3	1315.13	9367.69	100990	167464	5022.62	13106.5	11725500000	5158.94	1613.88	423.419	987.023	1034.53	164.081	1584.14	15899.7	20364.1	1693.76	895564	3803.63	28006	89.5511	123.974	378.945	2588.54	258.247	5146.81	3264600	1169.69	109939	897545	24589600	107194	577.563	1312.81	367.399	160137	13412.6	328.74	14308.6	31857.8
232	13293.8	485.976	1470840	9297.06	153428	11120400	57.8993	5429.65	446749	1786.09	2503.47	2245.91	10595.6	1496670	22579.9	1631.06	161752	1187.28	513.112	1039.37	1124.66	215.231	820.01	2027.05	3358.58	1718220	413858	2246.83	1960.51	128.659	97.9595	905.938	293.23	272.71	5870.93	93037.1	1927.5	9889.99	24893.2	813.322	42179.4	750.193	6544.63	856.775	4179180	159931	490.53	87372.5	9111.39
233	26108	750.112	19141	78042.3	4943.69	22065.9	59.0525	7356.79	960804	23810.5	2646.31	1841.22	9797.83	5347340	2632740	3392.14	14935600	1750.52	924.527	1253.59	4084.7	218.29	1579	2538.01	1154790000	93158	12842.6	1526.52	22891.9	93.4267	99.5197	54042	1161.97	322.347	8538.09	2144.41	615.25	19569.8	38772.7	4551.25	38365.9	529.488	10120.2	752.591	1116.93	315.033	721.116	20684.6	772925
234	318148	7126.14	1580050	2545.71	96935.3	1231.52	37.197	652312	35129.7	4058150	5105.11	239155	385.708	75082000	404315	11074	1090890	1066.27	275.705	609.194	2447.97	170.165	1015.49	12343.7	7264.55	2054.12	2947970	2859.63	1621.7	129.557	108.549	503565	485.692	336.438	4940.58	4014.31	1058.65	1033.54	508.877	4807.89	49653.9	329.235	635.531	944.075	378.794	20799.8	549.952	7143.99	6180.24
235	1539260	3355.13	44667.1	5133.19	392555	895141000	49.6275	10719.6	152528	3222.77	13218.1	13938.9	159551	3050880000	881.169	13934.5	353681	894.149	716.375	976.321	110469	189.358	3398.64	19502700	21682.7	1720.5	10571.9	537.229	18187.3	98.7768	80.9024	251.422	4424.86	549.216	318.634	25623800	2147.99	9720.08	129132	2845.5	18044.7	2062.07	2433.78	864.032	3938.43	3304.45	350.014	46221.1	8856.75
236	455.43	5004.7	53763.5	3291.36	311474	87287	35.8684	683648	50534.9	2412.02	1174.27	9874760	15504.6	403429	62924.4	824770	250486	1026.78	200.794	373.978	2290.14	302.475	1351.51	5012440	163018	1019.75	1413020	1320.36	2804.1	96.3709	107.092	2148.24	1254.13	375.883	3322.46	9093.36	394.043	6782.39	258394	91687.6	54772400000	1707.61	2292.09	1313.78	104777	36654.7	538.659	7511.31	11445.7
237	2434.5	4431.09	2946.98	1924.64	402858	863079	30.7502	21437.6	2286.67	2775.64	55371.9	26016	9613.56	8963.29	1052.41	2349.18	30238100	2694.73	1207.66	223.597	5451.63	170.908	2282.11	566.088	2426210	462.605	3522.48	735.299	402.58	90.6755	83.5198	128949	465.02	460.764	49697.9	77887	5435.91	11971.9	1238.84	5438.95	196988	1559.3	444.011	645.253	6609.59	5654580	603.138	179649	52440.9
238	207892	1029.6	1811.39	8971.36	7183.83	100268	32.1862	565465	29328.5	1940.4	44822	3173930	26665.4	6633.18	172602	74189.2	28974.6	2856.47	515.394	3592.38	940.359	166.568	1583.03	26523.8	4525.24	567.771	272563	716.751	4110.18	105.747	110.668	657.342	630.764	2363.19	53339	2333.01	749.626	2089.22	1715.96	8237.47	12260.1	678.807	2948.99	734.795	997722	16212.5	743.382	1500870	1596.2
239	9364670	7208.03	4374300	998.038	83615	59922	41.8194	1144.88	162258	80488.5	88894.7	1775.6	6981.93	83716.4	194113	4380.35	408617000	710.72	314.056	1536.49	87387	162.387	472.361	18096.1	10527.7	705.023	8287.67	1484.11	661.624	90.6877	96.4942	574.102	1268.72	544.46	5675.34	87144.9	6607.4	2878.56	147763	4760.29	28272.2	476.313	741.02	1491.88	2557.69	7800.27	598.854	32737.3	99969.7
240	61660.7	19935.8	14917300	14657.8	130202	148767	38.2361	8893.85	3719.24	2709.33	2111400	19507700	31837.7	136276	18611700	800343	92091.3	331.616	1049.34	588.922	558.104	182.923	1707.43	12007.5	29188.5	618.33	3627.42	533.999	3414.15	128.747	92.8962	19361.8	2880.92	314.313	71620.1	18440.7	21438.8	3553.05	48585.3	4872.95	18129.1	1232.16	1654.83	1637.28	141835	112689	529.461	206707	816.028
241	4098.21	9614.75	17785	11635.4	299.83	15258.2	48.6268	477899	650.119	6604.59	6778.83	30854.8	1556570	14450.9	17562700	1370.75	4272.9	831.356	381.477	1987.73	5821.18	184.907	1066.7	9309.26	85582.2	22786.6	425709	710.842	4527.71	104.727	87.6838	698.789	8197.3	365.441	34136.4	7578.1	1852.53	2042.19	1247.7	9872.3	73213.7	375.207	3680.7	1308.19	16909.7	12842.7	1877.18	8820.45	31782.8
242	1674.78	10377.8	9586.99	1245.47	22623.4	10348.3	46.5557	853.948	576583	867.337	163635	370444	9068.61	230963	10617.8	30413.4	1398030	467.922	758.373	790.702	44008.3	181.886	2156.75	26000800	306238	854.107	2242.17	945.044	995.917	118.077	80.4061	5711.71	4975.98	352.692	1922.13	2976960	1158.04	12698.1	14561.3	33967.2	10429.6	825.345	11250.6	323.97	25378	113060	720.332	327711	125530
243	6365.36	123132	141674	1905.15	119856	4930.52	54.7502	5650.85	4672.32	4133.96	7356.15	488941	25137.2	2321610	55615.4	795.497	447142	571.691	286.825	1009.47	19767.2	191.299	995.939	12690.3	1225.95	1608.7	5113.26	680.216	1672.71	95.7448	116.844	340.357	478.813	940.735	11531.4	11519.5	2629.05	9074.34	107753000	39940.1	91803.5	964.112	2379.17	2689.34	730312	6310.8	1821.81	586744	12235
244	40181.9	2577.34	60929200	1238.71	344.605	1464.72	43.5718	62334.6	10665100	23491	399821	190746	16978.5	142249	25227.5	1191.18	4593.09	754.886	362.494	835.496	6551.45	176.365	6324.72	5462820	285008	725.909	106983	756.621	834.369	91.8204	94.7559	1729.66	1909.64	1997.07	33203.1	2014770	606.618	2821.25	4207840	4044.26	1554.89	292.151	7609.74	5472.59	87210.9	175251	1667.97	424318	7565.2
245	225534	1949.08	48742400	4019.5	2008.69	68150.9	52.3239	12285.5	957216	1413.98	1128.68	118779	364996	7906610	9602.87	265357	1089800000	856.053	187.509	1273.15	3173.99	196.786	1761.81	4492.93	3245.11	1904.52	21456.5	469.948	633246	125.938	83.3735	927.446	750.484	728.674	6897.2	349840	3055.67	13138800	3902.74	3992.22	9343.71	680.093	369.109	1958.75	27635400	451261	835.771	1762.76	14885.8
246	137006	3414.08	243880	1907.19	7849.04	280006	47.3563	122482	417718	953.329	4976930	3165.91	1243.21	36438.6	48859500	1222.45	103025	427.549	267.931	322.387	853.45	170.532	420.066	228489	29609.9	3849.36	1700010	797.281	3648.37	107.81	127.528	875.774	1841.84	384.434	6568.46	9212.68	1284.76	3870.76	2008.38	2114.34	654969	526.917	2868.87	297.443	168073	40443.8	343.229	8433.31	1589.18
247	1747.79	3421.99	23811.3	14520.4	20653.4	8110.84	31.9941	4386.39	71760.9	62512.5	105777	269491	3226.05	860066	3466.93	19003.4	1565.85	496.857	261.211	1147.3	3350.6	166.152	1208.16	7153.82	3685990	982.515	2181.25	606.011	755.131	121.883	114.343	432.495	1189.56	610.675	17177.7	8395.65	3860.02	519.149	7767.5	3693	50311.5	638.272	964.759	2264.41	10439.2	20228.3	969.961	2943070	800029
248	26724.3	5100	88947.3	3843.09	7832.94	3414590	39.8373	4770.65	334104	956.551	837.208	336000	1186980	2901.64	56873.4	9685000	73266.9	437.6	499.737	469.925	19645.7	252.989	5582.19	121473	25497.1	2795.47	12678.1	585.488	790.019	134.646	118.372	5072.89	802.099	1086.17	798.058	8180.99	1266.33	14430.2	177483	4405.57	22542.2	344.001	2248.89	1110.53	522403	2636.78	1199.34	303471	792.683
249	11870.3	54930.7	679.272	63342.3	2020390	288780	34.7085	193804	321.567	2708.71	1623.7	12100.8	181172	11177.1	6945950	12005.5	35820.1	645.337	317.082	3824.84	15585.5	261.101	991.213	15875.9	460272	3055.99	6364.8	860.921	3928.59	104.676	85.0637	701.748	88781.4	649.406	52525.5	86830.8	14138.6	6455.35	5681.48	11826.7	18334	1052.74	3367.28	791.623	87415.8	2574.13	519.961	39867.7	58540.8
250	63006.8	1330.54	7743.94	38896	5061150	4320.72	68.0327	17398.5	1063.55	4731.53	169139	4516.33	181910	21716.4	8229.92	62851600	1941900	1566.72	314.923	585.849	3613.14	294.923	618.006	245452	28319500	22801.3	26779.9	1790.74	1497.9	75.1614	77.6562	2720.1	1149.9	376.562	3010.35	36200.1	439.27	2636.48	1217.61	12679.3	2005.11	508.045	2715.07	743.922	2408.14	190875	762.103	73885.2	354486
251	23793.9	1505.02	9802.55	17686.9	2587.74	4031680	50.0502	24777	1601.63	17650.8	42642.5	2644.11	162426	425892	7410.2	81547.3	782.744	52814.4	689.763	1102.27	4706.46	190.51	909.259	137000	988304	2374.95	13687700	573.569	1603.63	90.172	122.172	11490.6	3411.55	409.219	38118.9	8040.81	3943.95	2493.7	12070.8	3748.14	168293	1452.66	3879.84	693.86	186837	19727.3	878.248	991408	1666.4
252	2066760	4346.71	10608.8	2992.1	2483.09	19653400	54.9023	283296	6766.67	3432250	1006620	5295710	3620.47	10310.6	75387.8	1333450	685735	1071.38	439.642	753.866	649.796	140.467	523.993	21935.8	4419660	3013.41	1264570	1794.84	419.792	90.4066	107.809	3481530	3783.29	600.755	5330.39	109703000	1389.05	1878.99	80672.6	6461.42	7750.5	279.508	1307.77	1243.94	20276	3176200	312.797	172838	779601
253	5227.39	779.682	61285.5	8511.09	2383.05	31354.4	41.2287	75142000	225655	362.418	1073.55	52765.5	4611.49	10074.4	69460.6	2071750	20081.5	5995.45	373.49	901.791	1809.18	325.065	716.643	1098.04	196119	6553.07	885.738	691.382	5248.93	112.564	135.079	1006.18	7914.61	894.911	19845.3	1436.79	579.473	30093	846.193	10345.3	7437.85	435.714	1005.55	571.148	28296.3	33480	926.001	105365	36864.3
254	858577000	4526.69	131206	12502.7	2077.98	1864.11	43.8152	24232.4	2268160	5382.92	553943	2447920	328668	249119000	56478.1	5908.6	7670.41	2066.62	503.34	1421.47	8859.71	179.73	1116.88	21108.1	12808500	2725.86	883661	1278.35	677.363	80.2961	138.755	2591.35	12026.6	376.913	74014.6	465.326	309.561	5888.14	22434.2	2532.42	6717.17	387.149	3164.34	1064.47	85491.5	313.379	494.517	10373.1	15826.7
255	1174.88	54861.3	240670000	21262.4	1486.93	65743.8	50.7834	29459.6	7661.37	14213.9	192169	27048	3493.27	51898.9	661.769	4222950	92626500	1026.94	488.211	553.428	1096.39	249.549	1260.47	9156580	15114.3	3766.42	14576.1	2592.8	623746	162.625	95.7906	1579.35	7593.56	654.577	716.716	14853.9	3691.42	3183.72	15577.7	8402.74	436078	360.159	830.151	755.316	6613	15989.3	723.669	47553.7	832.786
256	2270.42	2677.44	1271290000	61581.8	5832.5	1938.17	55.0333	119026	8081.7	1535.46	4195.02	5732.28	3847.87	1003810	100914	256134	2106660	1013.14	1477.16	710.679	6886.11	206.521	1707.28	5843.48	113441	29052.9	16983.2	359.618	2300440	109.767	104.964	887714	15538.6	478.903	1504.2	33037.7	1855.2	62934	1286.44	6388.34	5492.43	600.627	1875.12	1725.24	908.895	1743130	351.78	980850	69705.6
257	131292	3461.78	26891.2	4959.32	119657	120538	44.1469	192100	19616300	10657.7	76507.2	4278830	20302.7	62201400	21153.2	1308060	6808.73	610.419	776.5	726.912	2199.92	328.287	1113.26	12341.5	213824	1840.71	7990.42	826.028	2844.46	67.3002	104.547	786.51	32793.2	475.544	452.043	26931.7	3360.81	907634	21350300	4877.48	274864	304.003	3769.98	1464.45	775935	2019.23	342.735	46398.3	125830
258	9761.69	2806.69	7887.59	16878.2	16600.5	24580.9	32.2472	27771.1	38575.8	711.584	2763610	17032.8	351596	152002	43524.9	177483	113575	2549.07	242.019	589.471	24565.2	256.826	1144.55	193181000	6576.46	2081.06	848808	870.643	1035.71	140.93	110.907	543.562	2829.48	1042.53	25104.6	23439800	756.092	18153.6	5702.86	3148.45	58212.4	365.59	1794.71	903.32	112540	3118810	1107.27	96005.2	657079
259	696.33	4338.88	93197.7	4800.77	1006.44	1695.8	40.8665	598845	1096.25	4656.19	4568	378.724	8624.33	2821560	371066	7297360	387956	701.721	618.737	293.067	916.722	146.541	1989.7	47698.5	667935000	377.947	4513.37	379.924	832.805	128.747	75.1705	2688.52	29740.1	233.949	115263	48427.1	2970.06	640.568	411993	3101.72	3284.35	252.676	592.407	2320.43	10210.5	14251.3	606.655	9936.61	90315.1
260	99490.3	2916.05	311754	5266.08	4319.27	1563.37	63.7471	1101.4	32435.5	104361	699264	839.985	128604	2469.09	2582.25	66688.4	5892.21	2199.71	468.869	568.403	640.618	209.313	7887.65	36106.4	4582.15	4677.58	2728.72	853.056	378.001	96.6664	114.006	26071.5	1971.41	1864.19	45256.1	865.094	15506.9	37251	15988.2	3826.81	986981	1309.18	1796.56	371.614	52450.1	10413.2	446.838	822150	255965
261	5175.76	6374.25	2719640	3857.26	10522.2	1789.83	32.9091	581.063	815.219	11838.6	2907.74	68603.3	17077.6	4147.16	949933	1349.71	6096.43	1782.95	1230.48	544.737	1926.19	147.635	584.05	3678.13	6312.3	42000.2	2675.28	1749.23	7824.77	98.371	141.425	499.051	5120.74	346.961	2177.24	2800.2	1165.28	9668.19	974.079	1599.45	3577.87	410.429	6479.33	627.766	26241.3	4205.99	464.173	455484	3108.19
262	55882.9	4493.89	5356.43	4716.48	1154.68	38852.2	38.1943	9934700	9883.73	180966	14811.5	2145020	2556.47	153502000	68340.1	65079.1	67999400	1037.23	639.636	1124.91	2438.44	173.287	1249.94	39441.2	11616500000	22850.2	2512.43	393.014	4848.74	89.1889	103.514	1226.85	680.932	288.114	4196.92	374248	608.129	821.628	6909.54	943729	429456	986.432	878.575	265.417	16467.8	12309.1	1018.52	74704.8	12590.4
263	117126	1908.11	832.039	23549.3	6102.12	861223	35.3265	11380.4	103434	4684.27	21334.2	8227.08	249265	2827360	8711.77	120590	631.985	1480.54	337.695	1034.89	19942.2	276.604	1156	8040.44	9213.44	2874.58	848308	1018.63	134556	98.2955	86.8269	1088.66	1853.73	348.042	7762.1	973.675	1762.13	2221.17	7442.56	2029.02	23618.7	621.028	901.775	1337.85	1719.35	5142.09	1126.85	105697	8254.48
264	35608.7	11157.6	13981.2	945.901	21087.1	3293.36	52.7091	649.681	25693.4	2037.23	243324	8125450	4146.98	6623.24	1646880	1686880	241562	3336.36	848.249	1478.19	12317.2	248.894	1531.4	1390.56	3780.03	1367690	6821.12	521.385	2055.7	90.9306	79.713	124086	1669.34	342.058	46951.5	3081.45	3627.29	29468200	19918.4	3907.51	800603	1114.43	615.011	1881.08	11767000	21759300	361.118	1710700	15393.5
265	163295	1820.14	6416970000	5774.85	1499780	1859.18	38.6782	16655.8	2817.7	728.319	445312	4641.25	2031.83	4318110	85150.9	897391	6069890	4886.43	231.16	420.812	1412.49	174.14	4982.22	24067.6	5145610	109179	2593.22	654.869	9001.5	100.137	144.327	1112.47	405.026	620.232	1013.38	9018.63	1793.96	8446.79	14400.9	2198.28	56152.4	466.076	1553.3	1318.84	5424.23	4404.43	1444.37	31723.8	998428
266	6462840	4328.47	161810	2528.8	63968.9	52496.8	41.4958	3872.19	605291	5765.52	11666	1285.33	1968.53	197787	63227.1	22414.4	118367	611.967	448.24	2210.35	1794.32	208.143	593.792	2137.83	86994.6	4975.02	2791.08	754.417	310752	103.949	77.5664	335.648	3330.18	327.618	7752.34	108705	1901.81	7121.64	69465000	1736.05	57853.4	516.795	34118	8467.2	151736000	25042.1	587.237	33837.4	34626.4
267	7094.97	2246.59	44163.1	2443.07	2979140	103431	32.259	160128000	14009.7	10878.7	294311	1698130	39868.6	46239.1	3881.25	5632.4	3069830	735.647	496.642	838.198	2049.31	205.129	818.428	977.221	919.587	2294.24	14875.2	2148.94	967.964	106.026	113.681	1101.35	669.735	1058.44	31488	11249.6	268.645	1579.48	11460.4	13672	1740.74	349.481	1612.88	562.718	98610400	62910.4	847.953	133275	16397.5
268	394176	7643.04	49773200	24009	48096.5	1341660000	45.6354	370893	10799.8	52098.9	50894.2	1927210	19481.2	195657	36057.5	6448.03	4191670	259.427	489.102	1170.25	1155	235.828	2219.04	3660.24	359204	1847.61	11237.2	1305.34	405.587	142.475	94.2518	698.386	4209.96	452.952	30111.6	3124.52	479.594	3383.18	49898.8	4563.88	2763390	571.414	2819.22	854.312	2092500	1889970	1066.69	132322	6679.88
269	562023	1526.74	16604.1	15648.3	31054.5	5560.92	52.6749	860334	9517.03	80775	4615.43	19126.4	4365.57	4554.91	12762.5	92495.4	29628.3	1313.74	415.106	604.623	8076.93	208.962	1121.24	25402	4796.13	5450.68	1930.32	757.691	37484.6	113.189	87.4674	30043.7	1948.87	638.146	9249.87	63294.9	522.246	664.742	4440400	15701.3	400.656	823.148	753.183	594.176	2268.61	155323	530.146	155010	14525.5
270	39429.1	537.621	119270	33476.7	16153600	1709.14	35.209	16619.4	9170.55	807.356	1915.47	41344.4	62886.2	112696	45996.7	273673	11197700	451.738	280.74	657.822	1967.35	177.548	765.147	366602	263355	17377.5	2544.56	1295.85	1530.34	96.7237	47.7115	3061.74	1530.08	371.739	37994.3	7382.33	461.036	481.926	77389.4	190761	9056.46	573.642	2414.3	958.135	11589.5	258745	531.991	9516.8	31530
271	27650.3	9831.9	61350.4	7534.75	1124900	68096.4	48.1003	307433	13741.7	5995.82	1079.87	1865030	442514	25204.4	7105.03	47757	187340	1149.14	716.034	410.805	1561.46	221.261	1565.03	10988.9	243499	4063.07	158519	1118.39	20264500	79.3777	79.9537	997.308	1654.8	315.715	134791	1655.07	1678.8	10162.7	1108820	6442.15	17686.2	707.987	4182.46	901.967	14941700	1162530	478.328	180570	14349.4
272	1448660	980.172	1792510	427.381	2076.27	1885.48	39.7706	49179.6	7521.67	577.593	2080.06	2046670	4496.04	41257.2	75368800	9666.25	2479.6	2287.86	797.168	1126.61	2474.69	183.37	9601.36	11452.5	3193.1	1133670	359517	1018.61	376.607	99.6139	111.373	2270.16	3129.23	417.501	49773.8	249416	1275.45	86113.3	38128.1	3780	238937	263.827	1207.23	546.287	2533.63	1220300	432.947	5836.08	7616.67
273	80498.1	5586.67	19235.9	1405.12	6019.3	94413.4	38.9725	66765.7	1788.91	9625.52	232873	31687	1464.99	3508.17	536.255	2961.31	293519	537.565	240.322	1568.84	2481.24	152.757	668.943	1664160	2078.13	841.758	3752.72	534.396	1686.21	94.9749	77.8975	2621.16	366.212	251.471	3622.3	32217.4	344.257	3601.28	279388	4881.3	13285.3	443.464	502.762	1279.96	880759	165004	455.234	70790.3	1817.54
274	23500.6	4276.78	5474380	228338	37347.2	104151	39.5049	25320.2	9655.75	90687.3	69215.7	385854	282442	29694.3	68444200000	4007.25	20350.2	1347.19	866.587	750.698	2179.51	213.156	571.799	106457	39246.5	6908.56	4758.31	782.674	22451.3	115.26	101.373	1887080	5264.39	607.59	7759.8	983.282	7467.69	3738.42	24173.3	15250.4	1973.33	1019.23	1060.24	383.227	27126	202727	516.504	4387.57	1708100
275	8812.92	7316.9	1515.73	2931.16	10380.9	75511.4	51.2772	40825.6	23743.2	1544.12	8311620	4052.06	3379160	14297.3	55588.2	307502	24753.2	1181.5	387.851	2057.15	20778.1	181.387	49405.8	313621	9617640	4034.06	72783	1021.55	4461600	69.2787	122.685	3629.34	1872.92	416.017	135919	18113.9	2436.27	678.055	1250240	6235.2	6454.9	938.218	6779.6	4024.85	719933	1043550	654.656	38081.8	74518.8
276	3620.87	3219.84	197597	3395.9	4985140	32057.3	64.5545	4591.79	2417.01	1536.45	19089.5	1919200	14648.2	125080	20283.5	111312	6184.48	1398.2	195.98	583.873	1242.56	207.149	4853.78	3524.93	1669110	2551.89	13021000	902.68	12226.3	96.6907	96.1705	2865.49	450.454	443.136	1070.79	8436.07	5025.31	4979.3	5643.65	11673.5	1873010	657.339	2234.73	1814.53	9784.24	9574.27	675.479	231017	34915.1
277	18751.7	1485.46	3704210	39536	202615	53425.5	42.7624	210562	1834.45	11256.1	549831000	15762	13476.5	2419.93	10196.9	47015800	1093480	1567.31	686.864	511.025	8406.08	496.975	9729.93	32299.7	4038.93	658.259	1489.97	595.48	2040.82	148.001	108.006	1358.05	1958.16	248.947	22482.3	5868460	338.563	13481.4	66264.4	12605.5	112864	1128.4	1214.83	2034.21	772.321	63948200	758.028	95630.1	239872
278	8624.06	2606.18	3001190	667.147	6086.56	2107600	42.6254	28694.6	598.718	4428.79	40141.5	20131.4	10794.6	70983.1	2134110	284674	161579	6210.42	528.757	1295.01	4557.66	148.635	4578.82	2743.21	1016950	3094.3	192517	693.958	3275.56	118.031	122.817	840.454	1540.37	464.908	4778.96	3289.4	1751.72	13682.8	5309.33	9530.98	8014.34	335.766	698.847	1421.6	1618.24	106609	510.096	396760	9315070
279	4220.19	3601.51	352806	18547.1	1239.03	2959450	34.3583	258542	5407150	113500	5103760	408463	25386.8	83828.6	17898100	1414430	5177.71	1358.35	296.283	1269.58	10037.8	166.948	3075.1	112766	632156000	79912.7	13320.3	1045.94	2205.12	64.8892	104.413	695.902	3135.94	300.885	2612.71	329375	1906.65	1722330000	15504	2434.98	25931.4	837.891	564.477	3108.91	183206	28581.4	1684.7	202037	406991
280	248639	1157.94	414060	158478	3015.25	15383.6	70.1913	4934.49	50525.7	72298.4	2938.48	13938	354961	152269	30549.6	74393600	2104.59	902.576	342.565	1183.85	12713.1	217.125	849.001	168810	65520.3	2870.94	53219	364.773	1446860	126.703	88.6176	4656.46	4453.22	224.253	5830.91	1546820	564.405	64154.3	44932.7	40569.7	9411.17	239.995	2822.3	2379.81	25476.1	887010	1741.04	223509	284815
281	14971.5	3572.54	155714	932.069	6407.87	28422.6	55.4821	37220.4	3156.95	1528.99	5386.64	243484	7982.08	208309000	129157	814.079	2617040	1550.3	621.3	817.198	1916.57	143.582	625.06	709.875	1225030	1760.2	47733.6	6949.27	1953.88	114.081	114.641	448.459	598.477	386.883	122854	115584	514.038	931938	19040	5928610	40923.5	892.32	3696.73	889.057	573142	9074.1	399.38	1185040	3285.04
282	27399	4180.72	2546550	35124.9	1619140	11861.1	34.3399	3808.33	207920	33675	1862.7	353721	52482.6	15146.6	20665.9	12629500	106780	2113.19	426.993	1945.77	21536.4	226.978	677.285	3421160	262650	758.669	895.852	730.122	45354400000	108.315	156.261	109296	645.487	2036.94	51379.1	934591	2144.2	1403.69	5560.56	9646.49	114054	1055.2	500.701	3589.43	193261	398091	886.383	31871	511498
283	94544.2	1695.11	4223.04	1705.38	3068.09	11537.8	59.2562	8894.53	418510	7375.43	1445170	2448.42	163738	985563	347.054	27619.1	9454.44	820.022	437.925	1471.6	1219.41	149.018	2189.72	71708.4	982442	8971.67	25207	1024.86	3246.54	106.029	159.51	24359	1221.36	274.854	9709.44	38570.6	992.812	77476.9	40286.4	41571.9	17991.4	251.205	725.906	483.504	12642200	672440	286.625	66141.4	71411.4
284	152150	2857.53	843721	1890.9	302521	3249.14	51.374	31462.4	1414.93	1617.67	6639.46	29691300	4996.41	10717.7	217257	8054310	11416400	1358.65	437.551	325.576	2329.07	236.832	691.619	826150	263616	1360.34	3514.84	1238.16	163986	194.691	69.1468	5746.59	424.083	358.942	1400.99	580191	1214.88	2645.69	136416	3255.73	15809.8	760.716	688.056	2487.83	17604	533.314	665.181	218241	282650
285	3642490000	770.967	817859	2360.28	429451	58913.2	54.7091	2525.42	19243.4	14214.3	13023.2	10177800	7261590	26245500	8784.86	2672.33	31459.9	1411.55	499.737	1580.69	2976.14	183.048	1128.49	9038410	1788.79	731.537	45542.9	816.68	1267.17	143.988	101.015	17198.8	2607.66	344.994	21867.7	827.057	848.955	529732	358379000	1121.62	386344	468.215	1126.26	956.224	1236220	215605000	1026.9	8675.48	167430
286	3728360	16484.8	26007.6	3676.15	9237.58	17404.8	41.5916	4373.15	4460.35	3864790	3464.33	62800.5	14080.2	15107.4	183317	2481.8	513335	421.729	288.899	898.266	3505.73	192.583	6401.19	7560.94	220619	3627.21	2734.1	1299.68	18812.6	126.736	66.7451	6326.08	1438.79	537.978	31894.5	7862.65	391.139	52891.3	7342.62	23027.6	526.76	902.834	1312.07	860.198	9251.79	4359.65	453.804	52343.8	1294100
287	310755	5424.03	3646.21	18351.2	4664.55	7550380	54.8003	1118.8	337176	117974	1841.03	19948700	18511.7	2464.38	134014	20422.3	1284.56	406.064	473.216	349.86	5107.63	154.09	5963.39	4840.48	1798290	483.305	257777	883.194	6901.98	93.9314	90.4752	350.694	3004.47	249.087	80125.2	32234.8	1416.43	5425.27	2979.79	167624	150114	586.282	834.22	736.032	1255780	559212	1227.37	120708	32179.5
288	91466.4	2994.55	70881	1948.48	1091830	6795.05	47.3926	1875750	1270.82	4958.86	133207	145837	7316.47	12712.9	7384840	91299.2	283171	537.11	1228.62	373.382	589.644	219.945	2361.4	862176	435600	5997	2546.33	969.414	97091.9	104.963	101.992	2172.66	3490.2	231.307	8503.14	5053.46	6824.08	26791.9	552235	5465030	5865.01	280.477	682.292	1217.27	4410	33666.8	796.953	179319	2641020
289	139309	1848.48	12435400	7899.17	193577	237061	37.4829	1090170	4361.3	80125.8	2289.11	520303	5188860	18789500	82728.7	420643	1653.15	257.168	296.552	1031.95	48447.4	137.04	319.642	839216	63437.9	2718.66	15549.3	1289.19	2507.48	73.3228	58.7503	859.307	6908.82	625.222	6222.54	8869.71	1057.05	2740640	13220.7	7083.93	328082	298.055	702.022	2410.48	2001760	98461.2	457.592	6294800	3617340
290	38708.4	719.898	2546.49	722.72	32295.1	182238	46.0113	11161	13645.7	869.151	23245.3	5623.46	5642.42	37318.4	405654	6131.07	22933.2	279.518	451.167	2120.13	1359	400.358	3808.95	232855	439148	5036500	7183.96	1072.54	478.135	98.0007	104.284	4190.22	7204.91	624.66	5374.44	10338.6	4466.11	1111.92	3804930	21183.7	615149	193.549	1114.94	2867.33	4912.76	23982400	563.437	168675	6187.41
291	1149170	1778.95	561544	829.067	185854	811669	29.7292	47128.4	45820100	18327.4	18851.9	9093.38	11409.6	10200.4	428575	122039	22242.5	814.506	466.812	387.126	2045.53	219.833	2672.31	478.641	206085000	57330600	1176550	2162.27	641.875	93.0362	99.7982	8158.54	1948.95	939.967	814.883	1451	1262.42	3677.22	594498	4512.05	6189.04	1261.72	356.696	5048.22	95704.3	10789200	323.134	35801.8	3658.06
292	73742	34099.6	13734500	1031.15	11886.4	6805160	42.1398	37953.2	430.024	83643.4	3228.92	58170.5	885.762	1192950	15362700	916.583	4527.34	410.91	557.945	2064.4	12586	131.736	1052.32	7304.4	42788.7	3394.79	2935.59	1021.93	576.68	135.274	106.442	278.927	18812	765.157	1779.86	186160	2407.18	7284.56	22499.7	1595.06	99200.4	801.927	3086.99	661.02	4059.5	150544	731.873	19540.7	1124540
293	3249150	1397.4	124383	2876.28	5594580	80653.7	44.8413	89861.4	392458	607.976	70161.9	30898.4	28869.7	12207.4	3758.5	282283	307429	749.747	239.673	5559.15	3550.3	229.197	3380.77	38642400	446206	592.809	29579	537.457	24286900	69.9947	94.2554	752.279	810.247	1019.89	3534.95	8597.12	3591.15	4514.86	112563	2918.03	11275.9	450.188	1637.8	5641.49	13608.4	336513	418.357	367120	177631
294	4313170	1101.68	485682	3130.04	225011	187881	43.7527	2402600	509.828	2614.97	20213	324167	1302.75	98067.4	39956.3	148172	207125	1240.94	295.498	819.661	2260.95	161.195	1086.05	34558.8	278439	11859.9	886662	1347.25	536.695	121.08	125.657	420.323	1785.35	391.419	698.098	26625	38455.1	2479.03	3803.17	19000.2	20385	494.26	927.658	1164.1	15815.4	2636240	503.143	108427	15786.5
295	37467400	778.838	1508.29	4148.53	2696.83	25908.3	58.5602	1532990	5006.73	5397.48	23606600	11042400	307.606	23189.6	21709600	9224.33	32563.2	1588.39	1348.01	716.02	2687.97	134.64	17336.9	277948	3447.68	47467.4	3623.11	1202.12	67339.2	99.5397	104.906	1710.39	1053.65	464.665	28153.4	78534.9	988.13	1700590	2674.1	1130.83	20164	558.999	1017.39	593.965	23843.3	5900040	230.962	67429.2	127892
296	327.22	36623.4	11477.1	1938.45	152033	23514.9	39.9478	5131900	122873	8576.93	387720	8051720	852667000	3237.96	17518.4	10117.7	1077.33	481.815	486.748	1215.95	3035.35	375.633	521.002	8608.95	3338.44	345.702	1783.7	2727.51	1267.19	122.076	109.857	254.872	1146.69	1281.32	303.261	57424.3	748.601	8573.49	708021	11073.6	28627700	1073.32	2074.39	4616.05	316377	823135	660.541	183159	189777
297	26726800	10293.1	15971100	7196.28	667.306	93590.2	68.891	9088.74	22252.6	2952.17	7213.17	103666	5783.42	3515.86	89245.3	87845.3	67993.7	5349.79	227.882	701.565	5981.82	161.373	2815.74	155323	676829	33582.6	9452.15	984.247	1206.95	124.942	72.7384	137005	294.527	452.847	100567	53275	9200.71	4015590	4789480	1824.3	769.33	1067.72	2456.68	1760.82	1136490	193983000	489.808	544257	503413
298	15993	4157.35	6287.21	897.134	5333.55	12410.7	44.1397	93327300	1844.16	38366200	307741	9196.36	7590.66	212286000	119718000	15160000	9619.15	1599.94	298.48	2879.58	2768.06	199.302	937.298	164289	20930.9	1391.56	35168.1	665.362	4760.27	157.957	132.402	279.086	8395.05	1424.28	11213.4	27747.3	6572.61	676823	19732.1	87090.5	4009.57	661.091	844.972	648.622	4300360	1844180	2669.66	55920.8	12258.9
299	220531	3088.32	80219700	6964.1	3291830	24083.5	38.2383	266296	2408.55	50523.6	13007	142507	22153.5	19503.3	3619.34	23975.9	38282.5	3605.5	950.763	1529.34	1210.11	220.656	1284.66	9635.43	565638	8652.81	1128390	566.553	1251.43	107.077	97.132	2379.21	601.624	245.258	10389700	7015110	903.097	3258.69	20640.3	3590.7	641.265	474.393	644.034	4317.84	10376.4	767.057	409.281	356684	4925.89
300	184683	689.362	3353.67	1304.34	1142690	133760000	40.686	6065.85	3377870	4405.76	28215.4	6230.61	1049.48	50071500	10681	87989.1	158680	1120.77	562.818	713.9	32334.8	165.287	1635.54	7147.25	1340430	10807.9	41364.9	727.221	5111.61	116.356	108.911	3870.96	1435.73	706.458	3749.79	54069.2	2516.83	905.364	213109	2025.28	7742.88	632.087	2557.55	1469.4	36774.4	87141.6	508.67	97768.1	128442
301	13617300	9290.05	855813	4133.85	49876400	30281.3	35.7227	57712.9	89841.9	1605.98	5471.73	14515	9324.33	16153.6	9552	1042050	237604	3556.53	366.885	630.442	3858.75	198.556	1079.02	2946440	387.4	1719.67	210344	1222.78	1055	140.588	66.7484	22353.5	1535.18	371.07	2783.22	2749.54	9027.89	2864.16	97629.1	1686.25	2323.24	1069.1	500.277	630.121	11327.9	175906	1038.13	38108.2	31497.2
302	7694.9	6849.55	1008.43	10298.6	748284	5009.61	39.5423	732.886	391780	81353.2	191732	1595.18	27995	260406	11515.8	1892720	839.309	548.684	1172.67	1768.72	6094.11	174.147	888.228	26948.1	7981.72	1754.13	22156.1	642.793	36801.3	143.011	74.8524	1699.23	1699.89	377.064	3256.99	723.827	991.851	3505.06	1361950	13292.2	657417	450.455	8423.59	642.18	83622	8348.6	704.739	2997460	19793
303	7368570000	35906.7	17876600	5100.06	2379670000	16777.7	45.8743	2419.88	70100000	6059.12	6767.04	4341120	109953	169404	2391.83	122643	3123.45	425.318	220.44	583.396	6142.56	155.8	1144.84	15069.9	2655.62	3095.16	5378.67	585.007	916.509	107.286	128.694	559.569	1085.17	561.526	69435.5	23494.8	37958.4	5114.31	6339.32	3857.94	64212.7	455.915	2218.36	2125.45	24937.8	1649.29	474.113	789493	61439.8
304	83626400	1963.55	23416.6	1986.04	349084000	27006.1	45.7572	3688.89	4802.87	919.185	5814060	41323.2	36165.1	27818.5	10605.1	39761.7	20072.1	247.992	9487.79	1697.81	1697.02	267.212	494.648	126385	37626	538.31	5301.08	1117.39	2501.69	93.6402	78.3754	2698.24	4073.27	584.469	136487	68925.3	804.542	3970.26	9748.17	1586.55	56282.9	431.098	734.96	1242.92	196621	13554.3	632.513	34803.4	5924.7
305	23359.9	12297	9755930	508.295	22479800	50634.5	35.6634	17774	374034	988451	886707	44180.5	35772.8	155315	1650260	49043.6	3403.14	871.449	392.793	1819.14	936.674	219.956	4375.12	114525	956.008	12166	4729.68	493.538	1992.8	106.899	119.021	59891.4	394.044	929.645	428994	74763600	1699.67	6641.49	2307730	3247	192256	529.974	9594.4	409.59	3477.91	460.615	777.19	236377	8570
306	3256800	153837	199641000	19041.9	601208	69025.5	39.1707	1001.47	10746800	564.834	2302.25	5492470	5255070	8387350	6330.29	178835	1027.87	569.546	1152.81	2729.13	3003.8	343.302	2313.29	322470	54485500	387.696	4108.89	812.593	506.72	80.9108	96.2552	598.683	5611.41	472.118	98590.7	746633	368.77	2416.42	32349.2	32307.7	8269.43	331.058	1297.03	1001.35	314690	7061.64	1189.6	114156	189531
307	132408	3873.75	8069.03	442.477	19645.2	39536.3	51.3253	5997.26	10629.5	3369.79	1654820	944094	1009450	42898.6	181322	16424.1	951150	836.792	272.851	709.865	4158.62	165.627	2629.65	591099	40323.4	497.022	72782.7	576.885	2822760	90.4463	196.769	368.34	51938.4	814.166	115859	8776.24	13358	6625.45	569345	8618.44	1022860	279.874	824.546	1607.28	245623	54991.9	240.283	158456	103744
308	101743	489.442	782034	6582.64	551.455	18576.2	41.9123	11549.2	5439.62	63436.7	4846.95	27729	31311.3	22897	103152	37353300	20413.3	1958.9	527.448	2296.43	3280.69	187.548	966.698	42423.3	8644.55	4027.05	6998.9	375.773	507206	134.178	113.747	35637.6	234.811	228.534	13530.6	26550.1	9305.24	1346.64	21720.3	1427.14	3659030	444.632	2440.85	3289.34	49948400	4100530	526.579	226318	9300.6
309	7484910	1736.58	1125040000000	2697.02	4354.88	14047600	37.647	14187.4	26050.1	5949.72	130219	234196	6069.64	93521.4	1879010	338911	482082	1644.42	650.552	611.678	1971.17	178.914	3264.42	221597	333166	1362.85	26688	1218.58	1764.21	51.5325	93.7936	603.456	1042.86	411.78	58530.2	1862.85	554.922	2043.27	13426	8014.28	498.476	427.547	686.111	17422.7	147164	4251.79	435.577	65414700	207811
310	366774	927.353	24007.7	18584.4	5509.25	1710900	44.8014	6844.3	4458.37	3599.16	36720.3	172330	13777.1	131461	565542	2327040	1934790	856.17	423.837	939.393	1243.29	197.685	1283.2	82659.7	38396.6	3168.84	993105	344.084	429704	75.4966	138.372	999.586	16889.6	308.855	39326	3208.96	1903.07	61991.3	28536.3	24670.5	2165.86	584.19	1609.95	1113.21	1966.79	3349500	1133.81	7211820	5154480
311	14651.3	221795	1569.32	2559.77	63264.8	45310.4	40.0255	15364.6	4951.81	1191.66	5245210	40600.1	110225	55344.1	578837	19547300	863.708	2280.8	220.249	1615.45	16960.6	239.162	1921.27	1719000	8516370	8126.35	176941000	1385.28	26936	89.3118	59.127	5472.91	30180	1351.86	193322	3105.51	1423.39	17926.7	284595	32487.1	13324.9	402.896	1421.02	1574.38	1455.24	368154	1536.75	26326.1	94136.6
312	4300500	7339.89	553416	5510.21	7594.12	5522.02	35.6887	6740.15	160888	428.05	21045100	8537.72	145988	136272	18249.4	96620.1	11715.4	794.549	284.66	272.545	9639.22	169.68	7203.58	44981200	101756	667.599	615.281	1818.33	1817.83	121.405	113.956	1866.34	982.879	341.871	2939.79	1400790	332.809	145188	877.796	3053.32	119982000	358.94	25398.6	1742.66	69083.2	841.972	367.465	157868	1596090
313	106446	3206.18	107854	586.044	630.375	5671.39	43.0774	342.76	2044	24545.6	18898.5	702162	72645.3	478945	36664.6	2529.76	48015.8	1092.39	1661.11	14015.2	10347.1	224.084	460.907	123792	30759.8	2602.57	111086	569.234	710.439	137.283	86.9498	79456.7	170.528	493.467	67357.8	5793.34	758.557	10879.4	11956.8	114539	1037.49	263.713	1601.6	4708.91	885816	2512620	312.244	50977.4	239212
314	3005.53	8197.05	67077.7	10536.4	207203	41304.6	48.7758	5918.03	850533	778.061	355919	6137.16	6945.89	77898.6	69406.3	2696.24	8017.35	329.414	864.934	516.52	1020.58	148.936	8138.58	2023310	8793.08	23656.3	2512670	2157.34	7045.86	132.084	139.781	555.413	7657.57	1929.04	846.144	26649.6	1564.87	23698.3	24836.2	2085.07	551076	2576.49	3229.91	1229.09	222076000	9635.13	480.332	50158.9	117424
315	14934500	7868.19	86930.7	770.569	129043	10136.9	54.5065	13135.4	3607.01	2532.78	121088	77356	6504640000	3173280	900.831	171643000	29845.5	974.155	309.513	685.395	4973.29	309.186	2076.82	6502.7	476304	603.733	625843	724.574	1215.85	101.956	80.844	88802.7	1179.96	522.675	449.308	37010.8	1188.05	1295.44	2500870	5608.96	6943.59	295.426	1747.44	1666.99	6742.52	29310.7	1064.6	17616	68148.4
316	505176	939.466	8703130	53236.8	69491.9	9142.53	39.1392	2543.23	109138	41095.1	81114.8	65656.3	8153.92	2320500	882307	190623	19136.9	533.275	682.735	245.027	1542.45	238.1	3052.75	10853.1	287067	1675.7	15884.9	645.336	396700	86.0023	107.832	507.454	1410.61	565.955	18076.4	661.033	14069.2	195835000	6197.67	2476.58	9314920	353.515	1966.31	491.397	10193000	41329.8	638.772	69365	50240.2
317	5486850	1221.87	341669	2767.68	309659	223619000	53.7247	13985.5	2388.45	259434	46259.8	4875.32	3275.16	149146000	2393.38	7406.45	1612340	860.341	436.425	2434.64	989.077	182.383	934.736	3690.3	109812	3893.74	152393	636.775	6660.53	127.012	144.253	4009.85	5704.45	555.507	27945.4	3884170	2880.64	6576.93	3122.51	22985.1	13931.6	310.445	7404.78	3168.01	48067.1	12507.1	996.578	737049	580227
318	56935	1144.45	99755.5	10479	46298.3	36259.9	46.2688	1047.05	1813.55	3271.01	16408.8	21317.2	986747	3351270	314890000	256412	7816.76	516.754	273.028	931.571	18173.6	256.654	3909.92	125573	1036.83	3521.4	5493.95	1220.87	1737.46	94.5824	110.176	1900.51	7588.95	1527.81	2826.58	355.603	1057.28	844.266	297133	5229.97	3512	515.023	1454.03	710.939	131005	169022	558.023	398570	2239440
319	135500	719.24	2785.94	1213.42	736.699	22273.1	45.4405	13267.3	133633	14163.9	177378	14547.2	9313.79	873813	40822	426860	23208.2	3193.32	426.582	2978.45	4390.93	135.405	2604.78	106898	36719200	1432.21	1639.62	230.807	586.658	100.321	103.251	7920.06	12930.2	284.686	1370.95	6278.68	1047.12	237.62	1121840	21951	21297.1	458.742	1921.66	11043.2	4055.78	74000.4	1453.3	487779	24356.1
320	28217.3	2764.51	6742.32	3915.1	12033	167499	47.5564	1717.15	3666.08	18697	24659.8	1765.85	106123	8820.9	26148600	55333.9	161647	1108.03	967.391	859.713	3651.84	193.496	434.993	3675.83	731089	128554	3199.61	540.326	4323.32	86.9063	168.39	4620.24	520.589	286.207	35395.7	11337.4	8308.33	11159.9	2243900	41938.1	2015960	402.877	6722.06	3981.49	516264	65228.8	1476.71	322392	32808500
321	2526910	1300.97	886416	3115.07	2906	6761.38	36.7602	2568.66	49870	1838.51	83199.8	838065	15512	9664.09	4683.36	64466	6963.91	635.543	2364.56	445.328	11798.6	146.424	750.887	25362.3	10244.1	2710.61	11029.7	622.611	26767.4	117.97	85.5399	1775.79	520.413	308.478	182411	3739.96	703.063	2098.86	2590.41	152197	1839460	587.623	667.924	937.496	162507	41037.3	699.76	556129	334174
322	4589.99	2517.9	200990	2408.15	113797	5602.88	54.4657	6360.45	134677	2840.51	185651	2415360	1690.98	22684500	9566.74	615339	12621900	822.003	417.912	354.087	37900.6	230.168	12724.9	7055.72	3356750	654.43	126845	934.304	17192.9	113.721	98.2058	1505.66	1264.58	410.538	13765.4	1277.58	3574.05	3115.18	593876000	3959.89	78827	498.993	4519.13	9488.1	285914	134927	588.138	62818.1	43751.2
323	91731.9	1292.26	176463	7028.4	5641.07	2195.15	48.9491	58353.4	3657.66	1203.75	6344.76	886491	286954	8992.54	2825.63	1637.67	570.174	1449.77	293.067	1013.7	916.566	189.664	914.252	25396.3	764423	330.264	49061.7	1224.61	94191.3	81.0896	102.948	404.006	1526.64	318.375	6181.09	6473.59	980.37	1573.9	133468	17268.2	10058.7	650.048	1361.18	1114.25	11395.4	85711	705.189	975416	3589400
324	1278.54	2609.69	255073	6068.8	11303.4	1753040	38.7013	434378	3970.77	709.629	8348.47	7018.45	3151.78	11891.8	8938.27	923872	99876	1524.25	5383.15	618.513	9046.75	155.953	960.199	42062.2	46052.7	633.672	585.463	414.587	1852.1	127.627	80.4796	6865.37	1355.33	472.548	57280.6	8570.27	745.792	14160	171379	7920.72	35775.5	303.821	555.944	2350.29	10631.3	1966.97	844.622	264758	18064.9
325	10050.1	636.134	354064	7025.69	460.41	3382.01	51.1041	2847.09	3296330000	14915.4	1462.16	7477.57	2523.21	1199670	18823.4	1067700000	6877.84	1626.62	443.292	713.876	18463.1	160.157	5999.26	7910.47	1636.45	2413.24	15687.5	786.07	8950.27	116.491	130.247	98078.9	738.591	254.482	2324.15	398880	2057.74	7778.85	808.031	4986.37	39018	1399.36	5332.29	883.909	27845	2736.88	701.746	29666.5	858546
326	24329.7	1473.91	3517.11	2145.58	34535.2	121651	62.0796	290216	2192.11	7826.5	32800.6	37178200	85116.3	60185.8	81468.8	1602.36	1124.37	2239.25	1521.37	308.195	6089.62	191.117	1315.34	839611	118206	1050.31	154028	539.455	1900	63.3173	111.426	4043.67	1746.36	269.204	1842.33	654862	2570.35	5405.36	42576.1	9501.26	14553.1	558.519	2780.51	452.222	593034	22302.7	278.906	180341	4800950
327	31765700	8768.26	4098500	677.842	2755.09	3590.83	38.4347	107878	370.736	1752.2	223353	3325530000	22049100	16004	4724.89	7147.19	11924.8	1654.65	617.281	285.126	4494.24	185.525	873.81	5933.68	18754	739.322	42194.2	523.848	1816.83	113.121	119.308	2523100	476.55	605.86	908.12	3131.39	677.754	9680.17	1907.3	59409	2125970	358.227	616.271	867.361	74237.9	5067.03	1291	152097	1903970
328	1380.79	30166.8	20308.8	27454.8	9309.94	775230	38.3243	4797430000	4813.16	2231.35	2220860000	68556.7	24506400	322636	69334600	7567850	206377	791.263	873.026	4774.26	3182.24	254.49	3161.58	4979130	72889.3	373594	21502.6	730.982	1665.01	111.284	117.967	50322.6	2268.21	1107.58	15186.4	780.335	2579.19	18367.3	287977	9789.09	1319760000	790.834	2835.2	645.25	1079.78	133622	942.527	61740.3	101442
329	7182530000	13879.7	9578.41	5280.01	8627.64	175898	39.5841	5581120	1965930	44577.4	2733030	547.554	21370	29404.3	588628	2814240	192903	2843.92	475.886	2383.21	19137.6	176.727	764.856	3156300	49422.5	3005.87	6465.89	1378.78	19439000	129.056	108.994	3866.16	2231.63	177.435	11747.4	177792	489.293	313.353	45867.4	2273.1	1588.53	429.821	4799.52	3738.96	86369.1	90019.6	383.512	81492.3	133014
330	115249	29617	9855.41	4635.71	13763.3	33756.1	45.2176	7288.95	75231.7	2780.46	19283.1	3741.09	52024100	27931.1	185193	28115.4	624606	1077.09	420.48	937.618	8911.27	193.726	803.14	8567.76	4753.21	2303.07	565.767	283.347	417.955	113.573	126.974	1250.05	798.325	348.179	30295.7	2599990	486.839	1018.82	2022.69	5394.46	45664.1	396.688	2172.64	518.458	27757.3	224237	364.797	1078030	200044
331	1404.72	825.082	25604	5145.44	50879200	5733.98	41.911	693611	3761610	20742.5	54472.4	120811	56373	74909.7	238790	202849	554.533	407.643	490.703	1152	1584.72	173.726	6563.92	29512100	1493.78	1401.88	1987.33	418.31	1075.23	65.7469	49.6926	6697.54	240.518	939.632	5593.71	1999.58	1149.96	13777100000	3193190	2700.26	89796.3	494.835	788.181	774.276	645.217	515.293	698.383	67628.9	3229.28
332	5038.3	1086.31	73694	17447.5	328969	3950.98	38.16	14255.7	396677000	717.23	1828960	152780	2753.5	51227100	112014	446938	2027.83	8016.7	412.742	5182.16	9463.49	158.873	1599.91	267195	8245.31	1158.89	6309.37	2027.33	16434.8	93.1065	91.127	837.102	6018.67	627.79	13477.1	15487.9	1243.05	12718.4	12917.6	1205.17	9727.13	340.777	15402	480.988	171216	3565.94	689.34	44838.4	435353
333	38941.5	545.078	153424	1399.27	307438	3706000	59.355	120862	1024610	66134.8	1995.14	1347.01	1936340	16754	293708	65368.2	135387	911.949	766.603	390.535	64899.5	188.922	2050.08	4571.94	1170380000	927.852	1499.5	710.631	398289	98.343	78.7855	5817.54	2993.09	810.123	5263.3	52665.9	889.631	26070.7	14015.9	9227.17	232871	285.356	1651.55	3465.75	69535.2	80958700	575.22	432284	143247
334	27673.1	16458.4	3460.7	1796.29	145525	5168.97	40.4455	7130	10168.7	1582.29	124741	66255.9	2331.95	24860.8	45177.9	5600.78	2633880	446.675	907.622	1033.18	848.813	223.072	271.773	7672.35	369126000	4122.22	3904.55	1044.74	844.005	112.889	101.834	16505.6	3138.35	186.946	447.273	388.883	602.171	1236.78	670.335	3695.49	6649.45	607.202	26751.8	725.001	331329	514938	3943.73	56501.8	28958.9
335	97506.1	6440.02	2821.13	1625.12	146471	5255.76	30.8326	84688.8	727.943	7591240	593619	51236.8	880.112	44270.5	831837	81668.9	57171.9	1629.18	403.066	742.888	1638.97	153.326	1309.68	1148010	76737	2712.49	98797.2	2452.1	2320.75	68.419	137.49	1459.74	1384.12	163.998	1259.84	41610.6	2739.67	793.875	7686.6	13214.5	203814	315.86	1978.23	500.527	429004	364718	609.465	708306	7876.09
336	21007.7	19985.6	98189.6	1230.74	213177	827.264	50.9624	2926190	3531.35	9989920000	4924450	487870	375322	58646900	590.082	37547.7	27649.9	408.891	425.004	919.252	2456.42	223.103	875.463	33014.4	2275270	1425.58	10004300	799.465	2374.92	193.31	90.124	384.003	2369	855.188	5446.08	22588.5	7940.95	5936.9	11714.8	159806	32734000	1286.53	688.437	1952.42	3035.63	597.874	399.374	182719	2447350
337	48535.2	3227.33	622683	13557	2823.24	258785000	42.8696	356049	13023.6	6781.31	102475	6994.02	4862850	8304210	4198.56	7263.21	20151500	541.395	420.916	1183.33	2452.3	181.182	2421.97	6303310	10103500	1404.07	20084.2	780.717	982.357	112.267	76.2537	855.202	2853.95	398.568	1031.26	229545	1762.45	3662.08	13901.3	8998.43	92612.4	491.849	5792.22	6270.3	3056750	2605.85	1875.39	19662.6	1041.35
338	282539	2044.74	69566.4	701.054	24693	238206	44.4235	6639320	193292	8328.38	239217	43614.3	25848.8	814605	13123.7	115250	22549.6	529.798	195.6	894.109	3288.25	218.845	636.324	1008.51	5671950	576.5	1270680	409.86	677.608	104.433	157.062	755.755	321.74	222.607	1793.73	3776.22	2797.38	1549.05	231828	3545.51	65337	477.233	671.031	698.359	85476.2	161161	828.867	38326.1	101534
339	2119.63	2265.62	6706.29	606.173	56522	64068.9	47.7931	19031.6	1485.25	15974.9	5668.7	883.106	4831.8	62210700	2445.16	550304	410934	1312	819.004	392.189	1440.46	186.753	3239.19	5139.85	13141.1	1887470	2356.14	595.674	113690	71.5678	103.369	6032.95	610.144	262.677	1325.32	5678.03	766.166	797066	4422810	72381.9	194492	660.829	612.125	1019.47	7761.18	110226	815.95	43343.3	64779.9
340	36785.6	509.137	1334.06	28780.7	21759	842759	47.3663	3356.58	32195	4511.32	16830400	4252.16	16538.7	947996	35351.5	5467.97	11690000	412.759	222.69	677.475	35200.5	156.36	967.568	190568	503755	1299.18	57813.3	632.948	1332.38	78.2625	69.2063	2952.35	9630.41	975.287	111296	130673000	3321.85	4693.37	1413.49	4049.55	87534.1	639.925	1216.27	589.675	19944.7	2572.61	605.384	150617	1164600
341	8838.63	21624.4	225286	49242.9	15662.2	250222000	52.31	2885320	197986	6325.3	91333.3	4675.73	115983	74854.5	22832.9	239784	4619.24	1666.25	622.876	764.481	42102	320.09	1432.42	63222.6	304870	1430.92	4952.43	3148.75	2296.09	106.947	138.78	6902.04	24259.7	1385.88	3537.04	785.635	353.149	36851.3	3276.59	20383.1	35775.7	357.242	1532.6	2592.3	5455.66	94941.1	2096.8	9042.31	512610
342	7500.12	2894.57	46387.5	2862.76	42588	2554000000000	30.5994	101921	2716220	3280.81	36653.7	1865.53	1936.5	1373450	10847.1	3104210	12828	3979.28	1308.56	1744.48	2242.67	221.32	626.141	2453380	20556.9	22338	140394	560.44	381.387	119.805	111.489	39846.2	67220.6	254.855	380994	147822	1185.66	74522.3	617437	26435.9	31036.7	279.89	2275.27	1869.53	924356	41340.8	1011.9	100983	7672030
343	212954	17276	12005.1	5592.6	6042.56	298926	45.7351	19346.7	4500.11	8395.68	80355.1	23444000	80342.3	118980	1268.74	14995000	6546250	1275.53	234.341	406.656	18743.5	192.371	5740.56	11577.2	3579610	5690.5	4135.27	1118.86	25916.8	69.7359	82.5298	1577.09	6037.08	1571.31	40092.2	23693.2	821.317	12724.6	9607680000	13420.3	4559.33	655.623	990.685	764.436	78990	822571	790.24	43174.5	34581.2
344	150251	1607.57	245259	1034.48	360543	4035050	39.4078	87456.2	16009.8	7933.75	2819.41	5708.51	2887.59	225930	356062	985730000	7991.65	2972.59	298.829	3613.37	2892.54	195.646	1727.75	49615.6	92701	931.739	4099.58	526.926	12422.8	117.235	99.7732	47241.8	1834.23	957.34	45870.8	103507	1353.99	1477820	4825560	11916.5	1314420	917.602	1081.96	16818.2	54451.8	33893.3	417.605	1353600	76132.7
345	7062390	6353.62	10443400	1233.81	969012	276323	38.3998	15047.7	97169.8	1381.63	444561	1555150	2413.01	86312.4	35290.8	23368.3	2629020	3193.32	618.34	3391.56	1378.72	158.533	1022.91	949.868	400688	6194870	20046	2192.64	1517.49	110.732	140.995	750.029	1282.57	516.938	7363.6	6167.49	2595.02	1266.37	234800	93288	2107.62	375.54	1065.38	399.14	197794	4497.29	4791.38	3404120	17477.8
346	6231.52	26222.8	127515	492.305	16272.4	4589.94	35.6344	26087.1	8962.69	1260.71	18678400	2224.21	59160.6	6092.66	103436	12753.2	29383.9	3482.23	300.553	3072.57	447.698	199.402	2435.29	8763.09	5831.6	6163	849939	861.31	1592.95	111.057	104.942	456.092	2690.37	213.561	90333.1	793878	1051.32	83690	413098	22738	108692	556.085	2766.21	703.065	18372.8	1659.86	607.813	220686	104522
347	81203.7	5834.49	336.44	12418.2	1195720	4747.93	53.6816	1270210	442301	2385.62	1408720	891958	615.148	13358.3	14957.7	52480.5	1629.3	1098.69	305.079	1338.34	4802.12	174.191	2141.24	27104	1487880	849.846	5281.61	352.757	40463.3	117.543	67.2477	810.687	3169.91	505.78	4421.63	6003050	1354.25	773.676	26402.4	27806.4	18515.7	383.12	27931.1	36941.2	199204000	17291.8	412.754	47663.6	24294.1
348	20961200	2975.11	1714280	1976.91	94431900	3572.27	34.2128	7332.29	668.538	8060.05	20536	30636.4	1747.21	215850	10042.7	1785540	3207240000	884.858	629.098	3892.7	32931.7	143.835	572.55	14558.1	1112.09	2256.78	116373	1619.92	3615.76	78.5991	87.0409	37910.4	2090.21	849.275	6474.8	243950	984.75	73316.4	19639.9	4202.62	723072	1002.3	4582.06	846.929	899.102	20325.3	518.399	4797790	583983000
349	57264.6	50621.8	76671.8	1981.48	160462	55244.9	66.4363	47090.7	7689.41	1279.92	56378.3	22740.2	46089.2	2581790000	27967500	75832400	127045	716.447	258.839	725.007	4392.54	163.241	15009.3	3438.38	5392200	827.255	9412800	1147.29	1109.82	74.18	178.592	12446.3	988.52	297.191	2873.26	1094.06	1780.16	387.821	2609.03	11653.7	13753	451.516	10891.1	734.484	56107.7	16435.4	2267.67	17192.9	9477790
350	241191	3907.21	36792.8	2894.52	40677.8	1683.98	35.7926	93608.9	2580.51	14572.5	11576500	20026.3	38190.8	289331	4307.11	2320.89	1879670	437.895	669.01	326.222	5916.75	209.522	2192.3	4836.7	237941	1208.97	820.52	693.202	1510.46	92.3524	142.033	452.338	607.618	405.405	402.426	192990	3389.89	3476.11	1894.89	2095.32	7756.31	541.498	554.435	2722.53	7455120	50634.3	718.224	92002.3	1361790
351	2111.54	1156.84	1885280	876.863	199658	5958580	36.9487	19894600	5236.35	22269900	9687.7	6555.32	20504.6	1601.26	186530	1896.73	579501	550.873	1567.56	288.865	4075.63	147.076	1569.05	5624.73	1737.3	7698.27	12060.6	1137.34	7500.83	124.911	119.141	6187.8	914.892	471.671	1636.51	738.635	465.232	21232900	3919.81	10357100	6224.93	652.151	590.465	1030.42	92506.1	44856.3	330.451	3634580	3551.04
352	26794.7	2265.94	51595.5	3111.67	4204.67	26890.8	45.9113	5401.93	5775.17	976.246	16821.4	26374.1	7464.66	17843.9	683.012	228833	3207.1	917.228	453.816	412.607	17348	153.585	1394.65	752.925	934.573	481.495	156259	1020.66	415.815	68.0662	71.7988	9089.25	5765.22	382.319	19598.5	45975.8	2014.24	1119.58	1366.23	17282.7	31772.1	302.943	1152.85	1341.33	10188.3	490306	465.157	1784570	129610
353	14695.5	3917.73	2838	4286.9	27125.1	2376.2	41.5969	21964.6	2169.8	1312.13	1790340	346653	578729	37202.2	1025690	1036350	2356240	598.473	333.477	614.036	21945.5	228.54	6091.21	53024.5	2886.39	5362.13	539.547	281.322	919.796	85.8005	63.6612	278.893	808.026	210.032	5914.12	155435	8906.71	7738.1	2701.36	41245.5	11341900	494.46	2393.81	3252.18	5240.26	446045	446.612	374839	147504
354	681.758	824.79	4228.65	7572.55	32059100	34543.2	36.0446	322256	87348.4	3519.3	3780.51	6571.29	6384.41	2661.55	192221000	48901.3	10398.1	660.547	293.139	2383.18	8734.78	240.559	2924.33	669611	61129.3	14142.3	889.518	823.385	5445.92	68.0834	75.597	3482.28	399.539	2434.37	793.482	119683	558.951	2429.7	86884.3	3526	178839	804.542	3748.37	1169.01	3993.44	999.641	402.704	151936	3266150
355	3618.82	1585.18	1254750	523.52	55584.1	2289.26	45.761	9299.96	3873.46	31723.3	2165780	841803	431.076	913.113	8739.49	1198240	12777000	1031.09	232.62	439.588	5956.54	432.425	1557.62	3034.56	2203330	1612.13	1474.98	2406.94	8836.12	84.1016	80.2805	1614.36	830.792	449.47	3955.17	125534	1264.2	39777.8	20411.8	17031.8	30448.3	439.12	1159.69	2110.99	760762	72786.6	1083.24	1282130	2099.79
356	2802.5	21615.5	116976000	2418.52	76779.4	61822.6	41.2305	5644.98	102728	1382.19	13186.8	70645.8	4465.23	21010.8	16633.6	86902	86464.2	998.174	223.386	4813.9	12085.6	277.342	566.775	26174.6	3603810	1903.86	42889.5	372.625	36039.6	127.956	112.888	754.371	3521.55	1899.06	398266	122693	3619.21	38516.2	6641330	2242.38	929857	722.551	7484.53	555.718	15275.8	34377.4	761.985	101954	11735.9
357	2481380	6147.96	867193	9659.06	16173.2	26823.2	36.2556	304593	15165.5	206673	7132.26	8542.62	133287	267665	1168.97	11519.1	32311.6	467.259	454.719	614.135	2607.07	229.265	1076.52	9441.93	901763	4669.64	78240.5	616.005	321.224	99.1384	65.1758	378.052	338.144	414.354	5950.16	113759000	933.061	597.018	56142.7	31902	9120.85	579.24	1731.01	358.603	20989.8	27584800	1988.73	298483	21540.4
358	9219.22	1714.47	87935.6	51497.1	449739	77120.2	31.5407	1800180	14380	13389.1	902.338	11725200	6595.58	31583.3	129372	44743.7	15529.3	535.953	412.189	4276.49	1050.48	171.578	3041.86	895.501	1311.28	1065.33	1037.34	297.39	2171.11	113.205	75.5116	1134.76	2982.06	461.005	1629.24	13897.9	1798.11	439.159	19279.6	18374.8	112708	377.073	4517.58	677.041	7335.68	20410.5	780.412	32906	16602
359	4388320	1165.72	849329	992.378	1352.89	1250.63	40.2906	9899200	15586.1	6328.13	17274500	2330.33	8794.07	4563.73	28389.6	34460	3634470	772.651	817.869	1263.27	1853.05	265.768	6869.19	203524	63016	488.19	20133.1	1024.74	4813.85	208.938	81.8605	915.115	2654.55	483.974	15587.6	180978	1246.53	11706.8	5002.01	3991	326845	312.034	3296.77	749.705	1643960	13412.5	290.856	5454.19	650874
360	12039.5	2468.72	14889.3	6692.92	39071.9	102461	50.6121	5359.49	9649.95	10889	7274.95	1574910	37277.9	16392.3	1441320	2080.63	6601310	2185.04	348.554	798.904	6184.55	154.403	294.354	38286.8	141931	10008.8	59184.4	1000.8	925.689	69.3296	90.4515	2433.15	22452.6	403.681	114640	18423.2	665.776	4557.9	3516670	7515.77	676247	301.049	1279.14	575.776	735080	133761	428.561	85686.5	33679
361	1775.64	4763.32	120325	3847.13	297.235	158039	43.2523	10742.2	269.059	28185.3	42462400	1243.09	18390.7	1460500	3210.76	40184.3	3053880	1541.11	414.034	439.813	11806.7	211.566	708.934	1440.62	29213.5	2521.14	26739.1	2710.12	3963.88	156.879	83.3372	668.252	817.563	610.619	648.33	1829.47	2478.03	865559	17690.4	2325.61	11370400	3030.71	9968.47	12686.4	4498.65	2544.61	309.659	50425	799.057
362	15133.5	1203.79	38785	1489.11	2458450	53793.7	41.1225	357472	121280000	10386.3	4274.06	508308	71850.7	9168.07	29288.2	38984.4	37657.6	763.113	497.288	910.085	3605.52	181.753	507.547	353627	497855	998.948	825.898	1939.13	9702.05	119.89	87.3077	651.812	202.564	465.801	7516.5	32017	1720.8	7413.34	4043.77	117577	296035	557.666	1294.53	656.954	3763.36	114075	433.428	200891	360339000
363	945628	1389.34	50466	882.065	47309700	1161.85	39.4086	10589300	85668.4	2733.54	2756.12	37098.2	2099.12	4689120	1961.75	44366200	249035	304.328	248.135	300.251	2496.09	188.996	12158.7	7153690	465696	6980.95	386431	697.761	29118	89.1777	65.2472	3844.9	24258.9	829.431	742.59	6718070	4667.2	504000	1517.47	10749.6	40912400	290.741	3921.04	8132.09	2201860	88949	781.26	43666.6	6035790
364	71176200	2252.13	8106.94	3437.47	30155.4	113490	52.9982	22137100	632.228	998.305	275951	923389	6201.65	6031650	1905370	76876.1	27724.9	754.076	561.472	476.901	2623.7	173.417	2906.75	151290	1179350	13156	620.071	415.091	10757.9	62.7544	101.885	1340.92	6172.19	336.83	2305.77	645668	2558.13	707811	5689.29	3846.84	9648.58	357.278	1522.6	635.62	16973.9	5466.62	838.884	3223150	298630
365	1659690	5369.47	5623050	1430.63	11080.5	138242	61.4816	8288740	6535.47	601.762	457.535	40064	11517.1	1661230	363454	3070.95	751252000	495.408	882.838	383.631	2659.77	191.273	2248.74	83994.8	207001	6433.75	32294.7	1316.44	83439.2	73.3078	102.595	4333.98	3761.6	371.734	1275.92	830.392	4137.32	26571.4	36829.4	12770.2	379.846	413.005	611.299	1754.06	20612.8	2562690	446.788	213062	955722
366	129181	2763.46	4253.37	49374.8	38430.6	1968.58	45.8793	23055.2	38033.9	1509.74	48181	250226	44061.7	4707.78	3615.49	497.416	43398.7	1669.65	342.191	775.171	1808.3	257.402	762.549	10536700	276097	5614.95	4643.91	1314.38	2426.2	85.3197	97.0899	3498.28	2440.93	3087.93	5393.53	11972.3	3079.7	1895.26	239387	1238.51	155272	704.916	1757.11	2015.38	13927.3	110831000	447.979	554648	3258
367	809.257	143289	47068.2	8066.05	26415200	172547	42.1561	26390.4	921.963	8866.57	3948.16	1678.56	391841	2026.85	580658	2523370	2360.2	612.216	200.471	953.16	1912.14	178.726	2831.06	15617.2	18559.1	1188.24	1711.42	432.214	1736.08	84.8661	117.016	396.491	942.455	444.517	4833.48	462505	2640.63	37469.2	1990.69	15047.5	3722490	254.484	852.376	288.492	4415690	5120.41	283.114	443624	23656.8
368	97825.8	8643.69	67935.1	9270.14	34307200	1390540	46.4259	722511	4926	15362.7	413556	52415.6	1634090	1016390	1109620	2739.56	7569.02	1864.44	394.069	354.111	1063.43	153.986	732.645	1901710	105760	4565.36	8106.72	1703.93	3524.23	85.768	104.608	5079.17	678.928	299.769	655.211	180238	1323.37	494.833	48987.9	835.51	15072.8	495.661	2734.07	1748.54	1389020	4375830	1649.54	107574	19783.8
369	11846.6	948.759	1193.22	4225.1	52808	2520620	42.0108	10968.4	6461.89	1914.17	11100.8	1569.47	9021.04	16861600	19062.8	208357	2847.81	252.864	1714.44	677.607	2028.18	220.123	2222.08	1003650000	54066100	1633.63	1101.78	991.18	1751.58	114.053	123.011	482.71	3221.35	420.467	36061.6	13871.8	1405.47	2778.85	1759.89	14888.4	4080.52	794.039	1094.9	275.862	14894.5	46704800	550.088	848851	172713
370	27846.8	31608.1	1535.98	3831.23	3787.39	3050940	34.4937	1693520	1803	12303.8	20776.2	894.197	4287.87	221413	8047.16	59466.2	47281	26621.9	1052.64	664.471	3427.61	175.385	4146.2	288319	3571.42	687.031	482169	1045	1703.8	129.284	152.295	6940.16	2558.12	1308.29	3620.51	82568	2315.52	506.754	23202200	2332.01	8318.36	840.06	1504.73	4158.28	10477.9	1562.36	3384.15	43303.5	4104.21
371	3357.25	14729.3	4518.27	4394.58	31593.3	187948	44.33	15667	1038.3	66730.9	11038.5	24258.6	2239.45	26613.2	813213	5663.82	6338.51	4004.08	1027.42	1242.43	3042.79	212.521	627.128	300898	8388580	9534.84	878.168	719.162	3188.92	105.342	97.9758	1159.79	2047.02	899.285	22603.4	456153	1493.35	3419.56	11164.6	6827.72	701953	742.428	675.115	2411.95	1222.78	1014150	1144.69	12032.1	28868700
372	722548	3764.25	150285000	4704.37	10868.4	195902	47.4201	69767.9	16163.7	148809	13835.8	41779000	2291.6	8428250	7694.83	2867.57	9223.66	730.966	544.618	277.555	1394.13	167.144	1194.05	43385200	6269.97	899.588	163413	736.596	6795.66	106.226	64.0006	604.692	4953.48	369.06	2882.8	5825.85	4671.11	321516	5412280	49936.9	72151.3	943.976	1901.62	247.726	36648.6	106108	474.915	146940	20213.1
373	3458550000	5644.58	2066890	31025.1	1946.12	993876	43.7931	75674.3	10628.9	3431.24	833840	164939	25449.3	89066	6527.35	527003	356331	569.841	238.24	465.996	19568.6	213.633	757.381	4548.81	798420	1223.81	3077.11	805.496	1109.74	103.627	87.6553	1146.73	6890.04	373.985	3173.01	14848.3	716.548	5188.99	603535	23852	18387.1	948.678	9219.02	1954.38	592212	44010.9	3183.03	68093.3	6789980
374	1784550	11336.7	10669.3	2248.06	2907.96	105339	40.061	2953.11	22016400	58377.5	15218	36471.1	2994.2	10332.9	33516.4	3566.13	410603	645.247	782.002	638.736	9518.9	205.053	713.228	193870000	2649.44	1625.41	3108400	2255.69	2790.1	95.6955	73.6694	13422.2	2688.99	375.06	8054.16	1373440	736.528	121042	315120	4482.21	3810030	396.448	3910.47	1076.82	35618	4006110	1044.01	119247	2109.06
375	22071.8	814.648	202737	2118.49	2678360	275496	37.3755	1424.42	10848.1	1939810	3816.08	12645.5	1452.69	1475.2	5260.19	256533	4886.97	964.305	1100.19	3477.05	5963.8	150.147	960.995	95688.8	2861620000	461.109	2224.75	1131.95	5526.59	109.26	87.297	1733.06	9547.35	262.046	28335	19007.2	4338.59	2341.45	687555	21157.8	303610	406.253	2577.9	659.54	40170.7	2305.07	460.373	418126	69620.3
376	7690.08	1676.42	1147.78	140535	6256300	10635.5	50.3244	6036640	9167.01	6039.11	165477	4134.19	32413.6	3095330	14183.1	55368.7	8226.22	8571.37	456.867	2087.57	1363.29	267.607	818.712	73163.4	2718.04	1813.05	4927.71	733.167	17357.2	133.227	124.354	955.303	513.253	1329.22	66584.3	22387.9	29886.7	763.202	195093	3914.53	12049.6	794.523	3724.6	508.464	15573.3	8251920	549.094	9602.5	12805.6
377	63304	7990.55	13983.6	1881.06	2626.58	2865.2	55.1403	1803220	1455300	1456.72	2859.26	31189.1	13052.5	1801.84	4310.69	641994	2633.77	464.291	317.315	882.603	3089.21	210.793	7194.31	160656	33081.8	11957.6	10332.5	1711.22	1211.17	78.8661	92.1261	49143	2024.2	535.097	257673	47965.8	2993.63	38004.7	11195	3679.39	96695.5	334.689	1479.41	1067.5	38243.7	1179390	762.181	1449.17	147487
378	1654.16	686.291	95112800	2318.67	189608	1741.39	52.7408	220989	868.063	1122760	179967	95349100	2234.13	128194	10416.9	109384	25786.3	1461.89	923.279	3252.43	5117.64	216.381	1004.15	191498	877727	554.644	7154.65	627.61	921.597	109.885	57.8065	370.754	1809.17	562.074	19688.3	9923.75	1927.37	8572.49	1326790	3160.78	7751530	230.407	7252.64	690.129	996808	17427.6	1279.03	228503	6279.99
379	4351.69	8286.04	5223500	4012.31	179549	87648.7	54.3127	1426680	11243.9	5102.44	89293.1	242685000000	16268.5	232702	2445510	1953360	280036	361.356	672.819	534.639	2441.03	192.4	12970.2	712998	13132.8	2106.55	7072.5	478.281	2066950	101.704	65.1355	23757.8	1004.17	496.655	5936.04	1580.4	5826.13	2246.77	16391000	6117.82	195127	483.714	413.893	434.857	988.403	12267.8	462.166	5313700	139700
380	1071340	2884.85	1931.11	59947.5	102551	1934.52	42.8751	50889	5770.95	2422.64	14394300	10980.4	9573.77	141859	55107	9734.2	388661	516.197	311.378	323.194	1118.22	142.213	1038.34	332685	11413100	6932.99	1270.89	2154.09	1011.09	84.9622	110.815	1273.78	976.338	265.437	7119.4	11998400000	741.157	2176.68	13097.3	96654.5	9235.95	904.236	1973.99	836.338	3028.73	90729.9	465.544	42630.9	78028.1
381	646091	1818.66	123170	3025.56	6497500	28108.3	39.3338	124090	1349.69	8312.43	3103250	593145	2146860	2288.23	83917	5392830	8620.73	2606.08	218.028	1455.18	3661.33	141.293	2699.83	15045700	30151.7	234467	14608.2	927.148	2549.39	137.383	164.463	316.885	1187.72	429.589	3993.27	219039	7330.4	3780.66	383847	58828.5	29086.9	3246.05	4957.91	3316.86	323539	2287.04	512.274	2211430	7369.93
382	4232140	13766.3	4959670	1834.88	4145.55	157300	36.0281	262944	22743900	1159.61	70195	4616.69	23954.7	19936900	47498.2	1957160	141229	524.316	211.297	586.3	988.203	191.753	1823.94	8768.77	13859700	576.27	4794.92	414.683	918.136	79.8094	181.521	2756.33	1676.36	533.605	248938	70597.3	1632.26	7374.13	20045.6	3230.78	5250.6	260.664	803.559	382.408	51413.4	18634.3	1919.06	20672.6	184263
383	4713020	1185.65	7676.51	1974.83	117539	556977000	34.1086	23109.1	3723.49	7958.15	2326.11	193249	78578.1	1647500	6874.18	119271	9010.09	5025.52	1123.16	907.273	28638.3	134.858	838.296	9577.04	501247	2145.95	18361.3	295.506	63113.6	90.177	119.947	29531.2	818.046	355.501	11609	47751.6	1565.47	1240.15	152307	1760.54	4612.83	797.153	1230.43	2207.79	155084	59141.7	780.251	217986	23543.5
384	1356.66	2613.69	355223	3302.99	52303.6	172492000	45.6748	31662	72118.8	814.32	10150.6	182473	30496.7	75357.7	605437	15288.8	2739.7	938.676	278.033	528.103	11842.8	124.612	671.907	36088.9	53460.2	11793.4	6394.71	1516.87	163012	129.588	38.435	1748.81	971.625	202.303	452.665	19287.2	1810.57	611029	38568.7	2522	13323.3	343.136	10005.4	51226.2	2628.49	93184.2	1143.52	962343	199310
385	4192540	21897.6	59616.8	4582.03	453827000	38007.8	41.6851	17610.9	44225.5	22074.1	41467.7	670162	4204.18	2610380000	162759	8928.48	6362.29	1265.37	5516.43	1015.43	1391.04	153.764	610.745	13426.7	47860.2	10064.6	39302	751.009	1727.45	92.0106	121.773	1450.68	851.965	1028.18	58974	1006.95	1860.36	626.295	1202.35	1675.73	43635.8	461.58	613.125	547.804	1952710	1343860	1292.38	9038.66	75269.7
386	145452	24996.3	338777	1320.15	756.329	7823540	46.0696	940944	375571	7290.15	55565.9	48754.2	13548.4	440166	7105.08	14123.6	17253.8	1473.12	704.56	1388.41	4388.72	187.266	728.533	15557.5	1261430	14158900	5025.07	2178.54	3186.78	104.505	85.6147	114827	567.327	514.863	3419.39	4077.46	1006.66	31660.5	11234.2	6589.28	2611.06	406.295	3605.51	1292.52	990821	7078.55	735.228	130072	1156490
387	12731	878.261	450153	8490.36	40242.3	8936.57	34.7362	492735	2941.47	5265.51	5484.6	5372.06	909.381	74974.9	39277.5	2194.86	192483000	494.621	549.146	455.293	3088.09	243.676	756.268	158985	283130	684.577	2254.41	1004.23	661.389	111.734	86.3664	1453.77	295.994	748.409	576.329	2225.08	574.05	1355.17	17775.7	10673.5	20694.3	288.589	17999.9	909.919	7471.15	7777.81	1875.33	2755770	4287330
388	28576.3	5550.15	1659.89	9832.72	299762	4757.81	47.723	977418	15370.2	1280.93	19406.2	330508	7409130	3346720	4470.97	15628.9	1524.62	11778.5	230.254	769.739	1496.28	149.994	614.943	2399.83	1134610	1410.8	8215.04	769.165	326.719	62.3571	69.9907	8190.97	3811.61	320.941	321569	1878730	688.179	8923.06	362876	1257.65	31268600	1092.71	3011.72	2013.58	25046.6	24107.5	365.138	676049	45737.7
389	1510040	1357.88	54178.7	2091.14	5710.65	1241440	43.0074	120775	10428.3	4315.65	49670	10965.9	50599.4	15369.4	201343000	9102640	6282.8	665.47	264.679	581.106	9795.99	250.593	299.184	82190.4	3734.83	368126	12898.5	2111.11	738.678	96.5926	100.664	2405.59	5757.28	233.62	48109.2	1148070	780.085	569.538	94181.7	72546.5	289612	319.964	1713.61	2352.01	43982700	3496.01	2001.72	16434.6	623733
390	5582.32	1480.21	334017	410.198	976.63	244403	42.0334	51176.2	4377.94	6923.55	63699	8368.88	38560.2	8917.22	1823.58	3299.58	53377.8	2868.22	1736.22	1024.11	3897.23	171.276	2339.68	29072.7	106428	1672.82	53276.7	858.548	25263.8	96.5505	83.4513	15228.2	16330.3	874.881	17067.2	2465.6	9181.6	62324.2	164468	2482.48	64460.6	825.15	1619.08	434.42	21988.3	21181.5	439.108	6693.18	90949.2
391	928082	13056.7	79771300	8605.11	614053	14374.1	62.562	330731	12128.9	104957	1643590	106507000	26039.8	10991.4	302700	6206540	34664.2	603.36	396.483	639.535	74295	283.419	566.286	1083.17	4386.3	867.353	5979.6	254.02	605120	114.935	88.2078	1585.23	1908.27	333.382	2287.91	83064	418.127	589.285	18565.9	28465.3	449720	1394.99	711.173	2373.6	7047.73	526.489	588.716	331315	486.641
392	2040.02	5020.81	1597.58	4768.09	6385.69	344382	43.4509	7472470	32319.2	19522.8	11413.3	1130000	3984.31	1454.43	42793.4	20540.4	9309.77	2769.02	954.553	430.943	15588.4	379.129	628.199	861.662	9136.87	2384.2	282493000000	445.236	3644.27	97.6096	107.172	729.888	1342.91	459.164	16400	10569.1	2299.46	1954.55	4144.81	67361	46484.1	989.997	12325.7	631.354	728.85	1222450	2901.28	70261.1	1895970
393	10128.9	17489.8	29167.6	94353.7	485.802	44827.3	38.2447	369022	8846.77	367.6	92242.7	136625	1308.33	178330	6673650	1349.25	34046.7	965.014	243	974.342	865.781	159.797	3310.95	4994250	16881.3	2085.03	19142.6	4341.39	72333.4	81.1634	87.7801	1564.89	778.811	727.682	15213.7	89087	7132.85	23350.2	49102.5	12288.7	31551.3	389.014	5514.74	649.484	8778.58	186292	507.03	555123	10054
394	36514.3	2059.49	17817.9	6853.72	998.623	166573	40.4994	294050	93935.5	22521.3	54507.5	382499	1514.13	15161.1	42398.7	52802.7	22083.1	521.082	263.006	336.729	936.754	208.994	7360.19	2610820	211992	10277.7	92823.6	723.694	919.312	81.9386	156.932	6411.58	1245.98	747.137	18167.6	21706.9	827.761	217496	12224.1	2773.9	155644	399.766	4080.92	1128.88	72009.4	42570.7	448.662	23354.8	122333
395	227400	2135.68	202154	1506.01	3742.83	5352.52	64.4686	47595500	137388	34877	1954.31	76055700	9242170	3659.86	5633.14	339996	2605590	1621.6	241.583	363.897	5053.12	243.054	1263.64	8660.37	72690.5	4712.93	776.877	1724.56	4912.09	125.204	102.568	406.559	432.221	205.569	1110.12	132941	2202.09	4348.32	214174	1938.26	337637	589.023	1537.99	3193.03	6297.79	2032.51	1086.49	46016.4	2569.88
396	74941.7	38811.2	26958	1098.11	190023	178734	38.0449	8131.24	27283.1	1152.63	33743.8	1596.92	13501.8	10686000	42342.8	357286	13721800000	733.239	234.986	997.194	3762.64	339.667	1504.8	107720	646.319	6276.78	1092.88	386.095	5465.91	78.6327	63.7977	12719.7	10441.2	857.81	57860.6	40563.4	1992.73	1348.59	2976.63	5226.37	11836.3	280.941	2166.98	1433.49	9788.41	44413.4	1163.18	30141.1	1092.79
397	804140000	1937.47	414397	4278.13	21085.8	45639.4	35.661	92388.9	11020.9	35298.8	48026.8	44853.9	48934.5	9347.05	75636.5	126604	13366	2417.91	772.385	1501.06	5891.83	163.702	1745.95	21817.1	2620.93	1416.87	1568.94	622.2	7598.26	139.415	100.955	1503.6	6619.48	510.205	460965	10946.6	2963.36	2846.43	17268.8	28065.9	1723250	510.462	1825.4	368.178	6929.11	6514.1	1150.72	28753.5	63094.5
398	2035.57	4082.73	2072.29	2631.45	3925100	1519800	43.9508	30565.1	6631.57	236169	121065	3928.83	359313	9986.11	5034.64	387548	1602900	807.664	298.904	337.548	3442.02	252.534	539.415	1098.11	3231510	13778	1891.12	924.924	115204	102.231	42.9655	9880.44	1239.6	476.728	5772.75	77896.2	1989.59	2465.13	778457	1680.61	22207.5	423.916	1331.05	1021.17	16679.1	47613.7	668.355	27378.4	47190.1
399	6119.63	1740.93	6235.27	1873.38	4796460	51794.5	33.9459	1462530	172024	22230.7	3628.61	72765.1	3960.79	43583.2	65373.2	31786.8	2693.2	2200.96	394.294	701.806	47949.8	250.211	895.901	5306.78	350817	1453.68	1616140	1108.13	20163.1	113.529	119.064	104895	761.805	277.696	1610.88	127027	829.516	222040	15221.7	1086.47	2980.11	247.148	442.299	1156.75	25486.9	720590	466.917	35598.3	1182010
400	120674	50506.9	20446000	2183.52	1870.57	12939.4	46.0973	461.103	7391.26	22618.1	25924500	2884770	3026820	926356	195239	212406	8306.25	1572.61	217.927	1297.72	601.324	130.547	832.298	10747	47362.4	2120.96	5538.59	801.661	8660.41	69.9312	66.0706	730.394	2942.99	269.514	1778.77	4828.01	580.794	4518.28	155627	6093.39	2113810	372.823	3607.99	1369.52	12707.9	374457	662.665	54559	4108.42
401	1022.85	1114.94	19334.4	24241.6	1767.53	13594.4	36.2958	6732.27	300972	252771	78899.5	3219550	333.327	22239.2	4993.24	48762.7	13517	268.551	881.663	570.102	1886.42	242.116	844.581	19710.4	34159.7	2880.78	25242.5	3463.89	4338.82	118.708	92.7435	895.244	675.488	378.046	14424.5	2650240	941.131	2179250	912.596	45031.1	5275.87	928.929	4238.03	867.976	7657500	6426.55	769.659	599215	74660.3
402	53843.6	1177.76	2639.9	12036.7	678598	263760	48.8345	79926.5	3988.65	37709.7	2923.14	8682.73	438115	94560.5	1703.93	1470.68	243720	993.162	177.591	1324.03	2983.93	194.994	896.518	46903.4	168775	3817.39	7483.44	1045.51	2740.24	104.667	64.5758	2657.64	1590.69	1271.39	9396.47	1319.08	4611.07	1313.22	6855.81	11979	77694.7	1053.06	352.214	1120.39	7681270	4202.03	1361.02	1017060	320516
403	6111.47	3727	461598	49990.1	4410.71	12894.6	55.0375	5390.03	215966	14844.7	6969090	44752.6	4325.42	17432.8	338940	13930.9	8125640	868.911	849.778	35082.3	3878.56	151.987	726.36	1451070	12276.9	995.484	11493	1410.08	1158.78	113.105	124.312	3983.9	5516.32	518.924	162284	4932.1	1048.51	2673.61	7434.5	1106.38	16887.7	437.97	1486.37	458.815	233776	962044	433.893	56723.5	11164.4
404	166111	1410.35	4294.75	1239.05	361429	8067.04	49.8205	2151.97	5801.2	42295.6	3178240	51991100	40097.7	167893	3775.57	7800.12	9179.47	1305.32	1035.11	717.766	780.523	191.892	479.804	34025	23675.3	9342.52	5188.1	955.243	4586.57	81.7102	123.079	2511.12	5268.85	743.961	15364	10855.7	782.042	24980.8	18997700	27315.1	538736	335.613	3831.11	1029.27	7155650	3204	1266.5	171556	8733610
405	88024.3	39983	6176260	9621.63	19201.2	2831800	54.9619	38880.1	4047	489.248	5576.72	43224.9	1402.65	6686.11	79722.4	19076.1	33207.5	1414.13	218.051	880.407	750.554	291	890.86	3015.92	86451	945.998	5568.71	1019.21	27078.7	104.946	125.05	2052.37	4803.62	539.061	791.251	1509980	707.788	3166.41	668078	11247.2	763125	375.783	1072.52	4633.72	1646.37	136843	654.1	57656	14873500
406	307043	3770.86	216715000	6856.53	58008.1	210157	47.6353	60390.3	969.319	1233.97	202430	37683.4	14119200	19689.7	1115800	1533.87	358000	802.967	183.155	695.102	17402.4	263.579	423.736	136961000	9158.78	5164.56	5588.44	989.421	790.256	142.298	115.931	1503.23	1137.21	405.211	5787.43	625.257	1913.43	1628.23	97510.6	206660	11913.8	246.354	3163.85	1093.24	33129.3	131613	641.06	21944.3	12655
407	551228	15738.6	9210.23	1410.92	23578	132225	32.4495	20911.5	1149.72	16884.8	15477.6	231578	14386800	2460010	8378130	324367000	44082000000	1768.21	923.651	803.429	1433.79	246.977	636.581	4229.67	318942	396.773	1180540	1215.64	2283.4	116.863	146.594	1502.51	798.45	322.693	1391.64	1441.22	3059.54	424.414	18852000	21934.9	2036970	268.282	1407.35	5790.54	76852.1	5482.93	1246.02	72550.9	1781.38
408	6299.36	1019.45	69351.2	1446.64	14730.6	184745	59.0614	151512	90311.6	8577.65	12112.2	50512.4	70597.3	32182.4	13046000	3448.3	8342830	1164.63	568.725	404.233	2666.66	154.138	984.521	42579.2	1661.69	33399.7	243867	1012.26	955.901	101.69	86.6737	2106.26	4465.56	294.446	697.748	3381.59	1741.02	14161.9	22992300	1547.03	2170.9	265.9	1559.81	1072.34	3813.97	104427	532.666	241052	813139
409	54565.1	752.945	452812000	2909.86	6957.33	56500.1	53.4114	5371460	6985.99	3086.26	120420	485356	166709	3884.62	19803.9	280170	757.934	300.197	481.629	873.303	3369.82	283.218	879.507	29998.8	277785000	4401.56	3601.68	371.455	25993.6	112.136	83.0774	2589.89	6374.33	611.198	2556.39	927.004	1210.07	18426.8	264020000000	5267.2	227921	287.214	4761.26	1167.14	5849.62	142839	988.792	302190	17250900
410	4794.07	5535.69	956377	3398.88	31052.2	11276.1	57.0787	2861350	26267.7	1323.93	33862.2	33865.3	30674	1349790	1490820	13072400	126014000	3738.56	249.538	438.358	100030	172.495	973.625	1693.68	10966.5	1023.98	49770600	1159.41	64691.8	87.336	83.2014	49085.7	3216.35	323.244	3592.15	9775.7	919.646	1000.66	2787.54	682804	30297.1	336.773	1974.7	1010.04	30054.3	771.602	805.779	284383	9911.98
411	13972.3	6320.27	37567.5	6061.65	20230100	2457.34	36.7248	17111	4703.7	2384490	8021.31	22070700	106683	60119.2	143118	381303000	2239210	979.207	216.607	609.478	8260.52	220.437	1292.36	60638.4	3032150	641.713	2910.51	3580.34	2349.66	137.422	99.3422	159319	1392.86	285.134	2076.79	2735.69	2422.09	46551.6	2321.24	1793.51	459591	462.648	4845.92	560.732	518116	28972.8	383.389	215927	22129.2
412	1190610	2594.71	29846	2016.54	41857.8	58460.8	42.7748	1197.48	280893	14922.2	114082	6044870	1039630000	1005.88	14919.5	76268.8	6436.38	1784.44	215.001	4255.31	4152.75	200.821	425.066	19154.2	1373420	2867.28	17108.6	784.133	11216.8	113.717	118.452	191071	6883.56	1096.06	17973.2	53921.9	6716.32	436523	2253.56	4298.55	32514.2	920.684	957.917	1602	343.117	186916	616.642	53278.3	143500
413	4388690	7597	32558.4	373.7	372111	1692720	45.6566	502393	5637380	445711	1833.77	1474160	2426.4	11184.4	6113.55	309886	311537	1008.19	789.449	777.643	1633.34	179.595	2438.97	17451.8	111821	119564	4106.45	721.377	164563	115.48	134.019	30019.2	501.978	511.516	823.157	11803.7	4309.18	9179.6	1256.42	84658.8	355937	987.228	1626.49	564.854	6220.07	4042.97	347.275	55718.7	28863900
414	10307.7	7756.04	6749530	1875.4	3609.41	15517.9	47.2225	106538	169598	15286.1	345794	80276.6	16918.4	23147	13927.1	87926	906.217	2878.84	557.356	404.077	11107	151.136	493.652	1140.33	23099.6	2111.69	2442.92	1065.6	626.602	114.133	132.344	2453.86	235.298	407.948	9418.81	1051.92	5801.37	4536.56	8607.51	9573.42	138475	1635.87	454.079	688.751	1037.63	133114	682.464	19403.7	92573.3
415	14383900	1176.42	5923.83	4714.76	55473000	66173	40.3331	6385540	41456.9	23183.6	20734.7	40219.9	21546.7	2606.41	1165.19	4682.88	582349	688.794	1058.49	600.961	4698.09	198.488	1076.2	12137.4	578777	15747.1	683.37	975.541	571.027	72.4568	90.34	18375.1	6210.06	599.317	145279	19488	2429.56	3550.2	43982.8	2672.78	14857.3	1383.84	3508.94	2909.77	1195360	1084660	389.934	446916	21183200
416	43702.1	5514.56	296617	3855.14	4160.44	10638.7	35.0889	1560.84	191799	6545.09	5601.69	52412.4	10637.2	1415.09	27058.7	1620.88	19276700	1379.8	269.279	863.708	506.021	188.47	764.207	3076.86	2707200	120547	43608.5	874.664	6147.65	97.2421	94.3947	1261.48	1370.32	266.026	5188.5	19567.1	849.787	102255	6864.37	15764.7	245255	286.349	953.853	837.759	2317.23	6263.53	1054.02	9216.73	58426000
417	662232	2406.41	310590	2240.38	64713.8	1764690	30.7666	10316.8	12246.5	7075.39	2525640	56033.5	32500.3	2327.82	19053.9	14681	33080.3	1359.44	471.289	705.063	2583.54	172.535	6676.97	1486.98	19623.5	1521.79	3310.57	365.031	27344.6	104.037	133.494	812.175	1565.52	351.146	45515.6	10317.1	719.407	157208	30625800	64911.5	15320	751.003	2544.97	436.137	385.122	64225.3	566.763	40684.1	50404
418	799.73	6321.11	259528	5099.26	3058580	16726.8	31.8052	3552.91	2534.59	23012.2	31717.3	4484880	105810	13568.8	268300	54567.9	112824	284.326	313.664	1569.91	1540.38	180.343	1956.35	47824	91177.1	930.897	13733.6	372.056	8091.72	123.489	149.688	5031.34	835.546	235.277	5905.15	16279.4	2417.23	515.685	5723.06	54922.6	42268200	1428.22	8939.11	1004.06	9380.03	2149320	4578.02	330662	12465.8
419	32543000	757.606	245584	3205.26	789.455	15457600	53.8997	227030	489662	579812	2916.04	254393	9716.14	2788.39	76455.5	21827.9	24337.4	1027.05	350.334	839.306	4088.03	247.227	727.462	373931	821.599	1023.63	41241.5	551.239	2069.37	87.2914	105.46	9812.54	2185.71	609.762	45525.3	138108	1303.08	9991.94	37626.1	2605.7	9421540	604.357	1115.52	1069.18	47179.6	2310.11	637.95	676139	103768
420	19555.7	631827	5568	15169.3	31319.4	3150.52	45.3364	5028.59	37791.9	593.977	27097400	27124.9	37592.7	4675880	88856.7	97610.5	9338700	643.336	395.648	1319.55	10093.1	227.459	1456.5	5123.11	36419100	11768.1	4512.97	535.456	1085680	78.1944	72.4311	393.826	1985.47	437.241	2060.26	1142.41	2188.63	25168.2	177201	182168	23869.4	571.842	2512.52	1939.4	61565	263279	429.213	37934.4	7934.81
421	1543600	6267.21	81972.7	46047.2	48029.6	4555.35	58.8151	8748660	9933.23	2024.01	2630.12	18849.2	1955.37	360915	3994340	426984	63957500	456.259	792.349	2265.93	1163.37	212.723	1022.23	1332820	22300300	2022.38	30144	442.574	1984.51	109.032	98.9835	753.532	793.983	1395.74	746.085	59354.5	296.759	1919.48	4159.78	1570.29	13506800	486.395	486.087	10957.3	23982.2	2659.46	778.304	48321.4	4658990
422	17752000	2016.04	55714.1	10312.5	8550.71	182423	34.5839	23490.2	147889	1396.78	26329.7	60838.1	6258.23	167436	2984.53	1252690	279613	2652.16	185.27	651.27	4998.68	163.908	708.429	188244	8779.61	502586	90147.9	1045.73	12242.2	118.189	63.1862	12191.2	3914.76	457.452	5453.41	15308.6	830.241	6181.5	2833300	7515090	126546	569.634	2085.02	2501.83	48775.5	6619.53	2113.07	53200.3	3184.52
423	8977.63	1065.68	2394.39	8079.79	252892	12713.4	50.674	13144.8	3178760	2128.03	259013	11715000	1938450	2183840	2049620	159385	1457.18	716.929	194.029	2872.31	1316.16	166.331	2259.32	2573.44	660953	366.872	26079	620.259	581.342	94.0202	143.534	1590.19	653.326	355.625	77772.3	1734810	2771.29	27707900	47789.8	5917.26	1458.04	925.237	2628.86	915.904	30962.7	6397.25	2292.94	73575	28341.7
424	8127940	9149.88	262751000	4746.77	121534	49066.4	35.53	9248.46	101105	105498	21116	33967100	14027.6	7796.35	149683	24897.3	3108.2	1099.05	251.619	2182.23	1209.14	290.287	5402.48	122230	2490970000	3285.92	13793.5	734.329	567.454	73.4377	113.306	706.166	3735.28	212.63	7322.19	986463	1179.47	2189.07	86251.8	9179.75	94865.5	1468.28	511.621	652.36	40087.5	8224.29	516.701	76256.3	117804
425	690930	65955.5	22599.7	4146.98	41836.5	2222800	40.8697	224167	7974.95	7583.79	10607.7	11010.3	11466	12836800	41287.7	23486.7	24268.1	965.302	617.372	378.699	6606.65	335.441	1362.05	17768.6	4705.66	1309.32	4170.96	1715.65	1039.81	123.968	126.005	4752.51	397.125	189.876	4613.05	3642.44	871.945	2018.46	1248930	10857.2	16962.2	1244.33	1224.51	2673.91	1754040	69071.8	714.033	19734	563013
426	10690.4	4478.39	356775	8613.82	66120.9	1003.34	37.5112	2060.61	5947.12	22636.4	270544	363872	1381.37	2872.2	644.387	16733.3	15718.7	476.373	1019.37	471.747	680.906	153.328	1392.26	2254.9	2122.02	1846.73	3736.54	1793.72	64908600	71.7636	135.07	1207.49	890.765	472.125	3667.3	9788.71	3760.55	2515590	71119.8	4127.41	2744.45	961.278	5100.94	1611.07	50304.6	33062.7	506.335	65619.4	15231.1
427	3536.11	5480.68	2167.51	17747.2	3382.11	18880.6	38.6948	165050	5104.8	69175.1	7265.39	6910.52	731894	91257.4	306077	8826.99	7296.75	907.743	191.255	1296.53	3447.55	219.037	455.589	29430.3	797.597	3041.95	8150.96	778.327	3866.47	116.118	121.684	6643.73	1216.1	311.67	42784.3	1653.97	2630.28	452.058	4767.92	9618.44	25218.2	271.367	7708.95	5660.97	208165	324044	384.168	38379.6	2906.46
428	4916.07	2503.23	19566400	6364.36	3544.25	12498.8	54.643	105584	1482.39	1797.07	127541	73371.7	61142	2104020	38360.7	18815.4	8026.97	650.966	414.178	1173.09	970300	138.049	11071.8	29962.6	75422.6	15112	97263.8	726.9	1240.16	65.1722	140.495	589.289	168.789	662.055	533.959	1405.36	6814.31	2111.97	96573.2	851.416	444134	788.779	11317	3361.23	7715050	7091.2	1209.48	33932.3	5983960
429	25322.8	9143.35	7712660	1290.33	17130.1	9786270	34.8366	8625.18	474.1	2454.11	19177.4	96862.2	59767.7	1622.47	4214280	2785400	371888	279.381	4549.09	900.53	985.265	204.709	412.864	698758	44856.9	12022.3	1495.75	1129.09	471.74	103.018	154.068	388.402	5721.11	678.049	4167.53	2696.92	3760.76	89272.8	2570.78	61645.9	2578130	440.492	21683.8	527.235	1377.65	9548.12	1136.7	66540.2	54552.5
430	18347.3	1962.07	865.81	7249.05	498917	204709	39.1766	9608.91	16579400	1495.29	23718.2	12645.2	1274.34	4481.77	8161250	731758	3354.97	1014.14	419.877	598.213	6742.74	162.874	788.319	705683	1531.94	36732300	1301010	544.953	1210.33	111.826	101.081	669.301	1870.32	340.592	321807	52191	819.17	2512.4	3739.83	38126.9	137538	670.788	934.962	507.661	17245.5	246571	2051.15	790460	6571660
431	5694390	3306.17	2030.85	10423.9	1664.29	6061.84	29.5254	1560.05	542644	422.294	41676.8	5286.61	42723.2	2563050	20607.8	43471.8	7569.39	561.511	463.581	2618.64	3651.83	204.666	1324.14	19512900	5783.85	2126.47	45874.9	1522.18	20086400	86.5686	163.61	626.862	791.544	274.944	3240.04	35988.6	3074.29	6886.81	7692.22	4008.26	7571.48	1011.97	1340.5	347.136	12912.5	3695.21	1496.26	693883	28697.8
432	7708.47	28989.7	306298	120394	196457	4370.1	40.4831	5704.97	863.477	487.518	11623	43177.2	1270.06	7757.98	4301550	639.832	269141	1142.09	452.732	359.961	722.452	297.042	1400.83	2497730000	152022	6099.28	4759.08	1041.56	2514.05	137.157	103.863	1092.47	885.708	741.607	27170.8	2753750	381.212	10202.8	2966470	1831.8	983586	293.858	2002.78	461.069	547628	1913560	457.979	138751	9795.62
433	19830.4	1944.4	5810.85	1107.64	13445.2	58458.7	37.3604	35111.7	7871630	738.324	1765.96	165734	7970.37	7851.86	272366	69091700	27197900000	722.013	595.939	670.422	11197	168.287	802.942	23792.6	27866.6	247028	372481	1078.92	1445.78	137.71	133.822	711.746	9318.32	241.432	369967	930.087	784.062	6397.77	195465	2858.61	488716	901.037	2841.66	1841.97	49331.8	5906270	392.362	212551	397800
434	8103.54	219976	4172550	16570.5	4959	1591290	46.57	15572600	11108800	111242	13914.9	19351.7	44680.6	173728	6443.22	8201.71	17108200	519.979	176.879	513.612	1861.66	171.775	625.782	6130.66	53966.6	2665.05	4611.79	764.85	590.397	102.601	89.6828	521.25	3957.37	627.876	543875	42918.9	2262.29	1448.75	75646.9	12083.3	26311.5	275.519	1006.98	3674.3	3538.08	38018	743.563	607415	4999470
435	1706.42	14286.9	1170.91	2494.48	78626.3	7831.33	41.5347	145688	89410.3	419.11	5663.06	699.074	2055.99	97965.2	405412	94188.3	981744	279.2	498.508	806.457	1836.93	264.147	2157.09	20983.7	1554.27	789.943	7484.01	857.631	4582.62	144.505	72.071	1945.59	522.753	334.282	10097.7	59692.4	483.993	881.878	1492.78	6118.41	117926	996.375	5975.46	520.404	6809.77	146582	533.469	642211	7028.37
436	16607600	2409.85	4388.14	3187.6	196097000	10172.9	65.0471	50505.2	3210.01	91217.3	16540.1	107843	10307400	89611.2	493394	3636.86	27494.4	2051.76	611.515	279.397	8443.27	155.54	3170.93	7699.86	1254610	393.927	1362.2	854.611	5028.29	106.851	75.0778	1861.38	245.877	321.774	3967.06	39616.7	3943.49	41085.8	153338	3842690	531923	930.05	1456.21	586.137	12797.8	110557	1001.52	767423	1580.7
437	14825.1	1343.5	6051730	2525.35	4615.45	1510080	48.8038	175679	4156.21	15157.5	1892560	15795	56909	2914960	8633050	34495	68108.6	278.6	256.292	844.734	22492.1	217.035	2706.58	1643.32	696625	9056.63	76273.3	519.572	3660	96.5817	86.6538	546754	1756.15	1515.46	31259.9	210266	1010.62	173075	5729.12	1800.21	383002	344.073	305.15	589.266	16899200	634728	430.467	241656	47989.2
438	1109.9	2666.4	28115.3	1187.45	19926	7459.26	47.3026	51539.2	51986.6	15979	2772060	8650.98	49307.3	15455.7	57706.5	1318.52	256380	292.865	861.612	401.239	857.458	152.789	741.299	74681.2	4774.42	1576.44	3852.08	789.787	3042.9	65.5301	102.4	3361.82	1084.15	702.66	20996	487.866	1417.23	921.192	88087.8	3943.91	639841	962.02	1470.11	427.506	14328.6	2528760	914.632	87432.4	34952
439	1302610	1609.69	216878	16182	18913.5	234733	49.6589	1470.3	4922650	2263.85	33576.3	73121800	18767000	531548	45310.2	14532.7	5709.79	462.007	1114.62	1031.42	935.087	251.11	762.196	183254000	5159.61	2656.31	2608.03	715.17	1363.68	137.271	104.908	412.681	1636.15	1199.53	2402.89	237000	904.37	16637	1784800000	107823	238236	1129.63	1609.48	581.185	210728	231076	427.23	73976.5	272308
440	47907.8	1369.46	21745.4	1969.59	4768.36	74565.3	50.1527	1102880	12279.6	10764.6	10963.2	72455.1	664.192	6360170	1828.54	1001.93	22076.4	1090.85	523.106	416.698	14695.8	257.617	2320.21	7415500	15849.7	3208.3	257974	1294.94	3842.16	85.7135	135.04	935.082	4801.47	239.856	4852.76	4170.12	2983.2	339.181	1224600	8214.72	16228.8	762.777	3154.62	4125.1	96958.3	76511.8	409.077	113062	166088
441	331434000	682.408	70243.5	3373.08	4242.56	3856.34	42.5991	505201	191084	1549.03	152721	17618.4	264673	757843	89470.7	1000350	94182.9	1035.41	637.986	5980.1	3515.49	207.545	1248.82	113832	6427.56	17089.5	5137.64	918.421	1259.72	117.964	110.249	1708.94	1049.09	587.199	151644	24122.4	1862.29	449.398	109329	7265.23	5959.4	671.258	3094.74	1282.05	10425.2	10667.6	1087.37	45921.4	22052.9
442	26292.9	5427.93	385344	1831.23	247510	131532	47.6373	666945	79966.3	7343.63	21420.2	105505	5790.38	181847	18840.4	2205.79	18865.4	225.382	4550.53	880.896	2060.44	184.619	1189.84	199408	570089000	8429.88	6583.5	775.691	860.427	111.765	143.171	449.872	837.573	858.88	7822.67	31916.8	5542.08	5103.31	2512460	74388.4	1201410	1131.04	4240.18	963.973	1194990	218161	976.529	988363	14451.4
443	1697.67	2733.22	3133.96	8843.05	1982.2	51864100	32.2015	33862	24833.9	1437520	337409000	1569040	519.428	6816.03	11845.9	14520.9	5541.56	593.936	527.211	434.829	689.629	166.436	2571.36	547911	22596.5	1659.42	2210.47	650.033	4515.09	126.392	111.591	1043.27	344.461	323.714	16767.1	7547.37	3356.93	1166.64	11825	32474.4	66906.9	381.396	2605.8	1168.98	11787.4	230178	1202.86	599399	28095.4
444	22323	3674.2	14089.7	51297.4	5996.75	30692.1	39.8466	228567	2108100	26682.5	939.892	8287.48	151458	47089.1	394677	88804.6	7069.7	376.186	208.462	1053.72	5682.4	161.099	4003.9	169762	177657	930.071	5585.4	2641.53	3806.8	117.096	90.6901	954.799	2368.77	522.251	391631	25060.3	2686.79	284169	1398	4834440	712068	318.255	739.972	10078	45692.5	903690	471.652	2501510	11468.3
445	7868.79	2020.82	19817	125589	536.87	108888	32.3274	29060.6	3628980	297346	16068100	278317	4790.22	669760	286672	172993	47531.7	539.626	211.421	1173.25	7575.79	190.694	907.973	200744	397187	11016.7	653737	2819.69	937.194	93.4357	120.072	2097.73	685.623	180.256	534.961	48715.6	543.396	1745.96	4370.35	1135750	2962.51	350.415	777.9	1295.32	48901500	325511	251.765	32700.4	117221
446	17505400	782.204	1422680	12078.9	79635	77110.8	51.4156	1565.59	2859.96	1170.27	55046100	1025110	1888.02	16328800	642961	2714.35	2053.44	3122.82	264.749	811.332	8385.23	252.977	907.254	243157	1909040	364.429	2938.41	400.769	22348.1	69.2938	171.147	2906.23	469.745	520.99	20932.6	19699.8	649.63	136005	5019.67	2352.26	10223200	447.714	1204.02	1831.6	998251	36941.1	1643.6	626603	56261.4
447	14267.4	1577.7	1777.56	2768.18	3973.08	138334	45.4469	4921.52	18017.9	66009.3	410860	1676590	2301.83	1479.37	184362	4732.98	2348.13	907.181	272.629	547.691	11659	187.616	803.175	46583.2	18822.3	2696.68	990.685	683.866	1922.9	88.3401	120.129	862.458	4921.85	1107.33	926.935	181123	1139.88	17994.1	297602	16737.7	714118	1205.5	8366.5	3439.6	4898.25	12263.7	1092.73	755784	841372
448	213422	2402.12	407526	8747.71	236106	3314880	35.3026	1441.69	7554.31	70971.3	8984.87	16833.8	31034.6	24600.7	1005.91	214951	9697010	1138.5	189.901	379.51	12080.3	172.473	4162.66	12537600	108829	2635.47	6501.54	344.564	1584.47	99.6499	103.356	2559.06	1475.99	448.418	94535.5	1917230000	597.276	1159980	49482	12968.9	1057500	411.277	1379.43	1193.09	223641	72446.3	1100.63	1835320	32326900
449	1301.9	6692.63	241267	1399.47	2623.15	5173.22	65.7255	2471.2	25548.1	78984.9	742.314	131660	2224.93	94275.3	589948	45046.1	137462	422.014	678.984	351.092	2943.48	165.174	3309.14	4050.3	4994.48	5198.65	38421400	1354.78	610.458	116.636	85.0106	374.477	679.954	1393.31	11450.2	3212310	3008.04	1227.37	747.986	15691.1	5230.56	433.333	3289.44	1999.06	20331.3	185678	666.216	442499	24877.8
450	231689	18443.8	54306.2	851.502	1297440	1286.97	35.7087	947107000	2020.97	2095.67	130236	99193	12005200	4392680	229688	63137.1	719229	509.855	385.626	465.869	4204.44	141.822	722.902	87605.8	988321	2237.21	75512.7	1269.31	4530.85	79.645	81.7741	4280.94	1514.06	434.095	412.279	801266	2523.52	1929690	3910.66	3010.71	21188.2	848.331	1799.88	1678.44	333.379	80572.1	450.515	12503.3	155078
451	5620.34	3560.62	19188.9	424.568	3019.59	95715.6	56.8674	43485.8	20916.4	971.243	33615.9	1581.33	384155	22002.4	9873.58	4143.14	96892.7	523.973	580.912	460.444	2345.86	166.325	1009.01	166639	1401.46	3212.48	2118080	251.932	1611.86	92.471	135.325	98958	599.647	282.941	25789.4	13333	820.241	5471.92	559.045	14442.5	411166	705.136	1975.89	1090.78	31264.5	8368.68	454.397	87707	2754690
452	193733	1653.19	341301	5998.95	210542	13018.5	39.0395	1912230	1158550	671.445	18807	110239	243065	31023.1	44953.5	6978.37	41052.3	1946.75	356.53	820.887	782.867	223.24	1461.07	28422.5	23522.8	32718.9	30701.9	418.296	8707.33	138.751	133.367	6180.6	1097.49	222.483	3944.96	8520.69	367.867	1999.45	2304.1	14896	239138	211.683	20074.4	575.404	286668	1416.52	724.812	71880.1	316821
453	429492	1400.54	572.337	2749.13	126288	19840.5	28.5933	30931	2134.74	564.335	12985.1	24628.5	1044260	88736.6	204683	2548870	292109	703.682	651.436	445.437	42429	245.588	7481.93	14322.3	9562.7	1119.91	557036	908.857	23398.9	102.144	108.83	851.715	3945.21	437.709	5438.16	93934.4	3676.09	11704.1	28308.5	1983.29	33453.3	799.578	1680.84	858.492	165875	23426.3	560.107	540218	4756840
454	73024.4	7595.97	163703	937.441	6253.67	68128.7	56.4368	27170.9	6897.52	10146600	8386.83	218317	57263.4	17322700000	3456.33	139874	33014.3	377.649	276.255	893.259	4633.37	119.693	711.477	5670.93	10584.6	5911.08	2705170	708.025	1978.83	73.7859	85.8372	1317.72	1055.57	394.653	2723.87	11608.7	1055.8	3697.83	14378.3	133781	27580.4	389.005	577.089	2814.2	22875	26985000	829.104	242489	2162.14
455	526034	3048.28	2820840	10608.3	35946.3	17971.8	34.2201	321276000	673986	61225.9	2824.15	118819	407612	1970.52	58172	1017210	318760	2646.19	595.506	566.213	3675.77	177	477.604	1123.52	14991300	110668	2789.61	1079.26	866.298	106.12	90.8737	476.923	7241.92	329.013	4006.26	952.338	537.987	3496.07	68973.7	4130.94	3677.94	767.999	1213.79	1533.92	1785.92	17039.4	523.304	64998.5	146923
456	153933	21661.5	30322	14799.1	116516	8343.13	51.7432	360300	1287320	2493.4	77379200	305392	63596.3	2807080	425953	38424.4	47810	806.057	392.44	468.066	1656.29	168.638	912.765	1722750	6152.51	15388.8	15938.9	1326.2	2420.91	91.6843	125.745	605.702	2391.14	222.41	56082.2	17960.8	4730.71	3562.71	207063000	3570.94	1499760	467.197	524.512	583.569	10981.2	137731	457.278	202757	1147540
457	239359	6440.03	98740.6	24448.7	48394400	65279.7	32.5303	3176460	3418.58	334522	23442.8	35776000	26526500	14977.2	437.579	679602	13790.6	2853.6	199.607	2972.93	1496.65	210.352	1249.65	2330.02	47957200	8100.97	4375.12	528.027	28383.4	191.557	93.263	516.089	15244.3	233.302	1425.76	688.271	1375.49	51697400	52614.9	4734.26	7363710	291.701	684.777	287.175	7157.28	14221400	539.189	73294.2	16664.1
458	48880600	3054.03	989.617	654.794	8589810000	76443.3	31.4034	13515.1	4669.51	36727.8	6039.58	43939.2	335194	4336.79	275454	41603.8	38687.8	340.069	325.915	673.998	603.285	198.417	862.055	173953	315834	857.814	129435	828.147	3136.95	113.977	103.309	44048.8	4740.97	575.894	2908.71	145297	630.939	133384	2549.61	3573.11	5036.17	4422.23	1649.45	5434.21	11682.9	26289.5	770.853	290975	1859360
459	29067800	11897.3	19067400	2542.05	1729.85	38430.2	42.8663	22903.9	736.621	2738.33	9366870	15370.1	802.433	2811.44	1169.11	1393270	2769.2	798.024	301.895	1463.23	7156.77	238.267	711.655	38777.4	828680	4117.66	86971.9	781.341	1130.69	90.4915	86.9161	7259.52	316.032	224.671	10370.3	96714	4953.52	835.819	91025	5703.17	88436.1	616.954	808.736	1966.91	10479.7	5613.86	516.778	20927.6	4949.13
460	7157.48	13684.3	8214400	7059.84	2840.27	529.424	58.4577	1458500	4054900	645.245	200356	22854.4	111536	59214.5	400314000	10919	1057820	670.148	464.57	761.511	7458.93	160.286	1855.67	8014.46	192814	14597.3	534927	2364.32	2032.26	90.1514	104.422	1604.86	253.26	419.939	4827.53	70537.5	1674.26	1392.35	5274.72	52960	46433.4	244.219	975.187	3206.06	1818900	29409.2	1972.73	303999	1138980
461	3737430	1467.73	503767	1795.96	3000.81	91826400	35.7815	7175250	242307	10469.9	4691.41	4974.57	15719.3	4529490	250821	28409.7	89758.1	273.03	354.041	254.086	849.847	161.502	903.884	973.617	95055	804.051	4549.44	413.628	11892.6	133.714	106.213	2961.8	8757.75	543.126	3262.21	9268000	1297.84	1359.62	372819	1062.54	9495660	308.278	1447.17	886.718	21612.6	1825.52	909.76	443718	2179910
462	2933110	9629.85	11574.2	562.295	89384	34185	44.0726	232155	2132.98	163055	222234	16203.1	307131	27703.6	83373.4	2151.83	221195	764.859	654.167	2395.68	3750.51	242.314	3301.66	8365.85	2419.38	1077.96	19448	3012.41	747.556	107.656	52.2877	860.053	3181.01	1047.23	52606.8	999.756	4774.69	24433.5	108386	5524.64	3415.95	320.246	498.45	664.668	570525	20236.1	1069.58	396629	81175600
463	9145.12	2071.28	5699.81	7885.88	3409.91	5734.78	48.15	102580	465440	2264330	384.396	1029.68	17530.4	74599.2	3994.8	15115.8	6341.57	525.462	529.142	614.982	4534.13	237.212	3286.1	475816	57089.5	5364.33	4532.05	2940.22	1504.68	102.385	64.4346	776.191	779.336	1040.19	2204.71	16395300	1202.68	72730.9	7739.69	53418.6	96219.4	788.309	2524.9	5696.24	7440860	32886.3	408.825	456369	3712
464	13159.8	1504.66	2756.87	5194.78	14986.6	18508.9	45.8215	166310	119853	1826.49	272778	30254700	47269.7	3135830	49090.1	1780130	47309.9	1047.96	871.228	5070.31	3125.62	153.752	610.949	3301.37	319432	46946.4	220591	519.045	23330.1	85.3768	116.877	5398.56	1899.86	313.517	9945.26	6618.2	1473.37	80496.6	223415	2715.87	5567.11	384.067	1375.82	541.195	16759.6	20428.3	413.082	202100	9323730
465	18352.1	14235.7	1677.59	3964.3	19764	303213	44.9218	8478770	63426.5	1417.84	295783000	96853.3	1866.5	2192.62	546869	30661.2	74632.7	208.733	288.139	4063.71	6949.07	141.262	17376	966.971	1697.63	3852.91	81479.5	553.846	1918.03	92.034	183.075	505.584	387.715	287.229	2081.3	1358.97	3347.81	3632.21	17922.8	7833.16	4311250	704.198	679.191	472.033	19983.4	30729.7	2992.7	17338.6	8330.56
466	8499.41	2495.03	2639700	2926.15	29667.4	134002	48.4971	12576.3	530756	3320.76	246173	205914	23876.9	169992	142678	1557.28	3771910	1320.64	1298.04	732.258	45065.9	254.883	582.205	3517.24	4709.53	6654.63	7049.88	748.099	2027.83	102.515	124.859	403.828	1521.52	998.437	24643.8	87150.4	889.466	1026.6	8720000	12380	6352	853.323	1641.35	1928.91	360179000	423551	395.425	1076580	15473.7
467	26432400	678.525	547396	6413.44	4371.24	11362.6	35.5344	42741.7	4458.99	196556	3858.59	213235000	7812.53	98496.6	1590.61	618432	6859.78	947.743	1415.71	496.205	1744.78	153.771	1032.38	2702.12	1984.13	11181.4	157581	567.978	64420	119.361	143.551	27811.5	1898.72	732.229	9137.37	340860	589.502	1746.96	3224.22	9109.07	28892.8	481.709	3257.48	3041.4	92518	426.92	556.834	199056	254110
468	32936.2	114427	3531590	2706.8	1273.81	20795.6	50.7236	48569.3	12214.1	1515.94	2612760	105050	1654.83	9004450	10152.2	47825800	11745	811.144	268.209	300.456	3788.92	493.504	466.789	28406.9	165956	2108.67	6212.65	928.913	763.683	125.677	115.908	1217.96	555.961	297.075	4448.23	1317.98	1515.5	9553.67	388820	257161	1008.17	522.406	896.998	2985.4	1748820	1960670	315.079	40839.1	9664.52
469	94963.1	5300.89	1292.79	13916.4	13198.8	7002.27	46.1752	9964.86	1570100	32791.1	37540.2	21878.2	4234.67	35820.7	171838	14763700	95713.9	1427.24	240.845	474.779	25263.3	157.742	1227.11	2024.01	18324.7	1989.98	9371.42	1280.6	42775.8	107.967	96.2431	2395.23	1379.94	463.23	1606930	18233000000	2033.99	3312720	2063540	6039.99	68168.1	433.921	1519.13	1568.95	35280	568.786	280.081	92240.1	5101.52
470	7108.97	2892.67	1566.41	18915.5	1103.38	6370130	36.428	2193.14	25875.3	1254.9	16889.1	6744.71	1292.15	15072.8	182820	1236.65	5956.81	349.735	178.575	961.307	4065.41	216.548	702.294	971651	808657	1524.91	1614.66	1038.87	6836.94	97.5936	100.35	330.607	953.641	371.888	1808.38	54379.4	10910.7	3721.85	26029.5	1510.29	558212	452.508	1198.86	2244.1	71566.6	48552.1	420.002	195978	281937000
471	5699.54	31615.4	52282.9	659.388	38683.4	476842	58.8612	760.972	86796.3	3864.38	4038220	124045	1800.64	3905.62	2861.33	1717850	2555310	492.444	756.948	552.26	3496.48	171.074	1072.8	19939.3	38355.1	731.615	102711	1445.8	782.6	118.939	121.847	2666.18	3190.66	548.833	24252.3	2257.66	935.881	7729.6	1487.42	657.808	31211.7	216.922	819.648	3660.68	3587110	500145000	611.277	663993	85031.4
472	2918790	745.327	761228	1782.54	31332.9	155619	30.8838	6571.18	5302.7	13973.4	53840.1	655987	387.594	61411.5	49710.5	687654	57261.8	1310.28	460.758	528.613	2889.93	311.187	1043.67	7306.83	648552	913.404	73676.1	1409.92	9341.22	117.823	117.09	6064.48	420.783	248.653	231194	1372.17	1457.08	14287.6	2778570	3110.93	23912.4	801.79	2532.09	5623.82	421968000	24042	1353.62	265813	747.147
473	1898.71	19302.2	6849.11	1424.66	188988	75231.5	38.5601	1862610	1849.61	3990.28	20319600	782614	7430.63	132680	1859.12	370894	1285690	1171.73	1221.53	925.569	30820.1	156.075	6699.38	19447.1	823.536	133347000	10134.7	1092.12	1037.17	94.7472	121.982	572.722	726.396	207.799	11092.4	39884.1	2938.15	1672.11	4054.39	5292.35	14304.4	502.688	2031.25	1225.4	123291	16406.1	858.763	10945.3	70762.7
474	860.93	770.965	894.007	32688.2	8275.43	24002.2	50.6975	395730	43609900	2177.94	3333.75	692184	5076.68	862.447	2719.54	13192.4	45276	1711.32	394.381	647.773	3542.04	206.734	3413.65	13572.1	2879380	1405.23	10258.9	1118.96	842.012	86.7727	143.176	58310.7	741.653	261.163	11569.3	2924.43	2474.67	19839.2	39660.7	3722.2	283784000	440.325	2588.87	1872.63	485.849	934.363	1157.04	70536.7	2960.65
475	5393.27	2259.73	162699	36396.1	11780.4	100028	48.7822	2367.08	1069610	1170490	17146.2	272415	625.986	7510.68	4240.44	1424650	8508.44	2012.65	347.363	1916.98	6410.04	163.335	1018.12	245746	791072	242722	6548.38	2746.56	18374.4	71.791	59.1471	16810.4	5822.35	845.202	4119.54	6756.43	325.462	3529.33	978.922	9920.79	2110580000	407.708	786.096	774.494	343897	40331.5	762.326	921592	87024.8
476	11041.7	4737.42	101382	5017.2	7198.95	183984	41.3471	163628	172290	2130080	90977.2	2997920	12338.8	94314.5	2529.07	1321450	116932	674.703	303.911	1827.36	1159.16	252.338	618.664	10854.3	86568.9	7981.26	83431.7	1050.16	1980.33	124.307	94.4746	2232.13	6997.57	629.489	20822	851660	10281.7	28543.5	186139	4580.8	56917.6	314.818	1535.89	1299.08	13683.9	30496.1	1784.15	95072.7	577961
477	154554	5845.38	1359.71	13474.2	2048.24	75117	42.1576	4026.8	4086.22	6384.63	653167	21247100	86969.8	957967	123927	44219600	8636.48	699.292	304.525	574.469	3673.46	210.333	794.753	354691	35655.1	15702.5	134991	1585.82	895.963	125.253	106.755	4057.13	750.336	743.91	33079.4	88251.2	9616.11	534.568	200534	108426	1757.07	419.045	1031.7	2931.86	958.406	134296	659.385	172021	4414860
478	25639.5	6847.3	174639	1769.23	2121	4299.86	41.006	4928.87	65566600	35559.2	798059	15553.7	32114.1	1417.92	27738.6	73308.2	2092.68	865.432	313.885	2155.56	1505.83	273.21	618.825	1673630	69379.6	2543.43	957.547	651.026	1552.89	88.1291	125.889	7493.57	1354.72	727.264	804413	2491.54	2732.43	585.626	2714680	81885.2	45219.2	1280.5	1517.17	16037.6	3338130	6686.16	809.146	10650.9	1210870
479	7026870	63176.2	49920.5	4268.26	9274870	135722	47.346	3969.3	775509	18836.7	15935000	135064	897067	4927240	65978.3	35657.8	3255100	1618.55	337.786	635.72	16660.5	154.722	1096.45	2099.77	74876.2	1556.75	1097.61	804.187	2629.9	103.94	75.9284	29472.1	5500.94	507.869	6532.6	4296.37	756.3	56838	41069.1	20357.1	9705.65	281.298	750.489	452.521	117618	27794.7	640.807	2355630	20027.4
480	28078.8	45828.2	11513300	1016.8	1371120	1624.38	62.3762	663184	148562	40163.8	3616350	472348	21394.9	14280.4	31015800	21106.4	675680	1040.31	237.294	854.649	18988.1	198.086	607.53	2864.43	776.236	28301	17050.8	1100.52	1137150	89.545	96.6171	3128.16	16958.3	1446.91	765132	1516.68	6219.35	1967.74	33038.9	7029.24	66594.8	414.582	399.472	338.437	2456.36	2666.34	1628.35	7574.78	37706.8
481	441948	574.88	948.18	27420.6	161490	49657.5	59.1126	1773.37	309599	4817.47	72215.8	361283	539400	5623.73	37348.1	6708.45	14670.6	897.962	4310.97	469.09	4351.89	198.405	569.317	23669.6	5876090	5861.82	432447	744.495	798.574	87.2876	107.041	2353.67	722.451	359.462	10000.4	667.787	1613.04	3718.24	376.162	6899.47	2055.59	4244.22	1753.23	887.699	668.217	463224	980.333	150130	189207
482	26650500	28771.9	74760.6	2392.73	620548	1676.13	40.3416	48534.5	10556.2	21084.9	84761.4	294561	6943.66	1868500	132690	4525.6	19490.2	1597.53	708.533	1558.66	6110.5	195.893	1575.46	128640	94655600	988.913	1920.51	1231.96	1767.02	76.3807	107.041	993.469	214.56	354.032	6177.23	24846	6231.92	40313.2	2142.01	4938.74	213904	363.267	2555.67	1137.17	71467.3	2841.85	498.634	65652.6	36602
483	10510.6	7258.71	3514020	115477	14379.6	3927.15	40.8155	118414	26234300	21788.9	1857.84	100548	17636200	23100.1	25377300	4364750	132821	942.427	384.726	773.224	64170.9	163.625	5495.44	349552	469803000	1077.89	1351.91	1550.67	614.56	84.7575	57.9426	9607.91	4376.76	412.579	85155.7	661186	898.256	8545.17	1153.97	8785.42	1678790	744.099	3945.33	2675.61	5728.64	1612.87	470.944	40439.4	10679.5
484	8330710	2621.77	15562100	1110	196974	7026.43	51.1664	219352	7704.55	5339.04	1489630	946.492	4353.95	12460.7	89672300	1161550	15255.3	1308.13	689.458	767.525	1140.91	204.006	760.004	2614.21	112344	731.92	85232.4	1327.96	539.508	76.2698	125.465	113855	2089.41	728.215	6316.29	1460.43	906.45	2216.28	11384.5	261960	669893	274.681	2542.15	2152.21	777.096	5730.82	541.373	98387	9696.64
485	34048.1	13842	980047	7957.96	1034890	295914	41.1565	9381.34	3119.29	1132220	2829770	203690000	4551110	10895.1	1087820	95547.6	25351.1	1087.11	494.628	276.898	921.427	229.69	1987.85	18831700	32166.6	2115.86	162834	1448.56	14038.3	84.103	88.2804	1651.65	6610.21	438.02	1120.8	1012.79	770.676	5106.91	44884.6	25003.8	1494360	310.207	1155.7	3105.06	1463660	702.793	610.708	1765950	3580.8
486	388003	1571	4377.53	538.751	399514	6860.15	53.6246	16499.9	230105	5441.1	36604.2	1224840	50008.5	21125.6	4062420	2434240	20768300	811.359	2195.12	255.129	2838.18	250.63	4294.35	16289.3	193662	7146190	19580.3	331.9	4525.4	87.5297	123.818	1778.19	5509.66	273.696	87271.9	13192.3	5744.71	504.192	143448	17665.6	70040.7	647.143	1553.89	1054.95	59626.2	1744.8	1189.95	730533	116782
487	208233	2135.79	132738	3477.96	8830510	6777.26	31.1534	170303	2387.98	3863.35	187838	11588000	4760.36	45587.1	1248860000	10925.6	5686.05	1934.8	837.492	349.372	1391.31	150.788	466.93	45102.3	82412.7	3400.58	8927610	726.596	476.346	126.783	132.275	1100.23	681.175	853.322	996.379	10291.9	536.315	8467930	5192540	6133.18	1541.86	1470.93	1367.22	1424.61	9287.34	65627.9	4498.09	1263020	4796.11
488	2361.53	3272.95	92424.4	4830.53	998.988	5305.72	46.6701	4169.17	10181.7	63424.2	131172	1382190	2108.63	229071	2703450	8808.72	43864.8	734.793	324.636	458.247	991.09	168.25	1766.36	4794.53	275248	171408	1585.68	456.601	556.215	94.669	105.23	2639.74	1672.49	618.561	18158	1500570	953.447	2119.02	302980	16099.4	199422	1102.17	1286.14	731.358	16513.1	62518.5	1122.14	231178	290653
489	32827.8	3613.64	601717	4181.92	192290	150435	35.2079	502427	17307.1	2962.71	9249.72	59458.6	9088.15	65515.7	37743.7	9644970	1362.57	525.965	362.317	605.794	961.535	191.603	2768.92	12683.5	88033100	587.631	18112.4	2196.99	1480.75	102.617	54.9448	815.034	1149.29	272.675	2043.7	399.086	827.581	25000.6	75962.5	1254.18	51607.7	585.55	934.343	2857.89	2243.49	62021	589.63	76515.2	31645200
490	2525930	885.768	18515.2	4536.07	6980.42	10185.1	33.938	28691.9	2020270	3411.31	2170020	3135.43	51782800	3852.71	7360.71	169916	175809	9857.81	972.913	823.477	849.571	155.155	1083.86	1427610000	23172.8	337.607	8146.47	1041.21	17583500000	131.04	81.1882	16627.5	1599.94	643.027	939.961	10608.1	3289.86	760.638	388774	9112.8	62720	423.605	2892.4	7831.2	1470760	4109.18	534.922	995415	98459600
491	5302.29	1065.14	3361960	1130.61	3557.1	9318.97	37.2499	6563.47	518295	21422.6	45357.1	2249330	1321.05	249913	5609290	10810.9	356932	1462.42	746.868	13314.4	1371.3	231.029	588.813	157508	1380650	993.482	111030	770.921	2160.12	91.025	111.26	2132.38	5205.06	985.072	99937.3	28897	5626.65	24503800000	5910.39	52890.9	2665.33	1270.84	2022.34	643.128	3414950	124554000	595.207	3548.46	1288460
492	10437.3	10118	1538.9	2602.4	818.805	7236.91	40.227	38210.3	662787	7685.84	85772.9	969668	806.989	19360.2	1156010	84896.2	301924	950.596	547.617	1185.09	1059.2	158.89	990.892	52166.7	2396.88	9966.38	6397.27	732.677	7538.55	99.3256	47.3575	1228.75	385.289	466.87	71864.7	98977.6	4114.56	24540.7	12762	47331	25748.6	617.077	6983.24	4763.57	37827800	151527	385.096	7640.66	72560.9
493	3113.41	9738.9	5199.19	2472.74	261119	1708020	29.6271	613856	563.046	115044	837086	6324.45	19482.3	24903	58814.6	32145.2	145680	6166.88	272.274	1519.84	24133.9	360.937	6371.14	2499.66	157751	3548.38	12148.5	741.378	1225.13	119.282	56.0877	1572.81	342.698	2992.89	23285.7	38687.8	740.317	4069.14	205827	7499.01	20971.4	387.518	479.658	756.515	16558	1823600	1695.45	63150.2	96877.1
494	295349	854.981	12721.4	5110.83	5248080	65314.8	37.2939	31051.8	1701.09	3790.2	717028	4766290	146181	2535.17	525001000	3425960	3767.57	5197.24	422.673	295.331	3316.65	161.181	4459.77	740.935	56884.8	1970.3	2556.91	477.165	1108.29	88.6539	120.775	2388.14	998.496	725.728	8766.33	474341	479.484	33022.5	9389.62	7672.59	485579	373.725	29860.6	1369.72	25607.1	143984	878.594	130901	91391.7
495	44022.5	2175.51	16839.3	9085.02	8397.39	339274	45.6155	1038220	558226	85594.6	46327.5	729977	3788.38	97961.2	3538.46	125434	18364.9	580.946	404.442	568.99	1112.33	193.254	8362.09	23330.5	43918.6	1763.27	66311.3	250.212	246455	88.2568	192.774	280925	955.599	351.526	15669.7	504284	862.355	21251.3	2398710	3109.28	5587.36	749.468	1362.65	7920.21	10583.9	6589080	283.349	40465.5	655871
496	44163.5	5397.16	3276290	2791.22	1121.31	80347.8	60.1981	2768410	362783	3308.37	1209.34	26630.7	5871.73	22778.2	50329.3	676658	3409410	821.413	456.573	601.488	2129.94	143.902	1449.84	369650	67739.2	1635.74	9279.47	696.159	5786.72	94.6019	95.5167	472.336	2499.4	335.783	19726.6	2165510	13057.2	1887.06	12252900	8528.62	11446.1	1332.56	1706.8	12697.5	6656590	415693	935.143	71773.8	1572.11
497	29935.9	528.957	164489	2132.19	358.594	11822800	51.9027	62226.3	36771	4538.14	3166270	56152.3	6577120	964427	3757.95	1209.91	1713.42	738.575	372.246	2538.96	2223.59	138.722	829.012	130410	502435	4769.87	2276.59	1124.58	2955.39	87.6767	69.3252	5187.7	13254.7	245.595	75576.8	978.246	12755.2	2820.64	68872.9	1305.83	3871.8	842.879	10798.9	465.415	817.799	1877380	343.42	54981.7	17649.6
498	18595.2	7797.72	50846.5	34925.6	51061.1	366150	43.3398	10245.1	7136.57	647.279	69932.7	22357.6	144125000	350761	256600000	1134.17	21851.4	1105.28	229.704	918.441	3358.78	246.494	1738.53	1090	12584.2	3184.48	122954000	687.891	382.568	111.24	100.065	524.133	3539.11	366.518	4110.3	1963550	14666	696.491	8205.44	2125020	178084	507.8	3351.11	704.413	22569.7	2038.45	729.095	1282540	522074
499	12547.1	966.589	337653	920.41	183079	425012000	40.3495	2390.25	101400	3133.92	25893.8	8860.02	3714.73	31468.8	2531360	8010.71	158881	891.48	440.065	3981.72	1980.65	151.919	1178.34	3643320	250084	2341.44	314352	1033.73	436055	112.014	135.241	893.649	578.461	487.769	450.287	1052.18	2534.74	2431.37	3127800	1666.67	103220	311.037	1229.06	3903.33	241470	75174.3	310.494	640318	3470920
500	575762	4246.12	964328	3982.12	7912.49	6185.15	43.7996	31023900	152071	5243.59	37305.6	142831	100186000	4986.48	449443	59572.4	28707.9	812.026	443.83	634.196	1563.21	171.122	2918.12	51954.7	80412.3	11994.8	3095.18	1041.96	37117.3	73.2563	179.982	2894.2	182.895	594.231	595.766	6007.94	1936.55	756.59	3490.35	149531	6540460	556.606	875.288	4336.79	13598	42028.3	410.869	47936.2	564.25
501	22240900	3447.26	1661.11	1254.16	6191.68	3023780	38.555	1895.63	4838.82	669428	84826.5	21087.4	161867	17361.4	1151810	38612.5	150943	860.912	287.893	1930.76	2439.41	143.847	1268.46	572038	2952.94	1248.58	11691.7	696.297	1703.84	113.255	109.048	1911.99	662.861	574.524	9543.75	5300.88	1698.08	6778.51	5798.58	29896.5	55640	1278.06	1909.01	630.755	894584	61024.7	723.349	114696	1180780
502	78462.7	4522.43	55568.4	722.277	5294500	1810.3	40.4712	291591	2942.95	1569.56	3207.56	29104600	123078	125904	1363170000	80519.7	6665.34	1967.25	762.149	1004.56	866.857	158.778	1539.33	1717.31	4369880	4643.05	268538	758.864	647.205	66.3344	140.391	21087.5	3324.21	239.478	79802.1	4072.53	438.145	71682.4	1978310	4105.84	9089.55	269.467	651.216	441.733	2530.41	10042.5	558.268	130844	300403
503	1306.75	2208.54	186086	760.695	24627.4	162801	36.0209	14740	902088	2709250	782626	170422	27488.2	1051790	1649.23	6877.21	107012	1124.31	381.429	361.034	2639.03	186.774	683.884	105836	328.202	3052.03	2921740	465.873	5927.83	90.5168	149.923	5471.02	8275.73	638.736	75475.9	1415.38	1049.53	35177.9	56676.2	14953.2	2695.9	1055.17	7385.18	1551.3	94087400	115424	787.396	193292	86773.2
504	8059060	1419.16	21791	2148.58	7162.43	11953200	66.1277	6948.91	10096.9	4034.34	29459.5	47755800	5632.65	1313820	110379	723046	12311900	867.304	263.686	612.306	2701.17	186.011	1318.36	509080	89682.7	893.45	4859.64	890.702	1005.63	75.0096	155.555	1187.64	3190.19	405.062	46868.1	916004	4684.73	8596.92	2613.81	28715.7	8611.23	1307.59	22609.1	4919.9	58369.7	34230600	1114.05	137666	1684.51
505	1585.96	1309.82	5238990	2258.04	121832	4321.6	50.84	63003.4	70223.2	3366.85	11676.3	29221.3	596481	22653.9	23530200	78110.6	46136.9	1951.68	454.506	650.931	691.632	172.108	2114.45	22092	15242.1	2142.11	594250	399.96	2624.64	111.284	110.922	1493.28	4218.82	441.414	81949	4761.53	731.011	163861	340259	260579	4879580	486.231	760.699	3331.5	661281	780395	208.932	1799810	11952.9
506	5696.21	808.069	96079	14528.5	273985	1282.05	31.0428	926189	1707320	20380.8	3577060000000	17965.5	1198.76	2136.4	21208700	146364	88026	695.245	851.874	249.118	3100.53	176.181	891.922	899627	450452	2975.35	57701.7	771.825	2813280	91.0367	157.141	3194.67	917.995	316.803	198901	15201.5	8481.93	1376270	13550.4	3799.14	7047.66	647.275	1516.23	773.683	3930.4	51449.1	1223.08	1597410	3447.93
507	579763	11763.8	6762.88	2761.22	2515.39	88257.4	51.6427	3336.49	25838800	40399.8	29874	2702.15	693.024	104879	36429.3	1065350	7154.87	251.794	1704.46	1845.31	2006.3	191.823	6222.96	105664	121118	25550900	159084	1247.68	4287.46	110.022	83.0536	894.11	1837.16	914.099	2008.91	768245	1098.86	623.314	19565.7	2800.48	26551.3	861.216	3520.89	1500.47	33287.6	11241	477.9	106680	1298820
508	1161.29	10703.1	47586.2	3496.34	32896	15728	54.7488	794.993	4979.68	112681	123144	7402240	21340.9	632585	5784.91	1442030	1270.17	687.201	673.38	1618.91	11228.4	153.416	618.27	145185	86117.5	1324.9	599893000	941.665	112797	120.387	61.0267	2466.21	11135.3	253.303	2487.39	3318.05	279.009	8988210	80754	15262.3	16552.6	290.363	6351.29	885.498	7735650	190337	2123.58	18251.4	771502
509	32001100	7336.72	6211.05	1056.49	6255.33	10538.3	42.2925	74586.2	58332.9	3412.19	45153.6	321970	61595.8	338890	1925770000	1091780	587.925	3348.9	439.892	615.116	22949.2	165.177	631.463	155004	85349.4	103377	20965.2	669.718	103885	62.542	71.9887	951.46	985.517	423.258	598152	46256.8	713.759	4682.69	2404.73	33779.1	2262740	1613.48	676.677	731.576	3190770	1107.57	473.957	42962.6	33798.5
510	2888.32	10073.9	97257.5	589.07	3806950	25323.8	40.9396	3619.97	1068.97	5626.8	6937160	23795200	21821600	21774	7559.49	162019	215036	835.828	382.228	550.983	5495.86	315.751	1991.34	10566	615740	1282.29	2324.02	1122.82	14110.7	93.7658	116.566	973.652	1190.01	365.426	6368.42	110505	7369.98	76557.8	7637.14	6929.59	75639.6	3049.4	5259.53	2785.81	307701	298213000	358.56	286970	370594
511	22281000	3982.64	2501.19	2572.36	1452.89	656372	51.1671	13551.5	15459.2	11330.8	24427.2	519779	202499	110884	1906980	48252500	287958	711.565	378.873	374.639	7941.67	209.04	533.668	1848610	8708.34	2244.58	3590.29	666.309	3169.78	104.553	151.074	19862.5	2697.76	484.325	9912.88	123620	1735.16	3385.2	617860000000	2678.49	12274700	281.012	5866.46	275.523	6386450	468.742	393.338	33086.6	115361
512	30475	6858.28	279367000	3080.02	4530.95	43273.8	38.4668	1692.32	4546	155398	50771.7	893957	25262.9	22182.7	59710.3	120891	892940	1186.37	783.343	500.405	4850.27	253.727	11320.3	1951300	89602.4	1506.3	475547	279.005	4970.87	66.2076	68.2755	541.454	1671.77	511.575	6388.25	743677	1388.92	71196.9	110126	9697.17	35149300	638.286	511.028	531.396	789309	17242.6	481.655	408605	88537.2
513	5455590	1868.58	49556.1	5689.29	72648.2	3895680	41.283	1795.49	6803.41	24496.7	297179	75210.5	84872.4	151414	431291	2195640	2518.54	1719.05	687.952	245.777	27198.7	193.999	713.702	189929000	13184300	4457	26977.5	1468.16	6102.38	66.6367	101.657	18633.2	5324.7	261.298	79885.2	2295.33	1180.43	860.292	338744	3057.74	1620.91	487.082	4304.06	409.417	20859.4	1078.34	414.237	144219	1793050
514	79196.2	65047.3	777356000	25702.3	285155	67216.9	35.297	34163.6	136038	145391	458633	2430.2	9191.58	11646.4	1144.12	449.97	1542.84	2860.1	1170.42	879.898	2304.29	431.384	972.032	84372.9	445677	2060.18	2137.72	662.162	2126.07	84.9401	71.2679	25118.1	547.125	685.066	2765.3	4561.45	843.707	127444	71966.8	128979	7727.15	493.448	7478.73	1269.09	1576230	107366	624.394	61298.8	94489.7
515	19231000	1608.55	167691	5653.32	12733300	1018330	49.2875	93031.6	29726.7	5219.74	960.351	42800	10331900	596383	39925.8	2165420	29837.8	313.239	473.099	404.239	24747.2	251.044	1597.52	4912880	197774	4417.82	795125	1009.04	6312.82	51.744	90.9882	1956.53	2766.36	417.594	16991.3	10422.9	1620.93	1284.8	231548	1768.77	809.929	1486.43	729.502	1801.11	2498750	87753400	604.107	3283890	6066.47
516	5442.26	3598.48	46563	4945.34	1154.92	21406.8	49.2414	884741	591211	94075.9	252423	9025.25	1183.63	365.168	3263890	21211300	55490.2	4815.24	520.375	791.506	4001.26	169.264	822.988	8117040	57270	15217.8	894815	952.347	11325.1	114.645	105.239	40552.2	9093.75	406.257	106457	74355.1	3054.35	626.718	6894.35	11716.9	164743	359.808	926.705	5057.42	1980860	3874.32	792.279	442624	12986.6
517	339651	16138.8	98494.1	1140.26	6667.88	3546.67	39.4973	26358	610.644	1468	29391.2	17667.5	5993930	235719000	525727	14606.8	824798	2630.7	221.608	573.452	2067.96	183.834	863.984	9897.63	1495950	1533.83	3465.81	2128.68	1916.84	145.263	87.4708	969.817	89321.5	866.346	42344.4	43293.5	1022.47	9021.65	664.601	1769.37	22652.6	559.818	5172.91	7472.12	19825.9	1919310	1539.61	357746	967686
518	78467.2	3214.35	499692	2288.35	2528610	28421.8	48.0931	28324.8	1197.4	2678780	620634	18573.2	4911.55	3193.87	180374	1410630	33565.8	22962.5	556.375	1995.52	1517.93	237.242	568.596	58419	87044.1	25308.4	843.376	1342.17	1636	110.692	155.331	2259.6	5473.69	965.559	768.967	866.68	2223.78	4129.84	2960.45	4662.61	3808.36	692.088	963.965	3881.13	1339.55	204716	1276.81	78714.1	1216780
519	397451	6681.73	857.169	3405.22	1377.39	6012710	54.5267	258782	982281	2737.4	51101.1	17470	57343700	18857.8	49431.8	8956.9	4903.86	658.386	635.36	486.658	1718.69	137.262	1402.99	3992.07	43317.3	2541.05	1298.66	2745.63	3663.07	107.775	152.825	407.615	9619.82	235.259	129011	477.103	958.451	20195.5	1252.54	40284	26424.6	1097.14	57024.9	331.651	6387.54	5001.46	452.168	443589	141661
520	213280	4054.74	4720.25	358336	13808.7	2857.4	44.0715	148499	3750160	242201	169456	2597580	117621	58501.3	19463.5	1670420	12700.4	912.615	279.469	1385.07	966.659	176.487	851.236	8040140	30694.7	1811.23	10261.5	577.057	8436.94	128.037	127.776	78839	326.726	676.109	974.746	2963.82	2188.14	788.244	1614500	15636	12249500	317.147	3709.04	8206.99	131142	6338.16	1038.46	272592	15785600
521	222524	20672.8	107897	617.914	45167.5	2195790	42.4369	81692.6	36313.3	2148.67	14707.2	795203	16286.2	3509.99	196611	1143340	340576	479.715	1339.76	641.03	3518.27	153.915	3658.98	10315.3	20101.8	690.097	25041.4	644.288	3958.8	117.004	76.1938	401.009	256.629	476.721	3027.64	101756	2346.96	2070.96	3416.1	9961.2	64665.1	844.713	1700.26	1529.84	20099.1	1385.87	294.057	47496.3	75117.3
522	140923	1515.5	486080	3061.41	21607.2	42807.1	48.6237	17839.7	4817.95	3520.62	137424	5695.25	289148	419993	2503.97	15639.5	23840.8	917.006	869.692	1148.09	1038.05	177.116	4582.5	5894.26	3292270	3772.01	2580.76	544.078	4137.23	93.6733	104.012	18741.1	7047.84	1756.94	467.667	1871.31	2089.91	671.944	10915	16567.4	2996.79	1320.63	3895.73	1090.45	2185.33	174003000	917.371	271462	2154590
523	277763000000	4917.91	221275	21836.1	41982.8	48609.1	45.3642	96692.1	43455.8	4723.36	6458.71	2617330	8807870	1570.35	123920	1748320	437717	755.493	314.486	335.117	7508.52	130.989	613.747	301816	405645	1365.16	64363	775.416	721.917	120.146	93.9709	8271.89	966.794	240.192	888.259	28134.5	15602.7	1030.62	719.283	7727.24	114913	252.761	12486	555.195	5513.06	226008	778.628	205072	3411300
524	1726980	3553.2	4479.74	2981.34	72794.2	299883	39.8295	97180.2	2237180	8837.64	443720000	16964200	147246	5180.21	16158.8	62843.8	3030060	958.376	483.211	345.826	1040.88	165.863	3423.7	298237	248486	1220.64	90998.5	1821.86	30194.5	103.13	75.4088	711.213	1529.73	891.612	11323.8	722841	1146.21	32214.4	16988.4	5279.76	24384.3	1662.45	1417.92	14788.8	1929940	2076.53	397.194	231354	4019.78
525	27790.5	996.625	14865.9	994.759	22839.5	1901890	48.2137	1150820	1050.16	29352.6	1885.37	9179.59	2772.57	170621	3231.51	7899850	21262.2	1317.88	648.575	6706.64	6255.21	286.299	574.866	244174	5579.77	42333.3	37570.7	1325.45	2154.38	60.887	109.409	313.425	4192.16	344.714	47315.3	8851.46	255.258	795.558	4736.89	3752.3	243998	336.457	2756.65	3471.95	1769740	2823.18	877.013	271349	90912.2
526	1328.14	2319.22	114193	1084.7	32505100	95461	41.0217	122353	14432.1	29020.6	8949.76	67839.9	78426.5	73073.7	40312600	3397030	3606540	2942.25	1289.07	2074.32	5021.37	149.954	1385.98	20357.3	120144	1176.6	3891.84	984.159	5390.82	121.841	113.268	984.615	6471.28	402.131	7101.18	3048.15	1403.7	895.696	4841.1	140250	195408	727.789	3326.31	1838.99	940574	1168160	685.229	398314	3838
527	51050	3611.99	10736	31871.1	341348	10128.9	48.718	4306.57	17440.2	544.459	9275.04	34797.8	13259.8	241426	9948.54	32363.2	4847400	1375.85	778.974	1714.21	13391.5	239.814	1371.39	673040	343462	4452.51	31380.8	2969.83	3650.74	104.744	131.607	919.222	774.817	298.679	26646.3	1256.85	543.889	3608.29	71361.2	1746.18	32319100	426.006	20255.4	3542.65	49110.2	2611.73	553.117	5212110	1233.41
528	54613.5	1720.69	223834	69139.9	1973.95	83068.4	44.8351	807184	3641.36	2247	1240170	445683	253670	19152.9	818936000	465700	5013.9	781.166	316.002	423.88	723.627	218.014	7596.01	7144.76	16747	467.599	1606.38	1173.75	1406.79	85.8199	115.606	9864.71	5821.58	453.422	73607.9	259026	1065.31	88717.2	717454	92456.3	1873.05	224.502	894.499	1313.64	19270.7	8043.16	1492.54	21464	19554.5
529	9421.68	7782.56	164026	2613.44	3533.56	179854	55.1102	8263.34	431482	1361.49	14529.5	90040.5	6769.88	1727.47	849.983	112493000	1090.78	604.929	2027.45	1244.03	1261.11	242.464	2149.87	41383.8	836.636	2584.38	12582.2	1103.7	19489.7	93.9216	137.838	2596.61	749.154	619.274	11522.5	16205.5	610.932	8971180	578114	17308.3	22456.6	605.728	612.031	2618.28	59604.9	5074.92	2090.57	34914	415960
530	6564.74	9669.32	455.827	715.155	437.273	21393300000	44.1173	19803.6	53491.8	25350.7	5500.1	31128.3	190610	58406.1	77751.9	46852800	49374000	11017.1	275.073	1139.7	885.276	378.453	4758.28	5896.44	228153	1079.32	20118.5	612.337	2170.63	137.848	74.8357	17124.2	1006.28	478.418	2354.11	84393.5	1379.97	308814	55870.1	37901.8	26286.4	1006.32	6681.59	703.108	201717000	51703.9	389.203	137838	1231260
531	402240	34889.3	9902.29	1509.92	2376.88	333328	51.734	7347.27	42879.7	10462.7	152619	16090500	29131.7	45013.1	143037	8111.26	3778.93	997.27	384.527	383.695	37689.4	168.283	1459.85	403112	852832	877.041	14825.2	310.093	43540.6	120.834	79.5853	671.767	772.66	314.731	3213.1	2986750	1312.72	22758.6	4564.79	709.981	8936500	572.351	1900.61	336.913	7348.9	7913760	1194.63	105070	8666.64
532	31698	2536.93	54374	42595.7	745.694	3891860	37.6571	22175.3	206279	2896.4	1444.52	11279.7	181361	153048000	12958.9	784005	480855	1538.01	197.99	1480.73	38267.1	337.209	613.784	1201290	1712.56	2209.95	1055.71	330.339	846.626	114.521	62.2176	494.114	837.464	321.731	53672.3	12269.5	1147.92	3588.62	6203.71	32494.2	542376	581.979	1687.07	337.078	1189330	17029.5	2394.93	2174350	8484.66
533	5719.22	1434.92	424858	6020.46	33972.1	65462.6	58.1166	145163	2865.46	21149.3	6346320	3031.29	420483000	1624010	86028.5	22514.7	29448700	1689.34	581.114	2590.61	3703.44	151.796	859.1	5541160	140377	2371.61	14891.8	748.729	1330.89	65.274	111.754	173392	827.395	687.815	2340.21	2011.51	1956.19	2338.53	19635.3	6386.68	15674.6	412.443	644.868	802.06	4026.43	19463.8	836.464	1367640	41462.3
534	77275.4	1063.45	1984.03	1112.05	2451690	4579.6	43.7988	206615	10368	2411.97	3848620	2369.08	2463.24	863419	28449.4	112319	14812.6	1568.33	594.333	427.261	1411.71	207.875	1491.32	62113.7	153483	2056.4	3330.45	950.836	10110.2	139.907	96.3259	1413.36	418.17	1110.29	13809.1	55066.5	1629.03	4614.11	4404.12	1276.42	3016530	470.918	587.837	659.74	150227	44892900	832.792	343592	40649
535	46339.4	10913.4	406528	13437.1	51305.6	435945	51.3843	98167	189705	14207.8	729143	4586.92	252398	21232600	1144860000	7553.1	4149300	2584.87	562.921	768.956	2168.07	205.507	3193.45	60632900	13004.7	1392.24	146489	880.817	681.004	83.5607	128.121	3827.54	1225.23	437.036	1263.47	78973.6	826.844	6611.2	42389	17596.8	6281.16	709.269	829.22	250.328	2059.05	710.682	456.893	37491.4	1536960
536	19148.9	1650.24	7133.69	4243.34	20611.3	37538.5	35.8083	287464	25152.2	39512.1	2191.93	1377.27	132465000	10153.1	42511.5	355733	89068	260.08	499.818	414.999	2036	275.451	1450.01	17088.3	2127760	3110.99	7335470	2245.57	3662520	70.7733	120.565	263.624	1786.35	593.529	17000.7	7262.55	695.38	470.117	2516.86	3522.71	4004800	273.179	737.128	1162.93	114724	1077650	334.496	2940960	2774.59
537	863268	584.156	3934.9	3219.69	54442.7	75276.2	47.5155	116223	2549060	280600	15427.9	10498.6	44269.2	2467.87	374638	85000	15773.1	863.315	304.647	694.081	21467.7	263.467	481.274	852.565	414.254	3078.33	3909	570.424	154752	93.3647	137.284	1128.97	5202.02	446.178	1682.68	46969.9	6456.04	2176.88	12345.9	10658.3	1121610	1206.4	4597.53	4460.73	3218.96	52318.2	3139.83	19336.4	1353.46
538	5664.29	7978.91	18467	4763.71	6654.96	8559.62	36.2178	1115400	5114.52	2877.76	2191.71	2033830	6175.49	6984630	326375	20648.1	3017210	12465.8	213.216	739.66	1481.21	188.042	1487.66	526694	1088.91	545.988	35821.4	2754.57	859.566	111.716	92.7273	379.732	6459.02	530.089	3544	331.522	984.545	13473900000	251780	1696.71	128592	859.369	10800.3	598.426	57126.4	9738.34	567.411	56177.7	31186.6
539	6992.43	1010.43	60391.1	2430.49	93659.3	53603.4	46.8653	763685	92889100	2906.17	5572.4	1442520	7165650	2663.57	879.477	7710.32	82034	2072.26	370.478	451.854	1741.32	172.761	972.763	2297.1	1634.15	1555.27	4432.31	1091.2	2007.99	102.228	100.828	322.311	350.421	480.249	10972.6	22035.1	446.547	118125	4159.63	9954.88	3900400	438.196	3577.1	641.834	2273.15	75004.8	1358.07	40712.8	31930.6
540	3647880	4475.39	1189000	10636.3	61791.6	15021300	41.1296	58722.1	1194430000	4073.11	73034.4	117345	351979000	113360	1594350	45553.5	27378.9	328.875	386.745	1189.71	9905.64	181.496	1903.92	509284	4362.61	4281.66	24927.6	373.495	907.416	121.3	110.649	12107.1	3057.15	339.139	884.461	61340.4	1984.71	633.009	22650.8	1348.69	2061600	344.26	2310.34	8300.24	526724	73060.4	596.405	1451970	26384.2
541	300713	5514.77	355.851	2931.04	75421.9	551.724	38.0404	1948880	28611.2	9938.46	82048.9	94027000	3891.11	7848.11	6597730	3150410	6261.57	369.436	618.372	1469.23	3119.92	177.521	1289.97	1593.72	8847.99	1409.85	251121	1031.66	2063.51	142.121	156.117	503.273	4484.41	193.769	29893.3	4769.78	987.873	977.601	902.466	1927.02	10167.5	338.278	1093.42	835.454	130948	76541.2	511.849	1534160	180279
542	12223.1	2000.03	3938.54	2742.71	114663	160779	39.1814	488071	8749000	5110.54	1690990	288576	283683	795437	15694.5	13018.9	546382	1488.74	403.289	571.034	17215.3	184.633	841.772	35127	20253.5	791.26	11834.5	1772.46	4804.14	94.8549	134.519	1729.24	2166.44	273.79	192909	91684.7	489.838	1084.77	7726.7	22212.4	43169	454.483	649.885	2421.16	259449	8924.32	3516.66	36932.7	67448.4
543	761215	1280.64	111260000	2477.76	5293.95	16037.6	28.7554	20707.4	763236	22610.2	36366.9	55960.6	1078.22	27470.2	10152.1	2727.77	5978.24	1074.84	718.485	299.034	28520.5	337.27	2539.25	42329.6	631114	833.165	3175.9	458.924	4635.02	96.3121	90.7623	2591.88	1331.26	615.501	4395.04	459.43	1878.51	20604.1	635.994	1939.6	1218.31	444.776	10422.6	745.864	4111.58	367401	725.103	17922	222147
544	615.364	1308.46	8604.72	19764.5	75097.5	49130.3	42.7103	705269	1799.94	18158.5	1114450	2477.27	126152	29152.3	293944	178259	2475.75	2417.87	270.523	425.664	3498.67	168.939	13398	58961.2	2793890	341.069	10776.3	1558.55	1505.88	110.639	145.144	1358.83	2763.81	294.949	45121.4	35296	970.313	262829	10233.4	411237	6137440000	277.58	1270.72	2683.41	2882.95	6550.36	1122.81	186877	11943.6
545	28784	1012.93	201888	31095.8	648.867	2964840	61.2125	92571300	801.282	41028.3	2492.03	886968	903.241	1613730	2362440	222769	15467.2	1863.25	505.675	892.763	14181.4	177.05	669.867	36457.4	211630	14446.5	4486540	801.553	3178.86	72.3524	127.897	7392.47	1174.82	1167.74	4221.25	12086.6	4041.25	11989.7	1580.9	1162.14	5205.44	430.02	697.056	2143.22	267337	380988	456.932	24463.9	350411
546	23136.5	1035.4	62319.2	6061.79	39622.4	8026.53	50.1856	1654.42	5527.65	2228.15	693.683	1035330	1819.99	902.569	170757	25221.1	56018.5	240.628	264.178	901.025	516.522	175.069	2284.8	26779.6	69878.1	2353.85	2615.08	1445.04	2089.55	127.078	108.839	37191.7	33585.7	365.717	1467.64	162668000	860.114	2065.54	16912.8	1471.21	54829.3	389.975	23536.1	3404.95	7060.01	475940	762.628	13720.6	9055.7
547	9082160	5541.63	19807.9	7932.75	11837.8	6851.18	40.5539	2566.19	1838690	19355.5	60982.2	17390400	1656.44	97903.2	39904	1822310	29489.2	1719.69	308.293	1438.83	12901.1	162.882	1483.35	9617820	2592.36	3728.22	921.828	804.219	1210.67	92.5074	123.709	881.377	465.224	1140.12	9530.06	13386.7	1078.11	6719.76	216384	1029.77	6290.16	545.568	755.389	620.614	5950.29	3148.38	399.805	32408.7	160222
548	69279.6	228803	21236	15281.8	6375.95	52054.7	60.3934	15600500	19752.4	755252	620592	6380.15	7917.29	9844.43	26066.6	155388	469.527	368.701	187.407	791.139	2278.8	136.307	1502.74	9653210	1789050	886.35	24056.5	467.192	768.326	150.732	106.913	9553.98	451.643	418.684	369931	34070.8	900.315	4641.35	1479.09	3645020	32496.8	1693.95	2181.53	3134.35	2072.85	7211.82	443.974	20037.2	12149
549	1856860	1096.3	55163100	9940.56	97522600	62991.9	52.3501	2149.16	102144	2172.29	69596800	4327.37	6165.59	13149.1	76767.2	4993540	21587.9	1573.91	737.22	551.861	2596.04	250.384	2975.5	51586.4	357.005	4147.13	24715.1	771.716	2830.79	101.603	127.163	1537.91	1650.26	678.597	16777.1	2565.44	4089.78	1792.45	3212.62	7842.98	20385.9	772.227	508.889	710.831	2521.38	422169000	486.837	119570	834644
550	1827.73	2763.69	7892.94	2288.87	3439.43	55027.9	36.714	3108.51	92089.8	3844.47	40892.3	13414.5	34549.6	1330.32	1128980	10312.6	482050	970.661	375.076	563.968	2736.47	223.459	1619.27	817.896	135039	648.558	1572.16	1428.16	930.798	94.6268	120.646	7284.97	70426.3	971.249	4798.95	500.944	1332.12	3418.04	410226	5016.21	2578.03	8112.78	1515.41	497.69	9190.18	826679	1154.63	35731.7	53889.3
551	7773560	26565.8	5916.89	66504.6	194064	100198	49.7267	14454.3	3916.42	4673.33	7682330	1307.44	4432.42	96746.7	194924	33017.9	69262.2	5166.85	866.778	1379.71	3256.44	197.173	1806.58	19424600	350148	2383.82	84772800	1164.28	838.092	106.577	67.5167	64851.8	2643.84	344.197	29492.5	509796	1723.9	165784	33725.7	79641.2	111493	762.684	1538.68	760.255	145761	88308200	610.814	2611290	8437.72
552	929322	4117.35	208030	4349.34	4452110	674150	32.2259	41637.7	213325	2206.12	38445.7	2247820	1235.91	39423.2	2308610000	139192	525309000	394.604	591.196	1438.92	3687.21	371.502	282.468	20162.7	8323.45	6973.18	4029.69	1536.26	19321.4	74.2152	141.252	3645.26	2955.09	292.277	5049.24	589.216	14909.6	9059.83	60320.3	18934.4	354498	365.728	2658.8	317.67	45291.6	33469.8	575.185	239124	4070200
553	11435.8	3843.83	30085000	34088.3	60716.5	11833.2	40.5329	648.531	169694	1129980	24787.3	173193	27845.3	19718.6	9686.26	7562.1	3159.78	2573.54	229.206	471.93	2872.18	193.334	1170.61	39734.1	2257.18	428.271	7010.24	906.229	5789.59	116.737	142.242	3451.69	415.096	365.345	673800	713567	2832.69	1103.41	5373.09	3206.04	5579780	670.697	6933.87	1272.56	12561900	3829.73	1809.64	35291.6	10392.8
554	4008.18	27255.6	126735	171077	8068.92	5699.78	43.4243	737495	803.176	63515.1	140675	163973	179599	14886.7	15832.3	1757580	11640.4	1831.94	740.38	858.341	37048.6	173.251	1573.78	673.712	4261030000	974.804	1667.8	743.127	6345.92	87.1769	108.43	3642.88	931.879	246.84	19636.4	15512.5	1570.72	3672.78	9507.3	25128.7	64268.5	337.337	1839.26	2035.17	60170.1	2396310	360.785	10244.4	3747.16
555	77019.9	148092	561299	2779.94	252641	2716.62	42.7002	1624.44	474579	28967.9	8109.35	340143	2753.25	1481.3	9904.47	155042	109301	455.738	344.138	2219.53	2561.29	268.163	2695.98	5037160	42542.7	14883.4	1277100	476.456	19959.7	92.9873	107.031	787.633	10094.7	251.817	32502	473015	1211.09	5614.81	24338.2	10207.1	99796.3	533.759	5657.33	3213.58	1046450	3583	1037.97	15229.9	1294680
556	20144.2	2484	164794	5626.19	1283120	3592.53	37.6895	233503	161056	9461.55	84610.7	372151	47941.4	25816.9	1354430	8988.9	94031.7	1650.05	149.869	561.817	594.279	217.52	3847.15	1043.14	1464.67	752.512	73747.2	1134.73	7621.19	95.1824	90.7467	656.358	876.398	2207.61	944.435	4469.83	792.866	21596.7	4409160	10976.8	7388.81	1862.53	2082.32	595.447	2370.22	1526210	778.167	43531.4	6362.08
557	350770	20927.3	22505.9	2070.86	62365.6	37154800	53.192	60397.6	1881.63	55888.3	3276.28	2440.5	363053	828420	54636.8	4167020	4242.01	494.32	472.904	2811.59	1511.01	234.82	2667.33	11503.9	1852.5	1675.71	1533.37	838.653	596.273	81.209	101.35	34580.8	1188.55	239.972	1116930	3772600	12852.1	6193.76	39204	3250.31	3089190	265.847	501.963	923.542	1677.8	2249070	758.152	126959	8856
558	4764.65	2224.62	2352850	5248.8	186569	21602.2	43.751	2896.8	117823	218558	2223.12	8710230	4659510	25862.6	8368950	3734310	28998.1	1335.72	508.699	1196.44	86156	191.923	2189.59	39966.1	12822.1	4717.05	1585.2	2077.09	7027.29	119.47	115.161	9422.36	1013.22	225.095	4164.05	129511	1732.6	6257.96	480.204	1694.6	47357.4	797.712	5726.82	3876.98	8343.36	257795	896.275	684140	244909
559	4779.66	1417.62	12304.5	2045.96	24510.3	174886	40.1098	9887.98	3116.63	3232.19	35224.5	763.872	4793.31	14058.1	3531.34	1886.84	198078	618.513	1175.08	1812.54	2962.69	171.398	3297.11	2457260	1458.11	1177.74	13977.4	528.925	427.099	101.929	175.155	2782.56	1112.09	594.15	7853.84	5965.73	8395.07	3399.02	2253.32	13427.5	14292.8	428.869	795.291	359.568	37460.8	85452.7	3689.94	90219.6	847015
560	1440.47	46147.9	10835.6	396.873	9300.9	62760300	57.2342	414264	3929410	19652	628671	1112.3	5670600	21114	2433.61	174200	133767	690.692	1537.09	277.818	6311.88	172.762	1458.52	159647	5730170	395.099	1184.62	710.964	747.148	105.844	126.62	3750.31	5256.95	474.349	116226	2666890	2361.45	810.544	16295.1	2084.52	36339	287.357	11014.7	972.121	13084.7	2861630	1231.06	7029180	117081
561	146288	1200.41	954494	1606.3	84868.5	20371.4	34.7003	32045.3	30251.6	1108.56	777814	6931870000	3665.94	2351.99	24885.8	144240	18876700	746.76	298.464	450.621	4664.88	286.023	1116.47	117934	967692000	2834.16	17943.7	449.371	563.066	98.3467	91.9878	1296.91	2083.86	520.415	24143	56251.8	1810.59	480.401	60963.3	5766.73	24896.5	800.146	27546.9	1322.67	14609.4	246865	1495.03	20243.3	1337700000
562	299208	5052.96	635271000	8824.13	51082.8	7157940	35.2794	94429.2	73367.6	9682.2	1930.08	328391000	270873	7819.19	4799650	46889	600680	424.783	731.027	907.996	641.671	202.991	672.382	100694	27175.2	1350.14	23946.2	1435.69	296423	154.669	108.594	332.445	1336.31	1070.83	1749.55	1548.08	1710.81	2203.39	80770.3	16990.4	133876	794.343	761.891	5752.45	62360.5	2585740	843.745	666326	2690980
563	68645.6	2721.67	5132.28	3705.65	83775.5	20423.9	50.3676	557703	21357000	110754	11141.1	908271	3268.02	115392	25848.6	48023.7	46686.6	1742.25	583.002	485.046	969.483	175.553	1776.22	132003	2565.57	6759.35	88713.7	553.408	5060.87	97.0676	135.153	451910	938.495	484.757	1649.67	47693.8	1681.73	4413.63	973186	7949.85	51474.9	477.217	768.892	473.35	955.262	12802.3	502.646	34540	3829.88
564	97645.8	4683.68	538180	1521.5	61396.3	5517430	40.5465	266821	238511	123422	12846.2	473558	8219010	13423.2	23914100	50189.9	237318	1109.25	269.023	731.474	7181.44	194.96	1104.79	5297.7	174288	543.826	17236.4	469.305	1311.22	64.5878	94.6517	367.079	568.012	258.339	23002.8	3084.89	464.549	20438.1	1086.33	15178.5	2310420	322.177	4797.2	2296.23	589746	406282	1539.73	804743	7546.03
565	26836	1127.41	50295.3	6843.56	4057120	22464.8	41.7109	27620.9	47487	111051	643035	1301.92	77287.1	6156.46	1896.82	31929.3	110003	906.737	718.099	410.016	3167.29	441.726	1048.5	96284	4722.33	866.071	1603310	1257.14	2435.25	100.392	112.137	4231.16	8125.23	1235.4	920.038	3004.25	4523.55	9825.39	3752.15	14075.6	5516.97	768.262	1112.72	917.559	10471.3	82041.7	352.255	40426.3	18681.4
566	517756	1592.79	8770.37	1247.82	3152.33	1820.88	65.282	58584.1	1872.86	418.104	2462.57	1679.87	13056.6	436293000	2805.23	13700.5	1260.35	1101.17	518.68	841.768	2082.8	359.279	971.749	4557630	110060	831.976	13926.2	810.563	1189.37	138.36	116.311	466.211	1959.2	1112.67	264272	2020.03	407.75	880.704	3604860	33429.2	3827.87	591.116	1067.18	434.375	78675.5	14797	289.31	15959.1	1273.37
567	1814.5	3558.18	372.815	3433.92	2903.11	4076960	47.6767	13486.6	24706.9	2324.91	673719	10253.5	14016.4	1488830	12968	551.282	15240.3	341.863	253.071	965.146	1612.94	162.697	2827.38	3366080	6390.2	1297.42	12599.1	625.616	1213.88	121.608	95.5337	10017.8	6426.87	292.124	50756.6	624847	2899.94	2153.99	7781.03	15173.7	9042.24	640.209	1043.17	522.791	107992	701816	7652.78	116876	45138.8
568	1168270	5906.77	12936.9	4947.15	69893.8	435341	52.8074	659918	37108.6	2823.27	19067.9	3077.01	397787	19038.2	2260170	94385.1	8942.5	1566.54	313.759	276.256	4030.7	175.958	616.158	94388.3	68159.1	1170.25	6307.44	562.902	1459.93	99.9874	115.503	5649.13	563.315	1041.16	1713.67	1823.13	405.85	4081.1	101622	335559	535853	312.148	1011.69	1143.29	43008	16300.4	810.025	43941.8	5383.12
569	6815.97	1047.94	1298260	1875.64	1043.31	48839.3	42.6238	21732700	153873	1145.81	86383.9	61072	3316.34	49760.7	136019	7709920000	98316.6	1051.43	741.104	2506.41	7786.11	202.048	981.382	71811.9	10219.3	19842.4	2377.69	244.801	9467.86	116.864	116.538	977.36	12606.1	752.745	7777.82	94602.1	1198.25	731.86	13401.9	21077.3	689855	375.422	2321.97	336.178	15040.4	43399.6	543.804	18603.3	38750.6
570	13745900	1823.13	1174.09	32712.5	13453.4	44245.5	32.7038	319077	342107	1089.97	5196160	12714	17949.3	21431.6	345536	1382.61	686205	4709.52	175.138	632.29	3073.19	297.76	797.202	6034.07	2226760	448.126	49542.1	1033.96	6688.63	79.5194	126.314	1007.77	492.117	1115.11	4843.03	4377.9	4035.35	46325.7	512.804	3697.95	17700.9	504.597	1018.15	1896.77	11080000	1671.19	778.635	580657	17468.8
571	6542.37	1133.27	37820.9	2627.32	36385.5	6446.6	49.9398	51965.4	12887000	13595400	295766	219911	420492	4369.58	5890.99	763381	6342.41	834.593	489.303	325.072	30636.5	241.889	2557.5	3011900	4037.45	6801.19	1494440	362.082	1123.55	106.44	87.4934	1693.43	5558.09	242.424	12796.2	5610.95	6682.16	839.69	84588.4	5603.53	146593	251.032	299.021	740.34	5366.75	8987290	1064.37	113329	17092400
572	2514.49	2232.66	50526.6	4298.93	8087.38	149137	38.2261	33436	975.429	7163.71	68230.7	161273	66723500	4224200	90910.8	10496.2	12629.3	652.122	699.166	383.854	799.599	270.791	2911.98	109049	8366.06	2371.65	5270.21	1199.51	1222.77	105.083	143.205	1767.54	13893.3	690.597	160091	357.514	2162.41	1831290	1654.53	3133.4	52624	496.898	1400.24	493.073	117187	40586.5	491.901	71595	22656.5
573	7926.19	4796.14	3221.34	2103.01	1001.42	194365	33.0286	3755450	424520	17755.3	107347	8031850	4554.66	67786700	15282700000	61067.4	36473.4	388.008	217.19	2908.91	1243.59	170.761	2464.99	8846.57	1427340	1933.59	31437.5	1368.74	1196140	99.9241	82.2792	1179.99	2226.84	396.807	1232.71	19189100	2448.91	108940	3948520	959.08	108692	600.913	1327.5	718.988	959497	2740540	1239.96	300380	1054.54
574	67886.7	1308.4	337831000	4196.94	96963.5	40485.1	33.126	21002800	49543.1	32557.3	18165300	462505	81378.6	531.749	18975.7	344046	17514.2	943.739	1272.89	383.446	2234.11	184.776	1733.13	7773.89	139091	3234.56	2509.49	1582.4	890008	107.693	166.08	785.358	724.96	560.023	693576	881.496	15732.4	15191.3	1669.92	808.043	1137.29	237.314	889.318	1339.43	320587	47337.4	647.513	199015	41490.9
575	30524.6	17383	162451000	4867.06	170803000	106009	54.2611	268892	14534.9	369.612	301110	45927.6	6860.98	15766000	6312.3	2178.13	13424.8	1344.35	225.96	863.807	2302.75	185.276	5857.57	102700000	45631.2	1344.35	1009.32	224.195	279535	130.605	139.852	17070.2	4410.92	450.472	10827.7	725.123	689.876	12374.1	727983	6367.44	460677	603.759	2238.01	643.677	156461	2833210	532.025	12787.3	145592
576	2746080	2402.71	8574.15	10822.5	168616	3640.24	31.4103	76424.5	2108.74	2274.53	3466.99	46477.1	169988	149015	447371	60523	4948.32	2220.81	279.08	556.689	3958.33	151.373	1476.42	8448.44	52198.5	3564.23	5862.63	653.789	10236.1	76.2845	141.391	1581.37	27803.9	613.443	817.929	390721	1068.56	10518.4	21610.3	6804.3	731182	1165.43	2295.34	289.529	1105080	932.801	526.899	56936.6	3443200
577	1924470	7280.52	3066.41	12313.2	961419	20887.2	42.9926	175195	6501.78	1070.32	184161	38816.3	5441090	6564.56	1870.97	13875400	3488.83	4211.66	402.218	448.006	8804.01	172.482	2925.21	20552.2	4336720	14750.4	976.587	751.182	1146.97	83.702	159.166	51934.7	319.617	314.519	2526.93	29638	810.198	7436.18	1288600	17549.3	302683	1144.18	6302.58	2121.87	2820040	52800.3	637.477	84764.1	5689.17
578	3842.31	3045.32	5268.16	2257.83	21453.2	756371	43.4216	7458590	1380.31	2831.15	93512.7	34544.4	9421.94	4668.27	61315.8	241191	2673	736.746	1064.56	571.503	3988.65	170.894	812.677	679745	15698.8	1066.56	4483.27	377.91	2694.96	94.9725	149.251	5048.5	3222.98	522.614	2371.64	17185.5	3119.68	29613.2	1947.98	99370.1	1234090	1246.14	2195.37	3555.78	28889800	7017910	662.391	234097	3309080
579	127497	936.684	90546.5	2497.2	21136.2	7415.18	40.5646	51294.7	622.712	4140.26	1282750	522.316	1570.49	24148	17221.6	10498.8	6115190	308.068	411.377	355.882	33530.7	160.277	10426.9	21791.1	344846	2862.83	252442	1975.86	50697.7	100.862	144.362	10398	2922.83	330.85	47143.3	1589.44	2173.23	329.934	25668.3	5708.98	272094	399.7	4331.15	1806.44	1518470	6677.8	703.259	668173	3665.93
580	2124820	509.271	11556	2277.92	17006.7	55544.2	44.2825	186171	480509	80072100	25552200	359399	668349	181092	1114.45	1787230	844002	1231.76	203.143	416.43	241453	141.836	519.477	64631.5	12601.8	3548.63	717.468	882.965	110696	120.595	50.0461	4832.45	2403.66	329.163	1890.6	1263.25	54852.4	2185.98	757.682	9699.5	96754800	1260.47	14929.7	29600	3171.87	27437.2	316.408	421490	13985900
581	43147.6	14863.7	29318.2	5825.7	970346	5509.93	57.9574	66473.1	10227	34386.8	295636	1368.57	5673.05	23304.1	16548.4	81648.4	7320340	814.491	299.496	559.5	25252.8	400.58	863.094	109589000000	35784.7	886.788	14077.5	856.041	1505.17	86.5375	88.934	23658.4	4743.61	558.698	2075.52	72628000	2158.06	44379.5	370126000	9678.3	26421.8	342.886	1360.19	1393.27	120629	1039.74	801.514	32971.3	12507.4
582	88169.4	1053.81	71589.9	5236.09	855830	659.009	46.9796	1295970	7241.67	11260.4	274319000	990.836	34448.7	2890.87	2064160	250307	23052.2	488.205	467.141	339.577	7891.52	612.368	815.877	64943.3	40245.6	2834.98	3406.96	822.432	7303.72	109.181	155.258	235673	31853.1	1126.66	21226.9	90456900000	3328.01	6262.62	64863.5	2143.55	65554.5	233.588	14728.4	646.329	7095.23	3010960	1105.58	578650	28561.9
583	143417	488.267	37719600	2719.5	8399.96	7920.78	54.3537	86208.4	2093.24	15988	896.703	2758880	87953.4	2177.49	7121.27	3602960	391.692	1985.7	420.869	3434.95	9377.01	230.862	264.935	2116.17	40526.1	669.019	4243.9	625.896	852163000	96.4737	104.498	904.781	398.765	365.168	44111.9	93867.9	3811.66	2411.23	16326.5	33769.4	72460.2	363.751	629.718	520.121	83777	789615	373.563	49869.7	4786760
584	1487.83	1458.66	8324750	9861.65	32065.2	21886500	32.3644	3768.93	35784.5	1675.56	18505.7	484657	62416.8	4064280	53020.6	31804.8	265411	1162.16	284.419	526.63	6592.03	195.955	937.033	3002.05	113322	4969.43	2294.04	989.425	1919.23	94.8755	138.153	2156.77	1940.41	551.549	4502.29	28008.3	1277.4	11762500	8022.79	12453300	69388.2	346.967	52759.1	913.182	50720.3	159088	2864.33	216827	5055.5
585	660766	6283.62	2206280	695.365	6784740	23145.4	36.4102	1338980	1596160	4960.07	5587.51	41720.6	4033.92	44452.5	2968.73	3019.11	1022790	644.777	243.385	726.806	1001.27	211.451	1751.18	216426	46962.7	716.087	14499100	214.387	10557.4	108.444	91.4136	2118.53	2736.98	964.691	3242.22	585789	1567.3	4415.41	11238.2	2383.29	18283.2	555.044	2636.02	487.511	1658.47	109416	842.916	52706.3	66944.9
586	4280.97	1719.24	124251	4869.46	14723.7	2006.18	61.9601	1311.56	41075.9	45685.8	2092.17	6385360	1742.38	838679	12824.2	96030	1574.77	1219.4	832.584	2225.44	4369.52	190.667	7250.36	529.909	4530.23	853.226	108771	1049.08	2453.72	70.615	47.6111	18867.3	1705.74	229.717	578141	3584400	575.214	542459	1362.64	3950.56	938946	1592.39	698.862	754.428	118334	129556	867.709	81937.4	141249
587	24904.4	847.173	35647.9	30746.9	22588.7	1620.95	43.5273	122043	821265	2741.04	559096	17679.8	5110.68	52385	11205000	14811	35035.1	663.385	501.16	341.748	180122	202.586	2422.87	334469	637074	2022.39	34413.3	1050.74	4417.3	135.991	156.043	4794.11	539.163	490.536	2960.86	187593	447.053	4100.58	3616.95	1236.77	1463.01	948.945	7650.04	3681.05	20643.7	909402	884.701	165929	33917
588	77674500	22461.8	11911.4	29948.5	5604.15	3233.64	37.0188	529820	2146.52	17890.9	1942.37	336762	20919.8	317177	952.359	17874.2	348928	3083.38	512.153	652.034	8233.78	296.216	1450.52	960.043	160894	4684.9	3913.2	685.818	1331.07	92.7996	51.6772	4198.22	1670.49	896.029	979.599	101922000	2111.86	1544.02	4939.84	2346.14	10557	274.492	4825.31	1732.75	20047.9	19863.9	2766.16	115902	3381.98
589	11566.9	991.787	595.558	4487.9	11613.1	3005.13	49.2562	3842130	941635	12156.3	5957.64	954393	41214.9	4848.14	19935.5	47350.1	190964	1603.36	926.238	860.833	2137.52	493.981	2046.32	4376.24	16936400	1175.53	14896600000	479.092	1938.01	69.7215	76.9013	1292.82	695.193	217.768	10959.9	2103.54	894.174	37660.8	446195	150381	5931.85	679.74	450.366	631.018	17137.8	7133.61	906.167	195770	533743
590	539152	5370.63	368848	3810.54	708929	12693500	49.5328	86668.3	843.765	7097.49	1471.87	1049360	5633.34	58532.1	26198.8	10795.5	410278	856.868	1233.86	1039.77	1658.47	232.927	428.611	5474.68	483977	575.904	33173.5	1104.59	4574.01	118.602	103.695	4705.92	1046.2	572.737	6988.6	5141.93	1808.29	1366.87	1213.88	11374.5	19002.7	338.315	1663.56	8188.78	91885.3	55699.8	644.069	18738.7	2332.26
591	30647.3	612.141	930107	1771.61	27107.2	2399.87	58.8475	646957	247973	13383.8	1653290	906678	214877	5405000	7239160	4071.16	318067	710.667	491.098	1812.8	8432.07	181.496	3528.49	1536980	18130.6	5901.96	1193.28	631.383	104061	110.942	96.6789	486.385	295.673	480.535	39641.2	16991.3	1207.17	846.483	6958.86	19858.8	251530	578.354	415.752	375.515	1075.92	1710220	1236.5	31290.9	6176.39
592	3343370	2291.56	40881200	3995.57	11649.6	3401.27	40.2003	1099180	133025	284924	303130000	17384200	42782.1	8239490	4589.34	30977.6	11672	277.963	1195.07	247.241	2165.91	184.581	374.494	301367	12203.9	23450.3	5103.18	878.741	4522.13	121.48	101.145	6393.45	2100.88	635.259	2044.2	28332.7	759.734	75722.1	63475100	5729.92	6385.92	340.218	2322.01	929.383	44814.7	13225900	438.646	29615.2	119118
593	46578.4	8409.63	2680.77	23079.1	76458.6	880177	55.6754	1131910	2031.65	32659.2	2728.06	7501.23	71059.7	2274980	14862	106915	302009	1532.4	1158.35	889.144	1553.32	175.011	962.749	72274.3	935.283	589.615	53708.1	1479.13	8161.72	80.0685	132.348	16717.3	609.457	1134.87	6749.96	33225.5	3646.86	8035.83	815135	27295.7	13711.1	510.159	7854.71	1857.31	319965	8101730	759.983	736664	7858000
594	7185.16	2655.66	32176	8017.08	69905.6	3211160	53.0928	1083820	19873.1	2024	179653	136740	10508.3	76190900	17178.2	153361	108930	981.328	712.901	370.171	1403.6	218.927	3975.09	5473.2	7204.75	27340.3	7653.4	521.455	13230.2	134.03	85.0155	1224.66	1615.48	425.679	9196.25	2929.68	763.442	10022.6	18188.5	7631.49	37640.1	1013.84	2317	435.809	8246880	260091	5926.73	426941	2501
595	392039	1124.93	165520	881.735	2433160	46780.9	49.7682	101982	1334280	1365.16	133462	4722.85	840754	3113.67	11507	11737.7	547.142	2084.62	241.559	361.411	3310.15	230.777	2038.49	214845	8648.98	1739.74	2158.14	632.326	2021.99	65.0247	70.5156	228.235	1632	1027.49	793.252	9274.9	1028.14	534.447	10485.7	1943.32	2147.15	303.009	374.734	1617.64	267966	19152.9	646.401	273895	9190.96
596	3505110	671.977	8697.97	5420.66	2186440	401290	38.002	33910.3	18429400	3523.76	9782.73	21440	113722	2003620	3189840	814.827	103378	920.744	509.359	701.977	11849.3	228.015	3685.63	720463	12269.3	4165.37	63005.1	491.774	480.301	117.28	102.355	1489330	2432.59	184.764	54724.6	33921500	6962.24	1300.93	373542	32452.5	154157	1042.12	1462.78	499.71	2103710	14737.5	1557.5	830271	2566200
597	2333950	111993	3453.98	4989.15	5323.78	408368	45.6469	16734.9	5568.14	1789.22	319878	2970340	1170360	9057.33	54530.6	4875.03	3682.03	922.827	514.598	589.751	10611.9	211.099	702.01	12349500	9542.64	35251.6	2088.56	1563.35	2015.32	100.783	101.788	466.897	3590.98	539.206	124345	374712	1024.38	878.854	120045000	11665.3	433128	279.627	8058.15	1405.01	15737.6	308912	659.71	6677250	672919
598	42866.6	3390.24	195849	1433.98	79463.3	9226.81	50.7842	1769.18	25255.3	1777.41	5369.19	148231000	1656860	365281	401051	116880	74620800	929.467	509.771	484.708	6462.81	300.197	588.243	3015.49	248377	1561.58	3346.15	693.46	956.336	103.479	97.9209	8407.35	706.586	1172.49	956.92	812930	2948.53	779.613	21119.7	47395.2	999.517	1881.16	453.379	924.928	81542.5	1941.45	391.851	72206.1	65857400
599	6910.42	1809.13	4731.23	1465.98	91412.6	16389	53.314	226349	10237	11244.5	2318.1	341441	18227.8	32491.7	72112	19389.6	108886	440.613	372.793	633.335	1283.35	114.026	533.304	13548700	397173	1747.74	1113.19	458.393	1008.46	72.3866	76.7004	184306	6047.84	429.213	3001.84	20309.3	1008.82	1040750	217141	8780	47930.6	349.131	1273.63	2951.25	133746	31217	1289.38	386358	2928.45
600	803279	919.754	278286	7521.99	21986	7027.37	44.4416	1847.48	3222.79	425.53	83624.3	138392	486.547	16369.4	90802.6	11341.5	60705.1	356.784	426.843	3171.73	831.765	242.619	1410.08	8891.79	153468	29132.2	1074.75	1150.49	1592.06	85.6295	97.8054	10027	4345.3	444.883	2831.35	1475.42	1472.98	1760.52	1025060	10031.9	74938.4	331.721	2123.97	1879.91	149299	2516.66	420.141	97577.1	2655160
601	30405.8	4332.71	46515.3	1228.48	1571180	6685.88	32.163	2012010	210928	2043.07	36003	6147.55	10289.7	12863.5	22675100	6223.41	183740	2295.29	1212.92	885.916	2519.55	240.154	701.19	61694.9	81053.3	7998.69	407351	984.607	4501.97	77.4118	123.459	33189.8	1076.02	838.845	4419.41	2714.58	11593.6	792.388	3471.47	4897.38	2473490	410.631	2176.74	9313.29	12033.7	38378.6	786.573	51641.6	358406
602	81369.5	1741.14	1144.33	23260.1	4188.35	3282.26	60.0268	4961.89	23509.2	862.195	2100.37	31695.5	2151.95	8698.57	540078	4280.23	233560000	819.509	273.977	1565.01	1677.27	185.583	409.859	572928	16656.8	569.871	352400000	1379.67	393.145	93.9984	142.494	7907.07	555.819	263.152	36059	997.062	1323.09	1262.15	593217	91122.6	3850920	429.845	8190.03	8237.62	1533390	84908.3	756.757	72331.6	246984
603	13227.7	5589.73	1026350	6104.53	1265340	6668670	47.7497	21342.4	4997.05	2279.67	1674.47	8535.02	14433.9	1077300	1199070	413744	5691.09	418.511	262.34	556.453	115735	194.917	828.7	1070.97	7100180	2439.84	60139.5	981.25	508.212	117.974	82.354	1144.43	5228.91	912.296	868.53	3739.79	3847.33	22260.2	7581380	5308.64	23015.5	219.423	1971.66	1870.87	410826	2245.92	580.041	147096	75451
604	646178	3144.23	26213.7	20748	239537	9669300	40.0061	50618.8	487.35	8315.37	26515.7	1115.36	26267300	12902.3	104678	46511.8	7544.32	651.575	377.204	347.358	629.505	209.666	432.904	10655.6	48322.2	55655.3	10658	743.875	5308.49	94.3048	102.486	3047.52	322.309	913.587	58626.9	735823	1097.51	10505.8	19707.8	65730.9	2151350	266.374	1472.62	652.143	25196.2	21192.7	643.464	185142	1023.74
605	13848.1	1275.67	14241.8	836.461	155444	73633.3	40.9274	255465	9260.18	2787.84	4059.88	249255	541694	3729.8	4282.83	18505.7	27753	344.817	328.184	526.218	2868.02	194.961	1627.89	49108	651287	1849.04	496174	1813.27	23356.9	87.7977	164.428	2371.58	1200.33	366.001	212259	51760.5	698.921	11941.3	41972.1	9363.08	363885000	884.082	2170.55	1375.26	38445.5	24962.8	448.964	150640	2476.53
606	8003.61	6730.28	2212.14	1986.25	2250.08	11280.7	55.4718	6271900	2182850	21866.9	40732.4	1045460	625237000	604247	1213.92	67657.5	7971880	1399.38	268.542	1261.25	8793.46	163.474	1729.61	86442.3	6157.65	5111.25	1703340	247.783	34379	83.6637	98.5481	507.224	2736.57	1276.46	10955.1	6546.88	13686.9	114942	2368.12	13962.4	58878.5	1465.09	825.301	268.268	2406970	66888.3	462.92	285830	1027340
607	10878.2	4886.61	39621.1	1712.01	3398.75	1721390	47.4615	721.99	10068	27914.7	20964800	51014.9	4312.58	46667.3	213479	54383.3	78738.5	1409.23	415.14	1283.81	75567	148.558	1198.03	298485	11855.7	45058	4086.02	1675.28	1379	109.518	102.682	4951.1	1059.04	280.617	1602.48	42418.2	1106.7	1148.71	110329	83850.7	46268.6	606.957	1322.63	480.525	924125000	121040	509.489	244036	8298.35
608	10599.9	1476.85	5453.84	5823.89	35995.1	9930480	60.7337	471815	1150.46	65695.9	250927	106833	15687.4	1556.8	148016	33046.7	26817.3	2350.49	1319.37	2221.43	2598.79	204.649	642.867	1086170	15035.6	732.039	5250.54	1080.73	2145.08	96.0468	104.966	8855.3	2002.53	386.667	1172.6	1307280000	7268.48	28735	20919.5	5176.92	11844.2	2366.55	660.367	900.316	9430.06	78190.2	9743.93	21763.2	377298
609	7189.1	955.947	13152.8	3359.57	638615	10764.3	63.8256	53337.7	73340	35381.4	1045670	9153.83	134981	267516	3654.43	3116.93	18333.7	2195.99	267.015	2360.77	3818.57	160.38	1598.1	11998.5	49787400	1149.93	43810.9	1158.38	2116.98	95.5361	100.823	2109.7	75196.7	347.558	41954.4	15735.2	9952.9	2369.91	77860.3	6931.51	6782.71	270.766	1007.18	1230.52	26987.3	31270.2	1190.55	6738150	48415.6
610	14930.4	2807.34	9985.31	3513.68	25037.8	4820.05	60.8086	511.24	855188	4875.31	129406	3192660	833471	48044.1	1145.72	706739	5357.12	271.513	516.986	761.197	2541.37	239.261	740.02	11034.3	5023.68	1428.79	42143500	513.994	1424.96	95.8192	129.405	499.667	1709.25	372.567	1319.88	158018	1247.52	7352.98	37905900000	1159.92	19907.7	352.947	2918.13	3352.68	34234.1	9954.19	872.459	690008	62537.6
611	35216.2	2964.71	7637140	7317.76	209780	503007	48.6591	1709.8	144996	30753.4	512779	4037.01	1023700	60901.4	1365.49	16843.5	34930.7	646.942	392.935	654.694	704.468	280.005	812.473	415570	12548.2	1571.6	5928.74	289.499	5975.89	94.243	138.565	316420	638.682	377.885	172917	1667.5	41986.1	919.056	222517	3753.74	238108	287.712	2617.48	830.044	2028790	48250.3	1835.64	166825	25421.3
612	124983	1351.11	3081.82	2324.63	411.834	6114.88	45.136	272181	390210	2778.23	11140.5	1387.81	1157	213744	10359.5	1664380	2049.21	560.368	445.631	901.101	10927.6	198.18	1064.12	3810.8	561765	731.692	1059.64	1157.76	3235.2	111.265	61.1996	2031.01	3045.45	738.793	12392.6	87948.6	1446.66	81271200	144450	14000.7	72994.5	329.336	1249.34	1656.76	20865.5	3791.6	445.795	175083	1387520
613	120255	3329.49	512105	2217.64	15860.1	147908	50.6902	2818670	37829.8	17049.4	3817.01	2066.92	30337.9	526307	10942.6	105919	831419	287.803	277.82	1467.33	10045.5	235.957	1548.25	45020.2	14548.5	3700.7	1940.03	1098.13	621.214	143.465	114.967	3574.87	3789.01	1515.27	2318.89	457.119	3310.62	2707.83	7918110	274815	1769.38	778.317	43148.3	1482.24	472361	172665	741.2	42317.2	446288
614	19495.8	377.674	5852.84	11538.9	1968.61	34406.8	53.3953	2862.54	4733.96	4605.51	4343.02	18901.2	230789	96078.4	190303	876702	69480.6	591.421	557.039	1057.7	1603.88	180.26	951.278	17947100	53879.8	12959.3	8174.41	783.512	693.251	97.0291	120.095	38573.5	523.6	389.726	1033.93	2472970	2189.69	546834	9239.58	8635.97	7664.58	398.251	682.638	726.45	33571.9	21828.6	706.66	9279.12	356831
615	100687	3889.06	123853	8245.71	22990800	27578100	41.2404	2259490	23860.4	14602.6	5441.64	1822.61	24849.5	11706.4	45938.7	380965	3627.65	712.255	237.131	473.34	1473.04	181.429	9392.86	1230.68	26354.8	2663.35	16659700	1309.3	6820.45	110.804	146.386	2589.05	2882.66	1080.41	2557.6	1210420	2885.18	21983700	64542.7	2860.81	2066040	431.609	2081.15	512.23	752.498	3837.43	4817.38	238851	7949960
616	6814.93	9164.24	947.62	2419.57	76951.2	10408.7	41.1398	271274	3260.64	31884.4	1042520	657.235	89403.7	9376.93	917551	229942	4696.86	4735.41	363.918	272.637	3512.89	186.659	743.256	88137.8	14018400	2452.34	2071.74	627.243	1079.99	103.338	81.5445	1915.26	10691	697.157	4534.42	9944.32	6931.14	1266.19	59213.3	20037.1	441675	370.863	5549.71	752.291	10102000	113098000	671.528	28294.9	21081.9
617	10336.5	14586.9	46180.5	2093.09	134998	11038100	46.0496	64452.5	215795	2867.05	2695.98	6695.67	602004	94497.2	8174.59	3903040	907934000	3644.05	325.773	1121.05	1602.03	227.865	52897	5964110	127267	52297.2	65827	895.084	26595	103.482	89.4472	8052.88	355.363	669.259	128583	351.097	987.367	4772.8	428685	46513.8	6255.24	1427.95	1717.9	872.243	121590	113995	430.033	7768950	38627.9
618	30869.7	2539.42	403.258	162714	72605.4	8529.3	37.1	19097	2463.76	55823.4	5168.29	14021800	3257.06	388374	7480200	11704	7783.79	2475.36	380.465	2085.77	1951.77	233.779	329.719	2371580	808.785	2056.72	35854.1	1110.51	11408.7	128.485	90.1658	560.982	492.244	428.267	21461.8	2334.2	322.307	139242	640.425	3840.07	42214.1	466.72	1445.79	1768.3	6579.35	79169	1526.07	22342.7	72001700
619	90570.8	53559.4	117526	563.616	234649	14087	53.0896	19604.7	12032.9	4060.42	1453580	16511.4	54089.3	24120.7	3798.27	68925	19656.2	12691.3	795.202	244.534	1305.37	163.234	1594.19	100978	6008.04	2033.39	6047.61	512.71	708.245	111.838	94.4936	3762	617.46	218.701	4351.85	563.536	1794.44	2390.12	4080410	30479	359115	1521.38	743.514	3583.64	7972.5	1898.41	616.039	118360	13320.9
620	9003.42	12403.8	26122.4	1777.13	41310.2	167485	64.6867	1496.58	61832.9	7279.68	6007.14	154526	1232.14	413.932	1934420	14322	2660.36	1127.29	645.109	1225.42	1706.66	195.557	2078.43	11038.1	3693.07	1517.52	28580.5	655.488	1973.97	114.936	70.3881	920.573	2008.13	778.121	682.293	451910	906.122	1630.35	18110.6	15114.1	27570.2	233.453	1226.56	3965.37	217060	6085.57	1691.79	18551	3457.63
621	48040500	2202.38	291283	1118.02	77769.6	8620.64	52.3861	9872.67	318788	16514.4	3414.86	4330.8	46325	95229600	156724	168627	39376.1	737.969	576.778	4203.65	1895.26	182.552	428.208	56523000	221409	479.927	1516.43	395.859	733.708	100.463	119.563	1194.03	2734.08	398.322	928.748	3355560	688.518	19851.5	14461.2	6847.95	390787	323.298	400.491	1017.91	7973.24	87390.5	548.567	3652.34	7702.95
622	215830	1235.14	37585.2	4433.19	4268.15	660667	46.7541	645615	209523	31984	491735	381810	31688.5	8947.1	121035	5799.29	1396.14	897.238	316.14	1122.59	60482.2	189.055	795.345	109600	1629430	77721.7	76568.2	976.4	10128.2	93.426	121.195	50446.7	21735.9	584.329	91068.3	4541.29	4661.33	3835.46	1073260	6954.92	37382.2	898.694	509.452	2056.91	17249800	1969680	486.698	114176	2033.91
623	1763.43	5962.1	2477.68	2789.05	287565	11592.4	49.7406	7591.74	10083800	308.152	3964.88	28224.9	19874.1	4412.33	70045.4	50710.9	262903	1108.18	336.589	4419.18	41254.6	219.846	1192.89	595.39	1452.49	1576.28	3207.35	719.508	5538.27	120.398	105.491	1016140	715.404	764.874	4886.68	7905.16	1033.56	8510.9	2666.28	6623.01	34576.2	716.978	10355.3	5951.27	4585.3	2823420000	476.272	111523	9071.19
624	25393.9	30817.9	32106.4	886.566	9343.58	33724.6	44.7312	2756.02	4343.96	7674800	11427500	48659.8	2793.15	65650.3	874006	4236340	11679.1	3326.73	410.247	602.238	2893.88	162.195	855.522	47794.2	26137	1538.5	8710.5	699.234	460.202	99.1965	153.676	2924.62	2996.03	374.686	721.475	121321	13954.3	1037.01	1489000	17241.4	1144640	536.838	1710.42	2083.62	780.108	79854.2	310.674	28572.9	2949.35
625	17226.6	16180.4	14614.7	3797.26	99414.8	7856.17	43.3431	461476000	722681	1778.96	3898.6	734.386	140157	2613.71	99708.5	21901.2	15967.1	918.837	1068.83	393.706	1744.92	389.274	1451.98	11578.9	6013.17	3205.91	474.605	501.551	256794000	80.4459	134.854	7207.62	16265.1	319.662	12171.5	70479.4	17946.9	12692.7	17068.8	2835.72	2658.19	1645.19	1160.25	504.935	3646320	10311.5	2360.77	2180010	7157.76
626	15818	1100.88	949.248	3822.64	448.648	4354720	42.226	39849.6	7376.36	185779	2374.42	10871.8	29653.4	5047620	38112	7410.27	397060	682.085	604.434	361.215	1340.78	314.689	745.194	791746	1674.87	907.9	3146.93	519.082	2038.67	158.252	96.2754	26413.8	40928.4	285.72	15155.4	21558.6	984.884	5974.58	14236.6	4262.76	29689300	298.281	600.46	825.162	32618.9	35301.2	1791.03	16195600	106979
627	4011830	6910.76	26020.7	3661.81	45132.3	69485.5	50.6237	5154.76	73876.8	185153	300038	83510.1	13631.1	1896520	56111700	30725.2	8611.26	826.665	514.869	704.476	1501.01	183.44	2079.24	286146	1356.98	21191.1	1636.5	1051.96	3336.73	110.711	111.746	1496.96	3985.01	998.396	7550.44	1531170000	2243.35	176814	32705.9	1441.16	50683.7	390.695	5405.11	1206.24	28137500000000	1533.85	1459.84	1522970	26611.1
628	16435	9941.96	49288.1	2483.45	239007	8863.39	65.7719	17776.2	6330790	3486.9	3843330	238006	871.786	46457.7	4154800	603646	197508	1293.19	218.183	248.101	1301.74	205.471	3467.23	282841000	978921000	941.025	8056.91	1369.03	1709.07	98.6784	97.8274	5666.54	682.845	846.379	72337.4	26670.7	2459.94	1027.61	35794300	21361.1	9723.32	871.792	1998.5	2399.19	797010	11596800	1672.33	368687	2534.11
629	12512	3706.5	1512570	1069.29	4528.11	1582350	39.2903	8390.09	9479.34	14319	183328	2924.63	7221.82	44064.1	15071.8	2610.14	20101.5	541.897	218.905	813.66	1954.33	171.085	4762.23	80934.9	1395220	22142.8	2712.29	871.439	5146.74	93.7367	87.4796	9187.52	2545.98	574.509	7936.82	9194.11	1421.58	12617.5	356780	90213	319780	781.732	2753.06	570.89	25660100	17413.5	1235.37	224490	6860.64
630	1937030000	1409.4	63972.5	1299.89	17886.3	11136300	35.0251	271020	3279210	945.348	17007100	753695	43034.2	2935.14	78742400	375266	10894.8	483.443	296.505	380.393	4841.67	235.006	7014.1	34075.8	1219090	1595.64	12002.7	1613.75	2767.04	95.1559	79.1615	1550.21	3038.7	550.296	2549.31	21587.7	670.899	49786.5	3880360	16549.5	5822.32	785.541	315.036	637.322	84976.9	131675	1291.27	50652.4	3891.19
631	57747.3	3935.32	17639200	4227.01	51621	29416.4	40.7469	356700	397492	1508.53	33523.1	6760.14	650.183	2125.09	511656	11812700	9237340	2380.15	534.14	720.016	2441.65	164.816	1447.54	834360	2786.53	4478.9	8256.95	676.22	9696.36	176.087	92.6919	10273	992.057	411.172	17612.1	3089870	676.39	38365.4	224871	2354.42	733.833	316.911	15099.8	830.376	2325230	808.525	627.01	56902.3	258003
632	14315300	2135.3	17369.8	3224.3	34629	24640.5	37.6251	239341	6327.6	2307.26	66697	636640	1953.07	588506	1385.17	9954.01	20368.5	453.701	610.953	1030.86	996.676	278.496	664.746	9420.36	3013.02	18964.6	7835.58	1894.98	1251.67	128.448	105.198	267.129	2910.15	363.001	18098.1	2408.36	1064.41	9634.08	9232.46	12569.1	3934.69	332.913	3162.34	1628.9	30884.4	24406.5	395.405	426167	1099.83
633	7807.7	10046.4	4800.97	3525.24	392456	181897	36.2814	40002	125223	2704.15	14314.1	7561.27	1063780	4791.71	44222.8	138376000	6209270	1016.02	520.824	286.858	6737.04	134.046	807.141	36344.8	65745.7	2797.58	11194700	844.789	1313.8	83.7623	86.2118	1380.68	2336.95	282.215	126887	70869.6	332.002	2211.21	9974520	37448.3	28553.6	5167.03	1230.01	575.266	8057910	13031.2	512.403	10257.1	584571
634	7838.03	925.669	50094.8	53330.7	33474.9	3928330	46.3509	7482.22	200705	17384.8	155180	7069.6	7099.13	3394670	31621.4	300759	2710.28	519.199	404.748	972.842	20561.7	194.028	688.251	34786600	453329	1656.8	760.723	1241.78	4053.28	123.796	98.3874	450.468	433.739	1344.12	10086.9	62463.8	1429.47	10223.8	1899.07	7845.2	3824.92	467.499	1318.2	615.632	614342	375250	958.972	180608	220761000
635	1261.09	5743.32	37485.4	7138	274820000	194758	34.8543	6786.46	21644.6	2322.81	9745.36	5908.64	4741.08	897.343	18191.3	1441.67	7078.22	2096.53	189.139	240.683	6107.61	240.883	1262.23	1463.11	644071	679.963	5136.81	838.013	8234.65	89.8795	108.466	7175.87	1470.09	312.357	7799.98	539502	3419.96	549.299	1230780	50806.9	574.846	1063.18	3422.94	848.089	2706.19	8580.41	1205.58	44302.1	125967
636	10481.7	882.371	396114	3627.47	1108.87	451924	42.8418	6131.27	20629.4	1807.04	6034.28	66617.7	1752.36	209098	128356	97182.8	672.816	1503.36	1305.65	1116.47	1817.47	284.065	1979.42	4731.05	78146.8	934.631	25554.8	1501.33	2228.82	79.0463	114.174	10867	2825.87	574.466	74758.1	97010.4	1559.27	5080.2	92075.6	7434.55	18172.7	747.224	1141.73	397.338	1390.89	28561.2	322.463	22173.2	2809.85
637	35112.9	1434.94	16342.3	18029	125399	53228.8	33.4171	102528	39628.8	1916.79	4906.38	244722	46236.6	2260260	34939.2	154267	77669.9	678.821	744.577	297.457	1610.17	143.527	1334.92	839795	91802.3	884.201	11213.1	1057.17	1206.37	139.59	84.2724	2913.35	8583.37	470.988	339.936	1355270	973.444	3080.68	181770	48236	77905.4	467.836	2103.02	564.946	113610	103683	404.411	2854080	41821.2
638	35889	1987.38	1241.91	10515.2	513199	30434.5	57.1388	1187.5	4034.34	8549.83	14569.7	282957	25616	320860	6357.11	4363.02	9808.61	339.647	568.134	428.269	614.817	292.389	1624.77	4341.78	559799	572.08	2959.61	656.762	4070.14	79.7686	134.239	315.045	2432.78	350.752	1458.08	1361.99	15957.3	525.635	959835	17755.8	11009000	358.031	504.143	487.89	4067.08	13317	1815.94	859662	24218.2
639	6097710	9469.06	39327.3	1964.99	183015000	7056.22	38.8946	127569	355134	256154	2745.65	1704610	8336360	755690	265011	39859.6	2590.78	5971.85	249.963	418.316	3272.49	156.414	1014.19	5968.71	28595.2	851.093	12982.9	710.425	2931.53	125.694	85.8229	5180.99	9563.09	366.552	3827.9	13496	572.835	1325.79	583142	26212.5	2463.26	348.914	8887.27	532.886	6649.99	2561.55	568.069	25253.5	194993
640	49791.8	1560.1	15314.1	6844.71	586.044	5814.52	36.0708	3917.49	5016.05	358500000	190752	575225	2358.6	21644.6	6929.41	3168.01	100566	406.408	222.186	1158.25	9728.28	146.116	1401.69	331385	384730	1073.06	3113.29	924.353	4557070	136.864	99.3864	806.81	37266.1	245.067	1732.42	8259.33	2843.33	14141.4	137573	13879.8	98588	865.777	565.334	447.863	2672.01	7747260	616.411	43282.8	18930.3
641	11389900	527.858	1074220	9624.25	353576	18686.1	40.1717	670198	33581.6	580.558	410482	492122	4215.85	192252	2433.09	138327	13762.8	1207.96	543.67	988.326	9833.48	249.626	1008.56	54099.8	27348.4	792070	1827.87	587.279	768.937	72.5915	102.056	774.077	2877.07	559.832	7348.96	845868	2972.18	2419900	4834.09	4202.16	119401	361.966	1722.23	767.472	1263.41	2428820	1897.57	181620	4019
642	2898.23	2628.46	452413	5060.83	1570.09	3921.46	47.414	11624.6	222822	1395.68	48711.1	19306.2	689.275	241857	1486380	157924	4299440	1103.27	1017.91	1454.02	10486.2	282.939	670.178	45123	1652.25	21300	4087.45	378.308	10687.3	110.83	133.897	2279.63	2186.35	217.815	2721.66	173993000	45091.7	537.591	6968270	933208	1732.41	542.782	2865	767.688	6158.34	443.69	738.561	417075	103959
643	72521.8	1439.2	210969000	1347.62	9176.36	1520950	47.6919	16710.6	1410590	21451.6	4896900	13409.4	61765.6	21786700	12646.2	17478.8	23214	965.186	821.596	1469.35	2642.05	299.882	425.128	6974.57	250861000	2237.43	49625800	613.323	2461.32	122.792	114.042	2616	8996.18	1082.42	1256.86	152627	1107.06	1111.69	40533.2	2678.34	78940	230.22	1255.45	593.378	18924.3	12529.1	1360.82	14814.4	4340260
644	2005.63	5276.72	347519	66698.1	1076860	28805.9	36.5533	100389	107087000	5234.74	7614.93	41799.2	27931.1	2384270	11990.1	413153	159109	840.826	451.556	399.004	1316.06	168.868	726.076	637.807	15919.4	1364.18	687701000	381.63	865.587	78.0855	114.315	3371.78	76255.7	660.957	61809	7183.27	1449.14	1587.5	33462.3	14959.5	132456	543.919	1235.98	1818.38	5331180	214610	593.531	483064	21521.1
645	60602.6	1415.7	4207910	1919.43	7425740000	29108.6	40.1549	10443.2	115778	8208.54	58415.1	604457	855692	5325	67640.5	5682430	7695.23	851.419	296.107	4530.3	1764.88	238.431	1144.13	13411.2	243423	2838.94	1852.25	956.549	1146.26	90.6214	140.196	4047.18	2085.24	876.081	15132.7	1348.59	2163.56	4898.53	10270.9	1029.85	53998.6	847.717	1702.29	1064.33	14270.9	1945730	486.324	302642	7621590
646	34560	5520.99	2169120	1651.11	272214	8846.65	51.5309	1043380	1642.2	2088.57	251455	7632.34	1374.36	2018.81	1688670	168730	29322800	2112.82	333.525	531.151	4761.75	270.95	1014.74	16597	2011.6	16853.3	9711870	224.725	340.675	103.73	80.8796	662.469	976.072	1170.6	10198.2	23373.3	682.602	5982.24	13365.9	2372.24	8769.38	501.155	478.991	1509.22	2608940	142848	857.616	645810	601656
647	2795000	25884.4	20587.6	5252.28	2960.09	4433.73	29.1344	29399.6	9578930	44774600	1842.19	4406760	285271	161550	1178.1	17227.9	46279.6	345.246	1310.7	2610.66	819.226	169.083	621.716	48671000	304202	34016.1	11227	904.038	67044.5	84.9519	91.9168	728.657	1650.07	525.706	3495.1	31192.9	981.95	608.973	16386600	752.117	28266.9	674.409	722.658	3547	49920.3	907291	483.723	310381	13613.2
648	19431900	4634.04	352825	52467.6	13009.7	10170600	47.8155	2894.7	53933.7	1948.13	1400290	2427.86	5551	171465	528.218	14471.3	5233.54	2028.61	243.397	892.493	523.357	202.26	1391.31	15862200	1939210	1210.97	14841.5	1163.88	3170.01	63.9738	133.4	26077.7	13242	446.1	6316.95	1439.51	1132.91	13400.4	561.391	2036.38	71207.5	408.326	1666.97	1397.86	20099.3	65884.2	499.637	6516350	1053.85
649	71617	478.152	3649.86	24361.2	12582100	11768.7	39.188	3569.83	306031	878.451	87292.5	8825.9	838177	3737.27	1051.98	14578.8	11582.5	1787.85	243.853	2077.22	20148.4	193.889	993.34	51802.4	3944.81	2393.11	11749500	1192.6	363.554	119.09	124.457	638.341	776.742	234.328	37048.7	29482.9	872.639	347.593	1650.52	34722.7	850669	291.577	1494.15	662.171	28514.7	638738	1999.3	68291.7	125015
650	1877660	1435.25	994575	1563.64	17455.4	971218	46.0988	1890730	85325.3	30575.1	178082	2491.45	8619.9	26743.4	14874.4	2535.46	3227.66	1235.27	486.152	604.796	1816.7	307.194	565.847	3365.78	127741	1585.89	4337.07	861.88	1392.01	80.452	130.196	330.17	2623.01	611.262	672.959	10242700	1366.8	4833.01	4967740	1423.55	103441	244.8	521.813	4739.42	19676000	35998.4	681.192	63485.6	1760570
651	1747700	982.209	21005500	1748.25	19727.7	23496.8	53.7635	556042	1490.67	32782100	93517.8	8032.22	5094.43	2974.32	24072.7	84271.4	279172	1078.95	1419.17	218.776	1936.89	234.954	1359.62	3048.66	254236	642.01	801.337	2182.18	1114.26	73.2101	95.0171	498.531	5243.6	595.479	16793.7	1383.31	5841.8	3603.9	47560.7	76145.6	4073.45	304.478	6411.76	494.329	1840.49	539427	1640.21	31575	4084280
652	28433	6153.85	59428.6	2300.27	14005.5	536636	38.7212	49730.9	1308.88	40319.6	1685.69	4588.08	503.15	4874.05	1299.01	813.055	16154.9	1426.72	213.269	6840.55	1213.99	256.414	1610.17	1830.44	27354.6	55345.3	3209.57	267.499	746.804	80.6662	140.652	4046.74	1440.11	413.161	505400	27948.9	481.664	20267.5	1159.76	14209.8	2027660	1419.33	643.903	5089.36	639175	7548.81	515.262	159260	39396.4
653	15916.9	5018.17	5977.88	25913.8	37674.8	322559	38.7557	9621280	41169.1	5679.78	944404	119779	1728.55	100729	8859.08	6108050	15363900000	752.579	1802.83	483.452	36640.1	184.795	1855.85	13588	138325	1126.75	17238.3	694.138	11885.3	116.048	90.6225	1968.85	1369.86	265.342	7536.24	8589.89	5087.78	3973.17	478293	121513	22354.1	478.626	3340.48	956.838	4158100000	7678.06	1609.39	100134	889428
654	4712790	468.441	57613.8	5053.36	21114.4	339854	50.5308	5373.7	106760	2455.84	11000.7	941.636	749.379	32580.8	2137.07	37810.4	27155.7	4220.83	609.355	523.923	5043.57	181.295	1174.21	12793000	35299900	2580.81	73616700	575.705	1273.18	136.29	153.514	4740.96	902.358	556.974	15693.6	189278	973.792	4098.76	31713.9	6289.49	2150930	283.689	4597.81	796.416	1441.04	70258.7	235.454	54709.8	37890.4
655	544363	3232.9	26015	1737.41	14672.1	329264	49.7022	17115.8	1501990	320871	105696	933.223	288064	2314810	40624.4	125959	256190	1059.92	340.637	4756.57	1773.46	307.664	3261.78	401585	1296.99	2786.67	10961.5	2665.8	1115.88	130.008	114.892	10581.7	1099.24	1736.61	2547.32	1116.08	50958.4	21253.1	1512710	8281.97	1703560	265.327	653.805	359.529	17306.8	118563	409.528	735095	28057
656	15792400	1382.07	95958.2	33603.5	6178	14292.6	47.4112	139734	281897	212908	27801.2	25489.8	876664	162228000	4286970	4956.84	45788.4	386.87	427.866	752.606	3773.01	201.805	1192.01	7972.04	24839.9	17878.7	1072.65	308.887	734.386	115.912	110.027	15560.2	2626.95	275.663	44287.7	5795.75	328.283	614.538	296792	68479	8175580	308.563	13315.2	6135.69	203808	44549800	402.39	62224.1	13511.4
657	16201.4	7876.18	712648	8183.17	9047.01	51033.1	57.017	102384	17454.3	116358	910851	506908000	39106.4	8121.64	6654910	15370300	20689.2	1790.67	1022.87	1600.37	853.676	135.666	795.181	532.522	85248.9	2267.89	961313	761.265	14180.2	123.402	120.051	3754.93	1884.73	486.764	28833.3	6801.03	505.574	9305.89	2590.2	8302.22	2776.51	1092.28	1857.79	2861.84	225789	155760	794.579	22990.7	8177.9
658	49735.9	1151.28	6452250	664.695	2618.65	3944.31	57.9327	10071.8	10004.3	1585.47	445564	36122.4	83873	445421	111399	53604.7	50752.8	688.266	558.407	1365.59	1721.96	222.381	8528.9	21529	534106	61780.5	14123.5	4269.03	2283.63	176.814	91.5533	468.469	1053	271.543	7228.93	1053.67	879.666	60144.7	14555	3446.9	2044.42	532.974	2932.78	860.95	331555	149799	572.204	2707770	34728.6
659	852.435	5636.05	11293.3	5081.39	25460.1	11698.3	56.3562	2725.67	8273.94	7324.12	7126.98	7703.98	87735.8	2815.22	603454	123989	412646	472.112	343.825	349.881	1239.37	141.923	1185.49	7092.28	23364.5	3556.67	763.969	639.622	773.372	88.8217	91.8443	6517.32	237.57	336.122	17699.8	1246180	1939.11	7940.41	14729.8	2514.08	227822	323.259	490.745	60429.1	1050740	26649.3	1139.62	5741.82	28721.3
660	2010.85	19264.7	838430	6125.81	8525.56	14976.6	61.0168	5656.86	3401.16	162915	12962.5	418594	88366.7	1715.34	10389.3	538397	27572	595.232	310.44	5280.31	2767.25	255.781	8439.85	140281	7545.36	970.811	3751.13	809.211	9054.49	70.1031	188.403	755.578	863.029	294.239	6721.8	14088.9	1503.07	12989.6	726182	2428.82	14382100	1546.06	2585.94	684.376	146879	5671.92	707.427	26943.1	98123.8
661	48942.6	24603.6	2372.39	3739.52	16157.6	382134	42.9765	91808.9	1621.02	23121.3	2300.11	9935.15	857683	159234000	2136.47	54186.2	91594	953.492	545.435	514.975	3044.82	148.91	783.103	7097.39	203116	526.385	6097.44	676.218	766498	107.043	86.999	234.25	399.397	1223.64	163647	5208.26	14410.6	3495.13	394223	3735.36	48123.9	1094.5	1499.14	3333.46	10935.8	23728.9	460.367	1140460	3245610
662	123811	8045.91	9716.99	3079.7	49905.6	2292.73	46.0056	28704.5	434833	3053.33	1462.45	958.776	362135	113624	41762.2	237592	10525.6	3685.13	243.728	529.028	1113.68	213.46	7416.14	397514	15665.4	3939.75	48263.3	1282.05	644.012	78.7467	113.474	548.509	2326.44	438.71	772.79	191968	3390.85	12257	78101.4	4930.92	78707.1	383.167	1010.39	962.198	359077	7916.65	437.79	68146.9	10044.2
663	685618	12798	55850.5	549.377	128441	958.03	45.8663	4988.32	7948.98	798883	69608	207240	5693.75	2175980000	96268.9	425146	1089930000	638.956	561.444	320.933	2067.33	160.887	4900.3	132186	388165	1120.05	82263.4	653.092	2845.78	122.878	74.5743	3415.19	409.964	299.656	3020.94	238692000	1596.26	20599	24449	11274.1	12959.8	372.898	1588.19	1754.6	25344.9	1103280	1263.55	19830.6	775381
664	1907800	1146.42	25336.1	4441	10813	4659640	39.3802	3041.76	1372.5	833.035	6677870	6904.2	20332.9	1316020	140893	11112900	6062.28	380.276	592.054	481.873	470.561	197.693	645.913	24721200	187336	1272.24	476295	636.64	2033.58	179.071	126.698	134323	685.763	446.144	6991.56	1090530000	4135.34	8858.88	143430	5373.67	1016390	356.095	723.048	2120.62	4983.36	4582250	1270.08	100781	17679
665	1860.63	1588.88	707470	5666.1	1034620	1158.99	64.6297	8288.29	5387.68	83028.7	10489.8	114316	1515.91	1713.04	5473.75	54845.1	1009.34	553.628	3594.24	290.402	1803.42	163.497	2298.76	529156	534184	45445.6	1156.65	651.626	30713.8	95.5954	74.9901	3070.04	1840.02	552.747	48832.6	306327	911.913	1674.93	3322.36	5196.85	48822.2	1359.62	2100.58	699.182	81515.4	560.12	807.994	24510.1	563589
666	66244.8	1187.24	23128.8	175425	2007.45	671640	55.7246	63223.4	332460	6615.87	58680.8	46566400	3055.16	347460	23490200	799844	33331.6	1482.01	184.133	1024.53	14712.5	231.571	708.896	18134.3	9197.66	498.528	381080	517.677	12110.2	111.001	154.069	1621.95	4531.82	714.529	269.529	1073.09	333.47	26409.2	70378.4	978.427	835277	640.828	5133.15	1533.63	52491.8	2207.64	909.076	1002990	47297
667	24826.4	4824.91	374322	1935.91	8387.03	5823.54	49.4281	144020	23008.9	1659.69	141556	13083.4	14373.1	424049	8896.81	377559	37482	1006.63	535.723	1735.03	1883.7	141.994	787.243	57655.3	162312	1314.96	226170	1876.82	4224.57	105.266	116.477	17590.5	527.814	238.007	9296.02	9737.74	3759.92	5186.55	65264.4	32944.2	5953.38	405.209	1812.3	492.419	93715.3	466881	440.486	270556	1350480
668	29104300	3251.6	1273890	1556.09	99932.2	12669.2	42.153	264031	14619.9	1257.28	51792.1	989398	3787460	5483.11	428479	31846500	21787500	1998.21	3630.01	5046.98	2939.21	174.433	2410.48	80418.8	127547	12645.1	11477	599.273	3317.83	152.477	129.498	9523.57	7237.24	406.582	1029.78	90090.8	716.693	1413.2	3411.71	51878.6	109573000	413.245	518.966	646.944	19417.4	13897.6	1256.13	994650	19951.5
669	39125.9	11124.6	4571.2	11000.4	7758.13	2855.66	44.0133	4631.28	9764.02	55872.7	2830.23	1648740	17951.4	11549.7	996939	650726	13072.1	655.877	243.234	590.92	1497.71	177.966	1202.44	325253	5255.73	1130.67	22675000	2727.91	15083.3	96.5542	77.0913	824998	2225.37	549.789	8949.92	1078.79	1725.7	766.815	16576	534478	15600800	493.707	1185.28	489.696	254235	6797.82	1441.86	8132.22	1137070
670	9820.67	1798.68	233771	29733.8	407742	39974.8	46.3651	176479	12128.4	473.883	35416	1727.36	6196.91	1017.81	509941	2112.29	63670.2	991.565	546.276	1781.57	1496.58	195.08	7172.23	9018.05	130927	1734.28	3882.89	517.686	1634.89	124.907	111.121	1779.57	4367.54	449.528	678.376	34467.4	1366.23	9907.05	42465.9	3296.86	13690.6	355.579	4166.52	1250.59	612472	3504860	949.343	93426.5	412850
671	2389.51	4605.84	922716	4304.9	38274.3	113864000	35.6037	21431.4	329003	704381	370726	418034	246819000	118684	231747	9181.71	1672.59	933.358	525.516	1100.38	10940	215.062	2111.78	3951.69	1212770	8773.44	1144.66	1587.92	1665.22	100.514	107.073	5245.87	1211.77	559.146	15403.3	7772.26	287.928	10626.1	149963	63160.5	712.695	606.185	1857.06	1160.94	9890.91	79074.1	890.206	220274	244435
672	1661.9	29473.8	5218390	9417.09	7278.73	9001.74	48.028	63699.1	11518.9	2517.8	167674	4300.78	80552	17719.7	6527.83	40668.8	315313	2101.95	286.037	522.99	38717.4	201.971	1035.47	5010130	32719.7	4684.03	2649.58	3947.13	1933.36	92.0912	83.5653	65670	700.806	369.078	4975.62	7148.08	1983.96	7753.23	2769.49	20931.7	86543	505.199	1629.15	1710.82	1574.74	10673.5	506.025	316998	3646810
673	2152680	2086.96	350162	1819.81	12471.8	2994.99	53.4472	285975	95420.8	127802	6099830	19086.8	401547	4143.5	3025.26	400137	18501	423.015	203.722	681.245	7087.71	206.093	541.279	1219.85	292159	2888.13	23153600	605.255	2457.23	131.757	86.7457	1675.89	5480.07	679.643	119159	265.436	2900.01	5623.76	3177.1	467279	152977	303.227	1603.71	467.818	5001.82	3343100	641.98	21951.6	24376.1
674	49479300	5487.01	1981490	2127.31	8039.44	52886500	47.6093	17027.9	3105.02	655.613	290030	50367800	2036160	3733.05	2625.96	39768.9	56162.7	1259.79	601.203	429.606	9718.71	182.741	4835.26	96472.2	3982.4	1132.71	9803.69	237.414	1208.72	137.008	70.4845	238.489	2758.51	714.75	23564.3	3645.06	911.856	28721.9	48967000	29573.6	6907040	425.746	1997.66	1835.09	6820.27	76876.3	721.343	224636	266838
675	14706.1	2544.86	20283.4	2093.65	242790	201186	55.4473	17147.4	14788.2	324254	12105.4	2756040	71947000	5911.17	3706.44	28377.4	65648700	606.426	325.104	1275.28	3916.21	170.499	900.671	771.289	10947100	8627.79	773.564	1527.3	1409.7	124.696	76.2467	1856.9	7348.72	1825.49	19413.5	472.482	752.795	1359.95	1119270	3853.77	3556.4	516.017	1059.05	701.484	1355.66	79099.9	382.508	2611390	66081.4
676	71481	675.601	631242	15972.7	327285	8076.14	41.5112	68995.3	755.774	817.371	30809.4	11668.3	52411.1	5807590	406953	1527.54	17852.8	1153.28	2435.31	777.986	1389.6	189.968	722.466	7592.19	4723170	3548.87	123904	1837.81	1007.37	121.219	96.3291	29710.8	773.815	344.546	109379	26310.7	1766.56	10561.2	4579.57	2297.48	162664	2299.14	1501.67	321.45	74750.2	44237.1	434.445	190463	23369.5
677	618323000	7704.9	195058	2131.1	2424.95	1116350	55.7198	109722	7364.98	424344	13303.8	6649.64	7627.13	223807	25162.2	826939	1047100	6632.19	325.332	859.175	2532.83	226.732	1186.91	3672.24	275224	2023.34	526.376	1328.53	1489.66	114.906	143.97	3567.51	4549.57	1481.83	51052.9	2531.29	2656.41	10026.5	23476	3753.67	133068	301.221	4796.55	1359.45	13622.7	27837.4	606.622	552753	2840.54
678	60872.7	782.695	1005770000	7468.61	1140.25	81735	65.3552	257867000	53469.1	5172.67	63548300	26015000	4276.56	451307	16090.8	17417.5	1446130	1027.61	376.06	3552.21	2139.25	252.919	671.184	172554	32519200	345.856	2912070	823.531	17604.2	121.144	138.294	308.183	1437.23	724.921	534.509	2048180	1690.02	3214.51	312265	1870.91	4958590	451.041	368.868	306.911	2333680	6500350	1068.16	1054440	8883.64
679	3705.08	26029.5	427.628	6083.75	399373	467571	56.7986	30753900	2843.93	152698	1075350	182950	1896760	105621	1901370	8313340	35812.9	448.334	272.589	270.646	3833.13	144.654	1379.47	173625	37958.2	5681.47	8391.54	420.194	219145	57.3324	146.746	1025.28	296.592	753.034	99219	23142.2	2707.76	3324.86	147288	4537.06	61395.7	1076.72	1133.38	1120.05	12565.4	667410	988.004	27864.4	1169.21
680	6585110	4400.65	39026.8	3753.04	320748	1673360	46.2079	2815.86	758.848	6448.18	50930.1	1782950	8928.58	7162.34	35289.1	7862590	89359800	2465.11	282.718	969.307	7099.21	156.333	2704.65	12342.7	12493	20432.3	307828	818.944	1468.93	68.7959	106.382	15198.4	10244	675.673	1225.19	749.413	4108.87	3496.92	36736.2	24656	270368	394.054	5089.36	2176.32	374368	73883.6	351.448	35932	198114
681	103353	1586.97	3561.68	1522.1	14243600	17841.6	47.9896	41566.4	2133.76	8636.28	30012.2	33408.9	1294.31	56922.2	46852.1	38829.9	32216.6	818.152	237.474	1023.63	828.78	272.714	351.325	809266	23426.8	796.34	6616.82	667.981	869.949	64.2566	64.1401	5395.96	3054.5	674.195	64531.2	4658.39	1744.57	6003.6	3403880	9588.41	13368.7	1061.13	4408.13	4579.45	10109.4	36706.1	635.08	249003	21116.1
682	9046.56	6418.96	15715.8	919.985	23380.1	131641	55.1564	446.802	47688000	701.501	3972.04	90771.8	268178	6485.36	16568	4378870	871.914	2214.51	293.671	1775.01	1196.82	217.738	501.152	1867020	1315160	3563.18	1716.58	269.686	108250000	96.0484	165.565	329.097	2032.96	715.801	1399.57	14812.1	4757.35	9791.35	781.508	1644.22	15189.4	833.042	4272.78	2881.09	149845	60687	579.846	99615.1	4800.57
683	2490.28	928.259	5870.73	4417.15	119306	20581.4	37.7758	945.673	1096.82	15400.1	6894.58	504288000	806529	394.47	9555.09	1008400	273502	26806.4	214.811	2336.9	1509.93	157.179	4644.74	133125	5066.83	998.237	2689.58	909.244	898.003	101.517	115.004	4873.42	2244.96	282.689	3044.68	679446	2919.35	18966.6	130282	28851.2	1470790	274.598	2471.98	1173.81	24959.3	48955.2	332.052	290906	42112.6
684	79520.2	22516.2	2688.03	2992.75	27533.2	7445290	46.2458	20098.4	31963.3	39854.2	1080.02	63271.5	165600	7200130	9554.62	3586.01	125110	323.168	838.213	6190	6090.33	148.049	2348.07	4079.74	2201.91	1299.38	2346.07	1036.25	7328.7	114.764	98.1817	2284.48	15203.6	626.967	5678.04	256314	1710.15	1477.55	9382.96	2704.94	1938.46	287.897	685.853	4178.97	410020	19575.7	358.195	83573.8	132828
685	22022.3	63378.6	10745.1	13951.7	15700.9	4209.15	49.1263	2482.53	7812.68	13365.9	4644.93	2845.91	68822.2	20290.1	24717.7	171906	23633.4	6312.58	653.193	859.84	4905	182.662	1725.95	377008	23505.9	827.917	18192.8	598.022	387.311	72.4423	109.769	1005.66	22557.7	632.987	346.466	4937.69	306.083	4654.65	99026	21046.9	142289	431.438	974.516	549.222	2876.9	95625.6	756.454	183546	19420.1
686	23729.7	2360.87	1708.23	22128.9	8249.62	68122400	53.4981	213145	3516470000	6547.6	7670.45	37437.4	11213.3	2251430000	645743	634582	12546.3	789.652	570.192	1131.08	22308.5	155.084	1078.55	34432800	790.003	1729.8	23998.7	846.597	2514.1	109.247	121.627	1394.54	1380.08	687.617	7890.99	4047.37	3015.34	203760	8000.11	121217	24491.9	620.636	24415.8	525.904	11956.6	82440.8	453.101	31525.6	1884.7
687	14101.1	1916.89	721662	18692.2	3019.83	2234.18	31.0584	884.578	1447230	4035.23	6448200	914321	79609.7	6356.52	513663	7740.02	708292	1358.77	506.425	468.945	2083.53	153.483	1530.6	29321.3	53212800	1273.48	8817.22	1223.89	4230.13	66.8645	86.2238	5690.24	3584.49	1040.05	87406.8	44960.9	663.722	10112.5	171910000	5599.47	7310.37	243.678	1090.11	569.729	608115	452540	686.689	2158110	581634
688	1647750	5886.92	701116	22346.7	33562.4	1353.3	62.1814	30630	1619600	2745.99	67752.4	2937210	112099000	11924.1	82644.5	2695630	49968.1	504.657	529.766	515.81	4841.91	347.629	368.129	42953200	369315	896.94	15230.6	675.052	5911.98	87.5946	167.267	7504.23	1194.64	915.634	264965	4220.7	2616.37	4000.3	9365.56	83320.3	24166.9	342.865	13188.1	3483.04	1275760	39046.4	699.445	131585	4858.24
689	2671460	26964.2	1794.9	15262.5	526.196	9300.39	42.4302	328953	105335	15955.7	868374	23546.8	9110880	225925	512762	656522	215696	2446.53	606.773	2235.16	1047.58	153.85	633.962	30771.1	143048	478.798	2627.68	553.082	950064	114.766	111.171	2237.56	584.616	1097.65	32058.3	43744.4	589.068	10190.1	27429000	6274.93	72497.3	858.572	411.231	23438	1901510	51996	1620.08	27054.3	32875
690	2262.9	18527.5	806768000	3942.9	5091.95	1490860	37.6954	14093.3	613924	1204.91	72694200	261638	70603.1	1027580	2740.09	1551.84	5763.43	1636.11	206.696	442.328	21617.9	138.552	1964.59	87051.4	365257	1387.2	196314	528.413	2130.61	146.078	93.7114	4714.26	4634.57	1538.63	173983	912797	1451.95	2428.51	1344530	4735.47	1996.37	465.081	8028.2	777.756	1322.87	2113.76	558.825	11649.5	25078.7
691	10366.7	2019.02	15910000	731.07	5173.1	2249.7	47.0424	10599.7	7031.76	6004.68	20728.8	1448580	7920.75	4905780	3542.46	46833.3	2111.81	794.626	436.592	2190.66	1517.14	199.767	2048.87	90677.1	14931.7	2645.5	6695080	2141.48	62863	94.5494	143.692	1470.8	1467.95	620.994	6130.22	537308	59810	5178.1	6455070	2070.6	135727	414.232	2857.97	569.673	15491.8	1469900	2315.76	16414200	1734400
692	8111.54	415.677	36295.4	2844.7	32621.7	43802.9	44.7732	5134.39	73742.8	8525.61	2787160	25124.5	4907.99	14630.7	151343000	211115	13696200	186.239	373.479	735.902	2130.41	233.525	779.698	401630	7329560	1308.54	417924	666.006	583.028	100.214	95.1874	2760.68	1406.47	485.641	17787.2	21387.8	860.688	8832.52	56061.3	19035.8	58771.7	466.327	1543.52	790.932	1615.84	32959.1	503.288	38889.8	20318
693	39166.9	17419.4	8835.19	756.735	58768.5	237720	50.5155	966890	1030.82	6056.83	786590	61843.3	12834.1	2137570	14538.5	1099540	20857.2	632.855	526.876	474.427	7565600	270.548	862.537	2242500	6624.39	971.185	3349.29	904.175	128987	111.81	168.079	5506.99	5438.33	478.75	209517	28981.4	704.533	2360.11	16368.9	6442.18	61222.4	1455.18	751.798	2639.43	100459	2004980	734.959	277294	967262
694	852.732	3447.39	5104910	13590.5	2703910	5390610	36.4726	5227470	168962	2023800	180836	8253.33	44767.7	1144680	70520.5	172889	415719	301.314	478.265	4394.85	1490.49	178.735	972.772	33636.8	31323.1	422.564	920.152	7770.51	245736	101.32	112.824	54371.5	827.204	774.788	850.537	2253.56	2760.17	4471.08	20051.8	9557.66	29329	469.036	4207.29	1556.44	670.202	2748380	946.501	119779	1666.14
695	561669	3257.14	35851.8	3028.28	28411.4	2216080	51.729	88301.6	73794.6	2329.79	49302.1	14643.4	4859010	8627.76	77329.7	21189000	34147.4	2120.79	344.053	322.747	635.353	219.074	894.352	15884	381348	2183.71	4947.99	1161.77	950.04	112.961	143.883	30925.7	386.424	3056.1	6282.89	90705	5400.39	851.045	7277.87	933.124	4078990	351.768	841.159	1407.02	206795	374247	344.208	21111.2	29428.3
696	713373	3209.33	117572	598.703	39351.9	24200	36.2525	5457.43	15618.5	28617400	34207.7	3895090	974.769	889278	1544300	38016.6	7980.69	815.369	387.068	1073	1133.99	153.747	898.26	28506.3	6814.06	472332	7051.57	417.704	1305.77	85.619	162.244	3438.23	9393.21	740.227	25143	52885.3	4413.39	14050.7	7999.21	10621.8	52067.7	333.468	1271.18	14233.2	1432.41	35436.4	739.063	28303.8	2669.38
697	31970.2	1503.91	511540	13752.4	9309640	1308460	49.2	8617490	5617.14	40617300	5283.08	1600.38	13871.3	1348200	9930.8	3796.2	2547790	1054.48	411.849	607.197	2174.38	135.825	3866.14	4212.61	714963	640.302	64969.2	1421.68	44785.1	64.9296	141.231	834.083	4054.62	532.558	20894	254962	317.05	2847260	36717800	20870.7	19783.1	548.573	13961.7	6520.98	32748.8	24765.9	3061.91	26649.7	12610.9
698	2787160	13836	26624.1	9017.88	48186.4	3543.21	31.7864	165139	487080	184511	2330070	2523870	250877	93815	1707080	252340	598358	347.065	186.687	1020.7	9260.07	216.814	1398.68	64435.8	3520.05	1301.87	13628.1	1192.22	3727.93	155.794	57.5249	4198.55	5142.08	234.264	4487.21	5656020	13872.5	1585.71	9248270	76791.7	2203.81	1560.65	2781.71	4766.72	700205	65115.9	393.524	24309.8	18426700
699	6746430	5842.14	95850.9	25099.1	5579.3	4642.43	61.5857	10656.9	136619	22749.3	24088.8	299377	3401.86	668194	4059180000	2887.03	2557750	1516.44	418.7	392.117	2795.8	239.902	2237.9	13405.9	68897.2	8970.14	7301.96	873.993	407634	91.4347	99.5795	5901.04	1981.65	916.673	13990.3	11357.2	778.779	2278.98	100852000	10947.2	98937500	411.143	5821	1354.48	2182.92	720645	1162.41	136931	48483.9
700	386951	1641.85	901.864	3070.33	365413	2292760	45.7646	32419	2585.62	2903.06	395723	119941	6121.62	4689.59	1094.72	804988	1431.08	394.979	1418.62	231.61	6742.57	222.201	955.097	2507.07	7705.27	2234.74	8917.52	887.657	8810.37	75.8732	55.3522	4426.8	1046.81	545.088	8955.98	2923.24	1152.44	4928170	15598.5	5849.06	11549	427.392	8152.97	657.815	7119.35	55973.1	837.202	65439.3	6250.95
701	536445	27993.6	54076.2	5025.63	71740800	238788	32.8819	88187200	28444.3	29203.6	45452.8	81162.1	150784	242742	5484.07	71142.4	5898.64	1223.19	856.559	800.275	488.816	245.077	13036.6	4967.42	981.726	1348.19	23482.9	469.089	1867.25	101.54	100.176	867.26	72517.8	324.063	912.267	116897	4039.38	2271.15	1155250	3899.13	94002.4	566.78	4823.61	476.554	2043350	1827.47	592.286	139305	17333.4
702	92816700	5449.43	2125.58	597.452	5605.9	5452.95	57.2543	5897930	13912.7	24095.8	3501.96	1029110	2099380	10953.2	330168	2212870	512347	473.057	506.222	1024.59	8524.65	275.613	953.447	10358500000	13435900	7430.52	2086.06	363.076	4942.18	90.6377	129.816	2047.19	1372.85	376.989	5094.19	222137	898.667	87313.3	16369800	5717.5	1459350	452.276	676.762	841.121	882.492	1495.38	1779.55	51493.6	4753.18
703	35435.4	2078.29	4542.4	6318.38	450307	4235270	42.4679	20067.7	95186.8	6062.57	4116.12	34596.3	3425.45	29878800	3403980	100969	115566	575.723	490.7	673.524	947.75	175.238	14047.3	12613.1	1718.74	3560.08	9729.14	2529.13	1244.37	156.982	96.3936	339.985	509.881	283.878	11116.7	50801.3	690.771	3219.95	109607	6567.65	125818	272.131	7031.47	2221.78	6010.31	33134300	629.945	125760	25471.5
704	8622520	1787.16	22621700	1926.38	1211.19	3550.05	31.6191	119118	3689.77	30732.1	19652.8	28608.1	5767.75	17295.5	4156.23	14816800	4408.48	817.431	545.694	405.767	4153.91	274.55	2688.66	30783.8	155046	2684.82	1326.82	385.894	54996.3	121.586	141.38	974.475	2006.29	221.023	28854.7	159863	24236.5	382.062	5361.94	178651	2816500	3354.22	1160.18	2457.09	302924	2974.11	1445.74	1015390	4097.32
705	43489.2	3111.17	20720.6	55651.4	609883	36503600	51.942	60391	1671.16	21457.2	100167	1747.83	106610	93325.4	93071.7	862626	2060330	1629	378.839	341.584	4917.92	167.148	682.312	3503140	67293900	727.4	4690710	1520.86	5340.69	133.844	70.3684	1517.38	730.265	791.455	394686	4468.16	509.671	13501.2	8262.87	2054.55	315603000	260.708	856.979	887.104	142298	4914.58	681.529	56298.9	833835
706	401381	3591.14	2137.85	5274.1	891.287	31307	44.8705	60131	92512	281868	3142720	17905.2	35527.3	14097	6615.05	4125.61	96633.7	514.279	175.285	11686.4	1475	169.038	490.614	69571.3	7417560	137303	7494.24	1480.09	834.689	116.024	92.2154	1357.35	1963.74	2402.98	14935.5	27706900	1749.7	3810.53	371267	4426.93	37139.1	404.598	2061.78	1627.99	97450.5	50850.7	821.14	38471.3	28318.8
707	1718390	5056.5	4805500	7597.74	108969	44378400	36.9188	1347930	6927.54	15755.3	5450.33	6996.11	1864.66	197011	135500	18636.7	98673	1085.51	372.288	306.805	1925.62	244.256	477.52	15428.6	982.38	969.803	89534.6	1408.6	124131	94.4539	105.037	432.845	467.248	1133.12	9086.27	18015.2	1039.42	4816.06	49378700	7162.79	19171.3	450.154	1052.76	900.764	73737.6	2378.9	1271.1	512241	38344
708	7525.21	881.077	507233	32985.9	986092	3766.2	41.7951	18493.8	5997.42	6687.34	81939300	1506.89	56027.3	191926	248716	80231	1374950000	2988.2	308.821	255.451	5269.46	273.749	1784.69	12063.6	71660.3	2274.78	16472.3	2262.5	1896.87	111.14	84.9348	447.155	178478	520.86	3344.09	41917200	6860.22	24262.2	9082.79	18579.3	67269.9	900.894	581.142	5391.33	42431.7	230161	1125.04	2535480	11966.8
709	788155	9263.57	519.068	123274	27948	4931560	39.8556	345026	314104	10017	252036	961649	91802.4	431937	7003750	105858	222417	534.368	256.586	1276.63	1082.08	169.818	1441.17	147413	72492.1	820.681	138005	3001.09	2757.9	91.0537	117.138	332.917	852.907	432.832	12758.1	14906.8	728.748	1841230	1458.9	9570.75	15991.5	315.72	678.963	401.919	47943.6	130740	483.798	71031	772602
710	11765.2	10410.2	3996.13	11531.8	1827550	9102.19	62.7437	26489	70165.5	3962.73	973.131	30258.4	1933.68	2961.37	1323170	22080.9	3646.95	1324.05	537.488	885.001	17248.5	168.658	3291.95	27117.3	965056	4989820	21141.9	782.649	4998.88	90.3821	82.8965	6455.81	515.744	195.325	7723.59	39550	10005.6	3098060	20620.6	11065.4	24799.9	302.45	1273.18	744.806	494569	216536	430.078	163346	6077.84
711	148502	27679.5	2843280	5770.81	7884030	35456.8	50.5202	19671.6	4575.63	2862.78	31526.7	108857	36129.5	6043.14	4776280	89241.6	82577.6	693.858	678.432	4326.14	12973.2	374.493	1613.01	10799.5	258867	26446.8	885.781	585.614	10388.6	77.9457	155.274	584.94	3680.5	378.065	4099.75	209291	1025.02	29634.9	473.457	157768	481755	823.377	972.517	1578.54	1748.94	166178	443.688	117836	44569.3
712	5247.39	170996	391548	2574.75	41268	351632	34.0084	13483900	915.158	784.135	1250.39	19869.3	2445850	1279.21	60548.1	6435.21	6167.52	3618.64	721.559	1071.58	1326.14	204.892	450.122	34924.7	8938.17	1018.67	2469.42	675.971	2167.83	87.2913	65.2843	1819.48	57786.4	200.603	100559	18401.3	2876.2	27131.8	138708000	3656.83	186122	1800.61	857.298	1932.31	110963	46887.6	697.869	246396	32442.5
713	18628.3	17567.5	72370.2	1568.69	33449.9	335502	46.0428	2466.5	5377020	5734.38	84736.3	4128870	9701.88	6676.61	8240.88	5714.02	17299900000	772.879	464.639	778.084	1451.15	193.092	3942.74	2660.99	2391.07	3596.64	1111740000	420.923	2548.95	104.814	90.7325	8090.89	596.821	259.773	561.383	3038.39	845.792	6069.05	1164.06	32835.4	764756	280.976	729.159	1009.24	6869.68	117886	3816.75	69139.5	31124
714	1911490	2719.99	622587	1554.05	253953	201797	63.2664	2242.53	1455.29	4932.99	88271.1	248526	5944.59	8651.5	39589.5	1265.32	2009.43	1420.94	311.336	732.945	5256.79	209.024	647.226	3185160	8168.43	1250.31	1115.42	867.664	835.524	106.126	47.4757	9260.78	6206.42	397.246	13514.2	250378	329.58	43653.7	23803.1	6553.14	31859.8	488.219	692.251	6611.61	11138.6	43685.4	1540.17	23535.3	44237
715	20290.8	4371.91	3910640	2514.92	14234.7	112607000	48.9743	623696	107542	16315.9	6325.48	2387.24	3927.16	503920	16317.3	8656.24	831172	1347.22	342.046	1898.91	3315.37	233.722	1091.7	18967.9	123392	2022.33	1620.64	857.022	604.352	84.618	98.576	2076.53	1289.44	417.419	5849.61	168263	2858.85	3131.12	18041.9	10179.3	2472420	1095.21	443.239	1408.05	1798.66	5584580	451.739	1880320	807985
716	888.334	4372.01	14536.3	6363.44	4414.8	3986.82	62.2117	32981.2	1458.05	3890.98	1111560	187053000	198329	1423140	46506.1	735.292	2612.59	4292.79	256.277	437.261	5925.68	295.242	495.722	1359.52	149014000	488.219	4817870	490.595	161188	93.1528	121.045	13280.4	297.377	975.197	18004.7	15428.9	315.537	28063.8	1305770	3236.87	1462.12	332.076	1354.72	533.016	14723.6	5257.34	1530.3	56267.4	152354
717	3129200	2134.1	382.91	13804.1	56985.7	2714.35	42.4072	37608.4	8390.72	6912.37	46105.2	9275.27	33835.3	9283.91	140346	14155.6	3778.8	752.574	304.208	2008.86	28175.7	146.154	3868.02	353882	12513.3	2577.54	1467.96	555.414	444.135	113.264	87.8463	7013.8	14644.5	565.393	4974.45	407.678	837.041	2766.59	6461640	1241.56	105429	350.099	986.824	782.432	23536900	1194.74	266.671	42051.1	227414
718	358626	8380.61	1995100	3149.82	360192	6726.94	44.372	22537.6	1030980	8917.39	46806.8	4266.42	1350.89	5328.77	33778100000	75038.4	600.673	1791.1	488.307	3505.77	2663.19	252.957	1325.41	16537.1	284322	290.16	87271.8	3069.74	8065.5	88.0093	68.0565	1106.77	9246.51	721.573	12597900	119122	6771.99	2259.44	27000.4	10071.1	2941.4	562.143	353.504	1168.31	107918000	8059.92	554.652	1232.38	66537.3
719	435735	1630.08	4411.43	4613	1443.54	1966140	51.9436	211964	21909.5	84887.5	204053	827.09	444568	64440.1	7653510	352134	488.417	1521.93	274.419	1717.95	26650.5	145.892	1470.89	2279520	28465.8	12806.5	4816.17	2072.23	623.906	136.98	164.735	1457.1	2870.75	453.301	17180	12900.9	5609.52	5274.23	525206	9830.6	73746.2	292.644	28942.4	43159.3	439.748	8147.37	521.352	104409	5018.9
720	79297500	1229.18	2807820	2344.38	1043980	1106810	42.0795	6629150	1087.92	2293.39	240155	3813.09	12264400	160664	671974	10574.3	374415	547.847	2257.95	1270.52	718.154	210.264	1221.19	3250110	95152	2463.71	4780.69	980.811	2189.76	34.3336	140.841	46356.4	2434.48	408.902	1553.18	898927	4285.43	6491.4	3908.35	14198.1	478.955	349.224	2455.33	690.543	87142.7	90223.3	512.488	1609790	1286.77
721	1143630	6560.51	603687	3936.05	102599	26075.2	38.7317	62066.8	336470	2716.37	137214	18923	1096.73	2768770	559765	15627.3	903399	1147.11	1127.03	1195.29	1336.06	184.322	531.036	13017	34649000	2033.51	2028.3	496.173	36969.8	105.718	106.323	558.477	2111.52	599.392	434.25	2674.19	542.183	1519.36	13219.9	50603.9	309186	592.542	1969.89	2515.8	7001.3	878906	875.687	8163.63	18249.1
722	62347.9	6242.84	1450180	2772.46	295833	513569	50.5768	4319.18	37625.2	548.801	61385.5	2241200	555589	865.662	3529960	30280	270299	533.5	918.154	685.738	2395.18	181.384	5803.56	35629.8	18678.5	560.229	1098.3	1040.84	2847.09	104.544	62.6992	354.035	8735.07	417.89	793067	519.134	559.98	11072.2	20461.4	4438.95	3481.57	925.573	1488.62	898.345	2229230	2167.62	465.682	13374.9	4363.45
723	25490.5	2941.39	153543	2983.2	5480.84	6778.73	38.7462	47286	6800.75	142307	3212.56	1369190	191659	1058.81	995.14	480439	188570	1957.37	344.142	313.303	792.446	216.4	5244.08	1452.86	96061.8	500.659	1224.97	1881.36	1627.37	152.653	69.1004	35869.1	1805.05	445.184	229115	792875	913.029	415687	1763.64	45902	49693	275.702	1598.94	826.393	11480.4	9971.29	277.893	10022.6	52608100
724	2098350	737.475	11705.9	1640.71	20189.4	329799	33.7157	8432.42	4179.73	76091.2	1345650	2713.9	294303000	2000.12	124065	826085	11613.9	2292.96	321.955	733.952	12846	176.332	11572.8	45026.8	35596.3	1780.8	4998.88	603.997	3443.23	92.5607	138.845	848.61	1109.25	351.009	251497	421755	1393.31	16030.3	106818	1717.42	151764	378.03	1242.06	600.444	7320960	101191	684.851	21057.6	7060.25
725	246944	3361.69	5588.84	5092.05	706230	1707.4	37.4207	6029.14	164915	5526.64	56064.1	7552580	4900.67	10070.5	11749.4	4207.93	22034.5	333.7	280.823	226.089	16635.6	186.841	3286.56	1069.84	236804	3520.57	891.237	945.087	2994.32	182.372	129.74	1619.71	1008.17	472.426	3268.43	589584	523.802	3403.28	24024.5	844.8	2228.3	554.418	393.767	462.835	43017.3	15401.3	728.704	333253	16315.6
726	1154990	1172.29	55254.7	2027.94	484031	7350.56	46.46	4766.63	10376.4	3773.83	318290	252459	2952.56	376166	307644	5107.14	1992.33	244.062	1985.09	1347.07	7569.69	364.201	1805.4	4957.29	17070.1	1078.4	1361210	780.059	17985	95.3716	78.9396	18248.7	3623.94	470.379	615.655	7790.53	1487.71	178859	4370.29	31542.1	14212.4	1029.48	6580.14	828.965	4924050	33951.3	622.583	830477	10768.8
727	2392830	8427.43	1424.3	1948.57	6880.37	3258.5	37.8396	4225190	130282	51836.1	444.833	73953.4	702.334	3729690	3084.7	18394.1	13120.1	655.259	254.458	700.489	2137.4	152.39	807.847	1055.82	52859.6	29089	7865.25	232.933	1344.56	93.0909	134.477	2586.7	14091.9	358.507	457.949	7224.58	1662.75	19354.6	83300.6	6960.84	98901.5	277.792	9440.81	1031.62	612796	34947300000	424.6	213335	2779.68
728	51223.8	6378.34	21454.8	769.181	18257.4	40259	55.1128	10596.7	7203.52	2276.82	224849	777698	251797	9444670	26124.9	589802	3931.16	1877.81	449.818	361.423	4403.01	163.107	1301.67	18471.9	58283200	1203.21	4474610	394.512	97228	112.5	141.156	547.412	432.429	880.617	10437.2	1946.77	356.682	8076.73	46410.8	15793.9	1050.33	224.253	6410.6	11668.2	1270.2	10503.2	408.648	16236.4	222439
729	26527.5	2573.31	139252	8901.61	1746.03	22711.3	43.8991	16132	27195.6	1986600	4120.45	1054210	1469.79	10208300	13564800	6426.69	196180	387.097	480.15	1025.18	5793.97	189.362	5316.39	145521	394189	581.483	27557500	898.542	10444.5	74.4182	115.484	1016.84	10255.7	206.876	48421	1147.13	2929.24	135736	529636	14295.9	16066.9	622.668	1178.17	6931.33	107455000	42960.9	3126.31	5323.93	20097
730	54832.7	5908.87	104618000000	2612.58	31636.3	62343.5	38.1356	3706360	14391.7	1235.68	2216.46	9660.89	12082	378588	2895.57	1106.29	4376050	3236.46	325.285	463.475	33553.4	317.771	2405.24	9108.43	37334.8	879.27	28127.3	539.938	8371.2	125.753	80.8108	5561.03	383.654	3158.63	3709.15	45622.7	1084.37	71596.5	13744.6	7850.87	49534.6	1195.05	2364	2850.29	21614.7	5648260	487.092	215195	8577.13
731	41485.1	1273.79	5270.05	8647.76	12070.5	10064200	45.7071	2302100	16520.3	773.068	54100.9	25050	95320.9	2489.16	721589	8997.24	650944	1241.72	478.831	1254.29	5090.84	246.837	611.981	7509.2	1792.68	1223310	73064.6	650.695	417.591	88.6381	147.291	29344.5	9796.31	1133.77	10864.2	1887.62	476.228	121395	534929	27809.2	61940000	507.239	1055.21	1370.92	8271.07	18286.6	350.436	500245	7108110
732	963.453	551.14	2165.04	1200.35	1867320	33619.4	35.2862	188930	3735790	5528.6	732280	15245.2	174713	104025	32722.6	1740.55	38579000	696.441	793.937	559.513	1321.07	201.317	1636.68	168436	20665.6	15368.7	7060.56	1335.65	1614.21	159.952	132.287	232.535	4639.47	264.201	7212.73	83982.9	22537.9	845.206	18009.4	6054.85	22726.1	224.18	1344.93	12485.4	6032650	6331.45	1304.61	29110.7	119934
733	302.741	4041.3	44178.6	468.655	3962.95	22292.9	59.662	4514.71	447540	19405.7	60721.5	1105.23	4160.93	65812.5	2604.98	743880	86849.7	976.174	488.072	769.785	1073.5	180.709	5979.38	173252	206657	453.594	3158.73	2732.08	3121920	84.6516	90.0009	3738.94	4391.78	1498.54	7071.58	814.367	1428.44	20873.9	250973	52790.6	14690200	3149.92	1118.89	2141.66	5507.06	173504	1561.68	131864	6417.06
734	14297.1	2575.44	12000.8	41341.2	96139	3092.21	41.6713	774741	515.01	1856.75	121064	15261.3	13977000	12472.8	3224.3	5123940	15914.1	660.154	551.577	1003.7	1152.12	261.667	752.562	23662	7633.13	16832.4	2513310	1052.97	628.607	114.878	78.2698	457.609	9100.78	262.196	655.954	488.237	3208.2	558917	205162	37907.8	15592500	971.125	1729.83	598.839	67776.8	251919	403.005	38572.1	21866.7
735	15669.8	705.193	400694	5565.02	17044.1	48469.8	44.2522	111710	76228.2	1853.93	395439	776605	6617.61	9249.22	1945340	427219000	16237	268.185	227.228	900.247	7925.74	223.315	3884.51	10849.5	2405.12	544.114	121228	809.468	16799.2	98.2972	145.456	10750.6	1757.21	797.141	36805.2	159364	21977.3	469.626	73829.5	46814.8	35696.1	256.833	1920.99	647.019	18690.7	20566.2	793.691	18373.6	106824
736	152686	4663.41	87798.2	4098.23	27767500	39117600	50.0865	2515.7	10385800	46816.4	50416.3	284090	3469.8	224503	5222770	72484000	5743200	1278.18	816.225	733.783	2577.83	327.853	40221.4	6530.48	37291.2	2320.42	1924.71	1618.69	1869.67	95.0418	108.472	916.998	592.62	1356.61	16934.7	4958.98	3342.1	14623	14446.2	176620	112519	1058.74	935.657	687.34	3878480	3914.13	431.384	447988	379765
737	11522000	512.395	3384.87	5952.28	8155.58	4926.27	63.3082	5074.37	931624	28155	1542.3	191466	4172400	20700.4	38608.9	13663.1	273148	835.898	295.357	306.435	3994.6	224.4	7840.87	9456.77	702.49	1003.87	406.474	719.283	2134.63	167.438	138.282	7307.52	10443.1	268.857	1064.64	7907.97	1773.98	112678	18205.9	1813.23	912707	282.968	639.258	23656.3	5760.39	3712.56	686.59	7534710	28520.6
738	726.28	2304.45	12676.9	1110.4	29267600	76851.2	47.3258	101596	51241.3	2205.11	50730.4	7038.79	1375230	3700.91	3893.27	85127.6	3000.4	1276.08	336.471	391.549	453193	193.648	3593.08	59840.3	1659910	6394.69	968.227	477.941	852.157	128.398	83.8785	3082.53	1508.32	489.533	791.534	1465.67	19396.8	10231.8	44468.4	48158.5	1036490	899.228	1218.47	1689.1	2104.9	14876.5	325.648	169470	37448700
739	965.012	725.426	9383630	155590	366.296	277152	50.2431	132226	38050400	656.394	26442.4	591429	49716.4	499853	92805.3	48444.8	44678.8	720.406	481.524	446.394	1070.39	128.695	922.788	98685.1	11823.2	625.048	830602	1111.63	2358.15	72.7832	173.52	4832.55	8481.31	3816.55	40455.4	2182810	2651.58	2805.15	21039.2	5151.52	732.53	587.091	1717.37	562.569	4738.77	199738	598.572	499029	108172
740	2845250	3805.84	109289	394.161	809681	36107.6	33.5329	196519	12164.6	8625.18	10403.8	7693.18	16830500	33747.9	6245990	14028.8	474328	2131.37	392.79	1829.76	1493.58	159.916	13134	7634.19	25695.4	5356.02	2147.48	673.12	1370.15	100.386	189.088	906.202	6318.31	932.915	20247.5	417478	772.826	13285.9	13781.6	2669.11	149755	300.032	947.68	4154.85	861516	472236	717.518	2608.4	1608120
741	1470.76	1596.63	16228900	77623	5900180	6775070	35.965	49477.6	114363	6080.6	5229.3	655070	12351	153990	116068	47422	84459	325.606	679.286	1814.59	1498.93	173.979	1557.18	5141710	24742.4	1327.86	2808100	544.944	8575.25	67.0492	104.17	405.053	3509.73	237.125	87431.7	5150.56	6691.57	13090.2	534268	2504.54	16214100	515.06	2662.36	465.13	1422020	49780.6	1201.17	28307.9	817.061
742	98752.9	4063.09	373858	10131	452734	484193	46.0111	766310	62553.8	5897.18	12192.9	956.892	5272.34	12989.1	159989	575239	6519.96	794.664	507.895	1178.95	3691.44	280.193	1621.43	9399.02	151556	1560.03	14338.7	1382.07	4710.42	63.6205	94.1808	6322.93	280.245	1341.66	83721.9	48048.6	2585.32	742756	25263500	11669.6	76533.6	646.042	3061.89	7443.58	18141900000	34671.6	647.699	668153	16502.5
743	141766	3924.01	112222000	3366.79	59512.5	8678370	43.2911	17227.7	1226.93	1697.47	18817.2	351519	2440610	9350.83	228597	2001430	9264.92	669.375	226.123	311.269	11711	184.188	744.202	609309	162989	1353.59	2539.8	928.746	4375.11	110.193	74.8294	4275.07	1565.21	412.982	415.365	7659.6	1953.42	102548	8032.52	41873.8	170901	430.717	1927.91	1192.53	15536.1	1848.75	297.392	120315	93628.8
744	15340.1	6410.8	81749.7	2746.49	970521	1089380	40.924	148445	5473.56	11480.4	6064270	54290.3	117316	8208.71	927.691	112899000	355509	999.225	554.784	933.804	3989.2	195.373	2713.96	18086.6	284859	390.957	879.388	1076.14	3378.25	78.6511	115.977	3266.8	1160.52	209.289	724.861	276813	801.416	4260.11	223009	2094.49	4441350	658.335	3581.45	2741.58	447695	645.283	704.75	18379.3	11454.5
745	115810	1815.98	8808.27	6189.99	50033.1	87641.4	39.851	2920.64	44665.4	2975.05	45257	2014360	474604000	41230.3	5701.08	6393770	186206	410.042	305.19	501.432	1774350	228.112	14758	290449	2801000	332127	5010.99	628.505	13655.8	167.748	81.7454	4215.52	1342.96	241.13	53282	11080.2	20264.4	4196.27	42974.3	18859.1	534.113	280.914	4077.19	1048.66	396486	82280.4	765.676	372903	12697.2
746	11119.3	2217.94	692576	783.81	338677	36514.1	56.4077	815.594	11346	6913.18	168096	24523.6	1522.83	50326.2	111910	1442.96	581523	586.278	351.387	2898.1	683.434	210.231	2575.49	2136880	288785	7146.31	1491.35	866.632	722.556	68.3123	87.7418	262.893	2703.11	992.489	3779.98	71071.7	4029.61	12159.6	11128.7	254579	9019090	1479.43	1676.21	761.021	4912180	10832.3	770.886	406182	31376.5
747	5487730	3029.35	38161.4	35309.6	364885	11593900	61.8339	224858	31049.5	3972.94	20511.2	55825.7	279020	3879.44	49678.8	34253.3	3192.57	1348.77	481.75	337.845	13025.9	231.212	7175.94	7086940	879783	644.063	1750.29	472.224	2568.76	95.3891	97.6137	24603.8	3668.6	711.978	7591.23	6350.27	466.454	318.164	35702.4	4888.13	47310.8	274.996	1689.79	557.677	7419250	7166.68	481.332	8271.25	192534
748	1122.1	3125.53	35732.5	58608.3	19700800	2309.37	59.2509	205841	228978000	9722.41	2933060	26851	272107	263027	13926.1	51896.2	1501070	884.707	4076.21	671.375	2497.57	256.114	441.617	1554.81	7442.13	6874.68	143526	499.52	16905.8	108.7	106.399	1111.4	832.605	295.344	486.203	861943	1081.17	6830.48	41258.1	76047.7	316085	431.107	2192.51	772.166	4480.78	6595.14	553.156	612099	151074
749	664568000	11200.9	5788.89	16147.8	2274.68	955488	41.1127	5945910	174969	16501200	414043	1252740	62653.5	862533	181011	11000.8	648.211	1151.07	364.662	211.097	12836.3	224.187	4631.65	4260.16	1329700	9085.9	2614.93	2540.04	2655.49	81.097	122.789	3351.48	2764.59	496.387	1755.56	7602.79	1977.06	6142.93	4105120	12066.8	15204.3	540.183	6979.97	1651.77	25710.8	361677	639.115	131765	772.849
750	22669.9	1242.05	194314	4148.55	140743	2927.18	51.0299	21189	50572.1	585.368	62326.1	17174.4	11939300	3234.64	84298.7	28016.9	9668.84	539.601	347.82	633.402	1625.09	214.855	459.082	814700	15625.8	890.69	24744100	1336.04	28944.8	72.8711	210.207	46481.6	2894.94	368.679	547784	2700.87	1533.33	899991	51131.3	4657.65	339279	802.08	1874.35	3961.62	5984	12710.1	623.614	64260.3	528907
751	1109.86	8783.13	16811700000	1222.58	178990000	26144200	51.4935	24725.6	187059	1321.67	44758.8	18800	21414.1	140661	3265.87	6293.35	9528.54	487.486	1520.97	5049.49	7237.54	135.543	1482.6	65390.7	3193.99	821.845	8202.39	558.737	4908.18	125.392	131.11	6403.87	820.248	447.065	15877	1452720	1463.54	7613.47	16674.2	3035.23	13580.2	236.771	697.308	1346	6199.45	1381110	588.204	504724	307502
752	5885.27	23719.9	16344.3	2079.3	52134.9	9504.11	35.8536	67873.3	15053	117613	38996.3	23524.7	767555	16235400	10916.6	28945.3	1218.91	819.395	269.551	1290.71	1241.95	156.079	8764.56	2538940	1007620	992.071	8853.59	542.318	831.048	96.4191	106.815	490.727	367.985	544.576	1587.81	9488.53	3916.76	710176	11528.6	2374.27	3062590	435.71	685.295	1010.58	149300	213367	666.673	39536.3	1762720
753	56543	2618.32	64368	3943.46	101368000	119390	27.758	1222.58	2418.46	1136.81	150375	1351.56	1036290	276310	145586000	19252	4245.16	1272.27	213.954	382.878	12660.8	190.389	415.136	15920.9	50404.2	1450.2	58214.8	961.901	1390.33	105.446	76.8163	777.064	793.522	1788.55	11726.7	1365.17	1151.71	1124.91	147947	316964	5755.24	1999.42	5634.56	1066.91	81326.5	9455.55	576.53	3949.41	23530000
754	1132800	5449.84	96726.9	20236.9	382.404	1015.36	53.759	16992	119298	40611300	25393.1	1607.12	28117.7	191855	1032960	8063.55	151743000	1728.07	476.421	432.622	11905.1	218.437	634.342	22204.5	2213550	4002.92	7400.67	1023.13	1289.98	75.572	101.88	1566.22	1824.37	1817.09	3733.51	2403.65	236.477	10029	15955800	2458.37	6753.71	1114.9	9393.86	2885.39	116877	622.69	842.919	16471.6	215195
755	2640.4	19597.4	633114	22542.1	3101.68	6873	42.0169	54325.5	5863.49	44606.3	7630320	122421	1180.04	101387	28309200	497981	343315	916.348	476.415	405.072	2623.45	206.698	1964.61	35680.5	23016400	6380.43	57496.5	990.217	1722.65	130.142	91.895	2480.48	2850.36	529.572	996.164	20830.3	431.883	143201	6319600	5595.12	58837.9	442.616	917.03	758.742	282749	6316.34	1009.94	533849	3821.37
756	8965.5	42559.9	17365.9	4892.43	599103	542826	39.8678	1357.55	600.811	946058	16337.3	6218.64	150921	897.68	88245.9	4931930000	22625	2532.73	375.363	1421.64	6438.3	197.026	5348.18	4509.04	152183	3980.21	2909.7	954.736	4545.66	109.844	128.135	1021.89	3692.3	797.325	5021.41	1786.58	2897.14	87124700	2419880	2339.26	473282	293.677	1499.95	865.03	24951700	16462.4	612.144	20714.3	1779260
757	18750.6	1320.44	7404.42	16643.2	211540	3956.79	39.5414	6913.11	2313.25	20525.1	44434.3	125951	6872350	23468.5	23254.3	9974	174856	1297.65	363.221	230.808	2579.41	203.542	7327.43	4679680	44857500	1899.42	172073	853.968	2888.76	96.2521	100.226	1427.37	6765.38	575.088	8009.91	755.746	887.28	156655	17547.6	5448.46	6146.97	418.596	1605.29	1614.89	950174	52354.1	644.718	195678	9014.12
758	131106	3791.35	3524.04	583.005	7559.33	4034.81	47.6282	38325	2097.66	115861	312525	4507.44	38487700	110657	3292.83	6029340	726.402	384.969	443.634	14919	5658.34	490.542	6126.56	1877.75	3982.57	1621.12	522.631	1285.71	6449.01	116.34	111.094	2990.73	565.784	489.129	4772.14	2433.19	543.918	948.574	36087	19402.8	663086	203.581	1351.67	34570.4	4568.87	6616.17	2894.79	878160	46933.3
759	31257.7	3887.83	722315	746.17	196423	13322.8	62.4729	1978880	1297.53	14953	1090.49	26470.8	14720.2	4091.31	21782.9	25187.8	1433650	318.225	409.385	891.999	6120.29	219.209	3285.38	2486770	41012.1	4606.5	3257990	760.255	598.89	123.821	125.352	34582.5	988.734	480.875	121062	3834.13	343.573	789.912	323737	24325.1	1981350	490.788	1787.27	1040.92	17838.1	48119.3	839.531	239380	5925.51
760	391466	1068.72	962.221	4342.38	1178880	56034.8	30.8715	1704060	2594.6	37177	177435	3168.39	112601000	2986920	20084000	1340.24	1398820	776.632	932.496	840.801	6194.12	246.174	6721.84	38451.1	93827.7	1398.76	4273.95	1029.08	2553.6	114.941	98.3777	10825.2	25265.2	315.3	6012.5	2934.7	50303.4	87931.4	11532	108564	27327200000000	1022.55	396.88	948.575	15599.3	2061.25	470.406	23596.1	28364200
761	11994.6	216013	688.278	58779.8	542504	78062.6	48.4159	552572	1278.06	54251.9	45964.4	9797.04	451559	24159.8	14399.7	8971.57	9224.84	1904.8	197.612	397.605	2878.88	189.991	3080.94	287430	274148	393.429	758.31	1576.44	576046	62.2086	130.524	591.324	302.785	701.74	842.687	372539000	657.172	776.494	13197.3	24913.9	53189.9	307.661	36276.6	812.816	17777.4	2096650	381.348	1668380	281630
762	20716.9	1304.58	5504.94	1376.56	23261.3	5546.34	65.5737	20551200	4166.08	4145.64	3017.77	29152400	260.781	2507300	2160.48	4892900	20839.1	1464.83	184.023	385.238	10637.1	144.759	5409.26	13082.5	2731.28	664.915	2989380	1310.06	574.834	83.694	137.749	2269.46	312.615	337.711	5496.95	33687.8	624.645	4645.69	144815	10295.5	54578.5	519.032	795.916	680.289	77310.7	49004.5	956.127	17177.2	3833160
763	73846.8	14684.4	1584140	460.935	816808	7975600	29.3382	5331280	63471.7	1756.18	16186200	167089	2516.98	692725	2304.42	2574.21	1248750	366.903	622.87	1184.95	4207.04	164.61	580.284	3128.94	271039	1044.32	1890460	642.15	748.849	82.2439	88.1723	499.223	1808.27	315.505	1418.49	468434	1200.51	5269.37	395.103	2107.81	14461.3	562.541	458.149	587.343	55247.9	1011410	335.786	48236.1	16812.9
764	2121.31	4480.45	8564830	4208.07	69635.2	935676	38.1155	30752	124295	1260.14	467160	2149.87	16989.3	13219100	20282.4	46917.6	60282.6	1697.28	339.639	523.013	1495.4	310.553	1302.85	820.872	1126.23	648219	4700.04	1789.14	1285.85	97.9723	134.906	1215.01	1919.19	331.735	794266	17672.7	377.651	10443.3	1757.56	47819.7	169292	285.186	833.503	773.295	23418.8	236965	325.58	246261	24890.6
765	51211	24765.1	89615	1227.4	6049.39	17887.1	32.1984	1723370000	56360.7	8831.46	2368360	17351.6	2401.96	44784.2	2962.64	327748	222009	719.868	252.728	491.425	1646.24	314.554	680.704	3583.75	5917.26	1413.08	92007.5	1081.82	11624.9	87.6748	125.44	285.083	283.642	2473.24	1336.41	2124.12	1045.77	631.772	2472.18	3983.49	80509.5	298.093	2753.22	1381.38	129448	58310.3	701.287	8776.84	46112500
766	3692950	3105.3	115423000	3720.12	703119	60336.6	44.4583	83584.5	33238.4	571.46	40769	4508060	966.877	15318.7	567651000	225396000	133768	345.034	957.801	615.786	1831.96	190.822	3154.86	21453.6	66649.6	20577.7	121128	383.471	2604.85	176.774	101.168	509.876	2801.87	405.098	3238.03	18694	1317.33	228238000	19972.2	10803.2	2861.35	2911.1	3754.02	7898.02	13363500	1809.42	1316.87	2086090	242998
767	102323	6161.35	437918	7050.15	170945	232328000	40.9266	41953.7	105530	501.857	81468100	6093.35	8371.08	128216	1224.88	1471650	148504000	813.2	805.453	494.265	3476.81	192.787	389.006	6796870	5491230	2078.34	1298.54	696.786	1571.39	213.479	144.565	12581.1	1074.29	1220.98	24543.8	1644.49	592.492	9929.49	7860.28	1825.61	21149.3	279.436	1677.33	987.611	44228	697979	522.218	159764	8865.57
768	2125.37	4020.96	44538	2574.47	16380900	27149.4	31.1881	2654.56	2870.25	16811.9	16898.5	101148	11078.1	3349.81	141516	369003	127504	526.077	1167.44	951.989	5400.48	207.058	424.961	44142.2	1877.25	1847.56	3620.56	791.374	73105.8	90.2423	141.521	2358.21	5837.63	713.314	2004.26	798.576	1626.85	1039.25	790.364	3167.87	204037	674.383	2138.18	760.879	10597900	1041780	1074.69	25029.4	129317
769	834.099	404263	3185.92	1647.6	40101900	1233710	51.1959	1018.88	4892.82	9116.48	54731.7	2531.47	168623	1890.08	39013900	37803600	620075	1644.36	665.892	1950.39	2702.63	285.149	5728.52	13825.8	221736	2128.26	153923	295.446	720.28	100.068	90.8285	1377.32	1031.41	544.338	3149.58	135650	5405.01	27331.1	1680180	38048.3	77270500	622.065	1390.09	578.264	157076000	8331.05	1247.61	844647	12270600
770	4034.71	1755.51	25410.8	1765.89	9454.06	8643.79	46.5379	582958	91410.3	8258390	683.087	384.107	35049.4	218665	731467	11588.4	4612410	1185.24	1544.69	3026.56	2534.74	258.627	528.712	3342.19	18399.2	276.84	1314.74	843.886	5105.44	108.697	117.737	34294.3	23250.7	785.47	28776.1	924919	1067.92	947.219	842.29	238075	142128	292.413	821.825	2167.63	8556.6	93903.8	1207.93	84156.9	101051
771	278290	1639.47	516286	4181.65	27728.7	29164.2	40.3733	7811.63	824.764	2653.13	5190.06	3676.67	1569.31	18047	1449690	20417	26783400	1047.66	1153.85	797.619	655.308	232.417	1450.47	25136.9	21726	16910.7	5408230	540.068	10294.3	102.968	128.459	872.757	7506.72	507.955	7958.91	2884.48	2474.74	4283.22	24155.3	22999.4	49543.6	180.126	1132.28	4680.68	136752	14399.3	934.87	60158.3	1395250
772	22489.8	2492.88	6331.94	925.815	18787.6	1709.65	36.2827	56971.8	5136460	152240	2649600	23357.1	26891.3	79062.6	150012000	4859440	37160500	1482.2	244.567	476.699	2380.24	222.744	7868.11	18732.6	75301.4	4594.14	1160.41	449.287	28324.4	99.3066	116.023	3305.25	3614.6	357.881	20507.5	4935.51	1360.96	5244.76	3512.15	11222.3	14828.4	223.743	1501.14	372.621	3833.6	14985700	839.286	35170.7	5498.11
773	102902	3008.36	7279.85	1692.21	12406.7	9171.46	44.8081	199593	685993	2829.56	3242.73	1666.79	17443000	6363190	1460920	16094.9	1265040	312.747	381.642	1151.01	1463.56	188.909	713.425	23040300000	91035.1	1884.27	133407	339.913	993.102	95.154	94.3608	43793.6	2384.58	254.79	115580	1788.02	2166.75	2365.38	71408.4	6641.58	108487	224.906	3795.74	541.783	1021.82	15530.4	318.474	705823	72770.9
774	48272.7	52216.3	10892200	10684.6	657258	3689.33	43.6226	1837.28	6733.92	382418000	3192490	3238470	59797.9	8242.66	5242.4	26439.7	1808380000	2268.91	251.23	2356.69	940.288	223.439	2465.9	148667	7626.32	79138.2	2178.75	1921.54	11321.7	84.9779	132.038	4744.71	1530.02	336.99	7435.77	11249.3	3018.38	124732	105396	2772.79	23889.5	770.468	29566.2	2248.21	5078290	6054.22	1245.72	553633	1718.84
775	127751	2060.17	3917.83	696.08	8347.96	17367.2	41.2188	1281.17	2131260	512428	231952	124390000	8917.75	16601.7	11154.9	4754.29	1462750	646.882	517.073	944.218	20826.2	194.738	954.758	175243	59232.7	1667.04	2902.04	976.858	1228.02	68.2212	76.7476	761.971	1742.41	322.611	5479.33	6867.16	502.062	721.462	706.013	76421.4	97157.9	190.679	13999.9	11662.7	4537.11	13666.3	1050.12	104604	17726400
776	25068700	2274.58	16438800	849.134	1530.55	864.28	45.784	124665	798654	9994.4	2055.37	148070000	40511.6	6452.59	9405.03	126414	1068.92	604.128	583.905	301.152	763.386	304.051	1458.13	6069.48	199833	1393.58	1794.68	531.042	952.289	116.961	107.017	770.221	5567.73	625.042	46014.9	27321.6	2330.24	105193	189445000	434640	286079	337.284	1194.48	421.229	653.141	361.646	2790.64	3944.23	778.531
777	10140.3	15308.7	755682	1332.76	8785.6	1318150	44.4881	458397	5638670	520.184	20989.6	1675.24	64875.3	65453.4	455153	15615.6	8406.07	1001.73	759.216	566.354	1755.94	203.616	321.296	66023	5041.14	17481.3	527.42	655.656	19708.4	101.024	108.832	601.07	11823.5	251.406	2910	14555.2	1976.17	232396	6342.35	1963.66	16839.5	277.738	1073.27	647.153	3815840	313820	860.383	5246.67	27522.9
778	126111	3269.46	3429320	10737.1	20239	111301000	47.4888	79855.9	149492	152963	7424.2	653879	38858.1	23709.2	15644	95436	1751480	818.912	906.149	832.635	1530.31	366.199	1852.36	17283.8	48240200	752.853	54679400	665.752	3047.06	68.8118	182.263	4442.99	1103.36	518.4	1349.8	165589000	2632.98	1839.38	8259.85	8193.75	22711.1	386.784	1156.85	2747.48	10755.5	286578	591.09	581151	88298.2
779	1348240	56367.9	7932.4	439.524	2102650	1262.07	53.6813	28153.6	443.834	4089.3	35624	1538.93	72179.6	141437	606601	1080.76	7677.84	3716.4	507.798	807.055	1153.52	352.978	651.216	2765.4	10048000000	5675.03	19270.6	684.672	1198.12	130.688	71.9663	1470.25	3154.57	264.36	902936	203863	642.213	2108.14	118684	2850420	3158.92	242.374	526.577	1468.69	26495	28493.1	1855.25	221052	8007.4
780	52871.9	3033.55	755484	1006.05	3485.46	4812.67	41.1723	7310.91	62192.1	15307300	21020.4	11133	66393.3	60766.1	2085.07	2927.36	51955.1	2253.39	333.713	289.454	4295.39	352.088	474.924	6990.35	3543100	744.805	1866.23	806.515	1577.85	99.4396	70.0598	3159.94	395.741	787.976	9763.78	19268	1590.57	25667.2	4160130	9040.55	14441.5	374.575	1959.65	1535.54	3979.98	3641600	1066.95	153592	587922
781	9994.54	5169.53	1441850	2901.36	401.026	412184	64.9452	1040400	6515.15	5513.16	7099.6	212986	91554.3	8606.58	1412990	218751	117345	766.3	394.999	14919.7	1116.58	343.144	2639.43	484816	206323	3756.2	29968.3	739.721	922.062	65.3024	84.6274	17744.7	6516.9	423.833	18328.7	33139	2483.98	1188.5	480814	144381	2634.23	300.7	486.967	1676.69	1830.11	39584.3	634.22	160376	247906
782	72844	2526.45	2707840	1454.52	3128.23	7068610	57.3694	240176	5577.7	13982.7	1896.89	82274200	559143	10752.5	8411.42	35991300	97315.1	2104.12	295.097	506.254	1615.86	179.588	3256.27	18238.6	5299.77	7111.39	1273.07	861.941	4394.64	120.009	137.652	66402.5	5451.68	571.87	19689.4	57164.3	412.069	539.116	862956	1146.54	1772.65	3061.57	1266.5	3642.76	3987.55	52586.3	3330.57	84159.3	143460
783	2757.98	3222	29997.3	385.675	20133.9	4289.38	37.1876	12430.6	1940.54	22974.1	322414	13413.4	29584.9	862929	6015.99	146342	24773	580.544	2158.57	1163.9	1822.7	318.45	1618.67	88021500	2629.83	1546.56	582.415	1469.72	2623.83	130.946	152.606	771.135	2324.87	1344.98	57392.5	2513110	786.706	3031450	106789	139941	21392.5	2792.33	2388.51	613.719	1093.24	746300	504.562	78769	8339.57
784	29237.1	1652.2	97857.8	5305.11	9930.36	2630.8	38.6964	7305.41	2446.67	1155.31	4591.68	3211.27	147718	2743.47	256255	3526.99	91199	500.258	629.378	1206.73	745.219	202.128	3211.44	153748	2677.19	678.638	74140.3	658.502	782.654	88.2742	138.008	2602.48	1020.92	387.819	28180.6	8566.78	3935.61	47620.3	245968	5906.07	14075.3	327.012	2048.7	1258.98	8512.47	215394	331.035	31528.2	82040.7
785	19420.5	6815.9	153876000	29758.9	12527.4	1254650	36.1074	42270.6	48578.2	10961.7	741595	91789.6	10399.8	25558.5	92244900000	1607960	222832	892.386	845.168	3989.76	12901.2	162.308	559.489	15830.9	123911	8464.27	995.851	776.614	2632.5	109.31	70.9155	71588.6	268.151	241.451	3571.74	11814.9	1432.42	4401.41	2543980	2541.24	359413	312.227	689.832	1171.55	197681	42623.2	236.617	796294	60129.7
786	20218.1	27857.9	204783	7030.21	5861.06	1458.71	35.1722	4061.61	55477.1	2688.72	58923.5	33017.8	1648.07	5320.69	835912	837710	81001	1272.37	549.647	645.953	40552.8	269.116	1357.33	65342.7	5728.19	6038.04	3213.89	360.235	2566.23	102.34	152.051	349.91	3184.58	852.918	27288.1	34786.7	2244.14	188718	2240.85	3617.46	3741.36	378.069	553.88	459.918	63342.1	111019	1778.53	33285.1	3530540
787	4905.7	3943.01	177707000	9861.15	383.695	128356	49.2787	51605.4	100312	1677.33	26289.8	11560.9	2831900	2900230	871316	15056.3	701553	390.03	373.058	1529.16	3269.17	270.104	967.344	1779.33	85931.9	7082.87	10327.7	964.535	2173.04	86.0978	71.4955	1519.38	10072.3	897.227	14389.5	16790.6	652.581	12361.6	213159	17414.9	4537.84	329.597	4965.67	563.577	6198470	351785	960.115	258213	14320.5
788	49724.6	4611.56	17477.6	2641.03	1440.68	5052.8	41.2076	479.245	128245000	4539.47	11582.8	9120.3	329497	145390	725613	8732.94	9261.04	433.017	313.852	447.198	1598.98	165.465	2393.7	420395	4314210	2245.08	822.666	3962.66	27509.6	140.229	106.503	5062.14	307.675	809.63	1285.62	5468.81	1760.06	1815.07	133554	2250.39	45187900	406.278	488.544	3747.51	1952.51	268357	498.964	29785.2	1771070
789	732925	4094.32	45672.9	1566.66	1527750	3478.49	34.5482	3890590	1213.23	21477.9	335532	7104.48	16393400	85662.8	60956.5	1310.52	11510.8	2008.29	599.809	945.122	1376.85	188.749	1507.36	1088.69	6434.19	721.36	647.136	1013.49	158192	91.5401	143.532	441.765	1003.53	208.399	5385.27	493637	1184.24	18707.7	150269	1877.29	22368.3	187.381	7195.01	1104.51	40017.5	9255930	454.437	10871.6	28086.7
790	67997.2	4845.14	857.89	5911.96	6044660	47166.9	39.5181	10570.5	335095	2804.97	76344.7	461.887	21389.2	13333000	2939450	5060.73	1856320	490.705	236.629	313.027	1433.98	157.35	936.245	1375.29	963231	6752.82	863.98	965.472	976.52	92.9234	117.283	191564	6600.49	494.759	7383.49	5685.7	1951	11218	2002.6	3664.6	390503	253.791	1780.06	612.605	4867150	155206	620.569	13579.3	181280
791	423965	2426.09	20256.2	1729.59	9300.93	14479	36.5041	1906250	195207	15848.8	751884	56554.6	5625.97	5836620	61469.3	30683	81238.5	546.051	688.785	892.354	23948.7	221.445	2127.38	2560.23	128587	6155.05	693663	1178.65	29020.2	73.0634	90.9974	341.765	352.664	344.955	546.015	25146.1	2027.64	564.408	6413470	5323.86	4562040	366.185	1169.85	993.796	3118.77	8540.44	541.043	10437.7	888587
792	1778.84	2909.63	9368.99	1079.58	28038.2	18250900	38.8304	841.518	29278.2	109040	52936.2	4380.64	3329280	37078.4	376.981	320949	101383	431.726	486.613	1468.21	1582	194.825	4041.28	7109800	2324160000	5587.2	36798.1	294.04	10108.4	133.222	187.167	8582.13	1712.95	1529.36	13536.2	2540710	3293.89	2631.94	191505	10639.5	21228.7	232.852	4252.57	371.245	2501.16	168335000	893.921	239827	241678
793	15960.7	638.305	21585	254884	3683.89	52777.5	41.9292	81451.6	9267.77	202857	565678	163061	360181	1566.49	3010.68	563389	669827	412.906	317.748	351.276	1473.23	242.162	929.813	3140.9	948798	799.028	1806.48	1136.96	1626.75	74.8624	146.123	10411.9	1467.1	2429.33	7238.72	8078.96	3221.44	14421.4	240615	102092	197368	607.268	7143.17	697.789	60435.1	6240.65	1474.96	111557	976142
794	1814730	1149.71	16175.8	694.305	3607.81	1290410	57.1277	1266.47	2857.84	2164.52	2701080	1453.25	13969.8	32311.7	212689	50639.5	2657510	5771.79	1193.27	490.164	6167.74	192.314	3109.74	30212.6	8794.76	732.498	5506.41	3139.24	2162.97	134.538	129.37	2895.68	433.467	305.984	63493.6	23445.3	851.236	229955	116142	7254.02	207253	382.737	592.999	241.929	249298	211361	369.817	2615.72	31487.7
795	1211650	2834.9	56850.1	7112.46	2381890	9997620	49.6461	18242.7	7863650	159189	3524.77	83881.3	878.622	8085.9	42613.3	82990	15446.8	455.481	569.396	456.813	39023.3	312.923	411.822	28190.4	35910.7	3783.94	3508.83	736.972	2901.93	95.9326	80.9951	12235.8	1802.23	918.385	3547.05	16233.8	884.967	5981.17	7680.94	9488.37	10706	339.179	1945.95	16418.5	140496	10180400	1376.16	510997	5940.76
796	104545	7868.53	2788.72	4275.32	23623.4	504276	33.1022	340453000	147761	29947.8	512663	16519.6	10195100	4199.71	1213950	1227.02	467333	1866.38	212.667	328.07	910.173	209.299	1124.73	518679	801.161	2588.93	1400860	579.631	1096.72	86.7213	70.9848	1655.02	892.878	212.203	130607	5234.29	507.695	1406.37	30289.7	44371.7	7792160	564.532	5938.8	617.673	12212.4	2047.23	305.988	7136.59	52394.6
797	350544	2174.99	1894.9	11916.4	629750	596508	43.4305	4259.3	9579240000000	3272.74	1986.92	24037.4	14674.3	8000.03	13472	2619.74	12945.6	995.597	403.54	577.73	2356.58	139.382	599.003	2144.85	62690.8	4780.25	25190.3	914.39	1726.85	123.881	127.679	317053	1576.84	1163.4	13175.4	32842	932.904	17608.4	14006	308266	299601	352.971	1131.65	1623.92	27413.3	4653	486.693	538956	52365.8
798	81375.1	1641.37	239916	21709.1	417.508	491.547	48.8985	12740.8	227643	2032.6	7878.66	95759.3	1335.6	759.225	257277	1908.71	11394.9	1461.83	187.848	2315.11	14822.5	187.061	3365.24	1751.47	674.941	418.213	7381.98	1107.35	22738.2	103.764	121.409	8115.2	1667.75	338.931	543.348	14554400	1208.45	90246.1	348326	1001.25	4533.34	1050.94	1197.96	1655.28	912429	1504480	698.864	78101.7	1238390
799	16641.8	2443.06	17324200	3936.15	50737.7	141492	52.1748	329450	96919	7962.94	6483.51	2079070	3948.06	178003	7655.99	815275	305433	1153.65	2062.11	2036.13	18379.6	483.926	1023.18	45745.2	5962.16	7925.35	2607.5	589.762	1037.87	112.666	187.053	10946.5	2106.85	341.48	2195.28	55369.8	2415.37	3265.32	6110.14	1902.6	9959090	654.456	5554.43	543.596	294840	7833.25	1104.77	810725	5261.15
800	13627800	19005.1	113977000000	3063.06	1904.16	17870.2	38.4375	5039.22	87893200	7923.35	13494	4664940	11557.7	187200	66265.3	1997.9	27534.9	1024.69	349.82	2015.14	10803.9	202.996	3452.23	11564.8	133772	839.366	1590.14	710.668	1435620	111.997	113.862	9657.69	499.017	503.753	1978.84	17663.1	811.394	258292	16135.1	179886	236070	650.566	3173.99	1898.59	4473.2	41909.5	1775.34	94725.1	33204.7
801	2439880	798.375	1448.94	1823.79	630509	1874.78	37.3677	41405.6	754.95	9082.74	106885	1762420	15283.5	3322.38	8501980	4185.29	127391	292.27	167.189	643.634	665.354	180.807	1109.03	55756.4	505142	1074.8	1836.5	452.367	7444.94	128.629	106.997	1732.37	399.809	1759.63	9003.45	3117.47	258.737	1451.84	24798.1	3022350	363214	446.771	1678.69	1331.34	40217.9	1320.91	998.391	336814	710760000
802	992265	239415	123728	23842.4	125831	4183.51	44.1777	12538.9	6354.08	1889.61	49918.3	1770.36	14041000	55505.2	232709	239458	88604	1160.42	604.23	717.195	6649.01	209.017	511.663	2220.01	3569860	946.741	117361	910.439	531.562	97.096	148.662	26779.4	3793.29	254.39	56733.7	253567	129797	4051.6	2698.48	12504.8	884.054	307.651	522.187	509.784	1030280	85531300	2150.26	503687	131518
803	1612580	54919.8	123250	2226.53	53672.1	7317.38	60.5836	898852000	44467.9	789.566	431918	1535150	1337.58	49356.9	25825.5	2088500	102912	1022.78	692.261	566.833	2886.16	169.33	1282.35	2445.24	2334.34	45401.5	644013	964.098	5971.12	60.1303	126.376	1839.85	2268.88	705.525	32078	186506	1268.37	2390750	975.189	1513.29	1749.75	299.114	6657.8	3715.48	33403.6	193912	2230.63	86218.3	63543.4
804	166835000	1024.02	1884810	13293.2	74138.4	20188.5	40.7009	797114	14093.8	110064	7723.69	13271.2	2482.7	1610.38	1554.73	129843	325492	928.589	358.848	541.433	2326.34	223.371	662.516	4770.44	992.937	1268.41	57965	937.102	26219.1	80.0332	91.9489	7094.38	2461.86	258.452	6918.99	233287	1436.03	1949.6	128955	5917.13	15254	256.552	1607.32	377.151	1821600	699397	1645.64	97133.2	7979
805	583577	5562.12	34319400	8488.07	9291.23	22374	41.2868	2195400	5549.9	9521.51	34523.1	2518.85	97920.5	37814.5	101379	2200580	1388570	1347.11	198.406	385.208	13519.3	266.664	1372.4	27389.2	67140.1	887.378	77271.3	1055.51	7068.06	82.5392	108.274	5816.29	2055.58	415.021	3146.27	1248.64	1953.84	906536	1817.48	4804.88	373567	613.237	35849.3	12756.8	113040	6891.18	996.243	96201.3	4417.19
806	404397	858.754	6819710	15549.3	3031330	34141.5	61.4134	7657.26	49932	22411.3	3166.24	14536.2	16458	8774.54	29931	10634.9	1500840	581.077	1064.05	1653.37	13747.3	240.283	525.563	316733	111237	2404.97	943.087	1082.39	358.786	158.439	108.195	15308.2	9478.77	403.819	13760.2	16316.9	2266.13	26672.8	19142.5	16436	4262.79	519.496	1460.43	665.598	26424.2	19038.7	689.126	27159.3	6522.63
807	96332.7	3333.76	386631	16869.4	4588.37	69740300	47.3887	612915	238867	3980210	22398.4	45577.7	13591.2	359572	1640.79	402792	22093.9	404.97	358.977	1179.4	2612510	260.287	1287.85	3763360	445421	378.801	3965.64	645.381	819.766	109.927	150.117	847.035	284.735	372.9	1400.91	1927.05	2806.52	15703000	4752.09	49593	2829.32	265.733	3340.46	1245.5	144556	183407	878.264	120912	1203.58
808	175429	4225.43	15035800	35601.9	22048.9	461809	35.7478	50541.7	25902.4	1112.85	2110780	337446	1360910	167421	159776	947622	53476600	1610.3	234.705	522.165	5818.56	304.945	1256.53	5427.72	105536000	6476.07	5127.94	622.86	20067.5	110.055	101.097	3573.49	1704.97	518.696	354565	2084.19	19737.1	3405.37	120822	197729	24110.4	849.313	804.925	1351.35	30522	177182000	627.537	456000	100715
809	77203.1	8298.37	30886.3	759.484	161998	15167.5	35.8554	1020590	396366	19516.2	5589.14	155748	2463.14	64499500	12366.5	335354	2746490	621.607	953.585	861.094	6348.92	164.474	652.578	26736.1	74173.6	1952.66	61745.6	798.983	1005.32	118.743	140.186	26020.4	870.703	273.543	75090.3	105136	1105.67	1784.31	3644.53	4791.25	2598.42	1079.12	1291.04	959.961	4484.4	266636	993.843	32976.1	7310.12
810	444407	26046.5	12720	1499.42	6599.56	12483	34.7487	16269.1	8664.57	651.116	451098	157553	18475.8	3601.12	2218210	1915.29	78621200	1853.9	1141.98	684.388	2945.87	217.913	2321.91	186883	15550.5	3792.34	41949200	858.841	11566.5	123.518	72.5251	1663.49	1251.88	958.329	556134	3383.95	3707.98	717.306	17230.1	31129.9	6743880	375.5	354.799	3883.14	6831.7	1497.25	668.472	46445.4	24045.8
811	73601.5	981.106	207780	12992.5	1493.93	169476	33.2093	194746	194745	3618.32	2372.59	367376	988.635	1364390	172662	409518	22961.4	733.427	275.779	763.345	2743.7	208.976	1103.3	5885.54	514.046	9159.99	287159	254.46	435.089	120.927	111.25	724.328	500.579	509.933	26182.4	686893	697.448	7881.11	34142.6	260663	4828.79	255.631	833.918	1077.05	183252	201732000	1718.18	9935.12	7291.21
812	12220.7	2118.78	670695	7830.52	3780.1	48870.8	51.265	2924420	758.742	4772.96	101435	1488.19	3220.48	926938	3239.41	1338.34	430786	3347.17	581.973	367.31	6806.32	148.448	5316.32	20792.2	4637.14	1439.98	33392.9	686.969	3606870	90.5384	220.222	537.699	215.068	627.779	206306	17842.8	1997.14	4922.3	12576100	31067	4332740000	478.762	10011.2	5425.16	4457.88	14024	1028.08	65452.3	64846900
813	2566860	2093.62	116813	1450.41	18256.4	619453	48.4985	453862	47989.1	68896.3	35214.8	8498.5	135533	57518200	70131.1	37167.5	2847900	219.676	4186.26	606.158	3219.82	133.524	714.713	4733.03	8500.63	32050	8877.91	1157.37	13721300	93.2315	77.9489	697.845	1238.62	278.615	1475.13	367996	5180.16	14668.1	151127	14554.6	1651.69	178.765	316.931	412.662	253086000	2326070	625.065	30137.3	20917.3
814	1636690	1692.04	18488.5	2197.1	4838.96	2343.39	40.4003	8792.3	5376.24	51686.4	1067730	12010.3	179490000	17525.8	8562.95	89492.3	5684230	1263.06	483.792	666.354	552.974	252.11	4041.01	769.424	3862.41	443.03	2035.78	1277.99	6623.33	126.364	74.2426	5732.74	1300.72	409.057	40114.2	705224	2399.25	12972.6	26614.1	8995.93	783593	474.232	6259.69	12963.2	12453.9	439926	630.623	106656	43061.7
815	38522	5722.8	9394.33	1219.4	2055290	4831770	42.6129	5868.98	397146	390.99	76562800	43613.9	32612.9	78067.6	51917.9	8260.33	61752800	1909.97	353.455	249.463	6834.01	259.286	809.689	47182.1	2203.18	3511.49	115678	864.534	9950.71	90.7512	132.944	941.32	349.477	921.675	109178	558158	644.439	4509.86	66776100	617.778	17241.8	640.065	1393.09	2238.97	7324.24	252598	557.722	23405.6	758891
816	46647.2	3250.2	3061.99	3629.43	4252.88	305358000	50.528	93013.1	16700	35574.4	50966000	1245290	739721	19985.4	27634.5	9258.64	889.441	206.204	780.463	916.831	2875.76	350.871	2880.89	2058.23	153474	1059.78	7255.84	1159.23	657.994	112.051	85.8017	725.565	1796	475.356	19768.9	999.862	1216.75	11423.4	2944910	1624.48	55742.8	195.965	1179.27	2113.14	4563.89	967.43	603.512	140598	41457
817	27903.4	4594.19	1060030	2681.12	273154	3525.47	39.421	16685.9	7575.56	2657.03	8485.04	14217	13257.9	39186.6	509771	1582.72	2140600	5286.75	238.813	3353.67	7605.17	326.088	11756.4	6351050	49753100	30781.6	1879.31	337.686	570.326	96.119	149.485	1517.49	785.756	213.719	7952.47	18359.7	1943.74	43766.7	132958	3337	8940.69	208.486	12052.7	505.217	81884.6	29856700	1035.02	16269.2	6802.78
818	193616	35858.3	44102.7	1306.78	223979000	7634.95	37.5978	1514.59	24427900	47024.6	72788800	2071.35	74556.6	25320.1	1900590	64299.3	127511	206.532	2699.72	704.387	29760	216.088	1451.14	10045.4	1308.53	2315.64	3883.91	883.541	8708.21	111.631	73.7924	600.354	5048.96	278.382	58008.4	58050.6	1022.59	77130.5	820.276	4906.84	293157	378.612	2927.07	370.923	82050.1	15592.3	661.204	1368120	47697.8
819	3675.87	1213.33	128894	45518.2	215534000	5227.37	42.9506	26745.3	11203.8	183046	6442.98	101428	5458.1	1496.76	6216.7	1078.15	3439	1035.86	451.976	997.333	2646.96	235.727	6089.03	480.932	153402	5573.73	17779.2	372.005	3849.17	97.7275	146.706	19739	2629.88	312.7	50521.1	15913.8	8080.25	3001.09	4927.77	2778.95	13171.2	976.144	1632.56	2487.32	170159	315092	1915.27	918111	260269
820	1938.26	41843.2	64953	11868.6	770028	527561	43.3475	9995.32	2700.1	1699.81	321244	3089790	1268.68	3923.11	4825.72	1393.25	18281.9	282.445	237.034	1216.63	2958.59	159.969	281.086	71163.4	21810.5	419.453	213039	533.752	7421.46	106.229	84.3235	4591.46	339.962	744.721	16184.1	2551	16827.8	3321580	2845.58	14963.8	468476	384.467	96622.2	2733.78	1161.98	13345100	1026.62	75116.5	7152320
821	9044.03	1910.71	100047	8973	1071170	593159000	53.3911	66822.5	405143000	1064.17	5558.43	16026	38153	43136.1	15747.8	40532.4	6938450	1086.57	664.264	1082.36	23962	284.767	377.981	154898	40911	1572.89	34062.1	334.822	2153.39	72.6204	155.354	1129.08	750.428	414.116	4589.47	693.963	2081.47	15021.9	4627.26	3887.21	113579	477.563	38198.1	615.661	124863	541.026	659.729	10203.5	16054.8
822	4618.91	1076.54	1045.2	2815.77	45928.1	2782.54	53.3831	537975	24504	6874.67	19549.4	383960	13598.2	1642210	3402120	290823	298729	1339.35	212.074	444.367	5279.7	191.027	6547.39	428421	3052240	1229.34	850467	794.132	4617.28	122.448	133.403	15932	10074.9	961.146	21287.4	2110.23	3359.66	2122.12	92777.9	59728.4	20395.8	1479.38	2927.59	413.353	119191	93626	493.875	622456	14310.3
823	760868	7806.46	552274	2693.06	3780.72	141167	32.7588	1030880	154385	778.281	9421.56	313681000	2206.99	909935	1479670	550910	1938360	697.534	241.841	971.25	1099.46	137.539	1304.02	73977200	1496.55	425.251	14428	727.587	1518.63	107.366	96.8468	1195.68	5951.19	594.358	102819	170768	5183.18	1417.63	9789.48	7479.45	19938.5	324.217	913.147	2051.91	62781.2	2824730	2133.39	11268.8	5712910
824	214592000000	1674.99	1909.91	2350.27	128992	9733.4	43.9576	3799.29	38959.2	744.66	117492	75476.3	4082.24	5253390	51369.3	9400.91	3691.41	1796.57	987.413	1350.07	3659.49	241.785	371.407	439475	3621.83	5735.68	1848.54	828.834	26424.2	58.1066	103.421	4063.5	1769.83	483.931	3535.44	3257.75	3101.31	21575.9	36914600	34617.4	1409.24	381.791	1456.74	3675.44	30705.1	47110.8	271.894	264819	2837.08
825	11079200	1245.68	17114.4	9451.68	5587.38	174381	52.9945	23414.6	2565.4	1892.82	280800	167591	43544.6	9416.29	36613.3	37758.9	12035400	2370.73	282.267	2509.83	2972.33	205.761	647.356	136757	26403.3	1760.86	22347.1	852.606	1147.26	62.7161	110.431	376.293	2722.14	612.394	453.616	10772.4	920.827	320237	75816.1	3604.45	2911.68	296.66	640.17	1956.85	570385	856080	494.586	20676.7	11876.5
826	182163	2083.11	677.943	644.015	97545.1	468958	40.8874	879221	805.372	1779.2	360528	184079000	4502610	24205.5	52292.5	393.548	466878	975.138	360.027	874.893	3585.64	226.61	313.79	29093.6	2328.04	3263.44	28939.8	1696.28	375.637	84.1868	137.919	4022.59	2479.59	365.789	26413	8175.52	2049.1	2888.28	11790.4	3750.18	932208	260.347	929.296	589.203	4287.57	8763.21	805.14	14491.3	289886
827	64277.1	576.257	3479630	834.2	43781.5	58487.5	63.1888	21373.8	559405	1636.16	4097.44	564681	6284.87	19084.2	50339500	30702.7	13444.9	1292.81	207.462	2622.53	1036.5	277.019	2505.33	63832.9	8276.51	5241.41	6241.77	599.34	1258.05	101.527	97.748	2213.3	396.068	367.845	1033.64	715.581	5307.82	4600	4955.06	62854	15003900	294.796	777.107	6008.82	5646.59	2845860	323.637	349456	11429.6
828	15764.7	2218.61	1153190	110030	1694.38	128529000	51.8181	6800.31	234466	10225.7	2810440	1970820	4754200	32612.8	6667.59	47388900	4446.74	2103.45	227.822	465.237	2088.98	235.117	2244.07	399295	5007.14	40978.5	15683	779.496	482.182	111.307	120.14	8398	244.966	267.958	7633.07	2562220	345.779	3455.08	324845	5888.71	7884.79	530.016	3600.62	689.544	1733.69	5176.39	1259.09	66993	2072850
829	4040.58	1024.06	48276.5	1721.12	7628.85	238893	46.6945	190537	787540	9504.64	39005100	1123.27	8417.94	46468.4	18404.3	1918.66	43012.1	1588.92	399.712	1687.31	1795.59	198.477	2187.65	343698	17368.3	1918.65	129581	3428.09	986.732	111.625	106.584	44714.7	1929.99	322.772	9529.69	2374950	832.299	1264.65	28713.5	2833.85	64119.1	248.356	25293.2	1034.86	22436	6258.29	2925.7	26707	12701
830	26571.3	1347.7	14953.2	2006.8	8664680	7085	35.0401	106673	31718300	710667	50918	140398	179880	978.404	740808	2305530	36868.3	510.065	455.096	365.286	2618.35	167.619	1174.9	5246.09	44647.5	1910.64	752.997	1411.37	2985.31	93.9116	154.895	2071.72	4447.67	787.215	3393.26	10494	1808.09	9481.99	68789.1	4742.67	976726	3695.58	1356.96	1257.43	3859530	4245700	646.285	6185920	106003
831	166394	7311.78	95929600	2610.09	46477.5	7137710	39.1867	346995	23943.2	331.805	74416.4	17714.1	12301.9	3187500000	46286	11229.7	697509	236.683	1313.17	261.889	1151.88	159.414	323.346	10234200	699409	5155.73	3987.23	480.696	117455	114.74	88.7967	2095.61	3909.29	557.707	2331.7	103423	471.671	12194.7	120092	12787.1	7334.83	929.867	416.227	1015.01	6109560	7550.03	788.637	209745	10614.8
832	5923.87	4167.92	1882.66	2144.17	1321430	657254	39.3672	2341.36	103189	763.687	50707.4	2929.86	543507	318579	3221640	321.513	3649.83	1073.12	179.729	598.895	11565.3	191.526	348.523	36557.4	478904	3570.26	2169.62	537.963	6467.4	98.2908	125.089	720.61	2809.09	2085.74	2935.23	7855.11	11160.4	104568	2728860	143667	21267.5	337.916	1163.97	582.59	25523	24250.3	357.139	289159	135156
833	145514	1882.61	147932	11508.8	540162	4091830	42.915	104225000	46866.3	7516.45	1454770	353642	5973060	346599000	15381.8	19096.6	328116	1340.73	624.907	354.02	5901.76	254.855	2595.03	59603.6	41485.2	10918.6	4237.83	377.288	574.486	104.268	104.358	4003.07	474.468	1489.32	562074	27683.2	849.745	16240700	3847450	1202.6	899.312	609.815	722.631	343.764	5086.32	8204700	558.445	562976	1734.82
834	6065.51	182847	6861.17	20468.9	5143.89	249937	42.8939	1880.96	442781	358.251	16858	6965.16	1022.6	3559.62	6445260	37505.6	4773100	632.145	185.312	415.456	3660.55	153.193	2356.01	23878.8	19656.8	1249.81	1971.74	373.11	714.868	94.4066	70.8423	870.479	4541.27	278.875	2820.55	122389	476.924	23573.2	1978030	7993.27	1785670	284.878	4724.22	654.463	9345.66	1959.32	1548.27	412471	68284.7
835	2319930	5406.89	311198	5438.97	136795	7720.65	49.6412	6528.85	38017.3	223047	116321	3368.91	60636.6	9420.94	35464.8	2068.5	24671.5	4780.63	360.634	804.032	2102.1	167.238	530.284	313.251	14174.4	1823.37	1181590	915.641	747.696	85.8499	152.881	1458.45	642.03	1053.4	852.972	687229	4443.81	937.848	2201.2	3608.49	50767.5	571.639	2838.38	2779.2	93304.2	10786	894.814	91985.8	2666.74
836	28203	1540.07	53430.9	1136.13	30312.5	14287.3	52.2498	940750	5981.59	1238680	1011.04	1282480	11772.4	2341400	2415450	26820.9	3501.1	2886.41	297.705	647.306	12002.5	279.138	361.511	4757.34	4591.89	1928.49	93362000	797.157	1602.96	91.6267	97.0404	1305.26	1223.34	630.636	3445.6	11880.6	392.338	36173	11680.7	10491600	8903900	248.753	3337.57	488.068	336667	56393.7	1204.79	170725	383.206
837	1454.26	1999.34	3768.85	3543.8	105382	232575	46.3404	1199610	117825	299.873	160814	3323.94	214864	23533.3	664952	98397100	11686.2	4609.24	350.272	1043.41	50135.3	208.094	1690.23	1738.05	56598200	736.651	17434.8	724.145	2080.87	135.341	77.7781	1979.93	1549.35	543.546	21617.2	1861600	12457.3	1761.95	13574	1203.01	50510.3	254.152	2019.16	1406.69	13671.4	76283.9	331.196	945966	59668.8
838	727273	5156.96	9682.65	2279.52	12091900	343639	43.2971	62888.4	2312.53	319710	476175	1176760	171456	102681	8697.09	406624	1424.22	2501.78	853.144	1041.83	2054.64	249.563	2177.3	50303.9	64225.8	5219.55	798.073	559.314	5268.66	100.32	163.248	933.641	273.354	537.869	45770.5	450.662	914.295	22350.7	1043130000	1744.26	235875	855.403	2241.06	1865.44	4271.18	19485300	1114.03	44000.4	1257860
839	16894.6	5555.9	5380	87473.6	1672.86	2228.29	40.8442	12322.1	333015	83911.6	7012.53	4435.31	46155.8	11174400	9959.12	3922720	978363	585.713	348.2	3596.37	2823.92	231.92	1066.76	57451.3	2288100	1245.32	2460.72	1714.66	42964.1	97.5408	177.335	4036.55	316.03	516.488	1021	5245.04	1369.96	9517.45	1355.2	10056.7	1102880000	671.824	1325.51	1018.23	9396.89	11561900	611.35	1433650	201525000
840	252301	2274.63	18259	4875.66	884.569	6633.43	42.7345	52644.1	100234	9119.15	1283110	188518	2940530	4075.33	2999.17	22081.8	5060.49	1018.8	282.318	2533.23	1746.52	189.422	3270.74	1882970	1522.01	977.24	29247.2	950.689	2589.61	126.473	110.703	3465.32	505.488	1083.19	2306.53	34277.5	1548.34	4922.03	13144.3	47243.9	55185.1	282.646	373.935	1415.6	13298600	1066.68	630.171	90716.7	83318.2
841	7985.09	1855.3	60997600	1770.19	1573.14	3130.68	30.8789	585575	431661	27372.6	9232.73	6478.51	25075.9	7875.9	12045.9	9522.77	179167	559.271	784.252	1203.01	2212.17	168.832	6362.3	4129.97	8368.16	6220.7	14324500	882.497	10466.1	90.5316	78.2828	708.925	1310.65	549.023	106194	179916	660.173	21406.5	761741	279643	22840.1	992.74	7632.44	12477	7000.46	392036000	669.232	81789.2	75981.6
842	176967	2075.84	1342.94	25779.6	1662.93	261550	44.8457	125665000	27606.5	809.503	105222	40383.6	49627.6	8280060	5007.87	233141	360438	597.913	224.061	6192.62	23175.6	257.902	11304.2	1838.38	4124.94	1706.18	39534.7	410.564	21642.7	145.769	76.4246	419.685	5747.7	604.487	9307.08	10364.3	2679.5	72024.8	2367830	37246.5	10332.7	347.628	3516.4	737.256	728566000	35193.1	349.897	66592.4	474771
843	912.606	4955.92	5899.15	8897.62	2133.31	253722	33.0554	16994	4670.91	2176.21	495020	499133	1788.71	183846	11316000	10140.7	292491	358.572	378.821	2046.46	3704.3	181.36	14557.2	269630	86218	3900.34	286209	813.635	3730420	74.1646	137.911	926.385	295.585	398.54	1937.46	4213.58	6922.36	37561.8	1619100	2196.05	6946.77	1008.11	2181.8	380.509	60197800	60030.4	1011.65	48919.5	19913.3
844	1806480	3594.02	1064540	1728.56	40717.3	15295.6	36.6703	94572.2	26418.8	629.726	11875.6	101799	43261.4	2053.22	21252600	41823.7	401055	1289.74	755.373	713.208	4677.36	195.117	567.132	3147.86	3723.44	815.293	594.964	720.462	465.629	108.845	143.09	3526.63	2168.24	490.015	217609	3486.28	1347.36	4359.7	88441.5	160499	2368.08	165.419	714.941	7222.71	43933800	2755360	2337.77	208550	53753.2
845	1168240	17804.7	4554.72	4300.37	252918	10337.4	32.3577	2435.53	4804.61	7793.23	21036.6	90168.3	4686.58	607.32	198337	30998.6	11029200	569.151	451.117	930.528	20267.7	262.222	6096.16	1092.22	129564	2450.31	4274.17	269.768	942.006	88.6823	99.3709	6684.97	13869	691.579	3189.66	2291.69	1115.76	2215.66	320540000	1094440	3876200	250.977	17082.7	556.782	125465	4197720	738.534	52607.7	69855.1
846	130525	1018.11	485699	14285.1	136847	6950.32	37.6741	65958500	148491	28103	84007.2	168529	26964.6	1695950	24316700	4665730	41007.7	787.325	3367.05	433.417	5178.64	134.586	1333.41	4715.36	920.451	538.343	88518.4	1479.17	35691.6	96.8324	54.3466	1619.51	392.893	991.578	25388.9	316320	2125.29	3845.95	371660	20468.8	11690.2	350.784	953.961	866.585	3234.68	161021000000	792.187	14595.3	5324.8
847	23624.2	4091.6	6819.42	1331.46	2744740	55417.5	44.5058	8407.4	8120.81	1403.57	5265640	20470	693683	45174.5	6579520	3231.02	11592100	78301.5	366.239	2980.05	1687.8	161.534	1224.34	3810860	10215.5	1082.83	7968.42	426.933	1127.3	99.6274	84.6251	900.496	5769.51	288.977	2847.2	6531.65	993.563	108889	643926	7438.1	20428.6	922.561	8337.05	977.365	270684	5786.24	540.698	280778	1139.11
848	2490.24	1758.8	41209.9	2865.08	1789550	112742000	53.9818	20550.1	405.539	11842.4	2082920	123845	8680.18	47124	1023730	35895500	181268	1677.28	541.402	496.027	787.339	244.371	1438.02	6631390	380635	1008.66	22234300	350.667	257399000	58.0863	72.1858	28473.3	32201.9	834.755	15354.1	44878.5	2476.62	1738.04	20074.6	10414	10392.5	452.064	1484.32	1845.63	18208.8	6089.9	773.91	182088	992653
849	424331	1144.39	7306950	7613.89	4603460	11162.5	50.5175	6125260	232362	833.775	75065.1	10516.4	4460.5	205114	1198080	518.763	327456	398.736	557.573	1238.99	23185.1	213.065	705.698	1317.6	1083.95	5118.88	2796.69	232.649	139191	88.8917	74.4276	2060.7	1972.52	875.992	2101.75	36015.9	11585.4	2863.64	20256.5	5123.31	16734.7	399.557	1265.05	589.079	1498.6	288975	1341.31	42622.5	227016
850	636.048	661.702	1204.5	9818.85	2670.3	14515.5	72.8199	87547.1	1054.56	1557.53	2368.18	739207	201560	4775.01	8211.07	485919	184278000	931.309	228.947	1009.07	2790.58	146.219	492.852	9046.72	197178	494.275	8072.27	925.601	2094.77	107.27	83.9671	21080.2	1426.9	658.269	2445.14	515567	893.925	23990.1	391859	4746.71	34232.9	912.444	7525.93	390.247	1867220	27165.1	814.602	300707	1839.13
851	1676.42	564.644	76417.1	8160.28	14312.3	364175	45.0199	14575.5	1057.67	95496.9	2578.24	283055	10605.7	55601.6	737828	179281	3792.59	1469.56	1038.54	278.284	5439.16	153.248	1479.64	4597.2	7463.18	35214.7	12791.7	576.896	7027.15	105.493	82.3723	1453.35	465.14	705.768	14117.3	138107	789.656	256766	252024	5530.39	40918.8	394.226	5020.04	1246.06	16151.9	50193.4	629.278	40237.2	53651.3
852	109476	942.777	12995.1	8703.22	8421300	634.588	51.5605	1576.84	4675540	103350	8548.43	18083	789.488	124747	718.07	9966.97	2126760	8069.76	306.764	909.584	3514.16	260.58	461.903	259805	97582.7	1418.07	2072.17	1788.75	9288.84	126.434	106.663	603.507	151.005	421.896	2418.32	8971.5	1505.56	8053.11	284420	9308.31	6710.21	378.798	1224.19	331.849	58568.2	51727.6	601.55	291634	30982.2
853	1129.29	46434.5	219230	74771.5	19661.3	28026.7	33.7219	16144.4	2536.77	88931.1	1101.63	74024.6	575823	12854.5	37047.3	803.687	840793	3209.14	243.878	1503.93	3548.61	342.471	852.216	7510.32	7606.89	1407.45	2961.63	341.825	1307.74	115.541	122.006	6559.88	1014.8	1043.72	13289.6	26479.2	2068.3	4120.61	33161.8	113664	148429	517.929	1983.04	2137.73	18521.2	361847	684.86	50311.5	243643
854	10757.4	2838.55	3756.54	85458.3	7769.72	7011640	57.4858	36719.8	1448.63	731.609	860.486	7714.49	28317.7	11735.3	119831	101851	70492.9	915.619	537.711	1345.49	872.752	230.077	340.36	138385	86583	2688.49	11045.6	3102.37	4690.1	100.08	90.087	899.015	426.104	1540.56	114179	17346.2	626.988	3668.01	234651	7694.63	6917.09	415.561	2210.57	693.276	10089.1	26989.2	874.578	78390.3	23791.7
855	26705.1	893.552	2158.57	10725.8	246619	31078.6	46.4835	999298	80254.2	2171.41	130295	3608.9	113337	21417.2	538339	70300.4	48761	1589.78	1173.66	646.294	596.176	135.866	740.598	65457000	2755880	7463.78	975202	677.573	1807.8	103.371	128.64	717.839	10747	688.986	137922	20434.2	4298	857.033	27985700	5477.32	2507.35	339.321	14476.8	3883.14	116971000	4780.83	842.829	29967.8	31824.8
856	584079	2155.47	486417	6372.87	214027	3744.45	36.0777	15955.3	43720.7	4269.16	1155450	7899.81	247618000	1989.85	399641	863.562	35819.4	441.374	433.577	488.37	2735.23	182.106	1372.79	8934.93	128206	7234.82	2217.83	1312.75	2436.9	115.7	98.6591	537.32	8988.11	531.456	35163.7	627.861	763.185	1461.84	2707.7	32931.9	16826000	302.239	1295.16	422.512	83838700	58979.8	982.946	33500.8	223108
857	2084930	1444.55	750554	442.876	2581890	15992	47.5005	62536	32478.7	147729	79055.8	35835.6	2171.41	114510	1759.16	35675.9	1519	1162.29	288.984	329.412	17101.6	204.447	1013.99	10408.3	6095.53	907.955	3273.51	482.33	2317.13	146.618	140.172	591.587	7532.4	441.793	12074.8	5917.57	951.334	11079.2	2813.31	27420.2	592794000	699.537	912.387	2195.5	55826.4	5229.23	570.588	40355.5	760710
858	675.263	5147.43	23973.3	787.898	440426	175343	64.3006	21687.4	1520.1	1150.06	6476.88	914670	128197	113619	871.191	911739	23522	247.749	187.204	5588.11	1470.62	184.1	2174.15	245287	125387	1910.06	1888.5	299.305	18863.6	115.075	143.923	9969.26	232.406	1615.29	438002	3118.55	1608.69	466.88	30036.8	2234.1	2504.05	373.816	1322.7	1067.02	229409	27221.6	1213.2	142089	1931.55
859	1871.95	2328.41	978662	567.611	227006	4197.02	62.2846	26913.4	24905300	43115.4	66778.4	657660	35546000	6221.49	78066.9	4036.98	390031000	23497.9	624.765	274.6	4122.72	294.255	543.649	4905.01	33312.9	3551.96	5051.24	840.914	2462.33	138.513	80.5849	1253.89	641.433	288.404	4935.78	15735.7	649.194	7846.87	664.853	87596.5	329956	261.291	3382.06	568.156	10667	168160	365.331	131915	401859
860	40888.2	1318.95	3709.99	3196.5	235509	40646	50.908	53841.4	67962.4	17137.2	11051.4	7349770	60226.6	8663130	162806	1016930	3387.6	13321.4	912.752	585.924	860.034	197.257	1605.84	68708.4	7035.23	651.945	6419.87	641.935	1791.81	115.285	76.4678	923.095	288.776	262.337	6579.91	97435.5	679.217	6087.98	14303.5	2666.71	234299	519.747	1420.29	1619.68	86836.1	76590	914.482	141024	38263700000
861	70568	3002.26	593550	1855.28	334568	35925.2	42.8104	46530.8	9018.21	5556.91	96103.8	164117	1197.56	1022940	194933	13234800	9255.42	1445.03	409.815	264.277	655.952	186.372	848.377	9871.27	2130510	1750.55	41198.7	1009.06	441.496	114.999	88.8285	2343.24	1079.7	435.31	1893.44	219531	302.586	21572.9	29002.4	4101.95	1808.01	328.111	2648.59	4645.89	7021.1	24074.3	1055.7	138461	70622.1
862	42867.9	4939.54	1309.2	5286.07	19544	8263090	36.3004	65918.5	2027020	1690.84	350110	15589.6	13564500	330040	95652100	20117.2	273478	928.123	269.413	522.395	644.569	147.173	2703.2	5836.5	109954	2782.76	4417.5	1408.24	130048	56.7241	93.9246	457.127	340.876	434.263	107249	4615.25	1410.79	426817	12705.2	2060.09	14738800	301.441	1310.73	520.857	45417	10653.8	748.81	793522	78038.3
863	38722.1	2074.95	13387300	5469.53	17004.7	11598.6	36.5525	1307.9	6329420	3692.13	4539700	122972	120355	35226.7	5523.08	711130	10380.4	339.399	620.683	1406.53	4499.13	233.928	1809.66	136178	28714000	5665.6	14287.5	853.954	68082.1	156.964	78.3158	6110.6	5656.59	308.249	13970.3	476.037	3014.77	19670.5	10961700	8050.05	427895	364.158	710.01	546.504	34286.1	4922.9	1075.95	1307960	36423.8
864	1472510	6694.74	1490.27	2353.17	1068.74	11222.2	46.3381	6149.25	879593	14873.4	960790	11380600	5396420	78725.8	44975.1	59436.1	50604.3	9330.74	752.687	460.652	2971.58	237.829	935.84	68962.7	22913.5	56182.2	1983.88	648.659	2673.89	108.355	78.288	1335.14	1713.82	378.242	1446.27	11932.3	1384.19	2555.18	48308.6	3729.96	37980.7	268.428	824.682	2958.98	1113540	10287	355.047	459661	162943
865	5759.25	664.674	184003	5986.48	1458.61	7229.15	37.9638	1975560	3696.87	17124.1	90684.1	21115100	31424.1	6609.97	458.45	45089.8	5956.08	1876.72	399.544	3788.32	3908.98	181.251	635.89	1034.23	49451.9	3164.43	1504.96	324.82	506.333	101.785	76.2423	38751	747.918	387.75	337079	9869.05	1263.19	91566.6	383030	3578.33	5387.38	347.122	888.543	786.928	49412600	14384.4	860.492	253466	3625960
866	62134.2	1911.02	349.398	10429.4	1737700	2056400	50.1123	245769	16219.3	1565.58	6094.16	5521.19	3718.61	2755670	75281.5	528220000	1096050	1012.76	480.899	685.144	2586.72	164.796	1550.92	2270860	27155.7	5996.87	2405.63	678.378	1226.42	134.61	126.289	477.534	8030.13	404.689	38731.8	878.473	380.066	31493.4	509.778	3564.02	3445.56	440.692	588.971	1036.91	31454.1	29655900	546.774	69496.2	16783.3
867	1083.65	1062.78	56389.1	1935.95	174435	2633.22	61.7977	16806.2	332369	10425.3	1003850	564.513	12147200	3660.58	17487.4	2148.16	86941	2288.72	1082.34	2225.82	5009.25	224.322	668.949	19562.8	3298.15	565.847	20032.5	768.297	721.242	93.4671	223.533	3563.94	3549.62	457.94	86859.3	10803.6	912.767	9548.54	2184.38	27509.2	1278060	443.781	1813.77	1765.72	3136.11	2388070	649.682	97040.9	77379.2
868	271732	2042.97	33705600	75760	11870	31940	44.2377	294811	5388.2	7848.7	289927	238872	3318740	20758.6	41056400	15901.5	8758.42	1834.72	790.743	2443.03	1334.94	254.136	3516.29	3736.68	2289.2	613.906	5313.82	1007.39	813.788	95.346	106.077	1055.82	778.038	379.953	3478.46	723.829	8259.61	48537.2	50495.2	9785.62	97992.7	1466.48	695.167	376.758	221872	5865880	778.203	2185440	6213360000
869	697.245	1797.84	2211800	7872.82	9005.65	14555.1	35.3932	4908.44	4642.26	1178.18	120204	729808	187400	90206.2	74187.1	7325080	46351.6	929.561	356.514	825.455	1653.29	250.78	1530.79	2460.91	13034700	2581.39	146297	1403.98	1504730000	99.3523	63.9889	4507.31	6876.08	959.844	6699.98	6429.88	697.182	19689.9	3936.38	13150.8	6878.16	255.728	1748.96	306.671	4711510	12252.4	522.641	19295.6	8035.49
870	4332490	5445.21	1314740	11230	43808.8	30672.7	30.6215	58113.9	3823.66	3458.59	30183	9090100	29156.7	119301000	282146	21007.9	4279520	969.958	435.797	508.181	3827.39	156.52	1371.08	2559870	13020200	968.358	521.132	842.901	548.777	131.238	61.946	6405.95	382.404	560.923	2243.06	7841120	6975.8	1327400	3498210	14122.2	2752.9	417.316	589.812	6484.22	25015.1	247508	1921.19	2532400	392463
871	35636	2303.91	1504860	875.705	8136.7	34283.3	51.987	229207	176936	443.006	13444.6	3269380000	63976.6	28892900	147345	346284000	200071	2914.37	5072.16	511.498	12442.1	179.918	1718.55	1864.04	24941.4	6458.74	2056.3	925.933	6826.14	96.8975	163.304	5139.35	724.115	191.015	3276	5002090	3880	427.77	1824230	776.228	77789.9	253.342	1599.79	2247.81	1120340	9093.9	876.448	7347.74	15258.6
872	14056400	1169.23	40021.9	2468.06	15625.4	90527500	69.0919	9272.47	424.547	2361.07	173946	22877.9	851302	960793	37487.7	15191.6	15545.9	884.647	475.858	668.69	4453.32	207.741	1863.71	448588	39096.8	651.483	3884.32	784.882	14641.7	87.9918	62.69	14495.4	6264.72	710.532	28994.4	930.917	3324.41	5531.4	1365.24	1278.37	26383	294.434	665.063	11256.5	12318600	1492530	379.626	16040.2	205346
873	44337	9833.33	124662	9054.2	38116.5	11660.9	45.629	2503960	1139.35	148384000	380721	21758300	463.003	125398	4601390	604979	3759.58	2563.36	667.618	1218.25	3918.64	146.738	535.969	4415.7	36046.5	405.454	9466.52	652.972	4604.51	77.8997	65.3301	25681	3042.13	835.48	956.078	11929.3	2649.88	786372	25121.9	234869	6899.27	642.778	325.351	459.685	28278600	866278	1828.74	76263.7	167423
874	220144	1895.4	790654	431.885	9376.04	68536.1	38.5865	32080600	6726.12	1199890	993125	30202	177661	137519	111316	4007.52	7774.76	919.994	736.237	231.991	20656.7	150.379	12814	42811.3	56067.4	8175.52	7765.84	1018.1	2004.65	117.167	90.2445	8113.12	1215.56	1028.42	199877	95910	649.88	752576	305459	16588	34501600	222.979	1856.67	2517.79	619.564	3773230	595.69	8712.56	12001.6
875	155532	87724.6	157324	23665.3	65671.4	80808.8	57.0068	58492.2	538.434	7043.82	53215.5	9270.58	8402810	5989.18	3006.01	2109570	1763.31	2289.14	173.87	386.834	1161.37	269.321	613.72	4414.6	76225.7	1363.97	13042.7	1536.85	1270.55	106.545	124.257	8783.47	1476.25	366.809	2133.64	4051410	6042.57	3024.92	513627	8119.56	650976	320.447	4771.26	1681.12	9137650	26862.9	674.713	222874	8816100
876	23347.3	6275.8	144845000	76123.5	20575.5	8337.03	48.7935	369049	2061.69	37433.7	916.603	34895.9	341323	62569.7	20813.2	1309.66	390420	179.228	511.484	618.649	6094.63	136.636	22002.3	38629.5	107186	1171.96	42791.1	629.099	1832.78	100.365	92.3574	1127.84	424.75	230.922	8549.83	25223	1319.51	1117.5	8457.32	68314.7	2899980	193.746	1922.47	3281.2	174069	1093450	277.527	73565.7	1728.95
877	14507.1	1829.23	2768.07	2586.82	400994	234461000	28.8239	694027	48128.4	1410.39	597164	5098.87	7457580	1201.74	4368.51	5166960	1736.18	1493.92	1234.02	1062.69	537.997	230.834	3103.59	111977	59910200	3480.3	163769	678.614	2090.07	99.8616	94.6468	28932.4	3752.16	807.552	751.627	45310.2	2477.72	89976.2	15880.7	25962.7	18099600	296.702	2252.81	796.086	4110630	2150.72	1234	38211.3	29253.7
878	5571690	18376.7	37162.7	14043.2	9976.25	4152.71	41.7715	21441.8	75529.7	7171.2	2023380	1964.72	9657.65	1645.93	40144	7366.92	151552	817.874	735.054	489.268	13894.8	248.297	1868.4	251753	4124060	1640.06	2574.03	307.838	3406.29	95.8321	124.85	293.012	927.556	573.883	2006.99	1322.51	492.372	1140.14	14462.2	2161.83	182200	318.295	1110.96	575.174	51748.9	16167.6	1434.92	267881	4677.03
879	12898.5	2111.31	548.136	2979.82	1650.98	57114.8	64.5098	857433	95378.2	3743.7	7210.59	18123.3	723066	1685880	54624.8	3192460	35649.4	681.923	3517.24	1618.91	17054.8	162.445	11861.7	1189900	1458.43	1706.03	7344.44	815.283	1512.9	99.226	129.396	1148.32	1727.25	346.347	22546.5	1818.01	3489.03	4086.97	3142.85	21560.4	2055.1	338.587	820.219	280.605	14819.3	29006.8	1660.57	25350.9	251555
880	30931.4	1901.51	51371.5	14285.9	13901600	24211.6	33.0275	2382040	11684	2679.9	673395	72830.8	10937.1	42053.5	157324	67911.9	74809.6	1034.49	303.054	788.546	90069.3	230.797	2875.28	14402	1605310	1388.09	1308.47	510.611	5955.45	152.222	75.6417	46648	999.105	838.458	161882	329502	4842.6	2932.3	5441.05	5874.47	147549	386.637	6304.05	1510.94	11463200	267436	1881.54	131493	14510.6
881	16849.4	1157.97	620331	12456.8	49796.8	492092	31.5041	1703.94	346.818	3206.36	66379.6	1182620	15169900	36111.4	39963.2	2494.3	300475	955.754	689.025	633.047	1014.36	404.496	686.532	249268	21493300	2816.78	13478.3	518.92	405.771	106.089	114.633	7867.41	5865.75	231.534	1114.8	15321.3	7494.64	1614.69	18024.3	85110.3	259609	2105.17	2773.11	733.532	130703	196227	924.755	52788.8	795097
882	31595	19140.7	61554.9	144529	71462.8	14984.1	47.4392	24909000	633.027	794.957	46881.8	4903.9	11312.7	2697.34	93261.8	161425	192995	788.622	401.496	727.996	59986.9	249.984	503.839	131821	13754.6	165138	3488.26	514.387	1045.3	90.4733	92.4482	490.628	8172.53	350.527	123091	183190	756.849	76251.8	752483	4248.5	2340.55	229.361	519.297	834.399	165823	280612	1148.91	97991.3	4138.83
883	12674700	770.414	5549520	1117.97	3515.02	1010.41	35.1121	67565.8	22518.4	1994.26	2733950	3852	49372.1	5486.23	2415.56	82280.6	10027.5	321.148	537.19	296.54	1047.26	251.415	4264.51	72764.9	13270.2	379.074	80476.2	379.867	9549.39	116.895	103.665	2642.65	360.872	186.565	5601.71	2874000	605.523	210773	43329800	6874.6	22185.7	264.817	1090.37	2492.67	494446	2206.43	1140.31	167650	2017070
884	42940.2	1694.98	1346.67	4627.69	11109.7	7910.64	46.9666	15167.7	8232.09	2095.18	43426.9	422091	976639	1261540000	25948600	8551130	38837.5	286.617	959.21	1199.86	13584.7	148.292	6745.3	203113	88071.3	456.321	3930.9	800.496	2016.45	86.4786	102.848	326.309	7227.27	317.515	6551.66	65949.5	1459.62	3242.57	1726.33	4344.06	1395.1	328.458	2023.5	293.751	777937	10197500	485.952	72240.7	1396.94
885	19670.7	2306.98	65143.8	5802.55	305028000	318228	41.1688	13540.9	12542600	540.895	11530.5	54281.8	751.235	9320680	2516.72	167563	15235.5	1929.23	328.967	858.312	5772.54	197.255	463.316	203420000	12359	2802.36	194136	1601.96	1999.66	50.7218	119.167	1096.48	441.236	540.078	15113.5	1918.68	1325.72	4785.68	7079.85	4486.01	20149.2	668.739	6324.33	476.79	5439.99	26731.5	344.151	19764.2	3903320
886	782173	56019.8	1435260	1377.84	5879.47	90525.4	48.6177	4885210000	4517.72	27473.8	280088	140978000	8133.39	21177700	429460	102858	134909	471.477	878.533	1034.41	1460.28	210.225	2315.41	5420680	44896.6	490.751	756058	1213.38	3117.84	109.065	145.225	3700.56	2300.01	682.439	5819.16	170093	2970.47	52345.1	351294	5330.36	214255	265.088	2620.46	515.19	513734	44834.9	870.711	279643	15093.1
887	6264.93	7562.09	3283170	1994.29	5669.59	17815.5	38.8387	1352810	2155.39	285617	2313210	5714980	34769.8	1790.98	1264.66	96666.2	7546.51	1740.96	549.422	506.036	1577.4	170.766	2136.31	1136.6	163167	1705.7	1648.11	1084.15	866.917	87.1032	79.6774	5421.79	2282.71	307.264	1139.93	17339.2	42270.1	11027900	152145	1345.06	27223	246.435	1894.83	1667.55	941.038	525665000	1153.8	84101	41058
888	141410	325127	114874	1219.85	1549950	2641400	39.8646	551337	323312	14416.5	927.6	37559.2	54050800	2057590	11266.5	740.466	8143.75	906.6	213.789	543.16	1804.05	241.164	3227.7	1804.85	41628.1	2761.45	2476.23	1489.16	175081	133.39	115.551	14417.2	480.614	2171.87	562.014	115152	2594.3	575.157	1063.4	11764.5	15040000	229.842	1280.74	373.19	832785	2917.45	1624.85	1879180	1386570
889	1516770	5870.68	30524600	633.012	976.712	12435.9	38.3907	10496100	104062	35617.6	51850.3	81198.7	2405.85	3163.45	114783	10756.3	114428	972.068	353.407	506.175	42793.6	169.186	2080.32	438327	9623.35	405.914	10994.3	425.475	2239.87	100.661	115.16	45449.7	246.982	359.895	452.411	4750.48	1568.46	38268.3	6264.59	5805.66	10397.6	323.928	8275.08	3310.39	19610.8	8937.91	1303.65	19254.2	6496.33
890	10204.4	5002.86	3768.34	2387.99	195893	11298.2	36.8397	7865.35	4779.43	457453000	120859	41384.6	385847	737285	230702	342287	3459.01	1444.34	1073.3	1249.19	2630.66	346.01	418.783	116291	11351.2	3424.42	2852.51	728.672	1732.12	136.839	132.248	727.125	1075.98	598.893	9927.06	6080610	1877.21	83188.3	1553.41	7020970	4119.5	311.359	6283.8	793.194	7940.02	544487	466.148	18522.3	2759.98
891	5371.57	1473.75	300962	3493.34	74534.8	383495	54.2052	8956.04	16303.5	58115.8	3405.98	46609.8	6187.04	233537	752317	685.554	720.692	703.092	325.759	14505.3	2093.8	400.252	2220.32	79587	1090.91	2076.38	1451.14	1878.52	1633.78	102.3	99.3527	1443.18	2067.87	309.442	27723.3	1918.39	2094.99	11343.8	5459170	1052.05	1286530	559.809	1041.96	1067.29	27837.5	262206	314.897	679361	125378
892	123245	1439.75	1913380	16538.1	162246	48052.3	39.9163	2983.5	8837.55	6643.53	534267	23310.2	37712.7	4386.06	2222130	1320330	33602.9	1278.59	778.126	1313.19	6235.8	139.967	416.952	4109.51	8832930	27061.3	8290560	3308.77	4818.68	127.05	101.162	810.283	1468.35	555.449	1561.11	784947	746.181	1705.18	1213.91	91719.2	20482100	488.929	4804.25	745.407	40502.3	134412	549.927	75994.5	92259.8
893	211539	8373.99	7393.03	453.688	15103.9	7957870	53.5497	12104.9	4820800	9925.64	67696.4	22387.9	1548.14	37173.3	7567170	441.689	158006	1366.76	640.08	353.769	2115.89	204.774	1030.68	4636.01	3712.93	1557.8	7767.27	4586.69	230598	123.46	94.8	2127.95	462.739	869.879	42946.2	60608.3	5671.06	401.16	15724.2	9065.44	357918	580.124	440.676	490.321	72240.9	411363	2018.31	31764.2	471890
894	7546260	3383.6	24487.7	14233.4	20249.8	2356870	40.5161	548070	16574.9	11122.5	1143.5	464192000	105195	163581	6258.3	96705.5	19687.6	826.429	835.13	1167.76	1018.4	219.177	4638.81	6456430	16206.6	8935.07	391418	1263.88	624.42	111.254	123.179	127308	741.856	471.145	16842.4	54892.6	492.489	5723.78	4202.34	4127.33	8356.44	645.192	2080.77	2845.19	1083970	125082	805.234	22003.6	31409.1
895	166679	902.256	3815.28	43236.9	18833800	32053.5	46.1888	4419.7	1888.14	504.425	376452	684915	195054	178345	1897.09	44193.4	9110.7	1765.14	655.757	287.639	11947.5	168.636	1333.98	276926	2050.81	2022.16	26479	775.315	3121	130.378	91.5558	1643.74	224.666	313.1	8019.72	9472.19	598.831	19563.2	382900	7083.86	11394.9	506.109	805.021	604.906	252908000	121546	646.581	23490.7	5207.43
896	475696	1214.47	209027	12622.5	94056.1	392667000	35.2382	236146	12465.5	24849.7	7792.35	3751.82	1763320	2767.59	2892.23	21543.5	2279200	857.431	452.035	1349.58	2681.13	326.89	3860.06	88214.9	8872.94	1010.4	9118.79	710.28	1001.95	94.9657	114.05	481.86	269.1	785.766	71443.9	995.283	799.856	3419.35	75855.9	360402	4615.28	699.125	917.492	335.53	12255.7	131863	895.229	66845.9	267586
897	3176.6	700.746	33580.2	13224.6	50599200	452179	48.4013	475279	1047030	1124.89	1850070	3181.34	1075720	217786	8810.36	3343.98	131877	1989.18	384.253	355.027	2523.77	164.854	942.927	16307.9	11741.4	1346.83	2465.71	1173.16	8957.75	92.243	67.1191	5184.35	206.211	644.271	2936.54	10760.4	617.833	1564.92	4237480	4140.22	7657.04	754.166	3994.31	990.953	74195.6	18766	885.879	215543	2350880
898	13963	1949.37	8299.72	3101.54	58593.7	2319.44	50.4838	465869	1167970	1223.1	4945.18	1626830	14143800	3579.86	4465.36	1699280	53666.2	1079.42	244.745	1148.26	581.621	210.066	1435.56	7962.01	12724.4	2406.5	4605.77	5382.3	2436.66	108.826	106.885	757.585	12704.9	1076.76	12835.8	1735.97	756.609	3813.57	39524.3	4886.54	111323000	565.824	849.835	1006.98	3553740	1324460	866.345	5384.47	17728.2
899	139579	4161.71	123476	4584.73	8402130	4048.35	36.3475	17075000	14999	681.279	6825550	297508000	9545.97	3656.73	24424.8	2133.21	44248.2	178.608	990.17	1193.45	934.484	227.694	560.775	33100.9	6061380	7419.18	125249	828.782	16039.7	108.303	145.301	37244.1	1995.24	451.487	1481.39	663168	976.849	2290.91	333590	122441	39849.4	350.869	4110.59	1241.25	9253.79	9445.48	2315.11	27414.8	136422
900	10269.4	1383.13	39003.8	2493.9	5717.65	4248160	52.4145	65573.2	397.355	8075.46	28452600	62459.4	137516	107060	156056	1948.3	5907.3	2170.52	631.289	3779.91	646.743	176.981	5617.03	888.494	2307.86	4566.45	14575.4	471.355	9190.66	84.2025	71.9958	2476.37	828.662	382.547	776.307	185089	1806.27	7616.25	37534.6	10087.3	3921.7	409.447	500.751	346.543	8989.21	2159.88	538.351	28340.4	3797770
901	50952.6	1027.67	366324	192443	5135.64	577378	34.165	2528.54	216763	1317.51	20405.3	28882.4	336930	2847.88	3900.13	742269	1975.22	304.836	225.128	1091.27	264000	204.626	605.786	99339.1	110929	724.753	19828.1	476.479	921.643	106.466	86.7856	779.367	6753.83	246.076	58633.8	224.134	1111.75	8194.2	368758	8581.82	30808.5	207.59	40664.2	1687.7	5804120	33500.7	297.239	32765.8	64973
902	170657	2329.84	5420.92	40157.2	23666.5	403369	34.959	6738.21	289458	67834500	199736	170354	1588.44	23334.8	15580.5	4838980	6467.76	1216.5	900.298	386.875	2738.7	138.764	1534.62	14746.9	7976.19	1823.56	101847	505.287	103159	87.1055	108.557	405.918	330.411	1260.96	114392	2622.48	4404.34	9239.05	406.393	2995.94	8178.98	310.162	927.831	3812.74	10189.8	11772600	275.007	111697	97694.5
903	82657.4	4032.76	10693.1	1106.68	122109000	40567.4	45.1794	24683.6	2407.7	5535.68	35095.7	5080.1	2524.13	67830.9	80894.4	327.539	12087.3	571.697	300.054	1551.97	1780.18	193.911	4844.8	248752	4006.78	17956.8	3038510	526.548	3725.61	96.151	98.1657	6956.66	2062.62	290.103	2874.74	7131070	4688.99	7244.76	49979.3	1938.18	19547.9	376.703	2492.82	464.925	14826	4203.5	1863.82	4291.64	3146.42
904	1119890	20355.3	176192	4239.97	2270.68	3806.96	35.6366	259141	482.528	18943.8	15052400	12834	45516.2	853630	34921	160376	3353.58	618.108	408.458	1920.8	880.685	304.017	1198.4	84350.4	234441	703.166	2462.96	720.507	16899.9	78.0931	98.8723	39486.2	5001.64	1051.43	47978.8	2451690	2874.24	77097	7924.22	10208.3	227845	442.96	2785.14	11826.4	155335	26984.9	1621.56	548991	2079000
905	4980370	1041.43	240850	1590.34	6607.99	1713550	30.5126	5448.06	2622.39	37195.4	10492.1	276829	9044680	498910	16693.4	29726.8	38228.5	868.868	1462.15	702.454	11129.2	278.883	980.541	8143.84	28009400	2271.38	10932.6	1096.26	114926	78.4225	91.9532	1535.66	3110.75	364.263	129349	28526.9	1026.14	68363.1	12976.8	5817.77	3823.74	877.293	1445.49	1500.98	15701000	746283000	1353.84	137475	320796
906	25728400	2008.69	10612000	857.648	67277.8	8211.26	65.1465	187775	2424.76	962.827	32321.6	2271750	4132.1	2959.67	1763590	8964.79	39294.1	1777.07	374.203	524.483	5681.16	202.014	982.241	35523.6	15906.9	1004.05	3694.49	519.81	2367.45	104.769	113.483	3803.06	2035.63	370.179	20822.1	254131	1400.03	8169.62	29249.4	15126.2	79073.4	288.703	1331.73	2899.23	9784.2	9559.55	543.711	1611640	301352
907	1903060	2584.51	4129120000	2168.09	20426.3	7837.02	74.6733	378029	36299.1	2221930	343303000	25081.5	26356.3	93392400	179518	446163	1825.6	629.716	594.665	2709.8	4978.62	175.125	588.406	2040.49	52507.2	1412.15	2207240	1032.39	44077	119.142	136.6	386.869	1338.1	590.015	35546.4	14452.6	1497.53	2385.53	51766.3	584.989	322878	301.041	672.428	6109.55	2667.81	840286	1935.25	334096	21463700
908	180926	654.691	166554	801.26	1129.99	112621	57.3761	317317	351309	4371.57	28691000	2711680	6907.13	19966.7	2699.22	53567.9	55095500	3310.93	252.624	1043.28	758.929	148.387	2653.77	66969.1	1743490	1207.89	214019	1856.33	4070.48	111.49	83.3807	2252.02	217.35	1606.19	2838.45	196369	2146.34	928419	15297300	22503.1	11202	507.518	693.917	614.33	317064	24774	1122.48	170568	892.724
909	212060000	7218.08	82098.2	6234.12	18737.9	12271	61.182	44057.4	348957	5530.76	57686.6	4240.16	30773.2	5444.48	1479.51	5107.37	49948.4	331.327	687.175	2915.92	1458.93	191.435	3739.7	840.245	276421	3696.98	923.25	923.089	7895.69	102.875	115.165	1428.33	3101.63	601.153	24650.9	99798.8	388.665	729.604	513953	967.764	14335.7	343.937	646.56	1070.81	4569.77	27761.6	256.797	33330.5	2869.99
910	628417	1104.78	114084	17363.6	4953.66	10432.2	36.0106	240503	14297600	1122.53	170129	11596.6	16986.4	13874	76364.7	1938.08	2147020	537.407	592.541	394.606	2770.87	193.302	601.673	6922.58	766819	1308.87	5933.32	6977.22	3132.62	132.668	95.9545	319.47	428.372	585.959	3080.67	2237.98	9136.31	4585.22	10587.6	4270.09	98290.9	322.362	4157.76	2785.68	2101.08	110898	435.276	263772	6236.57
911	3144300000	1422.7	166626	1674.69	44107.1	307342	40.0893	11761.1	4825.16	8042.99	2963.86	75412.5	537108	48172.6	54313	188563	40279.6	359.609	351.947	463.198	843.012	206.638	397.377	45992.2	12165.6	374.279	3001.34	1507.21	11626000	105.457	110.494	3372.92	229.117	283.134	79453.2	66176.6	270.36	1705.39	16613.2	1386.75	27328000	211.575	390.25	810.426	8635080	1678.51	660.235	25804.6	214079
912	28600.7	4228.34	11971.4	1542.02	5919.31	8683.48	47.4584	40573.6	224716	7293.29	17103.6	35056900	4020.12	26755.8	326946000	34511.1	110962	2922.83	184.57	1116.14	3338.26	246.518	618.279	1687.94	3250.94	1246.98	3445.07	616.723	4672	74.5101	90.8925	421.78	903.74	573.453	3573.24	2423.01	3701.27	195134	12507.4	16360.1	280216	246.001	417.914	2135.93	1360.69	95118.9	580.039	1715900	29237600
913	3272860	5857.63	79177.2	3975.46	42262.7	111165	39.6222	11019.5	2721570000	3507.49	51719.1	104136	2588.77	26119400	1153.41	4143.53	1152.34	898.035	529.148	313.183	8091.92	184.643	24427.9	4971.2	115513	22706	245782	4888.29	624.986	115.063	55.9784	1967.16	604.311	331.327	2515.03	3494.02	1394.28	4368.25	3197310	65910.7	6578170000	731.087	598.303	525.374	25879.2	76414	775.539	303821	18033.2
914	288772	2564.99	4716.83	7964.89	7152060	279990	39.0877	5098.16	1147.85	2559.41	195298000	47707.5	1826.38	32117.7	14635.9	1642730	19508500	1462.09	479.924	576.693	124698	181.03	6396.73	13061.7	2665.11	371.048	7261.23	715.442	1786.91	65.7685	124.822	4436.6	960.68	384.775	7115.1	401260	9292.94	1983.42	26633.3	151633	483667	255.595	746.27	2885.39	365649	12233	418.586	309663	7648.94
915	693805	16537.7	995813	24326.3	3798.07	8268.39	40.5336	34042.5	30297.3	3537.2	310123	220836	40501.4	100720	53242.4	136558	85480.8	1804.65	187.646	791.794	8103.18	172.773	1183.43	17906.9	3746.04	3268.39	380683	1024.69	5102910	92.9326	131.868	3069.4	461.976	1006.77	6255.37	103595	3009.31	17124.9	866221	245949	232916	299.821	2893.1	1306.61	287360	20421900	509.323	23096.6	27240.8
916	83363.8	1115.05	26216.4	558.267	480152	15199.4	37.6895	432554	98265.3	4217.35	16119700	9089.62	9076.78	42158	22330.9	17181.5	280438	790.663	306.335	438.463	5067.97	164.544	913.698	3906.16	758026	1559.86	1119.38	626.595	2925.07	76.0291	75.4199	4217.17	719.758	645.422	75386.4	517.929	2201.38	2680.67	9815.09	89344.5	4327.45	672.431	4320.44	284.493	926826	283412	635.24	27125.5	89053.6
917	1278420	2348.42	84777.2	4006.08	805.117	60287300	55.3854	986.068	10473.2	2487180	9587.82	565247	155421	103393000	129525	421936	24582.6	1074.79	464.43	452.688	3429.86	267.193	705.198	284782000	6954.55	1252.55	10019.2	858.902	19027.3	78.8225	149.304	365.588	832.08	989.761	1225.84	401782	2680.95	17440300	1086700	35712.4	375901	680.237	781.893	7404.05	8204.55	14268.5	2905.28	1833190	120442
918	20573.7	35030.1	322531	9337.53	322766	1328.51	53.3152	33196.4	10769.8	1063.13	70759800	2293.13	3491.31	326352	101320	90281.3	5476.52	1963.64	257.686	1342.5	3538.7	260.437	45742.2	126704	1408.98	1602.12	1699.37	728.956	1380.43	94.8416	82.994	3274.49	245.907	331.383	4088.56	13003.6	2479.73	1014.81	67121.1	8988.35	6486.17	703.558	919.364	1269.65	4760670	1031.27	390.448	384273	50244.8
919	9868	75304.9	8371.94	4720.36	8306.06	330641000	40.7359	14695	1413.26	8931.05	35798.9	151978	793631000	3215800	92260.5	1279.03	169534	2188.52	618.969	6152.53	7023.2	158.435	2066.06	173623	455996	1870.53	1153.95	760.573	4633.93	124.454	121.497	583.708	1678.91	763.482	6403.36	723.075	689.131	1499.33	17359.4	22173.4	11272000	214.058	4526.88	2326.11	7282.41	655408	868.481	200050	2001680
920	85730.3	1365.51	3331.37	10317	1627.22	46703.2	53.2737	3938.37	1081.38	59656.4	747783	5617.17	45124.8	156744	34116.5	17794700	39374.3	1246.85	497.516	1143.21	11573.5	173.569	456.773	91033800	5962.8	8328.11	808.722	683.751	4094.94	88.3767	62.3182	474.322	3536.48	584.33	4483.67	744.163	1911.67	2150930	32682.5	2385.95	13677.5	362.334	2069.5	397.705	205097	124357	845.604	67843.2	3672520
921	59399.2	4199.95	2849380	1123.55	3560.26	913.316	44.7082	2381430	68870.4	5034410	454100	5800.95	2630.94	25420.8	1670.66	1215.81	20255600	1265.8	1612.96	845.581	754.739	197.162	413.752	240726	577974	7196.12	801.898	916.804	7254.75	106.431	137.125	3032.45	399.877	373.896	928.11	7718.54	9204.6	3180.75	35610.4	15996.6	7127.98	345.274	1576.78	372.003	44038.6	1596.9	273.379	97052.6	66227.2
922	118046	4925.45	45667.3	843.518	35176.7	17460400	42.2828	81846.3	3177.82	1031820	3320040	5234.88	39038100	8294.18	140611	64610.8	3313840000	569.797	273.706	694.263	2384.19	211.197	1070.63	227852	1683.02	1023.7	55528	886.194	2316330	87.1054	122.621	16266.3	2973.02	576.265	1545.25	4311.15	1213.71	12507.5	1836.75	6331.79	6516.78	399.286	5089.13	19605.7	2129.98	2083720	491.892	11024.8	4331.55
923	1277.96	7010.64	4061.32	569.359	3229.68	284794	66.3187	1243.07	76017700	84019.6	89846	24748.3	690730	1560.34	6363250	6678.93	474971	397.616	467.031	1046.25	1755.19	221.003	3271.52	3565.21	135470	5171.49	4479.16	1340.8	1663.58	96.016	112.897	6540.36	2109.31	423.691	121955	782.468	3124.97	1584.29	554.928	2358.04	4781470	652.833	2418.88	603.579	645.245	17959.8	354.219	336628	81249.8
924	28323.6	981.874	12637.9	27564.3	63170.7	4035.59	45.6616	2268440	246481	2651.3	60572.2	469546	2194.51	1963.23	8043.22	8297120	709.312	773.433	1315.66	641.843	9409.02	189.727	700.865	676903	840955	561.421	1741.91	402.932	1597.66	93.5875	144.655	1959.2	840.371	303.24	956.137	69658.4	3257.76	762.746	51385.2	3448.29	978906	297.225	6196.94	458.467	5478.95	746298	494.8	169849	33190.8
925	547.102	2769.92	58403.1	1627.94	61796300	7062.98	55.7518	48167.8	77063.2	85348.8	434163	35492.6	17730400	2650180	7607.39	49195.6	103438000	486.599	859.104	971.566	3601.14	337.246	610.742	2821.22	13117.8	1582.57	1563300	241.872	2908.67	90.3094	120.072	818.346	441.864	588.586	1227.74	7737210	1048.83	11519.2	1958.43	141530	27472800	827.09	1306.25	315.953	427543	6777.51	1321.22	71518.5	573.586
926	8729.15	2327.03	286387000	529.623	7723.32	97582400	51.1878	269083	62489.2	9928.28	170724	77789.9	91414.9	141944	2165650	17360.1	16453500	1217.74	632.186	1311.12	1200.87	201.586	8834.64	127497	41143.1	893.169	11176.7	1599.09	111901	109.018	149.909	1197.82	5556.17	385.375	11175500	14982.4	1416.06	2855.57	788.492	3142.77	254878	749.663	3494.77	1853.58	3444700	2577900	444.93	7915.86	768699
927	16643.8	1084.45	775.031	4767.12	59980	1928.89	41.8474	242833000	5162.22	1187.35	33499.7	48620.7	3871.68	296693	36077.6	4831.98	6191840	3034.05	773.106	338.311	2684.95	201.056	1743.17	5727.42	24200.8	1640.78	27582.8	1703.96	1807.71	59.3826	120.609	4976.02	526.097	236.083	825.889	3389.31	3310.55	18381.9	778.518	2289.96	75139.8	202.962	550.585	522.598	4346.53	15049.2	817.835	101360	3260.18
928	5753970	2636.85	4678.95	3128.92	869820	37912.6	53.6082	5934.99	4478.94	1540.23	2603.68	29210	622.51	24030.6	708928	73223400	6554.28	1656.56	177.065	322.705	3380.9	124.894	2253.49	10928.5	1143.07	5406.12	241390000	1233.56	462.626	78.9782	99.2984	1763.37	2075.32	676.085	84100.8	13231.5	14877.6	358295	18069.8	9680.97	22105.3	246.005	2669.46	895.323	818.471	460106	1350.43	88581.5	35219.7
929	21717.4	767.893	57891.4	541.672	115957	535140	45.6584	110026	174012	30568.3	210636	144613000	415242	1291.61	130909	5268.1	4459.22	711.032	259.928	454.082	14375.1	153.679	1552.92	4305.25	147299	1715.9	1557	244.785	7638.67	135.522	68.9076	690.654	4052.47	441.027	11721.6	142889	684.32	40999.3	57673.1	9998.83	8823.28	168.938	2863.98	3924.71	8280.79	2546130	477.252	43092.4	406846
930	84016.3	899.44	36336.1	4372.93	827.346	29158500	37.1903	1565770	4793.35	2823.64	4572.17	559825	1344.77	37598.6	544582	2724040	2532850	491.911	284.131	1553.68	3599.23	222.878	3621.88	70679.1	33675.6	974.114	429.379	718.198	1155.46	148.024	101.231	7367.16	3346.95	160.404	15142.4	28510.1	1056.17	1012.84	1527280000	4565.49	65057.8	378.553	2142.12	1050.63	2377.4	87956.7	5166.13	416230	2843210
931	1169960	1100.91	495251	14595.6	7223.73	675.784	39.7657	13150.2	861692	590103	1141650	55735.5	5152200	2491070	740185	13104.9	4975.88	1082.74	1945.72	828.864	3009.93	163.793	1249.11	1969510	7316.56	6704.64	1348.97	5519.74	1059.79	117.264	77.3122	1181.67	2530.99	537.211	4090.21	5427.49	263.578	16452.3	422840	844.959	117576	355.006	20832.8	2804.26	1333450	480477	979.594	124825	2383530
932	2881.94	6339.77	591028	1493.36	424669	1356140	57.7474	18389.6	2819.22	9867.48	38910	48627	27381.4	24396.9	86729.3	530209	1467.7	1021.02	458.652	446.834	5728.44	358.539	1270.48	1605.94	29063.1	1684.25	9122.1	587.781	1343.36	112.311	107.44	25690.5	281.333	510.577	53173.5	1995.02	880.336	147570	2072050	1840.77	27197.8	327.906	1666.75	847.911	3589.03	15171.2	1198.09	240771	44946.1
933	8381350	644.308	31435.4	3971.65	4402570	203659	46.4161	430872	64450.3	2564.52	290545	8864.72	2600.62	92594.2	212870	207335	2339740	1926.82	246.295	728.252	7665.27	156.94	824.21	20225.5	59377.9	686.205	4248.5	3219.41	2131.5	92.1043	83.2281	3109.42	1528.58	863.653	1891.69	47272400	1432.09	1991.51	2290.96	3032.04	41914.8	401.988	1852.48	3884.14	2489500	119124	1301.87	3109350	17214.2
934	2823650	8845.01	4178.85	5931.35	926.754	25551.3	42.5672	115812000	24208.7	1158.47	39424.9	56146.4	884.524	117145	14275.6	93936.2	1075.33	509.018	1072.11	265.389	2553.46	142.948	899.387	1720.59	32432.5	3736.79	551.491	344.373	2969.32	130.624	74.8259	2891.62	7046.09	1289.55	16048.4	11052.4	1364.18	67349.7	27643.7	5553.06	328752	496.009	1143.59	757.572	4432190	2792050000	1329.1	7953.52	6635.75
935	6414.81	889.929	2414.66	871.743	973812	117006	68.0929	4572.83	1257.73	4276.99	91101.5	5200.14	5655.68	4593.91	1286240	521.15	33965.6	288.399	365.502	553.598	12576.1	197.65	748.533	1069360	93961.5	864.94	1480.62	1726.36	11559.7	108.466	160.304	7218.9	6779	270.003	4027.42	1277.66	1059.49	17713.8	5336.07	94053.6	481713	363.085	11910.1	1204.77	3090400	40222.5	1234.28	81655.5	2202.53
936	7908.54	1499.89	5738.64	6336.86	49228.1	2127.05	37.1148	9008.28	505.515	52867.1	13691800	468566	2147.36	742429000	664069	99243.5	10800.7	1143.34	257.24	1166.54	1576.16	234.997	7587.19	40778.8	128930000	2914.59	1405.97	666.326	5262.63	81.8587	109.565	5808.35	1311.63	543.044	1109.58	69571	12081.4	1920.02	376611	1438.85	13221500	355.769	586.002	6339.56	4782.81	3413.09	1850.76	18578.9	116299
937	37659.7	831.462	7656600	3082.47	22134.5	98131.7	34.4259	1724080	2786.85	4209.97	3889.68	5029.08	11031.3	113241	6135.83	2094.84	107731	1819.78	1363.98	621.727	3240.47	160.055	1989.41	10328.5	578.497	1111.61	811444	712.602	2293.46	78.3912	156.551	10556.2	2976.47	345.587	753.383	3986420	3979.93	674.693	473356	5807.65	6332.18	824.536	1797.2	489.269	17508.5	60432.2	418.115	21643.4	243981
938	660652	873.467	4742.65	2174.76	5339.28	4436.39	48.4437	1743630	4001.52	1609.69	9632.34	76425.4	3475.9	958.025	32495.6	181054	2381390	1076.7	1618.79	1041.15	2218.81	236.611	521.357	132278	152128	8459.22	32082.6	867.356	10157.4	100.692	113.141	2131.86	652.077	252.24	6039.1	8215.75	2461.31	1857.03	10044800	37308.1	277159	514.817	1908	851.039	6383.34	3062450	1236.93	45801.7	979415
939	112125	3976.11	46924.7	1642.34	5740.48	901688	50.2187	2561.92	7041.85	13514.7	29383.7	9033.19	28298.4	28567.1	97361.2	5229930	34315200	1028.49	219.047	729.172	58790.2	191.284	1139.39	90992.9	979.36	700.904	153975	647.08	217759	101.311	72.7953	346.163	904.768	790.619	1517.21	7268.52	3220.77	25990.7	28500.4	83775.5	2665.44	617.479	12068.3	698.31	20280.2	5007.41	565.188	1339790	5591.53
940	14060.9	5842.71	34069700	256793	79952.8	4928670	36.69	83756000	18212600000	1546.24	2578.8	185635	641544	488764	59186.3	10836	2870	1179.47	193.16	788.688	1305.67	183.422	638.807	879482	5043.45	2426.13	39334.6	1168.39	2385.32	87.0153	87.9862	2776.09	858.108	699.132	315742	32142.2	1909.14	22862.8	50904800	2140.28	3837310	261.102	945.263	1421.34	949617	537475	591.635	423568	22656.4
941	25360	10410.2	55714.4	5325.84	1895.72	1703760	39.6465	53681100	2154930	443.17	263732	141155	32356.1	9349.98	820637	18945.6	1620.75	3242.27	1655.95	1347.99	12766.1	236.645	1837.05	1248420	1909.26	995.113	5396.64	1470.65	889.471	117.986	138.287	4088.76	438.857	595.97	9850.86	843.536	4335.71	3671.93	34235.8	2495.95	70592.2	228.705	20901.8	1038.5	95173	10516.2	966.248	151947	7654.35
942	1067.93	1713.57	10151900	16498.2	247099	5251.9	45.3768	863278	145595	357.003	129097	47556.5	7045.43	442358	149854	4416.02	1331500	1057.96	303.013	1704.57	1510.68	183.2	654.157	3756.21	6841.73	11078.4	3789.28	623.069	5041.55	107.75	87.8502	975.488	1879.01	978.278	1136.61	241742	506.363	2862.15	67825.2	4139.8	82362.6	359.184	729.027	276.17	65933.3	5659.69	3613.74	7546.2	2656540
943	401304	1170.52	3927700	6504.48	280589	409560	43.3462	59310.4	58315.3	55388.4	16777	27026.1	15058.8	677563	23131.4	914201	23048.4	1124.24	528.965	435.221	1872.73	175.055	781.649	14168.3	9281.88	1074.9	1946.61	1260.3	6744.44	94.861	109.976	76073.3	4800.1	319.777	2026.58	1118.77	584.179	2916.19	8193.88	6787.34	11834.9	320.153	528.44	1403.19	14720200	379012	1079.85	487428	4038.34
944	1928.81	1763.73	63196.6	734.485	17819.9	91881.5	36.3951	62479.1	2893620	15178.1	3856.91	248051	4465.04	10235.1	37957.7	231351	108069	1003.56	252.404	1080.09	2378.95	346.683	1178.36	6455.75	7281390	1302.55	2669.96	696.522	530.626	94.1421	163.953	1918.63	2672.77	304.47	65754.4	27364.7	4428.63	25408.9	318744	4487.37	1433.18	359.828	4513.83	769.613	1753690	5860.65	956.44	1226650	13008.7
945	20662.5	488.985	73514.4	2845.55	88754.3	82499.3	54.7277	42436.8	3732.89	474.455	15392.6	1657.7	675817	2057000000	72627.4	18249.7	28386.7	474.125	336.681	931.705	1251.25	236.666	602.53	3172.22	144231	929.041	1214.46	888.689	3798.46	83.3156	112.105	42980.4	31257.9	718.844	1932610	1379930	725.786	273263000	9965.71	3021.45	40986.4	239.207	1263.32	4092.95	231620	24851	610.665	84391.3	70908.3
946	174811	649.876	13492.2	15202.1	89774.8	3725840	46.2845	4597.63	9622.92	24478.5	8987.01	5763.87	4953.48	5798.09	42870.2	1495530	14933.2	1012.37	726.598	708.302	2140.93	310.977	1120.33	760710	9577.25	34791.6	7530.67	649.927	610.483	110.418	191.769	91735.6	343.349	323.771	3728.26	15086	918.72	17858.1	15775.1	24823200	377023	426.233	686.065	902.718	3772890	13458.6	861.939	75390.6	55961.6
947	1180.28	7498.85	7214.28	564.463	5353.57	14607.8	43.7876	1915210	2827.12	377237	2153780	1255450	1232100	147550	6317.59	16715.9	387.718	1685.41	295.765	524.703	2893.84	187.221	656.021	107987	26342.2	3776.09	1363.85	1311.99	357.999	95.516	77.4263	1577.51	12085.3	941.257	194161	45884.7	1549.31	35648.3	5664.48	7698.91	491869	281.62	12054.2	1407.36	67578.3	4157.38	455.021	8791.75	277289
948	11369900	5659.58	32254100	1913.97	3296130000	2672.1	43.3724	18866.7	1192.05	2738.67	344260	4564.74	828886	31749.4	10182.3	2710040	10992000	585.75	258.153	665.47	26264.8	133.929	336.125	19265.6	199456	1990.05	695647000	431.224	1901.39	84.2435	102.807	4696.16	433.205	803.344	10261.8	5035380	1242.2	21047	20327.1	5056.55	881910	202.508	1828.12	701.34	159381	258377	2842.74	256264	73616.5
949	81526.6	4463.13	67460300	2619.67	2676.86	78032.9	51.3482	1353.94	95900.1	4622.37	11761.6	32431.5	1707480	109520000	4186520	3558.4	60575.3	512.993	311.439	1543.11	3732.22	318.693	3781.77	7276.37	1145300	36283.5	60800.3	841.746	727.122	76.5773	96.0151	61236.2	1200.78	313.682	1764.05	16548	923.821	1325.84	1584.76	5564.18	549959	383.91	3704.27	5900.66	404039	603276	383.088	602872	157376
950	1994.84	1148.57	1184170	8730.25	1228310	3037800	51.5839	23269.1	1637670	3107.72	8597740	76008300	35867.9	1782.12	3216.49	14317.2	2049.44	266.898	659.758	534.323	3177.07	201.007	6495.12	542.889	511.883	12601	85606.9	327.018	2147650	91.5835	89.9461	1438.65	1595.06	655.393	15588.7	496417000	1608.25	59495.8	167758	1665.77	2434690	900.972	407.256	310.719	590864000	8078.53	427.534	63151.6	118674
951	500124	3762.84	54523.7	378.599	24613.3	7232.69	31.2426	129967	107830	33588.5	10502.2	1777600	2990.88	8972660	28873.2	155595	26600100	752.362	265.981	1241.28	3028.72	181.028	346.703	5447.64	2755410	1629.12	907711	811.631	423.738	128.806	105.654	879.539	1830.77	295.86	5621.56	40028.3	502.943	5035.36	132266	2795.94	2242.64	324.102	3949.79	318.018	786134	37722.6	1459.95	116046	332638000
952	3604.95	2110.12	1386.13	1045.35	1595.04	84206.4	51.7933	269724	404.118	7538.77	23990.2	2709.46	22864	120610	258459	350177	114189	2016.47	1778.06	1046.95	36409.9	196.189	1331.45	3473.13	3442.81	677.331	1525220	1125.37	1106.95	79.1688	112.476	20029.2	298.966	2801.24	51545.7	552057	20263.8	5908.18	113939	1571.29	523198	645.333	2188.61	8856.96	8177.94	1377270	545.003	21963.8	304879
953	1258.35	3610.71	778.202	3014.76	29780.2	22577.7	48.0032	10803.8	988.335	40462.8	899486	7460480	88216.3	29716	5336.53	308554	31441.2	643.645	366.407	360.738	11051.4	169.967	1061.65	121858	33124.4	979.432	3244.08	2705.94	2040.93	115.3	110.029	686.248	564.825	1289.34	6427.13	34356.8	2834.14	1502.47	12777.4	29616	13355.3	1706.98	10168.5	868.562	50249	892623	488.037	1046390	121186
954	20360.4	5957.33	5532.07	2136.72	353508	600438000	44.0723	163041	1926.03	4976.08	54144.3	29228.5	4065.34	141376	87600.6	2680.96	495.639	711.279	637.366	592.848	2808.13	270.523	4047.67	3435.86	244007	345.728	10875.5	194.162	4198.08	127.684	124.338	1624.99	4755.6	413.309	6778.94	1215470	1010.39	7030.49	1387.7	49785.8	1521810000	270.208	526.895	307.709	413608	1187030	515.843	51493.3	10325.8
955	1752340	1621.14	144395000	1823.29	21615	184754	67.6845	20281.3	2522090000	762.721	7774.62	759.044	1384070	271568	712706	17143.9	27022.3	267.543	411.287	389.426	8898.34	165.777	2017.55	12425.7	48939.1	4763.54	3718560	774.992	1039.35	119.783	65.4123	511.867	241.294	325.594	394.562	166550000	566.52	3117.87	4831.98	1504.79	145215	322.167	4723.86	3535.17	26407.4	6162.76	723.756	83888.8	5369280
956	44015800	8276.22	189582	890.962	4501.77	88895.1	58.0728	75696.8	2555020	79415.1	3283.57	237543	5752.96	29520.6	33299.8	9021.82	801.553	1498.15	1122.67	2407.62	2726.24	157.856	1631.73	33622.9	7494.54	1087.54	2705.25	862.479	2690.32	89.493	137.315	7298.27	576.449	797.02	2755.68	6027.3	508.7	1497.29	179388	2306.27	2098.6	1286.84	1046.59	388.427	4862.56	6593.75	689.803	7989450	3171640
957	3157.6	1892.8	56330	1077.13	3175.41	2312980	35.1119	9942.1	32081.2	6156020	70720.4	1004470000	21174	48171.6	4627.43	3066320	372756	2587	770.451	373.591	11416.2	174.038	512.824	661.733	255686	2506.16	29302.8	1115.08	4977.73	141.652	84.1819	24828	297.736	901.92	1088670	429636	725.849	2470.27	33459.1	37637.7	15610.5	354.063	3426.28	2992.53	31867.3	980338	362.913	53114.2	188648
958	3743.61	36335.9	22120000	37991.7	210271	1162.44	45.4143	1402690	16654.1	1236.33	6764.29	12061.1	102875	157821	2547160	11293.3	59938.1	351.338	341.932	512.695	7515.67	144.788	467.744	104743	71987.5	516.668	7839.33	1322.45	5098.91	79.495	38.0025	733.807	402.433	1309.92	165685	130167	28416.9	1832.05	2297850	17301.6	180960	290.24	1280.62	315.396	299120000	2119.95	316.896	406813	7510.42
959	348882	946.66	234659	2268.4	355.384	642932	38.3795	9605.81	182260	25023.7	14888500	900.486	6465.98	4231.12	4801.95	11559.9	21608.1	806.765	794.199	328.812	800.651	222.626	515.416	724.694	9367.48	1143.42	250709	561.283	1255.27	80.5036	110.759	97616.8	1431.46	592.413	16633.6	877.711	1232.8	925.447	449.944	459799	8262180	492.828	3804.39	594.358	283383	7330.56	699.685	84257.9	31680300
960	23333.2	143820	3112.96	1550.36	896074	3833880	42.864	3602.84	409668000	6575.67	10377800	11523.6	31354	28623.8	242897	21040.9	50573.9	387.707	577.557	5017.16	6205.29	213.439	736.83	43441.3	21756.7	4621.99	51455	1157.55	1913.02	82.7701	88.9774	6510.62	228.871	870.051	41403	213959	1552.65	3068.79	2156.57	8668.06	6116.82	384.161	1608.18	713.14	28681700	6157.78	1330.8	28256.2	3015.05
961	72021300	1180.83	286946	24326.9	976896	28121.9	59.1065	1777470	18851.5	78010.3	2122190	26690.3	6646.25	384752	3016420	38715.1	88393.9	518.741	1199.59	418.378	3331.59	166.02	825.376	4571.87	17121.4	2324.81	2165540	783.582	2610.06	95.8557	66.3236	459.858	84240	430.477	36300	42607.9	2452.25	112329	1120.04	2395.49	351826000	268.624	1313.48	10774.6	1950.62	4328.07	763.534	14406500	3024.23
962	23094.1	6257.96	34797.6	37161.7	146043	68472	38.0403	34615.4	25685.4	14062.6	568.326	1060.59	894638	1292230	8101.28	2666190	426707	2386.98	316.143	2119.77	1157.17	337.137	4566.35	20655700	58048	9842.51	8341.67	2353.34	1174.73	113.829	73.0869	4113.49	498.082	215.999	131517	11052.2	1203.72	591.974	385.102	7740.7	1809350	375.113	1672.92	3368.31	337265	80877.8	958.036	17471.7	11661.8
963	14698200	10327.1	6946.88	3660.63	33033.2	4004.15	63.608	831561	34559.4	103364	357057	503877	669256	39689.8	1745.87	3961140	91629.8	823.225	338.284	735.724	13132.8	186.369	1514.93	28150	640726	1133.58	4306.11	597.392	3397.23	94.3928	128.443	1094.87	2860.63	427.728	30355	6947.38	1649.37	28602.2	89836.9	4055.6	742596	303.189	7447.97	60783.7	3222.44	135146	308.724	68483.8	306040
964	333172	1532.92	1868.77	1277.72	4870.92	215666	34.2295	4976.24	497.842	406.621	16450.2	62470.4	89417.6	19241.7	2366.59	3933110	2234.26	2616.27	315.911	358.779	5620.53	167.395	801.859	5071.33	14852.2	4091.53	1206650	2038.05	1568.72	110.819	132.546	254.016	267.411	260.369	501.205	4819.99	10720	189086	5489.73	4992.73	13408900	527.275	1740.72	4533.06	13640.6	178044	1167.85	17073.2	46218.2
965	294659	4701.24	1414.26	6110.6	81870.5	50032400	44.4039	17815100	6197.71	1126.74	2297.83	126572	20636.4	2264.4	649238000	1421160	120578	1416.21	432.538	2200.36	3348.83	180.336	4257.85	4188.68	86095400	1339.81	49429.5	403.84	1115.48	69.9576	85.1579	3577.73	6956.14	288.052	321186	46099.4	1066.79	870318	6189.1	5194.96	33703600	398.26	2149.88	972.438	11195.4	18893	525.342	1098690	429910
966	342013	58909.4	129116	1509.43	95470.2	6422.67	39.4631	11393600	48528.1	169969	27119.6	4756480	57908.5	44102.3	35003	1735680	21743.3	1430.88	397.07	337.237	7364.74	261.67	961.475	30060400	6757590	518.127	1160.86	819.76	1432.37	70.5434	157.205	29242.8	290.521	403.43	3927.53	54527.5	1021.46	60178	10741.7	63070.8	8371.74	874.684	3578.6	29438400	14906.6	17715700	797.691	34500	603405
967	6894600	24723.2	244838	471.299	16084.8	21194.1	37.4957	9207580	85057.8	40994.1	31308100	92650.6	17251.1	25143.3	5148.37	146299	4707.2	4202.11	232.491	687.027	21834.4	179.075	1674.26	36239500	293997	717.64	623.245	791.21	2070.46	126.599	124.214	52443.1	18418.9	480.624	5015.91	43263.6	5292.21	115966000	4047210	9269.55	12292.9	302.145	6847.67	2462.17	2875490	2586.92	398.323	393540	9713.22
968	22916.2	1703.14	8958.88	31332.5	3655750	59868	50.2988	87341.8	313587	622.829	8619.56	15032	247266	633118	12598.7	237062	67001.1	938.463	345	331.447	4581.14	272.121	2254	3533440	234690	2473.86	74797.3	668.79	2673.89	93.6528	107.623	4363.17	34123.4	464.235	38286.9	19564.6	2087.17	52872	353562	26226.2	2750460	322.858	370.218	2180.55	1679240	21756.5	706.957	278858	8994930
969	356.936	1402.17	249867	82303.5	4896.67	184461	36.2663	1949540	28564000	1914.61	33602.3	3504340	6240.84	1846.73	2451.46	40332.5	901.214	397.216	1976.64	728.554	2591	233.747	7372.45	7425820	5951.19	598.87	810.452	1721.6	502.192	80.1187	127.725	11097.9	4634.52	296.116	6915.32	4435770	4512.08	16275.5	164437	7328.62	28989700	705.106	2065.29	1208.8	8226.74	5638.29	457.4	36074.2	14600.9
970	63553.6	2987.03	25341.4	3039.99	3448.26	170795	39.2715	9170.1	28623.1	303652	366948	620614	2798750	460928	7828130	15745.4	9300.4	2417.01	286.865	238.822	9913.91	171.041	2608.9	166829	2085.18	1220.06	1829.8	450.861	1220.82	109.543	61.2775	928.806	1761.96	2504.05	7538.69	52051.7	443.7	759.674	10644.6	11633.8	3212.56	242.436	1742.95	490.976	518349	2665970	867.015	46464.4	991.013
971	165841	1333.19	39445.6	6456.45	274671	421373	48.7932	8903560	1898.61	5377.83	2143050	17658.3	759.83	12359.9	6237.23	1342570	184512	1080.75	638.431	320.115	5173.81	161.422	522.224	5218.32	2003.95	1170.97	1718.97	998.023	900.226	88.7347	124.871	1513.03	4332.46	621.726	13467.1	15174.1	950.939	90277.5	94283.1	179195	40920500	229.334	1507.68	648.421	4795.03	687.839	692.45	15706.5	243081
972	134340	739.779	4119880	49605.2	17547.6	258701	41.242	34400.1	3423.52	3378.87	822895	260672	43240.4	13795.2	6899080	277726	15911.3	3933.85	307.884	1216.46	4646.31	184.879	986.315	29988.8	155068	648.704	3858.29	597.92	180832000	107.365	136.659	6481.26	116322	315.975	23081.7	22711.5	4469.06	3219.22	6562.27	9567.2	19445.2	1446.38	783.669	1601.99	450658	102820	506.421	13029	5590.16
973	2269890	1745.32	2277660	7480.38	278408000	319555	37.2073	1173080	58177.8	3300.31	3329.12	32674200	73324	1928890	3373.78	37960.7	52811.8	1282.92	259.491	428.014	1187.38	161.051	2884.29	130716	387443	743.721	11988.6	210.799	1250.39	76.8081	84.4019	1893.26	582.72	596.821	5908.92	7079.28	592.428	588.018	746.672	129678	2630830	367.417	3981.17	2591.09	9732.76	37935.6	2244.35	53381.2	8955.65
974	1464060	2987.61	5463.54	2046.66	575505	5398.86	44.3555	396598	9181.19	183233	387442	432168	975.691	34336.8	214943	41469.1	2099.93	1745.76	724.183	372.718	1615.19	178.93	644.209	1129.2	277157	3123.14	18948	853.788	144538	111.583	88.2496	9388.94	2292.29	465.49	4305.57	15582.9	356.545	3856.46	2001.91	17577.9	61944.7	199.493	1758.46	2866.02	30630.3	5460.33	1047.82	66108.8	5124.79
975	75401	3550.56	6229.29	14867.5	20923.7	2401.93	36.5429	179844	1125.28	197441	32684.9	2505.48	29115.9	1248900	449255	888377	268764	324.07	295.687	439.939	15527.4	194.22	3563.98	12021.7	59078.9	26643.4	14501.3	810.452	5797.15	68.3463	121.689	1538.78	2727.47	635.141	362436	378185	786.128	45469.1	21458.2	1703.9	25609.8	399.997	1228.62	1297.47	2098.88	20771.4	337.564	78758.5	305036
976	269150	642.833	8423.3	8807.99	1385.63	1205240	67.6719	135234	3978.83	8881.11	9647.36	9636.65	50620.6	1085320	254429	73342.4	9826.79	6413.27	435.035	387.181	1919.33	230.528	736.541	347.528	3019330	4647.93	1210.23	970.987	2027.42	105.025	87.2734	1035.83	3671.31	646.265	8799.37	1406.6	7710.97	12360.1	683.615	10420.2	6384.55	1361.74	1285.42	5073.5	4487100	30624.3	886.899	12661.8	1117.21
977	20328400	2808.43	151683	784.341	22013.6	817.431	34.6993	779.65	6290.19	33087.5	284448	1278410	894760	29700.4	12298.8	2436570	1339.91	361.183	1056.63	1170.63	689.956	414.05	3281.21	510139	145550	10212.7	722.847	385.3	2831.49	90.1102	101.663	930.834	332.891	682.839	9158.61	42137.7	5674.86	1025.71	16042500	3977.14	48963	230.979	1121.96	903.219	8079.45	1589.5	1134.24	9004.07	91867.8
978	1522.73	12438.1	1515.05	8553.71	47366.7	67994.2	54.2903	2314900	71761.1	10633.5	6288.89	339970	3814.7	190751	844.778	1184900	10766.8	1266.28	765.014	280.075	1422.36	134.257	5917.65	22786.7	13379.9	5230.64	5337.74	753.577	6066.59	114.503	120.305	7787.76	408.616	636.459	2035.23	847.238	2855.18	9154.02	18822.1	1203.36	6669.46	307.504	407.132	454.776	8871.52	1383860	497.435	210040	276126
979	277018000	2974.7	11608	7144.94	2035.59	673866	40.8472	1446.6	1756.07	788202	6611.73	6960.17	87239	52217.7	1275900	742968	1751250	1104.54	1052.73	333.753	1574.04	165.952	14671.6	81807.5	11887.7	2373.06	261427	501.4	758.063	90.6431	86.5315	2266.7	1187.91	502.971	6966.75	1146.07	7333.66	22746.5	22043.1	2162.02	2287.32	425.609	694.673	874.702	8391.37	208824	374.96	48929.2	293812
980	2198950	2354.62	2138.91	122897	4626.1	252853	44.977	50560600	13044.9	51387600	2598650000	29981.8	1823850	303106	82032300	86977.3	2726.16	478.349	530.582	428.085	766.998	155.569	630.313	9225.21	3161.63	1305.64	9432420	326.59	29518.7	99.8395	100.126	1159.86	1804.4	381.107	5618.46	640416	4582.88	2278.24	914.499	17439.1	10078.6	1819.12	2492.74	5576.7	17441.6	431004	438.499	31729.9	14027.7
981	300838	1607.01	6081.18	3998.6	20009.1	42473900	48.0964	25369.4	2480.95	1757.45	204059	1538560	676245	54090.1	6465.64	526544	7550.98	533.495	314.151	1862.85	128008	218.967	1701.14	221329	2921730	6696.49	593892	624.368	4266.98	99.6075	96.3432	1608.39	817.638	1952.29	10051.6	5979.33	418.313	41522.9	3234.34	3331.17	16498200000	341.206	1662.92	590.334	199736	81579.4	891.243	297611	13032600
982	84861.6	1621.47	14143.5	3988.99	179733	1747.59	36.1522	528167	257843	233294	692588	1385550	68840.2	49398.4	24353600	20544.6	3017.92	1142.66	842.71	714.054	1834.55	245.701	1839.43	23583.5	3590.5	951.258	50378.4	1138.81	1196.07	109.703	142.608	17808.6	547.901	288.562	83471.7	2487.01	2482.99	458.524	3778560	199033	22258.2	316.189	811.731	823.015	21720.9	9732250	576.892	150096	60611.4
983	92795.6	1313.54	24799.6	1255.21	7776.64	10022000	44.964	260545000	9045.04	878330	67712.2	1218.93	1663760	223068	10620.7	298085	23222100	1243.67	348.167	1320.45	46219.5	200.229	3471.1	16439.6	7992.4	9405.93	697.815	675.671	1198.91	53.3747	78.6745	3498.36	41872.3	393.735	64032.8	952517	1865.96	9863.13	17096700	7802.98	22608.2	995.311	914.985	1360.2	4842.93	811690	1181.8	479383	227630
984	88040.1	5409.52	8040.46	23755.6	151871	36464.7	39.7793	44327600	130300	36303.5	2293450	34916.2	31251.5	2859.43	3489530	2682.39	4033.14	349.081	330.155	522.275	4026.71	240.25	409.658	19127.1	61352.8	1220.43	85424.6	2416.84	990.354	110.871	122.621	523.04	2803.88	584.549	783.415	166507	1015.11	1356.58	8460.67	10931.7	871.601	225.811	9292.58	856.459	34270	50640.7	439.098	66292.5	40572.4
985	3867280	1054.31	5112.58	4173.64	350072	9541.93	46.5062	507156	8525.35	472.42	100701	40834.8	221462	5883.14	6413.86	1318.88	146240	1531.34	2354.27	853.311	226497	200.04	695.339	59616800	7934.5	659.72	8289.98	417.013	16721.7	104.79	61.8073	1747.94	423.917	227.823	80988.5	35985.8	692.492	6526.29	4886.52	5445.33	33066.9	308.549	2315.94	783.288	45099.8	2889.09	1150.44	425451	628670
986	11693.6	2468.43	15898.1	2296.99	2771.12	16113.4	36.8232	9471.93	4914.94	102906	3124.3	78608700	3928.31	21051.5	3682.92	12273.3	837251	573.275	483.089	641.031	597.106	291.991	3812.32	162524	1230650	5170.97	6447.58	530.59	13178.2	71.4604	83.0136	647.294	6036.4	408.948	13711.6	13280.8	1980.15	4755	2605.74	1618.62	11763.5	1564.2	2039.58	497.969	30339.4	1015070	1110.13	12718.3	61092.2
987	605821	6999.16	1650.17	1434.27	3560.69	35071	42.7326	4143.99	4067310	15769.6	20042600	4874.94	837.405	3061.26	70559.1	14155	679562	7070.56	860.334	1159.41	20990.1	228.552	417.662	39978.3	1055.98	792.982	7812.44	376.991	290915	98.8474	102.978	795.289	10740.7	350.957	1569.2	32206600	907.259	1871.59	18783.4	12069.5	85595	299.181	543.549	1132.31	36153.4	4599290	1464.87	11796.8	1808190
988	8571.4	902.786	6267.3	2898.12	1221880	30971.2	42.1101	18775.2	16416.6	460.826	45268.3	24685200	501325	4476.52	124416	8883.99	409591	960.788	387.244	318.711	1003.93	233.993	4258.72	228092	7777.96	1730.67	20495	2782.24	1637.2	59.3259	114.56	1321.98	1268.6	456.976	22375.5	1906.05	9654.19	31301.5	208279	20435.8	94354.9	351.966	889.871	2711.37	82435	93346.3	751.057	45193	16716.6
989	10176700	3275.4	1545310	13161	4166.3	1990.36	35.4521	923.045	424340	1894.65	26060.7	286906	3673.91	2382.06	1833.48	4681.19	12216400	2364.47	338.807	16539.7	4013.67	171.066	851.762	30174.2	3492.68	2940.76	51501.7	280.334	1237.1	99.93	124.442	4731.65	666.727	1106.18	993854	235492000	2554.52	2447.18	21066900	15175.4	22666.3	510.164	1885.38	769.572	143278	23257.8	1002.26	28996.4	13138.6
990	2544.17	2663.48	2680.21	8218.06	674.724	1619.75	36.3278	1033260	1666.05	10638.3	1507410	73609.6	68288.3	518377	8103.37	729153	612904	2254.91	490.865	243.515	10404.1	176.645	620.18	208949	551900	1774.61	4699.24	506.924	1744.03	93.6362	62.888	36624.9	16096.4	329.707	3638.71	4430.85	591.848	3960.58	62426.2	5878.07	551587	319.002	1801.67	996.496	283145	635569	1022.5	41697.6	75346.9
991	10164	1101.81	996.404	3287.65	8497.35	6320.37	43.2738	3208530	12474.7	2060.15	27566.3	8503	7439.54	67587.6	648308	701063	48422.1	587.728	1558.88	1165.97	1076.12	175.48	9353.6	72729700	2122.9	8855.35	48456300	1175.7	764.754	106.839	83.8601	3295.53	1363.9	238.811	3081.18	129584	740.319	9539.16	6937.22	9913.93	20234.2	494.024	1100.19	1348.96	5617.29	34350.2	2528.92	57725	1742.76
992	13270.5	1294.59	28377.9	1983.62	4887.69	69946.7	47.176	7997.95	95209.2	661.794	68553	2750	70907.9	252005	3840.7	27492.7	1110030	1611.78	1767.22	782.298	1216.52	316.865	1472.84	30202.9	14829.9	1054.91	21506	605.125	707.008	77.3179	87.2014	22584.8	2510.85	257.445	8017.01	303056	1653.76	11670.9	8817.27	52492.5	605.007	249.93	5020.65	2701.45	28331.4	8861.5	333.114	56688.6	22715.9
993	21074.7	761.192	388483	732234	59285.5	30238.6	35.3033	13669.4	76326.2	9257.75	10473200	13563	1690460	118008	9306090	417135	6247.69	1061.22	575.075	1096.96	3678.73	192.083	1591.84	867	58136.7	1499	915.13	764.695	927.741	98.1579	113.084	799.091	453.589	973.561	16004.2	282071	262.45	38348.7	2421570	58574.6	18021.5	608.074	1306.43	16164900	224407	34861100	930.994	49065.4	8683250
994	962346	4884.56	5798.03	127762	1099260	47995700	45.5449	587357000	13324.6	59418.8	759.878	164928	733056	1119260	2499.54	121772	13173.1	1759.42	303.513	875.727	1118.35	146.92	699.261	6362.22	1036.54	904.393	10885.8	462.619	3150.25	80.6136	125.409	1300.53	55869.5	321.666	1202.85	156924	623.924	3411.99	27720.4	7564.74	13089	437.291	584.448	1049.93	748548	1398.63	382.759	125092	231197
995	14874.5	592.675	11231900	2511.01	3218.36	45283.5	35.2373	8849.02	3584.03	5224.98	109842000	60217700	3942.37	1556.36	2029.62	9830350	9373.11	2950.81	2290.83	1740.56	68333.8	227.808	4207.64	19601.9	38565.8	9652.83	111998	1143.35	2164.79	111.827	115.909	3129.03	2000.12	1215.6	2751.84	48351.2	761.174	2303.05	106558	41913.3	428020	871.27	3939.11	1397.59	5162.35	837563	766.558	301111	4108.89
996	300601	1827.87	26515.4	6561.06	119307	21151.1	41.7438	2569.15	41278.6	5439.17	5616.33	865.929	27268.8	402915	24297.6	462839	23400.2	1910.99	212.56	714.776	1691.3	163.457	2193.7	4743.3	17371.8	734.335	8600.89	1230.9	1089	119.083	132.21	1581.37	4935.65	483.509	3009.33	823.466	35737.9	1440.75	1629.09	6780.16	1357.37	1140.1	10257.8	8464.05	8164.73	8769.22	573.651	777379	57227700000
997	12715.1	8317.43	46278.7	1424.75	163947	30418200	38.6816	16583.8	415616	1750.11	9107.79	12191.2	6792.58	125426	3523720	145506	10147.3	706.092	460.491	1033.37	601.707	159.002	12631.6	162160	18749.9	756.82	9189.39	902.108	3136.17	70.369	52.4217	596.458	915.241	221.427	2141.83	16240	332.666	588.561	49414.4	17564.8	23258.3	602.989	986.587	4865.64	22065.5	717.545	294.478	18736	27334.1
998	6811.23	1393.53	70807000	4217.36	57791.3	423126	63.1853	3832.96	984.306	120467	433999000	6571150	90831	1372930	282146	967.463	11208.3	853.564	732.139	560.652	6621.39	204.579	12941.5	1609.72	10243.1	5292	1697.91	860.256	703.061	97.2162	142.764	4012.43	2923.87	322.201	36617.6	574.798	3033.63	17361.7	17010.9	2640.06	111091	563.976	1349.85	1925.19	11121.2	144838	452.279	75710.8	18216.3
999	67130500	2348.11	84846.9	1140.89	161992	246862	50.5522	506444	7959.19	1960.42	8160.04	483106	253.729	12089000	1192100	8816.2	259236	1392	270.988	1547.81	1218.21	199.879	538.878	1351.7	10785.8	2041.09	168122	634.478	1313.42	120.536	96.9385	2289.96	610.965	253.195	1274.22	2473.24	1507.32	4262.52	1896.72	17132500	429676	316.265	2188.18	3855.46	20893.8	527695000	591.193	66449.7	2972.77
1000	23781.4	830.651	6391.2	3822.2	5550060	11815.2	35.1151	1374.96	3744510	7823710000	13270.5	245614	513.331	1245.8	12674600	2476.26	15388.4	3071.48	660.152	691.933	690.802	171.423	5990.89	119235	426685	823.004	2601.5	1141.87	6254.76	101.039	124.693	3263.65	2289.78	401.728	1732.23	358.106	2896.42	77838.9	1213.31	3575.76	1490.19	550.241	3080.93	932.075	1178830	540002	569.698	9828.25	3335380
[truncated: 7 more columns]

## Sheet: Peak_Frequency_dn_Populationmed
	1-Pentafluoroethylethanol	3-(Perfluoro-2-butyl)propane-1,2-diol	Perfluoro-3,6-dioxaoctane-1,8-dioic_acid	Nonafluoropentanamide	3-(Perfluoroisopropyl)-2-propenoic_acid	Octafluoroadipamide	Dodecafluoroheptanol	3,3-Bis(trifluoromethyl)-2-propenoic_acid	Perfluoro(4-methoxybutanoic)_acid	Perfluorobutanesulfonic_acid	Perfluoro-3,6-dioxaheptanoic_acid	Heptafluorobutanol	4_2_Fluorotelomer_sulfonic_acid	Hexafluoroamylene_glycol	Heptafluorobutyramide	Perfluoropentanamide	2,2,3,3,4,4-Hexafluorobutanoic_acid	Ammonium_perfluorooctanoate	Perfluorononanoic_acid	2-Aminohexafluoropropan-2-ol	4_2_Fluorotelomer_alcohol	Perfluoro-3,6,9-trioxatridecanoic_acid	1H,1H,5H-Perfluoropentanol	8_2_Fluorotelomer_alcohol	Perfluorohexanoic_acid	6_2_Fluorotelomer_alcohol	Perfluorobutanoic_acid	Perfluorooctanoic_acid	Potassium_perfluorobutanesulfonate	2H,2H,3H,3H-Perfluorooctanoic_acid	Perfluorohexanesulfonamide	6_2_Fluorotelomer_sulfonic_acid	8_2_Fluorotelomer_sulfonic_acid	9-Chloro-perfluorononanoic_acid	Perfluoroundecanoic_acid	Perfluoro-4-isopropoxybutanoic_acid	Perfluorooctanesulfonic_acid	2,2,2-Trifluoroethyl_perfluorobutanesulfonate	Methyl_perfluoro(3-(1-ethenyloxypropan-2-yloxy)propanoate)	1-(Perfluorofluorooctyl)propane-2,3-diol	3_3_Fluorotelomer_carboxylic_acid	3-Perfluoroheptylpropanoic_acid	N-Methyl-N-(2-hydroxyethyl)perfluorooctanesulfonamide	Perfluoroheptanoic_acid	Perfluoropropanoic_acid	Perfluoropentanoic_acid	6_1_Fluorotelomer_alcohol	Perfluorooctanamidine	Perfluoro-3-methoxypropanoic_acid
1	272411	1150.22	811.384	1132.9	24534.7	396.867	25.704	319.19	254.554	363.714	15047.8	40665.3	1848.87	258.76	297.178	201.644	39553.4	79.1094	59.4375	9.81163	730.908	33.9856	203.871	597.662	2736.45	339.374	214.405	58.8935	804.221	38.8631	13.8243	7.8585	15.6269	96.8889	266.526	87.8714	1000	506.693	262.495	1000	992.265	59.2643	324.628	143.5	1607.63	2275.84	186.013	5.42771	1699.96
2	499.861	190.212	411.999	8065.1	151993	616.545	12.0815	497.102	4170.87	162.887	2849.31	13003.4	1804.81	1058.15	73345.7	3752.22	534.414	147.809	83.6452	219.983	512.34	63.4648	274.588	15815.7	1768.93	373.443	4590.72	79.4702	2265.37	20.3455	26.7031	37.0828	15.0247	95.2134	57.1883	71.1291	198.857	428.863	51717.9	1000	19700	95.9739	548.635	125.987	5007.59	422.545	183.241	18.1975	10322.2
3	1000	893.274	1000	570.946	189.712	10434.1	19.8803	24123.8	92.8596	611.292	296.566	1921.33	663.394	369.044	15115.6	335.247	2685.42	49.1193	47.2786	68.3868	3271.07	61.8107	457.949	4929.67	228.119	719.153	13165.4	72.9597	146.258	31.3827	14.6272	20.4662	15.36	66.6701	0.0767775	159.673	172.989	431.345	131.53	1493.96	226.669	135.547	265.508	147.876	377.655	6939.35	249.875	6.04349	2204.02
4	6075.17	243.858	26695.5	22336.4	299.605	10497.3	23.7172	9286.31	169.929	129.824	1076.63	1000	138.52	1904.17	1307.58	30891.8	752.98	70.6843	52.4728	152.33	24117	58.849	229.776	1590.53	93888.4	249.648	1426.08	55.2553	539.376	36.7699	11.4984	27.293	26.1112	75.8888	155.798	106	100.191	174.152	220.385	1156.44	2138.9	137.98	268.578	120.534	840.327	2344.53	117.509	1.6013	1000
5	865156	708.001	576.155	656.331	422.345	1741.63	14.6913	4109.45	1000	423.097	853.07	2823.67	792.014	550.369	8897.95	1816.05	10870.5	64.4471	53.2846	98.2101	1571.31	55.657	283.332	7260.9	37260.9	1947.99	3377.38	53.2721	141.072	32.8604	17.5993	49.5643	12.923	79.427	501.189	89.4726	95.3162	81.03	62253.7	6220.55	19073.4	80.5208	4191.4	1074	1200.6	5359.25	345.132	8.1507	303.566
6	584.704	373.823	488.246	1519.56	9497.2	7644.76	14.5384	223.355	207.179	369.368	533.78	617.125	635.135	928.82	1331.27	117.135	9316.55	66.1648	21.1946	172.955	3179.67	71.7942	256.767	1239.71	1724.33	540.328	20671.6	64.6382	260.118	26.883	27.9367	91.6573	9.06429	77.2443	85.599	368.149	240.122	254.374	4668.37	3890.53	319.601	72.6557	2778.3	199.802	109677	1170.54	167.248	10.7513	22364.2
7	9499.8	740.309	1000	55197.8	933.294	13279.9	17.4895	9834.39	86.4453	66.9641	1896.83	3642.42	217.358	453.81	244.78	938.126	377.722	60.6182	47.9825	850.924	863.33	60.999	424.007	146.089	10164.6	16582.8	457.9	35.6116	188.466	20.8053	14.9898	58.7073	35.2354	62.1548	149.961	258.796	55.7643	611.651	81789.1	1321.22	7647.72	133.447	304.343	178.729	21032.6	1062.26	713.397	18.5947	1543.8
8	29229.3	945.481	318.552	482.354	19925.8	874.39	12.9585	560.665	130.36	96.5612	449.525	1516.27	237.516	16859.5	1593.47	4083.87	1421.37	45.1171	27.5474	115.019	758.904	71.1596	591.099	2107.62	1000	287.179	1596.62	72.1306	993.607	30.3913	23.3196	123.335	10.7449	73.1694	153.806	1353.57	104.56	148.639	150.772	439.377	400.957	939.427	118.008	204.775	3175.79	2719.98	247.155	501.35	10744.8
9	3058.52	372.019	2553.35	721.134	1041.34	225278	15.2258	4247.1	200.289	48.2739	12369.5	3198.26	119.838	1074.84	4438.08	703.326	3216.48	81.457	40.0139	145.885	455.468	54.1868	324.93	8111.25	352.551	1069.39	35193.7	35.0762	517.684	20.8859	17.8747	98.1168	7.51474	81.9597	2.22397	4827.63	203.528	175.788	102.235	1195.45	12798.7	134.831	212.095	194.893	872.462	562.84	189.761	9.24104	1000
10	681.126	1171.99	319.136	1135.89	135.944	81396.6	14.7394	13471.4	235.457	264.975	137646	26016.9	413.795	11569.8	8326.79	7369.25	3322.77	72.8718	67.4733	453.043	583.425	65.3945	191.751	15627.5	1000	1720.94	751.146	55.901	235.362	26.5965	16.5682	62.6505	47.7305	91.8714	56.1895	436.948	87.9995	122.6	36218.7	671.248	752.078	88.6943	1526.08	89.3295	316.154	1363.55	194.922	1.58861	169.921
11	223.308	2853.53	86747.9	10431.7	6612.28	1777.85	17.6323	1542.54	86.3692	484.42	2341.97	14558.8	438.295	1000	1000	471.025	14392.4	38.4902	45.7783	90.0742	1111.31	79.471	313.373	1262.27	302.571	563.034	2094.68	69.4871	280.973	26.189	9.28609	66.4492	30.1096	133.317	505.065	192.546	138.908	273.307	194.49	1658.73	720.436	705.977	1673.88	165.044	3079.11	538.4	293.795	5.52699	11513.5
12	291742	745.886	5856.9	650.833	74.6214	2176.56	20.5588	6288930	1000	150.225	1804.42	510.135	493.263	1757.31	2167.83	744.239	205.133	78.3912	34.327	80.5365	367.404	52.4831	595.911	1274.34	814.633	428.133	695.088	42.4334	391.281	35.9797	15.9946	18.2135	8.35352	55.8282	1000	221.737	67.4125	380.909	2048.42	1078.93	19309.4	87.9352	905.319	92.2535	39868.3	293.34	229.298	11.3512	3060.91
13	1626.86	429.35	2213.89	5936.83	382.171	19263.9	14.7259	2973.93	107.603	497.176	8308.05	49394.7	180.502	1364.23	438040	397.897	3644.07	97.1064	56.1117	1133.84	584.103	61.3715	240.964	304.921	222.151	358.439	1823.11	63.0252	1041.96	49.6005	17.9468	67.7102	27.4994	94.3155	159.493	63.5655	27.9721	147.672	154.781	3859.56	2446.6	115.42	139.83	200.964	2324.24	4046.53	132.323	1.55743	10811.5
14	1070.65	336.033	14587.3	1225.01	322.993	342.811	18.1443	23285.5	363914	161.213	6279.97	180.611	384509	1922.76	15929.8	2403.12	931.329	132.301	25.3118	83.2315	387.58	54.5363	426.586	14562.5	3541.42	1768.56	941.559	57.0405	218.284	33.9255	33.9088	69.0497	53.8153	54.1979	108.922	535.053	59.0645	172.9	162.451	3061.92	303.685	105.689	976.125	262.136	39185.7	12236.5	354.923	6.64506	1103.02
[truncated: 986 more rows]
[truncated: 7 more columns]

## Sheet: Peak_Decay_Rise_Ratio_up_Popula
	1-Pentafluoroethylethanol	3-(Perfluoro-2-butyl)propane-1,2-diol	Perfluoro-3,6-dioxaoctane-1,8-dioic_acid	Nonafluoropentanamide	3-(Perfluoroisopropyl)-2-propenoic_acid	Octafluoroadipamide	Dodecafluoroheptanol	3,3-Bis(trifluoromethyl)-2-propenoic_acid	Perfluoro(4-methoxybutanoic)_acid	Perfluorobutanesulfonic_acid	Perfluoro-3,6-dioxaheptanoic_acid	Heptafluorobutanol	4_2_Fluorotelomer_sulfonic_acid	Hexafluoroamylene_glycol	Heptafluorobutyramide	Perfluoropentanamide	2,2,3,3,4,4-Hexafluorobutanoic_acid	Ammonium_perfluorooctanoate	Perfluorononanoic_acid	2-Aminohexafluoropropan-2-ol	4_2_Fluorotelomer_alcohol	Perfluoro-3,6,9-trioxatridecanoic_acid	1H,1H,5H-Perfluoropentanol	8_2_Fluorotelomer_alcohol	Perfluorohexanoic_acid	6_2_Fluorotelomer_alcohol	Perfluorobutanoic_acid	Perfluorooctanoic_acid	Potassium_perfluorobutanesulfonate	2H,2H,3H,3H-Perfluorooctanoic_acid	Perfluorohexanesulfonamide	6_2_Fluorotelomer_sulfonic_acid	8_2_Fluorotelomer_sulfonic_acid	9-Chloro-perfluorononanoic_acid	Perfluoroundecanoic_acid	Perfluoro-4-isopropoxybutanoic_acid	Perfluorooctanesulfonic_acid	2,2,2-Trifluoroethyl_perfluorobutanesulfonate	Methyl_perfluoro(3-(1-ethenyloxypropan-2-yloxy)propanoate)	1-(Perfluorofluorooctyl)propane-2,3-diol	3_3_Fluorotelomer_carboxylic_acid	3-Perfluoroheptylpropanoic_acid	N-Methyl-N-(2-hydroxyethyl)perfluorooctanesulfonamide	Perfluoroheptanoic_acid	Perfluoropropanoic_acid	Perfluoropentanoic_acid	6_1_Fluorotelomer_alcohol	Perfluorooctanamidine	Perfluoro-3-methoxypropanoic_acid
[truncated: 1,000 more rows]
[truncated: 7 more columns]

[truncated: 2 more sheets: Peak_Frequency_up_Populationmed, Total_Cells_zero_Populationmedi]
