# Supplementary material for: Characterizing PFAS hazards and risks: a human population-based in vitro cardiotoxicity assessment strategy
Source: Hum Genomics. 2024 Sep 2;18:92. doi: 10.1186/s40246-024-00665-x (PMC11368000; doi:10.1186/s40246-024-00665-x)
Supplement: Supplementary file 44 — Supplementary Material 44 [file 40246_2024_665_MOESM44_ESM.xlsx]

## Sheet: Peak_Decay_Rise_Ratio_up_Popula
	1-Pentafluoroethylethanol	3-(Perfluoro-2-butyl)propane-1,2-diol	Perfluoro-3,6-dioxaoctane-1,8-dioic_acid	Nonafluoropentanamide	3-(Perfluoroisopropyl)-2-propenoic_acid	Octafluoroadipamide	Dodecafluoroheptanol	3,3-Bis(trifluoromethyl)-2-propenoic_acid	Perfluoro(4-methoxybutanoic)_acid	Perfluorobutanesulfonic_acid	Perfluoro-3,6-dioxaheptanoic_acid	Heptafluorobutanol	4_2_Fluorotelomer_sulfonic_acid	Hexafluoroamylene_glycol	Heptafluorobutyramide	Perfluoropentanamide	2,2,3,3,4,4-Hexafluorobutanoic_acid	Ammonium_perfluorooctanoate	Perfluorononanoic_acid	2-Aminohexafluoropropan-2-ol	4_2_Fluorotelomer_alcohol	Perfluoro-3,6,9-trioxatridecanoic_acid	1H,1H,5H-Perfluoropentanol	8_2_Fluorotelomer_alcohol	Perfluorohexanoic_acid	6_2_Fluorotelomer_alcohol	Perfluorobutanoic_acid	Perfluorooctanoic_acid	Potassium_perfluorobutanesulfonate	2H,2H,3H,3H-Perfluorooctanoic_acid	Perfluorohexanesulfonamide	6_2_Fluorotelomer_sulfonic_acid	8_2_Fluorotelomer_sulfonic_acid	9-Chloro-perfluorononanoic_acid	Perfluoroundecanoic_acid	Perfluoro-4-isopropoxybutanoic_acid	Perfluorooctanesulfonic_acid	2,2,2-Trifluoroethyl_perfluorobutanesulfonate	Methyl_perfluoro(3-(1-ethenyloxypropan-2-yloxy)propanoate)	1-(Perfluorofluorooctyl)propane-2,3-diol	3_3_Fluorotelomer_carboxylic_acid	3-Perfluoroheptylpropanoic_acid	N-Methyl-N-(2-hydroxyethyl)perfluorooctanesulfonamide	Perfluoroheptanoic_acid	Perfluoropropanoic_acid	Perfluoropentanoic_acid	6_1_Fluorotelomer_alcohol	Perfluorooctanamidine	Perfluoro-3-methoxypropanoic_acid
1	63.2335	1560.16	3.71869e-07	0.274625	330.574	29379.2	4.71585	114.781	571412	31.4293	0.00330773	3.12395e-05	63.0086	0.000125136	1.70339e-06	0.140644	0.00267254	0.000471017	0.00448574	0.000164589	5.28693e-07	0.00168807	0.267817	460.754	352.465	2329.88	3261.09	138.876	3.84143e-07	38.7713	4.14598	4604.47	15.1464	304.39	27.0909	1.19319e-05	9.28213e-06	0.00119643	28.4032	40590.9	0.000154539	2.9176	207.717	6.27859e-05	74.7435	240.492	1.24619e-06	2.00495e-06	477.626
2	324.24	99.609	8.51859e-05	0.225087	8864.8	508.625	1.57342	4345.03	56558.2	86.5993	0.00375646	1.2851e-06	60.9224	0.00838603	1.03548e-10	0.0115533	6.96777e-05	1.80309e-05	0.00646672	0.000800156	3.54953e-06	2.36478e-05	4.05357	734.535	295.243	2634.43	483.32	1609.87	0.00051108	48.9127	15.8819	1000	16.9618	56.047	17.2032	0.000228362	0.000198342	0.00574053	48.7112	1000	1.59966e-05	10.2197	2134.49	0.00146095	0.641626	901.493	2.10527e-07	0.0277812	3068.47
3	124.283	73406	0.0128518	0.0567312	129.093	507.276	0.020786	88.4153	364.473	26.9795	0.0174527	4.97772e-08	67.739	1.90599e-05	2.55166e-07	0.0236869	0.000688222	8.86561e-06	0.000973309	2.28192e-07	0.000169895	0.00026041	4.08458	12492.2	1231.12	328.635	292.87	712.186	1.3896	35.9755	0.584388	1114.33	27.7561	108.647	2.28979	3.54482e-06	5.63826e-05	0.0290451	37.4403	17107.1	2.47809e-05	27.953	1000	0.000392147	0.209842	849.985	0.00385544	0.0549414	2716.03
4	116.531	830.428	3.04608e-07	0.241155	1000	15.2419	0.646149	103897	8513.23	48.0762	0.0614568	2.79015e-05	0.0250824	5.50072e-05	1.18673e-06	0.0191512	0.00609351	2.76404e-05	2.45905e-08	0.000133176	0.00266389	1.38892e-05	0.629175	262.961	2935.43	1000	7948.25	645.776	26.0206	55.6241	16.3235	1000	7.45621	21.1564	5.38365	0.00198455	0.017999	0.00504395	23.7045	11324.8	3.67407e-07	17.3617	5088.71	0.0401212	6.98728e-08	5038.18	0.00227882	0.0304686	811.322
5	3288.09	532.765	365.541	0.0166458	108952	174.536	2.6198	1561.84	510.934	66.837	0.0307358	6.55301e-11	0.00254729	0.0054748	3.36997e-07	0.000774345	0.000304126	0.000136518	2.65672e-08	4.1415e-05	0.00510479	0.0349504	0.0102448	104.575	217.018	163.052	1087.86	1000	27.227	24.4352	14.0766	400.847	30.1226	4.59796	9.50316	1.91672e-05	0.0111486	5.18241e-08	1.33512	216.013	6.23486e-06	22.2174	2557.07	0.000176521	0.0938774	418.313	0.00664107	0.00599309	365.612
6	207.853	134.918	0.000722233	0.103385	570.057	56.3392	0.305345	1634.08	72.6262	84.2527	0.00901879	0.000311412	2.36145e-06	0.00740368	3.49729e-06	0.011133	7.19469e-06	0.000992982	3.91635e-07	0.000121995	4.48241e-05	0.00682455	0.0513782	918.318	4512.78	38133.6	624.196	7295.5	643.774	45.1111	12.2028	680.92	18.7555	221.117	8.24466	3.36006e-06	1.46761e-05	0.00625369	23.3199	3667.36	0.000757002	33.8359	128.721	0.00727605	1.75577	1000	0.000151874	0.0454163	143.339
7	136.147	44411.9	0.000268887	0.335923	410.172	1092.54	1.78862	213.717	340.292	86.848	0.000668128	3.33352e-05	0.019082	2.14843e-05	3.68276e-09	0.00516024	3.80068e-05	2.14853e-06	8.17615e-05	2.02318e-06	1.67204e-06	0.120598	1.5482	102.33	428.311	530.853	17337.8	1793.54	4.01359e-07	20.4786	1.32953	553.476	4.64818	138.951	18.0366	0.00769815	0.00012174	0.0521143	51.8837	1116.23	0.000854221	11.5687	82422.5	0.000333411	0.00217469	135.116	0.0303765	0.0477427	2228.03
8	118.693	3599.93	750	0.0500094	229.147	1531.58	0.373305	410.391	841.044	81.3745	4.77792e-05	0.00235304	160.727	0.00706976	0.000115764	0.487849	0.00892122	4.08313e-08	1.14982e-07	1.93138e-06	0.000905666	0.000667269	4.60132	225.035	85.1437	343.887	1000	3691.65	1.00782e-05	35.6056	14.9883	5715.65	26.2624	237.502	29.8485	3.46649e-07	0.000144362	0.014729	37.4525	816.143	1.69008e-06	5.7844	3309.21	0.00627419	3.04917	3796.02	9.71376e-05	7.45999e-07	2549.81
9	58.8363	3388.62	0.0010187	0.508572	458.203	115.056	4.27212	97.0171	4952.61	31002.4	0.000365727	2.041e-07	4.22003	0.0237715	3.2609e-05	0.674475	2.38599e-06	0.000119204	0.000759324	1.3187e-06	2.86631e-10	0.00224789	0.12833	1200.78	210.13	1000	2240.75	181.814	0.000539081	40.6532	9.81907	4686.24	3.68095	123.355	13.2699	6.92654e-06	4.94402e-11	0.0169224	40.927	49.1447	3.65493e-05	26.5827	141.741	0.000355592	0.627739	71.5078	0.000162633	0.00769001	116.638
10	91.9005	153.738	1.33596	0.0273309	1000	1083.7	0.218273	103.881	90092	50.2349	0.0129569	4.75674e-06	91.681	0.000237306	0.000164987	0.381831	1.0772e-06	1.94065e-05	5.47218e-05	0.0125484	7.9745e-05	0.00224491	0.998344	235.006	1726.7	99.5359	15714.4	194.719	0.00549439	45.2893	0.0392291	11558.3	17.477	786.74	12.6884	3.09996e-06	0.000470811	1.16234e-06	25.9399	660.492	8.34564e-06	22.6746	4395.61	4.59613e-06	0.317511	124.313	0.000269478	0.00386061	1448.75
11	25.6958	109.531	0.000400084	0.0577876	260.213	22911.9	0.727945	1774.55	256.249	55.0122	0.0555233	0.00322813	3.85455	1.04297e-07	9.47904e-06	0.354759	3.05013e-05	0.00200504	0.0430259	0.00100493	7.92337e-06	2.10451e-06	0.0178344	104.02	99768	7881.72	163.701	86408.4	0.791445	36.5744	14.5726	327.643	15.0485	81.2667	3.45505	1.28784e-09	3.85413e-08	0.280416	44.1174	20997000	0.00101613	35.5485	6294.52	5.66515e-05	0.00673682	13015.2	1.28737e-07	0.0477684	19408.6
12	702.153	308.487	1486.35	0.276083	291.05	13446	1.12774	133.244	676.86	103.266	2.87444e-07	0.00532487	1.16551e-06	1.10292e-09	5.45677e-05	0.00219829	0.0133489	3.63401e-05	6.69081e-05	0.00161628	2.45866e-05	0.00152368	2.41528	92.5353	41.4995	169932	614.396	7606.37	3.45549e-05	29.8757	9.33919	6984.01	8.17835	183.403	11.2262	0.00120526	0.00172367	0.0331924	51.5491	201.701	0.0109302	38.6653	979.674	3.07419e-12	0.00159676	273.058	0.00577473	0.0334187	523.675
13	154.1	2084.99	0.000513514	0.245783	302.743	231.903	0.588039	2602.22	233.959	64.3733	1.52087e-05	0.000184909	59.6409	4.27782e-08	7.82985e-05	0.0279989	0.0053599	0.00137513	0.00530636	6.94869e-06	9.82022e-06	1.4169e-06	0.541713	429.036	398.159	352.264	3765.4	64.4975	154.318	30.2012	11.2819	1465.38	22.1855	165.323	40.9368	2.41621e-06	4.13051e-06	0.000512618	34.5254	897.91	8.90627e-05	28.1567	1134.68	1.22594e-05	0.0131912	338.715	1.59866e-09	0.0813462	205.52
14	129.188	136996	42.4583	0.530497	79.8629	17.3724	0.809189	276.803	26.5068	91.362	0.0651837	0.000426816	1.26977e-05	2.16923e-06	0.000765379	0.116036	8.20308e-10	8.39719e-06	0.0703948	0.000101723	1.61407e-06	0.00936729	0.425282	3517.94	126.757	1000	69565.8	144.972	7.63468	32.9794	0.0179989	1907.64	1.17715	38.76	10.2576	0.000659386	0.00241441	0.0104205	28.0391	287.57	0.000189896	11.1929	34260.8	0.00124353	0.0028426	397.762	6.0963e-06	0.0503567	22186.6
15	30.8772	320.736	0.00732687	0.430484	1643.39	377.153	0.882952	95.8507	222.564	27.3136	0.00265044	0.000100399	2.22304	0.0010691	9.66044e-06	0.32786	1.06943e-07	0.000153434	0.00322015	1.67928e-08	0.000232393	0.000604385	2.30792	646.16	357.289	186.434	1379.14	16048.4	13.1413	31.1003	42.0444	2429.74	9.55104	376.283	5.42654	1.8572e-06	0.0095463	0.00148057	19.7383	41624	0.00221896	11.2102	615.514	0.00189165	0.11603	140.419	5.51853e-06	0.0420484	113.075
16	74.8181	143.372	0.000171243	0.00307725	115.96	145.25	0.424158	38884900	102.513	61.3484	0.00350856	0.00225352	0.342074	0.00118664	1.34229e-10	0.0450047	1.59766e-06	0.000147166	0.010898	2.97062e-07	1.12069e-06	0.00247345	1.0749	206.077	79.6904	78186.9	93.1752	57.7873	25.6596	57.3276	3.63907	2130.29	0.37691	271.715	6.37902	0.000110928	0.0290549	0.0145456	27.378	3954.23	6.37497e-07	29.9	234.348	0.000173612	0.357424	2094.4	2.60625e-05	5.43495e-05	508.258
17	62.4517	296431	0.0159927	0.253598	30427.1	55.2699	0.863572	32330	458.985	56.2561	0.0722295	0.000788286	39.5973	1.19572e-06	0.00117963	0.194699	1.99731e-07	0.00291329	4.35243e-06	1.55581e-07	1.40234e-06	0.00081429	1.45168	122.914	1000	1000	3139.84	120.825	0.0439529	32.7631	5.66483	959.693	6.06625	34.6028	12.0062	0.00962137	0.0207661	0.562462	50.5714	1195.53	6.16259e-07	18.2909	294.84	0.000476927	5.33894	2628.83	2.17412e-10	0.0109431	64873.6
18	82.2804	420	0.00678219	0.179515	244.396	1798.61	1.36784	300.302	1568.87	75.7063	0.000445263	0.000305933	1643.98	0.000237551	9.76592e-08	0.0557473	8.80824e-05	0.000213015	0.000201561	1.70505e-09	6.57885e-06	0.000123435	1.53333	84.5954	203.771	1591.77	3286.48	152.424	1826.53	35.6375	15.651	228.7	28.529	46.224	10.1758	5.57226e-09	2.59078e-06	0.0155888	28.11	220.086	0.00266959	7.8688	1000	0.00225158	0.0251889	245.657	5.17237e-08	0.187528	120.106
19	35.5074	346.639	577.86	0.00214185	1026.17	121.181	1.21344	58.0965	165.251	57.4251	0.036959	4.03478e-05	13.3302	0.0063426	7.69799e-16	0.0125461	0.0218105	2.13153e-06	0.0320638	3.28844e-09	0.00853776	0.000353075	0.0530682	424.339	623.53	333.905	112.71	102.132	2.32066	22.814	0.0739514	168.77	20.0624	21.2276	7.03007	4.33849e-05	0.000913393	0.00198161	44.5954	6737.37	1.75846e-06	36.759	812.669	0.000102228	0.143621	2031.86	0.014993	0.0617148	970.297
20	44.4018	135636	18.5112	0.408726	350.137	866.365	0.440608	123.345	2057.02	569.598	0.00389046	3.12894e-05	2.4675	8.19998e-05	9.77159e-05	0.0107979	0.00322093	3.74923e-06	2.78262e-10	0.000130985	1.58376e-05	0.000112277	0.209866	85.705	10251.4	178.576	9323.4	412.19	1.40716	36.8019	16.4499	1296.42	22.5414	87.1496	15.285	3.25424e-05	2.92416e-05	0.00429478	5.57806	122791	2.22847e-06	5.90982	7219.95	7.5251e-06	0.918432	397.546	0.000827937	0.0183843	4492.44
21	133.512	230.507	11677.2	0.128285	199.949	5799.25	0.536637	540.776	185.136	70.9339	1.75024e-14	0.0278494	0.528496	2.56913e-05	3.90912e-05	0.201787	1.24227e-05	0.0015229	8.32936e-05	1.7259e-10	9.86933e-06	0.0244546	0.188288	1244.08	126423	1977.98	621.228	303.557	17.3478	18.8265	5.03114	2051.83	38.1159	85.7794	6.68089	0.000323087	0.00133972	0.00638168	60.836	119.583	7.0253e-07	22.9528	6456.63	5.81784e-05	0.119663	87599.6	0.00351073	0.0499795	418.66
22	51.3753	3724.59	0.000625723	0.0749535	966.572	88864	4.33791	109.272	4076.55	1662.8	0.041664	0.0107255	2163.75	0.000708178	1.33914e-05	0.0022835	0.0208476	2.7204e-07	0.00604684	0.000186218	1.05523e-06	0.0259756	0.00693353	1181.99	1461.32	24611.3	143.604	10370.3	1.56558	19.9911	1.73448	169349	12.3332	56.4844	5.22441	0.000142583	9.68073e-06	0.0479535	56.271	262.044	0.0030582	48.0387	605.284	0.000165341	0.158977	152.866	3.72073e-05	0.0588302	1533.77
23	114.344	217.527	0.0137001	0.0422901	1343.03	214.375	1.4099	1253.25	135.907	580.163	0.000435522	0.00573086	3.07141	0.000302389	5.36824e-08	0.037592	0.0087504	0.00144857	0.0616042	0.000294275	0.00286411	0.00021314	0.0494383	2820540	1707.87	590.043	1203.46	63.8428	8.01125	40.9751	6.62876	2249.96	26.2829	90.7971	41.665	0.00159936	0.000102574	0.00878848	20.1711	739.524	6.07605e-05	11.5003	17031	6.90079e-09	0.259327	118.798	0.000775147	0.0195351	110.712
24	47.7674	22429.9	0.00060834	0.0325972	1373.2	90.1357	0.0362571	120.503	339.013	64.2219	0.00167418	6.57097e-05	0.00265261	3.20545e-05	4.21319e-07	0.00819602	1.87647e-07	2.33599e-05	0.0197789	5.3865e-05	0.000283377	0.00535435	0.0898122	3228.21	47.7498	286.105	1491.55	268.003	1.28289e-07	39.9462	13.422	1491.98	25.9506	114.374	25.0001	0.000101945	2.61289e-08	0.0043657	34.5628	848.222	0.00152699	26.6732	2874.69	0.00374762	0.0228746	75.5364	3.59113e-05	0.0121071	130.13
25	54483.8	655.57	750.01	0.090132	8820.86	6520.01	0.629582	10485.3	35028.2	37.763	4.8766e-11	0.00215458	69.9842	2.69095e-05	3.40753e-05	0.0400672	0.000124779	0.000191676	0.0614477	1.2495e-05	6.77689e-05	0.00109484	2.93394	150.492	1439.52	1119.47	515.719	567.169	123.303	15.3792	34.2212	157.032	9.80326	106.646	10.8981	1.90341e-05	0.000543435	0.000640236	9.69693	1000	3.11808e-05	48.7249	165.635	0.000577907	0.175328	586.495	0.00285435	0.224162	48118.3
26	142.315	116.5	0.000740149	0.0514543	80.5624	3882.44	1.48779	38.4448	1446.52	56.6055	0.00627051	2.88873e-08	92.0002	7.49347e-06	1.80887e-05	0.143493	0.000742349	0.00638651	0.134486	1.79425e-06	8.75731e-05	0.0247733	0.680471	1477.23	125.434	823.054	234310	150.523	10.7545	21.976	11.5185	325.158	26.8572	251.759	7.87053	1.98556e-05	0.000818408	0.000725533	41.1812	110.572	0.00682257	28.0911	8333.73	0.00304622	0.104008	174.458	5.86456e-05	0.220515	17732.1
27	79.6974	988.902	0.000507979	0.125894	1006.33	451.248	5.7677	109.481	603.254	31.7919	0.0776879	0.000162056	7.27536	4.58017e-07	1.16813e-11	0.183724	7.24546e-08	0.00026682	0.00401992	2.73449e-07	1.48275e-08	0.00109302	0.00142509	1000	162.011	524.555	237.45	1972.2	0.0915056	24.3027	7.8135	4590.71	11.3315	1462.85	5.67807	3.80604e-07	0.00242707	0.0108226	36.1886	143.215	0.00157451	32.5074	8243.31	6.98586e-06	0.822614	303.099	8.19911e-05	0.000961758	2422.42
28	228.67	1000	0.000116732	0.00912175	106526	27.1748	2.26789	293.906	222.125	2018.76	0.021329	1.1774e-07	866.871	1.73052e-05	5.19244e-06	1.29362	0.000306618	0.000153789	0.000947747	1.89647e-09	0.0021852	0.00236098	0.000270718	217.22	20.4647	1102.3	8900.58	2017.06	0.000207347	59.3755	0.635273	3158.77	9.97151	12.0219	26.2478	0.0002601	0.000787591	0.0508381	38.4029	500087	0.00202523	15.5092	463.488	7.38544e-08	0.086841	900.33	1.00689e-05	0.0838915	355.799
29	4.88809	76.816	0.0112373	0.305986	1579.58	1.60194	0.4039	820.829	1370.89	31.452	3.8238e-06	0.00680181	1.2349	0.00131228	3.10377e-07	0.00330429	0.00102869	4.00317e-05	0.00504257	0.0012801	0.0010151	0.0100716	1.71462	557.626	5.11939	538625	373.991	24194.7	2.94435e-11	31.7406	41.0946	11151.1	9.60409	97.7118	11.2277	2.61418e-08	0.00422825	0.000679103	32.478	252.516	6.19527e-05	0.934635	433.88	0.00740077	0.314146	2692.7	0.0128656	0.0197352	7104.36
30	3298.16	106.755	0.000168928	0.0557127	1220.19	165.975	0.368993	810.49	347.416	39.5313	0.0202866	1.32867e-08	0.00587879	2.87852e-05	8.58397e-07	1.52569	1.3692e-11	0.0093584	4.07484e-06	2.9856e-08	0.000372675	2.58654e-05	2.52712	5991.55	118.493	3168.24	751.164	118.737	13.8546	18.7965	0.717975	144.967	12.6582	2024.4	1.53664	0.0227707	1.98619e-05	0.000211385	26.4613	206.321	0.000263018	40.1803	265.701	7.08893e-08	0.00130719	237.986	0.000208471	0.0138291	307.784
31	948.083	103.957	0.00236313	0.109165	780.049	332.03	1.07819	27237.6	310.193	84.2908	0.0131938	5.28181e-07	223.612	0.000134158	3.90125e-07	0.439969	4.0654e-05	0.000384657	1.25824e-06	6.68301e-10	1.22019e-06	0.000653024	0.813541	247.01	110.186	1096.02	7261.56	1363.52	0.000113212	28.0122	9.98269	7801.4	12.0678	359.6	7.76874	5.65089e-05	0.0159403	0.0348753	18.6808	169.572	2.08284e-07	45.2816	3106.25	2.75083e-05	0.389026	721.875	0.000263618	0.0567815	15832.2
32	202082	1512.54	3.2442e-06	0.689402	1259860	56.7299	0.84214	329.042	7492.83	50.5695	0.116133	0.0009671	17.1509	4.54686e-07	1.06438e-06	0.0738609	4.71353e-06	1.39454e-05	0.00207426	0.00190303	6.87199e-08	0.01956	0.0872938	82.9606	148.524	773.818	625.529	62.4645	1.13782	27.5	10.4472	1000	11.6927	44.8045	19.3535	4.54721e-06	5.19255e-11	0.00127531	51.8392	5928.77	1.16178e-06	7.55869	211.999	0.000137549	0.01593	24394.2	4.17168e-06	0.0307735	1206.26
33	88.2235	168878	750.003	0.229637	277.635	2049.97	0.682569	2344.9	1000	165.938	0.0098508	0.00264605	0.201527	0.000408854	0.000443994	0.00925756	3.71711e-05	5.78021e-10	0.00680219	0.000114038	0.0106486	0.00732539	0.138491	342.466	129.183	1000	2265.89	14713	46.7816	52.0791	43.0176	1844.76	7.95557	543.76	11.8507	0.000163869	1.96926e-06	0.00135093	15.6143	2072.6	8.10426e-05	14.1855	160.59	3.46361e-05	0.0216286	543.026	0.00019881	0.00949199	719.141
34	90.7213	8253.58	4.30046e-05	0.186275	13590	903.87	1.78895	74.3531	722.674	18462.6	0.0148412	2.44658e-06	0.000157094	0.00434841	5.66906e-07	1.38002	2.2715e-05	0.000504669	0.00672483	4.40017e-06	0.00824578	1.89157e-07	0.520784	306.308	148.082	873.887	9004.82	942.614	97.5285	12.9242	1.03998	3019.42	20.5331	1000	32.1893	0.000217977	0.000609166	3.12769e-06	45.0391	313.293	4.81677e-06	36.786	335.981	0.00351181	48.4453	775.363	8.99885e-07	0.0543457	131.496
35	109.021	534.82	0.000315726	0.295884	1475.14	274.845	5.6283	363.116	188.834	64.5827	2.25819e-06	0.000202817	0.0510144	0.000409389	2.64986e-05	0.0925321	0.00125111	4.6515e-07	0.000520707	0.000548255	1.51565e-06	0.0243304	0.232573	1185.77	212.3	10770.1	105029	213.746	750.001	30.5362	24.5279	670.698	17.6041	57.8637	11.9604	3.96937e-06	0.00114002	4.68005e-08	36.0887	322.969	1.56505e-06	29.745	168.521	1.25713e-06	0.19125	128.068	8.16671e-09	0.00846986	129.347
36	553.744	43068.8	0.000307707	0.0678464	109.665	3715.97	1.15204	271.131	653.021	30.3509	2.27703e-05	0.00169075	76.155	0.000102308	6.76736e-05	0.14968	6.91259e-07	9.9379e-07	0.0285631	0.000772376	8.15791e-05	0.000127389	1.40674	32635.3	25774.1	837.84	8829.97	264.191	162.814	45.0311	10.1865	5537.18	2.7945	78.0227	4.16365	6.96217e-06	0.00340513	0.00449028	33.6163	528126	0.000539971	22.175	246.161	4.76167e-05	0.581965	2515.63	0.0084947	0.00928633	469.593
37	110.697	3592.5	3489.68	0.598053	22605	1115.08	0.343362	36958.4	551.595	80.4942	0.00755981	9.1489e-05	0.260036	1.76768e-05	3.48061e-07	0.103048	0.000346618	0.00429841	0.00307992	0.0186235	0.00346923	9.22586e-05	1.11711	151.126	419.407	830.529	168.82	2329770	0.313103	20.5565	0.678554	527.074	34.3618	69.4616	10.4772	0.00452979	0.0132875	0.000765601	42.4187	1540.27	7.17846e-10	31.6706	855.673	0.000416891	0.0727185	1000	1.05795e-06	1.46029e-05	745.372
38	118.995	618.987	0.000600195	0.044451	53884.3	240.779	0.883621	346.089	348.757	33.7263	8.47731e-05	2.7498e-05	0.013594	0.000113522	6.56894e-08	0.134511	1.82323e-05	0.0036782	0.0154621	0.0117425	1.74153e-05	0.00613304	0.175802	140.364	220.704	6196.82	25670.5	997.261	9.08341	23.9028	14.6984	5948.83	15.4395	606.653	9.48075	3.2343e-05	2.16835e-06	2.66381e-06	42.1003	316355	2.06945e-05	21.884	234.053	9.87732e-07	0.305604	75.4113	9.94012e-10	0.0197701	233.148
39	189.333	134.576	0.00375679	0.431132	874.917	116.584	0.0585857	217.214	427.065	58.4597	0.0147603	0.0020277	2.34565	2.67591e-07	2.27232e-05	0.0603147	1.0926e-07	3.31098e-06	0.00438673	0.000406727	0.00431786	0.0107147	3.76406	70.5254	245.37	698.348	1646.7	105.714	5.31756e-05	23.659	40.4503	192.906	14.1647	14.782	10.3669	0.00243875	0.0117183	0.0264711	66.3893	1751.32	0.00721256	35.9063	2094.01	0.000642557	0.0360914	2270.06	0.000424021	0.0226823	962.118
40	110.518	401.15	0.000169819	1.24552	1005.8	196.825	0.148061	231.4	15.9047	47.3448	0.000342561	1.18029e-09	0.0699239	3.38244e-05	6.59385e-07	0.0469396	0.0178844	1.6228e-06	0.000426171	3.66869e-08	9.35839e-09	0.0013073	2.51932	3418.76	398.886	36704.4	1000	290.487	0.00138695	42.6728	41.4607	972.112	11.4164	118.572	6.48432	3.37108e-07	1.56195e-08	8.84396e-08	30.9835	12322.4	1.88777e-08	7.70334	11703.3	0.00196969	8.90429	81.6177	5.29028e-06	0.000961534	792.229
41	13.4687	7835.75	0.040371	0.196721	484.407	1000	2.05492	506.809	103011	73.1888	0.0332084	7.23926e-06	292.68	0.000132661	6.8791e-06	0.0177668	0.0068557	3.59628e-05	2.94024e-06	1.59082e-08	0.00267945	0.000419604	0.942229	66.6376	358.356	314.197	4930.05	1000	2.53881	52.6209	0.406914	365.735	8.72139	221.861	12.3143	3.98765e-06	4.48556e-10	2.23615e-05	40.675	430.276	3.28696e-06	3.64831	542.323	0.000114254	0.0134312	257.011	0.000685956	0.0131784	1488.75
42	26.7132	286.617	270.796	0.203538	5051.55	122.805	0.125111	116.594	490.616	29.1686	0.000526554	0.00644004	0.850724	0.000212008	5.19727e-08	0.00262902	0.00535608	0.00531041	0.108352	2.40505e-05	1.08455e-05	0.00824527	6.2797	160.114	697.007	4987.94	5649.99	853.666	18.3077	39.5691	26.7535	160.038	5.27873	23.2778	9.11365	0.0290184	0.00781932	0.0116678	29.058	2114.7	2.27256e-06	3.05747	606.819	0.000113945	0.382242	83.6505	4.10872e-12	0.00170827	980.631
43	121.265	592.263	0.0272541	0.0613689	600.512	0.00291223	0.0446978	10832.3	541.734	118.945	4.36579e-05	4.99693e-05	540.187	9.37224e-12	2.55392e-05	0.234202	6.62479e-07	0.00155086	0.221901	0.00155722	2.4355e-05	1.47198e-05	0.736072	810.761	304.117	363077	62973.7	220.782	96.2149	50.0566	0.267194	802.917	33.3097	1394.99	5.80699	0.00115603	5.35073e-06	0.174196	47.2859	9561.93	1.72079e-08	9.02565	51916	0.0041696	0.00425928	1626.33	0.00218781	0.0333576	1000
44	397.579	490.562	0.00027844	0.00340284	3860.55	79.5206	0.165598	40182.9	731.868	50.0812	0.00191287	0.000474844	1.26844	2.43114e-06	6.59791e-08	0.0520688	4.01635e-06	4.03491e-05	0.00499696	0.000405659	0.000905523	7.64556e-05	1.43383	56068.8	82.3857	1019.37	28275.2	14477	76.0484	14.8076	31.6765	4710.71	8.51289	21563.5	14.1473	2.97999e-07	0.00115826	0.000440056	16.6074	140.835	2.68318e-05	6.75906	41252.5	0.000102063	7.22664	178.171	3.0022e-09	0.0413768	2962.71
45	141.302	561.245	4.87774e-09	0.286345	270.44	271.721	3.00426	161.926	3966.6	44.6643	0.0482923	4.78358e-05	0.0409279	1.79761e-05	0.000169868	0.011049	0.000100479	2.03383e-06	0.02282	1.29994e-06	0.000317864	0.00261981	1.06764	5662.19	140.269	537.633	131.648	376.469	593.771	32.9781	32.1806	54576.7	40.0315	8.04534	6.76742	1.2783e-09	6.95591e-07	0.000442969	43.8035	526.883	7.13074e-07	31.8846	346.09	0.00270793	0.225125	796.402	0.00358163	0.00965144	10659
46	81.962	63144.1	5.05343e-06	0.0459052	958.095	91.0105	0.633601	65.2655	6548.82	44.3137	0.0250488	0.00146926	527.674	0.000278518	5.24209e-09	0.0993357	0.000551977	0.00074679	0.0267266	7.51038e-06	0.00495794	0.000490795	3.35876	984.447	201937	8440.7	1000	5106.05	7.21125	12.7865	19.3737	7730.1	37.7985	1.78783	6.04357	0.00591961	56.4303	0.00516898	38.3309	586.424	0.000556467	2.0988	20545.3	0.000475718	51.0745	783.455	0.00110716	0.0181059	198.202
47	2291.24	155.875	1.12668e-07	0.143926	1056.19	433.104	4.77507	142.394	7834.27	1270.26	0.0277525	1.58947e-06	198.555	1.70028e-05	0.000380105	0.0333963	0.000244092	2.17306e-11	0.000467139	1.0792e-09	2.31666e-09	0.0191895	0.0238251	78.326	989.165	1000	569.31	4575.28	1.42357e-05	22.352	0.0117554	1498.21	20.3842	63.1576	16.0955	0.000118009	0.00284117	0.000494575	18.0922	788.262	3.69996e-06	5.27821	138038	0.00107651	0.123923	78923.9	0.000133228	0.0292527	925.399
48	3.34168	644.159	0.00806763	0.062201	334.091	160.31	1.32315	137.545	1000	73.7628	1.51117e-06	0.000243811	0.245749	0.000113899	1.06456e-06	0.125693	7.57279e-05	2.7009e-06	0.00862782	0.00150378	1.70486e-06	0.0161202	1.84254	8844.1	247.71	174.03	4575.65	1428.37	8.4805	24.0584	0.0703402	1065.55	7.45193	93.0996	8.80941	6.95253e-07	5.35858e-06	4.54207e-07	24.7271	25817.1	0.00166902	36.5797	183.635	0.00201693	23.6598	214.463	2.33027e-07	0.0231961	481.253
49	1314.25	137.125	0.000724973	0.057376	100.129	114.238	0.687331	643.33	208.574	10600	0.00108664	5.90296e-10	0.00199882	0.000190888	2.55738e-05	0.0995362	0.00555709	0.00670246	0.00277323	8.40991e-06	0.000437872	8.62527e-06	1.10471	186.054	895.466	12459.9	1552.15	2211.71	0.0140585	12.664	14.9216	782.574	10.7606	999.069	10.7698	7.31737e-05	0.00135827	0.00192865	16.6793	104.523	9.66818e-07	12.9402	2705.01	0.00383021	0.0273597	604.715	3.50498e-07	0.108214	285.767
50	66.3215	214.526	2.82781e-11	0.00111304	321.264	122.811	1.27924	1360.53	2877.89	15.461	0.00051933	1.67195e-06	9.65869	1.78639e-05	1.67107e-07	0.00460174	7.42614e-05	0.00826628	0.000473483	9.04169e-05	2.89747e-05	5.49475e-06	0.129192	313.335	127.299	926.446	1761.64	872.359	47822.6	59.4618	7.28941	658.618	15.8747	289.049	16.0976	0.000343503	1.05665e-06	0.000847949	19.1424	805.536	0.000231577	32.1219	7362.63	0.000199768	0.144158	21.2515	0.00149353	0.0426013	686.371
51	93.3399	21035.4	9.94664e-06	0.109189	1030.38	213.82	2.01344	255.653	819.713	53.1671	0.00235998	0.00311484	118.924	0.000413741	6.28219e-09	0.0060599	4.38987e-05	3.05536e-06	0.00150826	0.000105964	1.24813e-05	0.00157344	2.99898	844.93	1000	1238.05	33861.6	191.214	0.00157613	16.473	5.90374	577.359	21.0871	66.1336	11.1979	0.00256264	1.18192e-07	0.00890746	19.1121	23745.3	0.00010112	20.3437	1009.67	4.42603e-06	6.31101	494921	2.30645e-09	0.00760072	31787.2
52	69.7569	108.32	8.34682e-06	0.0892404	1543.41	310.49	0.104048	395.21	3958.38	101.369	0.000165778	1.71342e-05	55.3606	1.18459e-05	6.40996e-06	0.101783	1.34803e-10	2.57625e-06	0.000583687	0.000861752	2.49489e-05	8.30995e-06	2.63203	410.276	915319000	3130.81	2873.32	168.419	84.8035	17.7417	9.70195	1020.85	18.5484	2341.64	3.78121	7.82081e-06	0.000181071	0.00932101	35.9523	64.0251	0.00235099	64.1757	3409.61	2.40383e-07	0.0561667	88.6847	0.00194292	0.0590886	1187.7
53	200.596	22586.9	0.000540123	0.118707	321.344	549.473	0.35422	312.745	2103.02	31.8885	0.038604	3.31174e-05	1.62341	0.00118396	1.16934e-06	0.0177309	0.00782127	1.01548e-05	3.68647e-06	0.000926026	2.52433e-08	0.000984781	0.0909158	3002.83	172.821	122285	777.423	113.111	0.0565687	35.3651	25.2489	515.22	11.3216	70.0871	5.28937	0.00011698	45.748	0.0113983	49.3543	307.163	0.0159695	9.36948	359.42	0.00187596	0.288678	268.357	9.83881e-05	0.0119795	795.669
54	956.867	208.074	0.00709282	0.00374577	750.07	734.407	0.552907	442.04	122.459	48.5609	0.0487607	0.00215826	0.00601369	9.62222e-06	2.23952e-09	0.000477644	4.09775e-05	0.00496802	8.51172e-05	6.32449e-05	0.000532208	0.0136038	3.51684	77.6867	68.0842	98.9777	1187.37	2734.13	122.682	11.1416	6.95434	755.868	27.4887	70.2559	13.9363	2.82345e-05	0.000167476	0.00580291	21.6507	1000	2.91701e-06	25.4338	1481.51	1.03552e-05	0.126556	991.864	5.30614e-06	0.0382281	222.327
55	7.66962	172.963	1.55613e-06	0.835711	695.968	1676.68	3.48977	131375	574.786	93.5485	0.00014457	0.00426742	49.4105	0.000159457	9.64348e-11	0.0729783	0.000355956	1.88364e-05	0.0432909	1.26681e-05	0.00176564	0.00445855	0.144407	1000	131.118	188.674	518.931	781.148	89.7251	29.117	4.76116	2820.54	31.9456	41.172	2.83151	6.04767e-06	0.0132379	0.0102281	37.8028	129.041	3.42595e-05	55.844	189.259	0.00254965	0.96718	7111.93	4.04074e-07	0.0193329	270.909
56	142.203	247.877	30.4069	0.420512	568.726	96.9295	0.154194	136.787	385.414	157.33	1.81466e-06	0.000719062	192.081	0.000468434	1.98687e-06	0.245343	4.80356e-05	0.000277122	0.0167516	6.12378e-05	3.901e-07	0.0017015	1.97916	405.6	755.115	117.862	8307.39	5719.13	1000	27.8972	41.2064	70213.4	5.38485	41.5538	10.0629	1.67123e-05	1004.59	0.00532507	37.8253	1000	0.000371934	31.0453	394.943	2.83359e-05	0.175776	42131	0.00105769	0.0398069	17066.1
57	8.95038	183.691	2.44769e-05	0.0545791	315.225	2141.26	1.39189	362.022	8.38803	118.482	0.00650916	4.48777e-05	152.206	7.68706e-05	2.83114e-06	0.0115003	0.000161948	2.17761e-05	8.54706e-08	0.000258293	0.000581139	0.00125726	2.00369	280.009	22059.8	194.148	880.734	32609.8	227.048	28.7795	28.6843	8542.39	11.458	275.986	12.3458	4.29357e-08	0.0114836	0.00187885	33.0534	19694.2	0.0004154	37.0294	3634.64	5.16431e-08	0.481289	2859.43	0.000602945	0.140306	1486.39
58	75.634	2476.12	1099.59	0.0929243	270.321	200.724	1.06305	554.02	9096.52	56.6176	0.105807	4.78939e-08	1617.47	2.09919e-06	6.80899e-07	0.750153	0.164559	0.00473318	1.60267e-07	9.78238e-09	0.00078908	2.45171e-06	0.656691	1000	1826.87	759.171	25527.2	13798.7	0.554153	31.7457	67.5104	15656.8	15.9725	147.441	1.32749	4.84692e-06	0.00162532	0.0359467	29.5011	81.3917	0.000160376	57.5127	248.864	3.44523e-06	0.0150704	17810.8	0.00146107	9.30966e-05	152.059
59	110.163	826.295	0.00104748	0.0382841	16041	846.171	3.89928	408.855	541.702	133.719	0.00378628	5.17275e-08	21.5017	0.000876747	3.28987e-07	0.602795	0.000267674	1.2633e-09	0.000884349	2.67243e-05	1.05945e-05	6.68481e-05	0.661084	89.7662	384.541	1000	1512.99	1000	1.28262	38.8669	25.9464	4756.37	10.4788	51.278	15.0326	6.96934e-07	196.092	2.47917e-13	18.1581	85.0313	1.35907e-05	10.3164	12872.2	0.000270489	0.335531	913927	0.00941501	0.0616979	89.6792
60	20.6841	176.048	0.00240649	0.0166254	10365.6	1826.35	0.114346	221.966	20288.6	454.901	0.000233186	0.00244078	0.0209172	7.36921e-05	0.000104682	0.0394633	0.0020965	0.000835603	0.000738026	2.32465e-07	4.11079e-05	7.4083e-05	0.0124035	301919	48.982	551.878	183.479	582.17	48.7385	15.4929	30.0414	23747.8	45.6567	373.911	12.094	1.53122e-05	2.19525e-05	0.0186177	42.4445	251.22	0.0010416	23.1328	2856.37	0.00154028	0.511246	109.56	0.00730018	0.029395	537.109
61	278.448	8664.48	3.89291e-08	0.0598267	608.184	383.547	0.0434443	176.792	1872.58	114.481	0.0641855	2.50792e-05	0.0028712	0.00386212	2.59782e-05	0.707198	0.000150569	6.10193e-05	0.000699632	2.95015e-05	1.76703e-05	0.00526767	0.0458117	186.447	1023.89	1000	922.741	5139.37	0.284815	17.6486	12.5797	2012.18	18.8078	43.463	9.95293	2.07627e-08	1.7479e-11	0.00300539	31.1689	133.237	0.000706932	8.07692	1705.89	0.00610853	0.393216	6730.81	0.00081941	0.0187384	174.925
62	57.058	98.044	0.00228687	0.374534	1690.57	175.602	0.682559	152.619	582.698	16.8482	0.0116003	0.00517443	0.906196	5.2325e-06	4.98586e-09	0.249171	9.9471e-05	0.00132428	0.0140209	2.71262e-06	0.000758367	3.27081e-05	1.22596	2114.52	968.274	1000	338.922	279.739	181.368	57.1282	0.176531	1000	26.5271	280.178	37.2707	0.000108502	2.56523e-05	0.000182623	46.7322	745.8	6.89255e-09	47.9359	522.524	1.18667e-07	0.0178472	150.085	0.0189779	0.033466	675.454
63	101.409	604.899	1.32397e-05	0.0471635	2414.58	39115	0.601052	160.6	239.236	1007.2	0.000436751	2.24534e-06	0.872847	0.00059131	3.71835e-07	0.000889223	0.000705891	3.40269e-07	0.00166367	6.09879e-06	1.70562e-08	0.000969749	0.0473919	4242.05	1983.21	207.417	234.841	90.6836	6.94319	11.5232	43.1177	834.671	12.6894	2040.86	5.5972	0.000182118	7.48886e-05	0.000574765	50.941	436.008	8.81516e-06	44.6907	838.588	0.00366504	66.5151	185.305	0.00487262	0.00907842	119.153
64	59.0856	4364.44	1000	0.0265627	8190.03	259.837	2.20466	169.217	113.86	63.0046	0.00274967	0.0146571	8.61589e-08	0.000182333	7.25791e-07	0.0269255	0.000192302	0.000240445	5.60054e-08	4.08101e-06	1.81677e-07	9.2806e-06	2.94423	23.5667	115.509	193.404	1000	219.042	0.000221377	44.0476	1.95639	114.245	11.8839	74.3369	4.01744	3.74555e-07	5.17846e-10	0.401302	42.193	9507.64	0.000929599	37.9272	237.17	0.00459016	2.75525	393.514	2.39815e-09	0.0429114	1000
65	160.922	3781.8	9.303e-05	0.0182468	10.5943	2571.29	6.67988	14546.3	811.3	45.8937	6.82496e-07	0.000900838	0.0101653	0.0415861	3.08016e-05	0.072834	0.000393162	1.16346e-05	0.000751318	0.00243377	4.06972e-10	0.000221527	0.316042	793.329	592.239	352.799	3981.03	467.69	1.13792	21.739	23.8042	1809.26	18.5039	131694	11.7561	0.0299086	2.80856e-06	2.65437e-09	59.0769	303.932	0.000991799	27.0772	2719.76	1.45328e-08	1.08021	196.97	0.00540573	0.0307578	61.2659
66	274.789	869.695	87.1104	0.311519	212.214	369.861	1.44345	594.608	12787.8	49.0809	0.00147622	0.000168395	2.33272	0.00380853	3.35247e-07	0.680743	3.52259e-06	8.32948e-05	1.13355e-05	0.000250384	3.89199e-06	0.0830652	0.464491	1000	109.356	5439.68	5346.61	124.79	4.96629e-07	15.198	5.28127	4261.82	50.6167	67.0445	22.2803	4.83967e-06	0.0020563	0.00383254	21.4884	1356.5	0.000659521	22.663	6345.96	2.57975e-06	0.335808	1361.58	0.00396507	0.00636285	12911.7
67	145.411	54496	0.00035275	0.0193173	795.727	2166.4	2.69349	308.562	254.114	44.1708	0.0073766	6.36306e-05	0.0869635	0.000723255	1.4207e-08	0.0114606	0.00280185	0.00504608	0.0152565	6.56682e-06	5.235e-09	0.000117779	3.54023	701.846	3778.66	122.069	29394.3	1941.21	3.03885	31.5813	2.89297	687.984	7.23596	275.686	19.348	0.00314699	670.267	2.20693e-07	22.6182	23108.1	4.35152e-09	11.4671	1962.45	1.07024e-06	7.27109e-06	649.642	0.000130911	0.0471264	1039.95
68	75.0373	781.37	0.000482889	0.154268	378.292	5.69552	1.92865	98.4435	880.653	47.3245	0.00336165	3.00168e-05	286.37	9.33874e-07	0.000129705	0.00899081	0.00907848	4.21538e-05	0.0290946	0.000633932	6.91847e-06	1.31802e-08	0.337151	469.618	313.967	1558.7	5159.63	246.505	50.7467	28.616	48.5038	1000	18.632	30.3698	14.2778	3.51145e-12	340432	1.25798e-05	29.4005	196.365	0.000558255	6.16366	233.862	0.00721871	1.14624	182.756	9.65378e-07	7.55432e-06	7078.92
69	42.9966	1063.66	0.000157149	0.201348	129.32	752.057	0.602141	5851.14	702.447	38.2649	0.00122697	1.87297e-05	135.036	3.5309e-05	7.98219e-07	0.066324	0.000860882	6.50536e-06	1.09564e-05	0.00105177	2.16913e-14	0.0014548	0.557396	91.7401	253.601	179.789	153.203	205.55	68.3857	35.2688	23.7832	541.176	9.28903	118.551	5.58017	2.6944e-06	553.219	0.034374	18.8761	9165.59	0.00116141	3.33271	336.906	8.57014e-06	8.43685	290.585	0.0031885	0.0140689	101.36
70	41.3485	264.324	873.52	0.00955853	1127.71	8215.77	0.825124	1500.95	211.167	176.676	0.000419375	0.000593116	14.0865	2.66849e-07	1.37389e-05	0.00162635	0.000196722	1.06451e-09	0.109783	2.40892e-09	6.74995e-05	0.000135766	0.0298994	269.111	146.301	335.41	1464.75	604.401	0.000155687	43.7718	7.02261	112.461	14.1803	52.2535	16.8936	0.00107723	0.000231195	0.0037744	28.0998	64410.5	0.000573703	66.0789	1548.86	1.77536e-07	1.51356	1662.42	1.01815e-07	0.0203637	2131.21
71	74305.4	1699.04	4.59375e-06	0.277716	239.147	980.442	0.20804	760.821	451.661	99.6624	0.000470091	5.93388e-05	0.0147514	1.24422e-06	4.96875e-07	0.0226898	1.89705e-07	0.00507017	0.00377464	9.13332e-06	0.000624861	0.00657907	0.75372	95.1014	240.207	93.9929	873.429	68.6237	182.144	58.0226	5.30675	3735.03	31.4282	61.8477	0.617338	4.11752e-08	0.541795	0.0184634	31.125	1450.72	0.000236355	32.4189	1373.97	0.0113841	0.057684	128.533	0.00327319	1.74759e-05	193.511
72	226.79	31711.4	0.00349485	0.077739	190.259	74.3346	0.335945	2612.37	56.2236	17.5965	7.5758e-06	1.49678e-06	14666.3	3.62836e-11	2.18922e-06	0.0388783	0.0064111	2.40092e-05	0.00324832	6.10934e-05	0.000171649	0.0048569	1.6598	1137.33	444.796	113772	302.615	226.59	18.1433	60.5727	25.2391	150.015	25.2119	57.5687	8.6187	5.9149e-11	2.06456e-06	0.000111032	19.9546	1116.31	5.09286e-07	17.0658	140432	5.78352e-05	1.28904	117.914	0.00219515	0.0604871	1000
73	141.528	3057.72	1.70424e-06	0.0724331	25729.7	281.169	1.02891	250.006	1267.82	46.4486	2.77016e-06	0.000204353	0.0130489	0.00129423	2.60318e-08	0.0974808	0.00163453	8.83248e-10	1.46441e-05	3.45057e-12	0.000515041	0.0182383	0.330421	3355.53	1056.45	1687.63	8154.33	574.852	213.241	44.7813	25.7388	1049.9	9.80259	64.6915	4.72534	3.79492e-06	361.004	0.00632765	12.7731	2874.52	4.51723e-05	7.51624	939.135	0.000161635	0.551346	6993.45	0.00250958	0.0438014	138529
74	18.0489	411.408	0.00070014	0.037029	20379.9	613.791	2.0978	212.291	1644.8	64.7638	0.0234679	0.0012684	0.111319	0.000358876	4.34014e-07	0.452829	1.08297e-05	0.000777651	4.95702e-05	0.00134621	0.000164883	0.00349276	0.20135	464.332	318.413	2912.62	537.784	1689.88	0.00280672	30.5763	7.58718	269.728	9.20887	49.516	5.39747	5.28584e-08	315.521	0.0279489	17.1164	703.577	0.000712428	31.281	3394.3	0.004936	0.0756591	83.5018	0.000266617	0.0241281	176.812
75	180.476	85.7761	0.00114783	0.000280177	20914.5	359.81	1.21321	249.135	127439	39.874	4.58729e-09	2.22224e-06	0.0289592	0.00075999	3.87643e-06	0.217176	0.00124101	0.0242862	0.000112814	0.00209465	6.99962e-05	0.0179448	4.20417	89.6438	24155.7	271.84	188.13	87.6941	704.474	31.5823	11.5115	2318.22	9.63754	265.49	3.47632	4.4634e-07	2.89257e-07	0.00221774	40.6563	798.162	1.48348e-06	9.60418	1000	4.88895e-06	3.11275	82.9431	0.00937688	0.010045	539.135
76	41.294	920.959	750	0.483609	127.327	8226.86	0.0662715	480.002	127.085	35.9522	0.000491553	0.00253344	67.306	0.00447314	0.00067625	0.00610512	0.00479152	4.64207e-07	9.08221e-05	0.00291999	5.00879e-07	4.02646e-06	1.68475	1450.08	1512.33	3462.19	917.56	153.149	0.000982348	39.0192	4.64312	1864.03	5.6214	241.975	8.84602	0.0013205	4.46265e-05	1.55639e-05	17.0315	750.342	5.94599e-06	25.6937	2125.6	0.000347189	1.13223	99.9579	2.99319e-05	0.0233858	1214.95
77	54.3387	1383.3	0.00147004	1.19483	595.894	22676.8	8.06128	3156	4289.17	66.9916	0.0542353	0.000196829	1.13961	5.38617e-08	1.79417e-11	0.0890409	0.00606052	1.09816e-05	0.00239698	0.00046084	2.07051e-05	0.00697696	1.36924	5117.73	252.384	507.578	120.524	2206.15	8.4444	60.6447	27.9574	7587.07	11.5731	43.5678	18.052	0.546874	6.13932e-06	0.0034174	22.7255	614.394	0.00281159	31.8107	119.256	4.29422e-05	4.24449	19.6227	0.00194815	0.00090508	37.3249
78	351.977	263.464	0.044864	0.0450376	49646.2	305.305	0.623482	73.6182	120999	27.8414	0.000977304	3.0121e-06	4.66712	5.91009e-08	2.85174e-07	0.0459844	0.000396209	0.00154574	0.00016459	6.25039e-07	0.000295616	0.0176152	3.48065e-05	2194.17	673.907	1000	182.466	825.754	533.216	35.4262	12.9147	3103.74	23.836	325.301	27.087	0.000179769	6.755e-07	0.00814715	37.0271	538.214	0.0028978	23.9842	1127.52	1.45274e-07	0.465672	595.995	4.86319e-07	0.0336078	59906.4
79	37.325	1171.11	0.000201098	0.122326	4785.5	43347	7.34236	217.559	161.588	148.084	6.26092e-05	0.000760288	0.000246132	0.000359114	0.000222814	0.0480655	0.00116556	1.23801e-05	0.133981	3.79063e-07	2.57623e-08	0.00968597	0.358025	101.843	6524.91	247.482	815.819	313.356	1.10091	37.5321	9.41707	182.485	30.2088	23.013	17.4287	0.000368234	0.00224143	2.41897e-05	50.2841	5008.26	6.14611e-06	0.298638	218.62	2.49254e-07	0.247644	531.918	0.00374715	0.0166737	365.48
80	55349.6	262.818	2.8101e-06	0.0688564	8016.65	95.0406	4.33669	88.5836	496.329	52.3805	0.0269535	4.89908e-06	14.1904	6.36433e-10	0.000901204	0.176023	8.38195e-06	8.78037e-05	0.00509585	0.0788708	0.00157408	0.000449079	1.22867	207.357	271.304	1898.67	149862	1000	6.85652e-06	18.1281	8.13669	8190.32	15.5885	293.912	4.63357	1.54346e-07	0.0285394	0.00046451	23.3187	1000	1.50519e-06	76.3598	1956.25	0.000156166	0.0413095	838.323	0.000832874	0.0634659	1431.59
81	1527.46	11038.6	1.12772e-06	0.203779	219.143	19.6519	0.421379	273.465	6350.47	84.745	0.00687698	3.16957e-07	5.42977e-06	6.36798e-05	0.00281242	0.0448932	9.50338e-06	8.7776e-05	0.00309743	2.06766e-05	6.74854e-06	8.94315e-06	0.871726	951.638	199.733	948.404	689.191	621983	0.506897	31.269	68.316	5597.25	12.0486	90.9142	7.95586	0.000397964	0.00228808	0.00107219	51.504	270608	0.00546634	29.447	789.591	0.001729	0.161498	1012.25	0.0145275	0.0504701	1292.48
82	2077.98	8051.23	4.047e-05	0.820887	151.914	13.8362	1.57132	119.978	223.819	174.048	4.27022e-05	1.88949e-05	0.0349403	3.27745e-06	2.42032e-07	0.291703	0.000412696	7.66663e-05	0.0547067	2.65851e-05	0.0095735	5.87145e-05	0.111639	94.7696	110.398	1622.56	576.086	11566.4	15.7452	12.0438	39.2416	566.866	9.76638	50.9673	32.5388	8.7218e-07	7.30894e-05	2.15662e-09	43.7988	2717.4	0.000245659	12.5518	959.44	4.73899e-06	0.0186943	66.775	5.87632e-05	0.0492883	107.082
83	87.17	159.739	2.05719e-06	0.0546254	1000	1000	0.173995	890.709	12279.7	96.8678	0.0467064	0.00953593	135.742	0.000938513	1.5226e-07	0.0926486	8.59511e-07	4.19569e-05	1.40532e-06	0.000228518	9.4329e-05	0.00026707	1.27668	9001.4	110.916	250.695	13729.9	370025	12.4119	14.7305	49.8249	1876.21	18.4432	118.473	25.1199	0.00831718	0.000245896	0.00518711	25.8327	7623.04	6.49425e-05	32.0751	3343.13	0.00418692	0.429535	1566.31	0.000123048	0.0564426	375.985
84	43.2835	9.56163	0.297606	1.12595	123634	15038.2	0.687889	132.3	440.04	82.9809	4.79025e-05	4.87958e-06	2.64199e-05	0.00191933	6.54605e-06	0.00297045	0.0369059	1.29286e-05	0.00258939	0.000131129	6.87021e-06	0.0020188	0.878784	2496.09	352.592	34358.6	637.662	75.8458	51.652	23.4994	8.88426	373.395	21.3052	770.038	10.6777	1.8321e-08	5.0854e-05	0.02012	43.5221	773.02	0.00257057	41.011	103.528	8.24135e-06	0.125932	924.103	4.25861e-06	0.0394487	114.871
85	56.4927	2320.18	7.90734e-07	0.250348	425.404	127.409	0.0951988	72.8247	224.246	36.8132	2.40971e-05	3.13243e-05	0.0393731	9.27426e-05	3.46234e-06	0.103737	0.00163504	0.00276771	3.72161e-07	0.002015	5.82521e-06	0.00162675	1.65553	1607.64	37950.1	3232.19	844.3	68.5393	451.803	24.8694	6.67247	290.932	11.3766	79.4393	8.80751	0.000958365	0.00187463	0.00911475	26.3677	1983.83	0.00274533	14.816	277.946	8.72566e-08	0.717202	400.791	0.00043262	0.0083271	134.295
86	147.355	1122.27	57.0181	0.014686	383.206	10442.7	0.0938862	819.716	89.7354	40.559	0.0175976	9.39318e-06	169.228	0.000255537	5.56484e-06	0.362224	4.09024e-05	0.00125892	0.00632542	5.87161e-06	0.000145015	0.000120017	1.36492	89.7697	621.491	418.244	1418.43	27711.6	3.25916e-05	39.7533	39.4918	291.617	10.1792	316.763	18.2034	0.000274475	0.000752836	0.00135043	54.8397	262.767	0.00204342	53.1072	15415	0.000218525	0.670549	207.225	0.00131539	1.94035e-05	1328.62
87	250.862	120.152	2.25005e-08	0.174854	63445.7	120.631	1.05347	314.874	318.833	4139.8	1.80484e-06	0.00700547	859.84	0.00309845	5.38001e-05	0.00613031	0.00902277	3.04572e-10	1.74097e-08	0.000477745	0.000319014	0.000175451	12.0112	2771.25	6975.4	567036	659.164	402.628	4.36963	19.7503	37.8255	304.256	14.0767	90.3091	10.9864	6.677e-06	5.20362e-05	3.06342e-05	16.2002	68.248	0.000548013	25.1152	712.979	0.00994366	0.396673	1336.32	0.000411061	0.0260659	1000
88	77.1922	890.131	0.000194965	0.577301	2892.9	392.574	0.276524	1484.98	1910	333.926	0.0325452	0.000112284	72.3525	0.000288033	0.000204594	0.00595947	8.3114e-05	5.92291e-10	0.0023845	0.000773317	0.00320229	0.000710067	3.11121	158.515	43.4598	2312.42	3788.67	1000	2.31564	40.7467	9.80798	168.871	8.45024	49.8577	10.4976	1.75802e-05	2.28146e-05	0.00186542	38.185	465.723	0.00120939	52.645	326.785	0.000282837	0.0643668	189.416	6.34016e-08	1.6437e-06	1485.39
89	10.3161	26182.1	0.00205513	0.0269173	968.066	110.721	1.50679	81.4372	552.269	45.8756	0.00505244	0.00024125	236.948	0.00339491	7.62034e-06	0.565497	1.00411e-06	0.0033555	0.000249679	0.00530179	5.73897e-05	7.48162e-05	0.397354	34105.9	1343.5	25090.8	422.862	1692.86	2.02227	13.4085	17.7468	1000	22.7837	342.759	15.736	0.00223479	0.000108947	0.00845059	45.8584	214427	0.000832807	1.91648	366.243	2.13855e-08	8.23177	53560.9	0.00201936	0.144571	309.097
90	239.118	293.638	0.000673645	0.135121	13547.2	272.602	1.82806	1103.23	111.937	610.118	0.006117	0.000495618	575.302	2.94513e-06	0.00737346	0.00375352	0.00235703	0.00199183	0.00504274	3.9123e-05	4.99113e-06	0.000611695	1.86579	6932.2	53.7406	157.975	1000	4242.75	0.00128334	31.6887	12.3068	2114.11	8.72705	63.913	9.10237	0.000247448	0.0193817	0.000384402	40.7182	709.902	0.000123782	21.3014	1000.77	5.23702e-05	0.194118	782.424	0.000496351	0.0250427	9977.7
91	1419.21	140.761	0.00125726	0.233276	1764.43	0.00191776	0.383188	75.2071	4552.87	171.234	0.0622966	0.00126336	17526.4	1.58771e-09	5.10565e-13	0.0411329	0.000759925	2.48873e-05	0.476251	2.38306e-06	2.95435e-13	0.000412336	7.93617e-05	27443.3	100.296	1703.46	502.657	132.241	3.61493	59.7757	0.110957	221.256	17.6018	57.5319	19.581	8.23267e-06	1.46268e-05	2.18594e-09	33.7013	27549.8	0.000592003	21.0759	1068.68	0.0042389	0.0146974	917.352	0.00326632	0.0595079	359.448
92	694.61	2238.51	0.000811623	0.17764	686.586	9.96902	0.0138156	51.9592	16760.1	74.5381	0.0048538	0.0126218	0.019388	2.87787e-07	4.32385e-06	1.14502	4.84175e-07	0.0182999	4.24237e-05	0.00259237	0.0160907	3.04836e-05	0.909997	73.2843	460.076	481880	558.393	148.619	1079.32	37.4472	0.621484	4568.91	25.0651	84.9593	12.6381	8.33044e-06	13.9531	0.000201148	53.1824	100.903	1.28325e-05	15.8353	1000	7.2749e-05	0.0244405	1000	0.000265456	0.0240372	93.0377
93	36.5267	93.2244	986.61	0.0264931	173.167	175.52	0.052643	432.062	1120.71	1373550	0.0172446	0.00120388	0.000396402	4.84546e-11	0.000372845	0.0776253	0.000183024	0.00035777	0.00125618	0.00242703	0.00691922	0.0386021	0.333161	249.19	130.998	342.977	160.613	3110.64	803.12	49.4946	6.27644	5572.35	19.5774	667.475	32.1758	0.0275626	0.000238093	3.30828e-10	18.3751	2982.38	0.000414074	33.5997	123.413	0.013059	0.254013	1000	0.000151212	0.0298316	939.243
94	80.5044	431.512	1.67702e-05	3.12686	88.1435	731.94	0.44964	174.759	10839.5	43.9562	1.33607e-09	5.39128e-07	0.0344281	0.000160055	7.77378e-05	0.127596	0.00651411	2.77206e-05	0.0218575	1.66846e-07	9.40169e-05	3.75916e-08	7.92157	1954.52	64.8701	200.451	353.661	88.9499	331.841	48.7324	9.89484	447.618	21.7626	13.9222	26.1884	9.45038e-06	9.62267e-07	0.00192138	45.6674	91.9204	2.48791e-05	5.47721	109.465	6.0859e-09	0.0779005	100.225	4.40278e-06	0.00974521	146.647
95	89.5354	1000	8.63087e-06	0.141448	269.234	391.405	0.0192234	15698	2249.93	49.3426	0.0220992	0.000206798	0.012096	3.98723e-05	4.27085e-07	0.00699078	1.1212e-05	1.08855e-06	0.000224552	0.000233801	2.24819e-05	1.70194e-07	1.06392	217.994	188.755	198.606	84085.7	1000	27.8837	28.725	0.0982191	2485.71	8.05075	73.1136	4.12287	2.85645e-05	1305.14	6.28498e-05	23.9684	96540.1	6.67285e-06	8.47138	119.434	4.40186e-05	22.4376	154.862	0.000162802	7.70203e-06	3866.11
96	36.4939	994.143	0.0042069	0.0144098	1000	111.375	0.564329	152.793	1000	53.0853	0.130033	2.68368e-06	2261.21	0.000103031	2.72131e-07	0.199846	0.000375046	4.72653e-06	0.0120751	0.000180661	1.15391e-05	5.70499e-06	1.24251	406.478	64.6716	219.524	1588.28	174.245	40.1696	42.1399	39.255	3936.31	23.9912	20.1989	24.8257	0.00134917	0.0198739	2.76375e-05	37.9511	612.743	8.11193e-06	11.5523	2807.05	0.00198362	0.860621	6164.33	0.0096526	0.0312705	230394
97	64.6284	253.48	0.0398516	0.00781375	290.844	64.4616	1.73095	102.192	97.4059	30.2012	0.0220859	0.000466909	0.00358635	6.77886e-10	1.26942e-05	0.0294396	9.67354e-05	8.03542e-06	0.00136929	1.45762e-06	1.18212e-06	2.43647e-05	0.514598	468.971	105.893	494.673	196.852	15223.1	0.211586	13.5337	1.11918	207.005	22.0087	48.1553	24.0809	4.52229e-05	0.000568222	1.04415e-05	31.7806	110.573	2.50287e-05	36.0777	30515.7	2.8584e-08	1.82633	21185.5	3.19952e-09	0.0172543	273972
98	767.344	2499.97	0.00115866	0.274658	1821.78	529.329	1.03138	135.85	393282	37.2106	0.0270802	0.000212111	50.0538	0.00661237	8.28758e-06	0.00939707	7.12436e-08	1.44991e-05	0.000105307	0.000111596	8.11917e-07	7.92187e-05	0.0274085	552.034	165.849	401.949	2183.8	968.571	61.9299	39.5607	3.7048	763.39	10.9571	1304.27	9.69567	7.13735e-11	4.97162e-05	0.0223873	30.1134	706625	0.00277475	35.6461	1613.98	7.59708e-07	27.5983	692.477	0.00387378	0.0262707	1162.82
99	289.519	2659.81	0.00268893	0.550891	63.5679	63.6826	0.00297246	205.993	12532.5	157.4	0.000379261	6.71195e-06	0.288763	1.05969e-07	0.000116752	0.0841076	9.68202e-05	0.00331408	0.00561981	2.64293e-06	4.11137e-05	2.58952e-10	0.339319	11555.5	114.586	184.676	1000	1198.52	46.032	29.4716	4.8915	2755.15	21.1417	12.7171	3.37307	0.00666798	5.73327e-05	0.0011267	30.3568	160.148	1.28436e-06	18.7367	2009.78	0.00017042	0.0631692	801.15	1.14958e-05	0.0155729	177489
100	222.825	10163.2	0.000802241	0.460099	1730.05	143.043	1.97889	389.679	1086.59	66.4829	0.00575221	0.000442837	0.14169	0.0246886	4.26805e-07	0.223343	0.00073158	3.49171e-05	9.24654e-05	4.1763e-06	8.08728e-07	0.00205511	4.88511	139.693	234.276	223631	143.308	796.006	0.259866	20.4597	13.5011	5475.99	24.9508	25.0573	6.96567	0.00021556	0.00355257	0.000280955	33.3143	11926.1	0.00184621	10.114	1797.12	0.000283784	35.9477	118.1	0.00236206	0.0292149	1000
101	139.024	184.403	0.000105918	0.0560286	297.679	7424.3	0.239894	196.205	803.246	44.4464	1.21584e-05	0.000687257	3484.55	0.00495518	6.90433e-06	0.155849	6.5979e-08	1.3112e-08	0.00456451	5.09517e-09	0.000379575	0.00718894	0.283703	92.5839	656.374	2941.3	8246.89	2356.11	627.133	50.0575	16.2725	261.336	33.8487	25.1576	8.61335	0.00043122	2.34437e-06	0.00954047	27.9526	2270.57	7.67675e-09	12.3901	79633.5	0.0112164	2.07535	72.1081	6.75398e-07	0.0273632	9117.47
102	9.48523	578.419	2.0803e-07	0.198251	323.1	345.241	0.310594	13177.8	168.516	50.4627	4.22002e-05	0.000182476	0.00128058	0.0236758	9.90419e-10	0.029599	0.000523217	0.000338873	0.00583432	7.19097e-06	0.00134498	0.000849022	0.00136288	425.911	3205.57	188.609	41717.2	848.944	24844.4	24.399	16.3285	166.572	12.165	3468.36	22.1917	9.59382e-05	280.761	0.00656876	45.9598	353.58	3.71885e-05	12.7278	7758.4	0.0026294	0.582202	60.8878	0.00019748	0.0481095	1000
103	314.338	148.446	3.82507e-10	0.0459231	118.809	1.22115	0.815848	189.647	401.334	58.2801	0.0456292	6.34533e-05	12.0221	9.2332e-07	8.91675e-07	0.222578	0.000115741	4.44848e-05	0.000655961	6.61771e-05	9.50798e-06	0.0033032	0.0283484	272.261	501.208	358.773	22115.9	110.192	153.159	33.7487	19.3051	191.671	16.3161	227.226	24.5782	2.59222e-05	1000	0.000508446	41.6031	143.026	0.0304048	9.50575	5428720	3.13154e-07	0.396701	193530	0.000464935	0.0230624	1301.09
104	99.5083	2639.78	0.000268914	0.224435	195.48	21027.9	5.09178	439.798	14562.9	97.926	0.0181886	0.000173952	41153.7	0.00771098	1.17933e-05	0.0132397	0.000163205	8.6188e-07	7.06428e-08	0.0001299	0.016726	0.00783509	0.752623	3331.49	4389.08	948.528	1000	102.466	53.6377	34.4893	34.9024	3195.29	22.5986	286.471	20.3758	5.20092e-10	1.5248e-07	0.0223738	25.4325	183.475	1.3744e-05	13.9431	1000	0.000102748	0.912243	1000	0.00145863	0.0470741	104492
105	0.275184	1000	4.48845e-08	0.0165439	19699.2	126.654	1.22417	903.957	4019.97	78.8024	0.0018314	0.0155006	0.0327478	0.000121279	0.000312651	0.0625184	0.00024384	0.000187957	0.000835188	1.309e-05	0.000160995	0.0298065	0.582718	177.975	75.3247	1000	139.827	523.396	100.02	22.2219	45.8168	295.019	36.0081	155.923	20.8352	0.000289184	2.43001e-06	0.00794645	47.9559	1987.53	4.48649e-07	27.3422	3778.74	0.0164396	1.11338	1008.1	3.48838e-09	0.0099585	237.094
106	104.051	110.433	0.00274611	0.0198946	237.163	2.01532	0.00179017	879.019	127.728	82.5063	0.00741795	6.26565e-06	1.67225e-06	2.67931e-05	1.06021e-06	0.40644	2.39858e-06	0.000255915	0.0151887	2.74963e-05	0.0195451	0.00014377	3.36422	6805.47	566.8	164.251	110.875	13108.1	260.557	47.9904	8.72188	797.277	9.47591	14.9343	8.27825	2.26296e-06	1000	5.24642e-05	47.0397	34074.5	9.53872e-05	36.5147	485.803	4.7853e-05	1.95478	6197.02	0.00025891	0.0136544	170.4
107	120.229	804.505	4.154e-07	0.00533752	128.46	21840.6	0.259913	157.02	6646.03	78.3464	0.0267267	0.00401686	2.46551	0.00900588	7.101e-10	0.0227138	7.97516e-05	0.0165772	0.000448542	1.20985e-06	1.82066e-05	0.00225227	1.49542	5301.05	198.816	14424.1	332.699	84.1324	41.3195	28.0984	18.2015	1000	7.77586	79.6106	9.44441	0.0108307	9.55845e-06	0.121073	56.838	266.38	0.00122735	48.0566	208.818	7.77602e-06	11.9116	1000	0.000628537	0.0248739	478.475
108	71.1037	408.502	7.48281e-06	0.107633	854.922	4099.88	11.6832	132.998	260.607	112.422	9.2374e-05	0.000160673	0.00583671	0.0301347	5.95145e-07	2.08122	0.000216942	0.00174898	0.0107846	1.35479e-07	0.000699865	0.000202992	0.26208	432.577	599.692	305	1000	1655.27	98.5363	58.1974	32.7956	143.454	31.1161	38.1646	11.6613	9.69666e-14	129.427	0.0166992	17.6578	176.544	0.000126479	7.29248	1395.74	1.66956e-10	31.3072	79.5397	4.55292e-06	0.0509036	931.067
109	97.9698	3729.17	0.00069891	0.0264718	15243.1	86.7029	0.41288	192.149	445.221	45.8054	3.61799e-05	4.27665e-05	90.4812	1.69125e-11	3.01799e-06	0.00319566	0.0143776	2.53371e-05	0.00961421	8.62479e-05	0.000209613	4.24641e-08	4.39511	306.348	111.115	1014.95	439.19	49.7971	1003.17	37.0416	16.5707	1889.04	16.2573	75.2492	2.88107	0.00202477	8.81812e-05	0.0244061	29.5166	1335.07	0.00695724	34.1602	179.032	4.00748e-05	3.73951	4768.63	0.000262289	0.000540431	463.232
110	88.6053	94.3649	0.0156191	1.39272	544.145	63.9884	4.59441	2202.68	1320.05	191.998	0.0232647	0.000259102	27.1252	0.000163523	1.80209e-06	0.216107	3.75212e-07	2.60697e-07	0.000811406	2.41526e-15	6.44702e-09	0.0131579	1.06484	1168.29	39.9907	297.552	3081.15	443.206	303.092	27.7856	9.05381	1000	26.8314	68.1268	35.2352	5.16931e-06	87.0533	0.00425249	47.3528	134.834	2.22049e-06	46.1239	680.001	0.000469573	0.3177	2612.41	0.00065113	0.03667	659009
111	1005.73	151.096	816.206	0.088141	221.074	275.107	0.144063	469070	504.469	1000	0.0262668	0.000619843	0.036874	1.15299e-06	1.00816e-08	0.695637	0.000691561	4.94433e-05	0.0133548	0.000439014	0.0388231	0.0049342	0.000720159	8302220	61.5498	2203.85	5077.19	43365.4	2.1775	41.4289	45.2364	1000	35.6413	144.663	18.4456	0.000564612	8.54186e-05	7.39479e-07	21.5279	981.236	5.34783e-05	44.3202	41957	8.04453e-05	31.7235	1000	0.00024313	0.0290889	212494
112	99.7564	870.412	0.00310046	0.214656	1263.51	5742.85	1.43837	296.638	67701.6	25.9621	0.0268831	5.20423e-05	0.124568	2.22782e-05	0.000153598	0.0480995	4.26577e-05	2.27501e-07	0.00179037	4.87382e-05	6.76801e-05	3.12944e-07	0.0146189	644.044	97.2228	282.228	23029.7	4497.17	0.0566301	7.91566	46.5794	241.175	16.662	137.815	10.0573	3.81999e-06	1.89377e-06	1.57531e-08	37.7457	207.511	0.000263903	13.7648	205299	4.61578e-06	6.6579	16284.2	3.04043e-07	0.0136496	236.903
113	8.22766	1000	0.0130831	0.942126	101.109	113.382	0.907688	1210.65	423.637	63.9399	4.09913e-05	5.81168e-05	51.0621	1.42118e-07	9.88233e-08	0.038118	3.2589e-06	0.0127108	0.00127358	1.83601e-08	2.2282e-06	0.00628547	4.11045	846.112	273.146	2062.48	664.575	263.021	3347.9	48.163	15.5267	6620.71	10.7164	566.411	44.2164	0.000122606	0.00907445	2.31012e-05	30.2798	279.844	5.17773e-07	53.6652	252.544	0.000272712	0.080054	119.041	6.89911e-05	0.0503391	232.757
114	155.608	433.822	750	7.09373e-05	233.607	2586.04	0.322122	924.481	21732.4	17.1203	0.0449861	0.000968564	0.17764	0.000123934	6.85188e-09	0.277803	1.86296e-08	5.55537e-10	0.0359349	7.81285e-08	0.00743933	6.50427e-06	0.279625	642.126	131.189	91.0113	727.148	743.657	0.420871	36.34	23.8415	457.105	26.9964	72.2039	5.66396	0.000494022	0.00254541	0.00504497	7.4089	156.109	0.000331594	14.214	27224	0.000397195	0.345789	604.387	1.58521e-06	8.34343e-09	32121.9
115	769.066	120.684	0.00973534	0.0148374	656.821	1201.33	0.218504	229.017	72.1292	22.7541	0.00602489	2.58166e-05	0.00357281	1.30083e-06	0.000119912	0.0146472	7.56032e-05	0.000257709	3.73616e-05	5.38442e-06	2.62217e-06	0.0384756	0.00207892	234.88	182.727	113.555	1656.08	4404.45	4.14737	38.62	4.07394	1478.23	0.828495	63.037	14.8714	1.0675e-08	0.000216407	8.03297e-06	8.3224	1216.1	4.50863e-12	28.6424	221.272	0.00285436	0.0607951	205.932	7.57411e-05	0.0509873	930.984
116	37.7937	189.184	0.000593264	0.0295048	204.818	106.417	0.346054	75.4703	570.234	159.15	0.191961	5.75411e-06	5.46493	0.0108472	4.0859e-09	0.00608966	0.000177916	0.000425951	0.177508	0.000433369	0.00194088	0.0975452	0.86609	756.211	1126.95	1000	19056.9	613.597	7.06827	25.6876	11.9976	553.737	4.92952	39645.3	21.9949	5.43907e-05	0.00132427	0.000414746	39.5523	396.854	0.00341466	37.5792	331.896	0.000402428	0.63333	152.704	2.97197e-06	0.00768235	374.402
117	35.9443	164.68	0.000269033	0.0575429	4512.23	170.567	0.937062	114.828	172.717	33.3514	0.0141954	0.00214404	57.0593	0.000164635	2.88784e-12	0.0277303	0.00014654	0.000991697	0.00459548	7.68867e-06	2.08473e-05	0.0303998	2.64371	207.297	116.368	95.5133	621.378	111.148	10.0185	27.5786	16.4942	144.714	28.0239	29.1817	9.82872	0.000310684	5.63004e-06	1.65571e-08	25.8328	1937.78	0.000131424	31.663	1179.23	1.94033e-06	0.6406	187.594	0.00807695	0.000372455	144.433
118	81.6647	339.524	79.2636	0.37119	667.719	742.434	0.0307043	332.905	213.418	75.5898	0.0325813	1.31423e-07	0.359695	1.71504e-05	0.000519336	0.00906177	0.000726793	3.63729e-05	0.10814	8.51178e-05	4.83553e-05	0.00243124	2.74277	1213.76	172.078	227.771	18493.9	1000	9.62964e-07	43.32	30.6677	1000	28.3679	178.971	6.39554	0.000371416	5.32224e-07	0.00451175	53.9292	2745.74	7.54256e-08	13.2165	956.079	1.33671e-05	0.196298	220.967	0.00575767	0.0101016	716.895
119	67.8847	796.267	7.27567e-06	0.803584	49744.1	445.244	1.17621	1063.23	793.436	39.7701	0.0577367	0.000180369	81.4101	0.000830029	8.31551e-08	0.130191	0.000267235	0.000662391	0.0120241	0.0437394	8.9372e-05	3.09822e-05	0.0440613	1000	179.12	16626.6	575.744	4084.83	8.13188e-05	57.4096	26.012	679.747	15.2595	42.9076	6.46959	1.34979e-05	1.93005e-05	0.0033288	46.1365	266.337	3.93647e-07	21.592	8433.36	0.000600551	0.404955	568.959	0.00049943	0.0176369	3263.17
120	496.19	5572.33	0.000307802	0.0156437	253.73	3.13134	0.433406	377.185	477.523	1051.91	0.0123202	3.37662e-05	12.0362	5.68212e-06	0.000181676	0.00597436	2.33028e-05	4.26547e-05	2.53352e-05	0.00982211	6.643e-06	0.000424733	0.375225	65.2111	207.964	1452.18	6340.87	103.38	78.4983	23.6434	0.0758575	2394560	14.1402	328.362	19.054	2.73303e-05	1.90716e-06	0.00464531	30.4634	15471200	0.00218197	28.131	586.635	1.75141e-07	0.102827	4817.75	3.14602e-07	0.0343434	194.58
121	2465.14	1129.31	0.000681379	0.154968	192.595	33.388	0.585755	133.555	52987.7	48.8733	0.0785373	0.000910802	48.1722	0.000434134	4.32969e-07	0.104046	1.3913e-05	0.00046847	0.00607059	6.88543e-08	8.69478e-05	0.00105569	0.00583433	48059700	113.585	19480	797.384	604057	299.266	25.2286	29.3639	1795.66	12.8585	72.5425	4.71596	5.61685e-08	0.000495124	0.0412254	11.3365	959.786	2.78957e-07	18.3759	1304.22	0.00272528	0.248668	67498.3	0.000440667	0.0848094	29335.3
122	60.7574	58308	0.0192584	0.0149448	694.329	6773.18	0.0451939	853.055	4455.24	109.427	0.074172	0.000420514	68.0727	1.60782e-08	5.59149e-12	0.036769	0.000123305	1.0083e-06	1.37583e-05	4.10303e-06	1.0139e-05	9.28959e-08	0.00132813	773.61	953.217	156.032	10562.5	10538.7	4.97436	26.4708	12.4396	4619.68	26.6483	662.899	9.73572	0.0133568	0.0148317	4.71533e-05	59.1944	308.469	1.05281e-05	34.8786	473370	0.000735363	0.137911	973.478	0.000900103	0.0705608	166.599
123	583.955	151.89	0.00112226	0.0290736	167.397	139.086	1.09143	164.138	58596.5	85.5293	0.00181647	3.58928e-06	0.00448368	8.97483e-08	1.27213e-07	0.0140223	0.00500508	1.98514e-06	0.0282841	2.88737e-06	0.0027229	0.000233725	0.708285	1009.94	1486.07	38831.8	6066.91	856.896	77.1563	50.8128	1.64455	8942.39	18.1127	2662.62	17.0366	0.000261192	1308.01	3.18414e-07	32.525	76518	5.42868e-09	9.00227	87.6847	0.00115832	1.12917	257.285	3.01371e-05	0.0205776	765.66
124	1508.36	288.691	0.000310468	0.00915514	197.719	872.874	5.90357	230.269	131.157	19.9737	6.16799e-09	0.0020861	939.382	0.000130881	8.32963e-06	0.651056	4.74185e-06	0.00144096	1.98455e-05	2.33785e-06	0.000446711	0.00227787	6.15767e-05	10909.1	221.614	258.12	974.193	143044	0.00722159	33.8997	1.81976	4022.58	14.733	68.4956	7.00049	0.00102312	5.43825e-05	0.00232254	47.6461	1000	1.60411e-05	11.5599	616.376	9.16144e-06	12.3856	19675.5	8.64052e-08	0.0282344	524.948
125	278.639	48622.8	0.029383	0.397262	9328.92	76.4485	0.657576	80.9091	148.583	64.1314	0.0195373	0.000112583	0.000570722	2.99291e-05	7.26552e-15	0.00687324	0.00823841	5.2512e-05	0.00361085	0.000109946	0.00375517	0.0469164	0.282089	267.498	8202.95	7017.17	509.613	68.592	0.000131242	28.6046	15.4004	4501.51	36.8023	36.7173	2.4543	5.1306e-08	803.497	0.00333171	14.9591	104.066	0.0022342	38.7774	296.184	5.96403e-07	7.0202	173.594	0.00163055	0.0154352	447.961
126	68.2481	628.052	7.06224e-10	0.0603531	372.154	838.976	0.286122	550.962	2990.34	99.8983	0.0075139	0.000982371	3575.28	0.0430163	7.50738e-07	0.0688751	4.04058e-06	5.82968e-05	0.00878094	1.88094e-09	8.63527e-06	2.59495e-05	0.642214	72.3262	60.6719	257.607	344.353	313.834	128.21	41.5807	9.6092	2721.69	26.5356	115.62	3.28679	0.000695876	3.27486e-05	2.3846e-10	26.5221	2448.15	4.48092e-05	28.9367	1658.48	0.00918786	45.1268	166.805	0.00208118	0.025862	8324.76
127	4.61789	1000	0.00275752	0.106914	1321.95	346.532	0.168396	409.433	380.419	56.7994	1.41532e-06	4.52109e-06	1.85496e-08	0.00695605	0.000126595	0.109799	0.000486002	0.00164951	0.0224989	0.00110049	1.62602e-06	0.000493952	0.270312	1747.47	170.808	223.67	14537.7	69.0016	8.72914	10.9934	15.0338	863.377	54.655	54.576	31.7253	0.000278284	3.54531e-06	0.0262586	32.6619	466.956	0.000146273	22.3883	357.504	0.000304861	10.508	4071.56	1.24382e-05	0.0353054	117.824
128	9.50957	654.702	0.00148072	0.0621859	397.339	6436.46	0.234589	248.408	107.044	49.2521	0.00939697	0.00746395	0.0372197	0.000242789	3.95239e-07	0.0827643	9.57788e-05	0.000246634	0.00846113	1.01429e-05	0.000304041	0.00133958	0.215267	116.953	182.216	1563.59	2203.99	1000	750	47.6845	3.94153	626.294	9.02009	34.7459	9.55431	4.52321e-05	0.0015472	1.45951e-08	59.4223	1000	0.000165596	31.8186	379.449	1.06476e-08	14.6777	176.734	0.00896064	0.0495535	5245.36
129	909.692	301.29	7.11244e-09	0.843686	68678.6	507.426	0.00133617	1000	63671.6	80.0438	0.00922543	4.53882e-07	38.1445	1.88086e-08	0.0046021	0.404767	6.3749e-05	0.000193903	0.0282058	3.01712e-06	2.11896e-08	3.25824e-07	0.0458544	9431.9	993.927	1803.76	83507.8	1973.5	0.00521116	20.9991	8.74085	9084.01	18.1526	190.34	32.4183	0.000717027	196.152	0.00932256	28.4444	1000	1.05466e-08	45.3262	1681.57	9.06386e-07	0.00185556	72.3307	0.000276592	8.14061e-06	2812.1
130	765.737	109.354	0.0294381	0.0779901	1184.2	54.6628	0.20284	346.111	274.409	32.7075	0.00056785	2.48275e-11	0.00545724	0.000412325	2.70706e-06	0.395897	0.000424634	6.3093e-08	0.0364348	4.83196e-05	0.0015344	0.000605234	1.04444	132.069	90.416	849.419	299.833	16037.2	4.9428e-05	27.3914	26.8573	3206.58	0.871584	35.3824	5.79905	2.32724e-07	0.00246072	5.91507e-07	9.22384	13245.5	0.00495617	17.0776	312.477	7.81923e-06	0.0118139	549.783	1.4829e-07	0.0262305	1370.6
131	4914.73	209.44	292.207	0.0825516	163194	57.2658	0.361544	1535.61	23308.1	75.1793	0.0303643	0.00268484	31.0334	0.000751615	0.0164174	0.0210062	3.02627e-06	5.81302e-06	0.0541504	0.000251446	6.71387e-08	0.00019508	0.221206	212.708	171.322	484.48	297156	398.021	8.19545	27.5966	35.1608	196.053	11.3526	5475.92	7.8328	1.07233e-14	1.58887e-10	0.00991988	35.6508	317.19	0.00390163	27.3675	324.346	0.000448146	0.181651	10786.4	0.0203355	0.0527198	826.173
132	80.2878	71.9502	1000	0.142674	10456400	273.52	0.68466	267.204	248.461	52.9682	0.00341076	0.00100906	96.4963	0.00153557	3.56109e-08	0.131383	1.57939e-07	3.44606e-05	0.00614748	1.72587e-05	1.23758e-05	4.46359e-07	2.07524	255.443	228.942	7838.45	594.546	210.85	0.12247	61.644	8.48025	3691.8	16.5165	19.9504	10.2277	0.00573831	1.12238e-07	0.0051611	6.0746	206.949	4.68539e-07	43.6925	222.641	0.00753607	0.0555801	257.523	1.35451e-05	0.0531593	443.968
133	404.869	263.653	0.0025835	0.37907	359.284	1168.33	0.738069	1951.99	1942.14	139.023	3.92686e-05	2.50874e-09	598.378	6.23614e-05	7.33817e-08	0.251233	0.000636617	0.000313163	0.00403347	2.07857e-06	0.00421415	0.00903894	1.40663	1028.22	335.898	121.491	4693.03	90.7524	289.057	21.9442	4.10112	1700.98	12.0457	1000	19.2766	6.76683e-06	3.50164e-08	0.000990719	38.6709	1416.01	0.00322732	10.7839	1010.54	6.41927e-05	0.242301	112.777	0.00110124	0.15707	3941.03
134	1000	319099	0.000206645	0.190182	184.534	46.9056	1.7269	115.099	4675.25	255.596	0.0375388	0.000206497	4.7107	1.73761e-05	8.60908e-05	0.0487441	0.00157629	0.00012374	0.000604145	1.00683e-07	9.01988e-05	0.000833502	3.36684	1109.34	1818.19	1461.28	27343.7	4082.37	493.015	26.9137	8.84516	153.424	11.6267	66.214	10.3444	0.000558441	0.000195516	0.0121418	52.0603	920.817	3.16928e-06	58.9034	54401.8	0.000589699	0.0514136	113.177	0.00102546	0.0277846	42566.7
135	90.3513	318.874	0.00516631	0.376656	341.393	234.878	0.978076	911.705	1.6273e-05	179.188	0.0152274	4.18707e-08	5.47064	0.0158972	1.21418e-05	0.157933	1.4723e-06	0.00453173	1.57934e-06	0.00083957	1.0793e-05	8.45764e-07	2.71636	2124.87	936.137	105.209	626.993	476.377	325.155	33.1368	3.02622	481.477	9.06672	740.67	12.2906	0.0125713	3.60406e-06	0.00090449	22.5798	210.033	8.13807e-07	46.4233	722.349	0.000327874	1.51961	362.242	0.000247336	0.0145742	196.77
136	18.4539	2844.18	0.000688432	0.178644	603.719	6584.34	0.618564	6157.27	2386.09	44.492	0.00271449	0.000663757	4.73574	2.9525e-05	0.000240641	0.327808	0.00576853	0.000113447	3.06938e-06	5.91697e-07	0.00455499	0.0275709	0.332833	2269.9	102.896	641.486	4053.38	353.6	1.35503e-07	32.3151	15.7178	1000	22.3534	94.8992	20.4396	3.39301e-06	259.193	0.0445	28.1103	1149.74	6.9682e-06	27.5155	1082.68	0.00471369	0.13714	1000	5.21045e-07	0.0485941	127679
137	24.0218	171.949	0.000147299	0.260902	118.282	7998.45	0.319896	1000	330.122	66.1542	0.0267322	0.00301082	0.000269868	0.000329634	0.000162767	0.881071	0.00203256	6.00759e-05	1.03245e-05	6.36602e-06	0.00134426	0.0261371	0.0206738	11136.1	43.7706	3524.25	748.517	682.089	1.73702e-05	18.0692	27.4005	1930.7	21.1029	148.443	3.65493	0.00155033	4.47806e-05	0.00151433	33.6929	53161.9	0.000311577	13.1896	5861.51	0.00025112	0.0056467	389.733	0.000365809	0.0189625	328.328
138	47.5802	60.9218	0.0875701	0.0167474	137.443	95.4609	0.867393	134.262	2672.29	55.3352	1.40073e-08	0.0026084	952.641	2.80041e-11	0.000691748	0.0944135	4.81968e-08	0.00341873	1.96562e-06	0.00877364	0.000150121	0.00020309	0.02976	72959.8	206.857	121.82	533.641	374.599	0.021935	46.8045	8.84474	977.843	12.1775	261.983	8.3967	0.000130823	0.000353757	0.00441497	41.2039	4459.24	0.000993708	25.2611	27555.3	0.000126969	0.023135	290.296	3.37402e-06	0.000845595	139.389
139	381.469	556.234	0.000213271	4.49684	4543.6	184.44	1.55966	136.114	178.344	1487.58	0.0177964	1.00352e-06	2.36099	2.82205e-09	3.22484e-09	0.231501	0.0528469	0.00411159	0.000136262	4.82814e-06	0.0040345	0.000671492	0.390074	1871.08	271.575	325.547	661.197	218.418	115.481	27.4736	29.1342	234.348	25.0713	462.661	5.08943	5.47226e-05	9.09721e-06	0.0127556	41.3002	237913	5.27733e-05	33.2195	4269.11	0.000530027	52.5903	127.014	0.00632842	0.110702	1276.48
140	604.385	1061.88	750	0.0218643	355.649	1.2588	4.38701	116.655	1499.67	66.7233	0.00289111	0.000159099	7323	0.000171437	2.35276e-10	0.0490542	0.0118084	6.28532e-07	0.000187145	2.96573e-06	0.000402426	1.35633e-07	2.56223	20304.1	445.873	1000	8610.35	6474.84	6.63929	27.0599	4.7292	5132.12	26.9172	1101.7	36.3897	0.00622759	0.000134314	3.88546e-06	35.346	398.528	9.30049e-08	32.7736	296.623	7.49794e-05	1.33074	3418.36	1.66619e-05	0.075452	106.091
141	72.0312	721.95	0.00545752	0.276014	88.2298	74.0628	3.10448	448.745	1723280	94.5755	0.000211728	0.000488628	0.000133989	2.3496e-05	2.97735e-06	1.67231	1.37009e-05	5.45998e-07	1.2548e-08	2.37122e-08	0.0237358	2.59286e-05	0.52847	657.323	182.015	273.656	1878.2	3307.42	88.1473	24.9349	9.87711	5338.45	40.4067	169.08	8.89487	0.00489895	0.000207619	4.12812e-06	19.5073	1000	0.000730118	34.0698	798.417	1.23832e-07	64.8835	431.448	0.000299706	0.172976	123.004
142	98.1731	173.823	0.00546098	0.157764	296.234	1000	0.855921	667.514	121.998	148.498	0.0458343	1.57094e-10	405.964	5.64502e-05	3.63541e-07	0.0080279	0.000100929	0.000391621	0.0114766	1.15323e-06	0.00616725	0.00524966	1.11632	560.213	23.0502	115.549	679.56	142.676	0.569584	24.8587	43.6805	1000	10.9319	172.203	17.8472	0.000146429	1.38755e-06	0.000686526	34.6763	141.966	1.26954e-05	10.6224	1558.98	0.00076718	45.9875	125.24	0.0021824	3.8774e-06	158.481
143	120.688	4297.52	1.63167e-06	0.304083	240.604	273.868	0.143113	108.741	173.15	111.487	3.277e-06	0.000187974	2.3936	0.000267378	0.000197837	0.107224	0.00528254	0.000575408	0.000380844	1.71248e-08	0.00152383	3.96874e-07	1.11666	156518	49.9329	88.846	569	844.565	0.000188018	27.7048	40.8513	190.464	26.7612	41.0353	31.9918	0.00333711	775.035	0.0081179	56.6041	2681.22	0.000598173	21.2163	168.216	2.02648e-07	16.2703	337.225	2.52032e-05	0.00240623	105.986
144	234.347	9337.37	0.0111296	0.256426	1000	859.444	0.249454	194.733	971.525	48.2445	0.00357106	0.00434206	195.9	2.29781e-05	6.30349e-07	0.0232938	2.87594e-05	0.000436409	0.00995186	0.00699512	0.000335984	0.00215826	0.357607	107.824	14.1534	25135.1	771.024	864419	0.154352	23.4415	13.4886	278.887	37.2936	201.226	30.1297	1.5858e-07	1.18133e-05	8.16613e-07	12.0593	402.554	8.20179e-06	31.1978	5229.51	6.90377e-06	0.701795	43.5506	0.000660885	0.00582504	186.039
145	154.481	768.158	0.0005747	0.428148	32650.2	820.582	0.462323	1811.91	1674.29	162.172	0.00106781	5.47751e-05	0.078962	4.13003e-05	4.04761e-06	0.638098	8.6243e-07	8.73866e-06	0.00530494	3.63241e-05	0.000195428	7.26468e-09	0.132087	1716.09	102.314	424.817	198.467	440.538	0.000231265	43.3993	41.3008	1000	1.38511	416.496	5.29835	0.00132114	5.56188e-05	0.00746975	35.7616	93.3854	0.00766582	20.218	780.246	0.000378519	0.0269456	185.5	8.97647e-05	3.39905e-05	109.402
146	129.384	1000	0.0353835	0.123337	474.988	514.581	0.723223	111.301	1516.92	40750.5	0.0256701	6.83063e-05	15.1386	2.25363e-06	3.63863e-05	0.0863935	0.000357273	0.00199221	0.012771	7.70966e-07	2.86517e-08	0.000779295	0.000144394	399.283	63.0223	1178.16	612.053	626.084	0.00929408	11.2698	40.514	574.792	29.3219	185.47	6.23366	1.80024e-05	2.2577e-07	5.86463e-05	24.3265	172.832	1.0507e-09	34.8782	5772.04	3.28955e-06	0.0391468	135.64	0.00372825	0.00507653	2130.87
147	21.7487	370.285	1.24945e-05	0.142249	1000	1710.5	0.270373	17348.4	89.9878	225.017	0.00220138	0.00242402	31.1091	0.000139733	4.05398e-09	0.000246277	6.31045e-06	0.00101895	0.000182862	1.932e-09	1.14868e-06	0.0445203	5.0997	1543.48	452.714	315.25	189.239	128.791	52.7611	34.4495	13.5573	724.836	5.67772	25.9983	6.8226	0.000517373	0.00142478	0.0295975	44.2107	2429.34	0.0312114	1.29038	32280.1	4.58048e-08	0.0872008	375.718	0.000806252	0.0448433	148.772
148	551.907	4406.15	4.37734e-05	0.0717027	846.574	138.404	0.0863445	226.022	2188.86	173.41	0.0360825	3.47586e-06	116.807	0.000550222	1.93234e-07	0.0204901	0.00627226	3.59752e-05	0.00023176	1.26203e-07	3.85555e-06	0.0149983	0.131398	22860.2	56.3325	836.042	2050.11	427.824	1.37476	34.886	18.6438	241.817	11.8344	7.58979	6.14654	0.0676649	1.05827e-05	0.036111	23.1767	3118.5	5.58734e-09	3.1023	108.971	6.67456e-08	1.91389	132.829	9.93454e-08	0.0248379	3293.02
149	64.9044	10182.9	9.29939e-05	0.0134107	1000	12733.9	2.36789	137.738	4017.32	48.0941	6.08182e-11	0.000651736	0.0319295	4.31688e-06	2.89189e-07	0.0880872	0.0108689	0.000560416	0.040142	3.18951e-05	0.00485167	0.00519014	2.07794	195.935	612.932	173.07	4397.27	2162.11	3.13737e-05	44.1419	56.3167	1489.39	18.3769	139.604	12.5189	1.34478e-05	0.0174396	0.0497042	63.5127	1327.99	0.00115459	40.4768	479.761	0.000111879	0.236557	1000	1.06299e-07	0.0477011	115.713
150	1109.59	484.847	242.969	0.0826039	231369	848.812	1.85006	171.031	671.728	97.8194	0.00753756	0.0020918	327.732	1.78744e-06	3.92506e-07	0.0134234	0.000574501	0.0123206	0.00123907	0.00516858	4.33253e-07	2.10498e-07	0.467747	71409.6	161.445	391.846	924.127	689.161	32.389	10.6934	42.4388	10657	9.59357	0.542988	7.669	0.000385918	0.00600065	1.59104e-10	40.8388	441.461	2.20379e-05	43.1924	2626.95	6.62949e-06	0.00513862	36.3941	1.34363e-06	4.6099e-11	814.268
151	424.024	335.251	0.000375027	0.0988048	316.09	5276.19	1.51784	78.7736	120813	46.5592	0.000186616	0.000957668	0.293219	3.17592e-05	5.9646e-07	2.23291	0.000164967	2.30066e-05	0.000983773	2.90786e-06	3.79551e-08	4.6816e-07	0.777647	99731.3	18.4498	108840	1559.41	3516.61	0.00590124	18.2392	3.23056	1400.52	21.7894	129.119	22.9726	0.0114007	0.00109423	3.48298e-07	21.8829	393.725	8.97438e-06	2.84046	418.079	5.17243e-05	0.710685	341.763	0.000566633	0.0684884	1000
152	264.241	4987.35	750	0.0646812	49474.6	789.446	0.0637623	1000	69.6696	73.7543	0.0107511	7.54941e-05	0.000888092	0.000479843	2.47791e-11	0.12746	0.000661061	0.00640725	5.63231e-07	0.00292893	0.000572372	0.0155017	0.0146725	490.277	148.592	1000	1725.97	351.285	246.406	28.4308	8.68362	164.287	46.7258	1868.17	13.4657	3.69243e-06	0.00141698	0.000199168	24.0897	293.36	2.34857e-06	54.266	653.816	6.9473e-08	0.0470961	255996	0.00167986	0.117503	168.762
153	127.616	149.904	0.00108266	0.758177	183.311	13.3188	1.05422	126.51	204.523	97.8995	5.53476e-06	1.01565e-05	0.0556394	1.56279e-06	9.19018e-07	0.0975345	5.72012e-07	0.000301984	0.002581	0.00118383	3.78266e-05	0.0516208	1.23979	2218.89	1523.18	1000	672.871	205.488	120.493	50.2056	20.0627	106523	26.9177	58.2382	4.2222	0.0004221	1000	0.000392427	46.0446	1000	0.00267657	6.24025	2053.92	0.00244624	0.032146	37496.6	7.22072e-08	0.0730433	42273.8
154	2273.53	8080.95	0.0164892	0.014238	613.844	356.85	1.06848	159.285	1329.69	54.2502	0.153167	0.000269321	0.00673978	1.64135e-05	0.000337712	0.224194	0.000162477	2.07636e-06	0.0162519	6.31316e-06	0.00270472	0.00790528	0.81228	96.9885	86.0027	1595.91	6684.45	892.43	5.57345	46.4873	11.3452	161.154	10.2768	40.7697	22.5459	0.00568615	1.05582e-08	0.0112751	36.4414	184.716	0.000453489	18.0088	10115.8	0.000648768	8.66283	415.499	6.35496e-05	0.00213444	702.878
155	11.7696	718.325	0.0349698	1.22427	83.9151	606.819	0.533291	336.452	649.742	93.883	0.000105635	4.41602e-10	252.124	7.30311e-07	2.14423e-07	0.000596707	6.47502e-06	0.00349401	3.08144e-14	5.25419e-06	4.511e-06	0.0146131	1.57469	172.5	117.472	1564.61	718.822	76.8686	83.1883	52.5604	0.0536299	3288.81	9.28805	73.9657	21.1985	2.97216e-08	0.0353886	0.00122697	49.6069	525.611	0.00324836	1.11478	127.905	0.000971036	0.365841	32.4758	0.000142961	0.0664686	82.8144
156	108.496	1306.62	0.0109155	0.000304267	3059.28	278.96	0.549502	127.828	6983.88	69.9184	2.02397e-05	0.000252285	14.8849	1.71082e-06	6.1843e-09	0.0838487	2.90903e-06	0.000163463	0.000395559	0.000522402	0.000167311	3.99189e-06	2.10902	710.203	514.066	341.286	779.732	261.526	3.0651	57.683	0.466835	488.386	28.3845	1512.28	6.50247	0.0164051	2.59576e-08	0.0091542	45.8628	617.266	0.0103612	26.883	225.394	0.000376627	6.9817	2037.27	1.91715e-05	0.0542324	278.826
157	97.4443	1390.77	0.000275823	0.0252065	913.613	31173.8	0.398983	179.483	1814.06	246.43	0.00428015	0.00187265	1.85519e-05	0.000919136	9.44353e-08	0.204007	0.00217137	0.000454026	0.00857697	2.30661e-06	0.0051711	0.00431446	0.061777	102.373	48696	923.599	7989.05	429.649	8585.08	24.3886	26.4425	920.794	2.01538	121.053	11.5071	0.00139305	151.205	0.0095724	17.8412	277.911	1.48815e-07	51.8761	10244.8	3.64678e-07	31.7069	388.205	0.00432734	0.0418935	3087.34
158	87.2957	373.717	66470	0.0812967	1000	638.199	0.479456	1234.48	6228.91	48.9967	0.0271365	2.14564e-05	265.312	0.00531029	3.15429e-06	0.0170502	0.000159942	0.00551067	1.57028e-06	2.35505e-07	1.93627e-07	3.23187e-05	1.69672	42.7844	162.132	477266	934.276	267798	146.45	48.8731	33.9507	269.547	32.2534	258.148	19.7202	0.00117213	3.74215e-08	2.81011e-09	34.7043	1000	4.56427e-05	9.53871	5598.34	3.06139e-06	0.42099	196.664	0.000130156	0.0237145	199.343
159	8088.27	10324	24795	0.151866	455.742	1.63363	0.546026	435.185	9069.27	65.2161	0.00221924	0.000232683	7.31897e-10	0.000102985	3.9764e-07	0.0776891	0.000915913	5.6645e-05	0.000147289	3.51837e-07	3.03716e-06	0.0016553	2.76273	1648750	177.035	805.027	333.635	1000	0.000283556	31.7823	24.8336	846.641	10.6371	149.036	2.95352	2.12175e-06	5.05469e-05	0.00092422	34.8757	12428.2	6.89243e-06	30.7802	148.829	0.00909874	16.03	10431.4	0.024383	0.0164243	416.427
160	377.06	306.102	0.00166597	0.000723092	722.842	114.174	0.118181	185.578	917.2	454.888	0.0496751	2.97567e-05	20.3252	1.70925e-10	1.12261e-05	0.259369	0.00102061	6.57317e-05	3.49758e-05	0.0017701	3.85248e-08	0.00630407	0.041319	12187.8	631.051	200.355	6570.9	111.227	20.4875	20.4469	14.6097	191.281	31.1624	38.1839	12.1966	0.00213588	8.81596e-06	0.0158845	17.5464	52.2327	2.17152e-05	41.293	660.686	2.74976e-06	0.673166	1000	5.39252e-06	1.24461e-05	1183.73
161	268.895	27123.1	3.27444e-05	0.281227	302.211	70.9469	2.6174	301.242	293.77	39.0978	0.00392242	0.00999771	0.00636332	0.0208017	0.000133779	0.264825	4.3496e-09	4.16197e-06	0.000350654	6.33592e-05	3.43021e-09	0.000269783	0.710444	687.503	38.0518	1771.32	53270.7	340.354	0.751055	25.2282	19.5623	259.098	42.6832	35.2636	15.2014	7.63604e-05	157.782	0.00311744	9.323	364.392	6.73457e-07	23.877	23028.4	1.55336e-06	0.168001	96.3434	1.04963e-05	0.0360017	2924.69
162	18.5261	15037	0.002024	0.0424129	8362.49	24.6137	0.568977	1139.62	6351.69	243.995	1.83857e-06	1.19496e-05	1000	0.00147844	2.31292e-05	0.0345884	0.0154379	0.000342349	0.00100154	0.000718975	2.52812e-07	0.00564873	2.84653	811.933	276.633	457.072	161.785	18119.7	1.10818	33.462	42.3204	3534.78	29.4761	71.1684	4.23676	0.0100294	0.000240886	0.00934801	47.1027	450.275	0.00127035	4.96544	6339.4	7.52126e-07	31.6937	113562	0.00403779	0.00979318	253.393
163	372.719	994.316	1666.84	0.123177	1385.94	2135.16	0.0280554	52.1087	392.206	2306.14	0.0248951	1.19485e-08	86.3281	0.00176989	0.000255145	0.0797104	0.00122408	6.75398e-06	9.25739e-05	0.000253243	0.00393827	0.000284377	1.06078	237.404	282.883	775.445	2444.84	1000	291.03	19.471	12.1682	133.149	22.3855	170.201	7.00089	1.06793e-05	6.11933e-05	6.26788e-09	50.9891	783.543	1.16623e-09	25.9594	2595.96	0.000236417	0.214905	128.066	6.18584e-07	0.0117277	148.445
164	973.161	454.496	1.08911e-08	0.0118711	173.613	254.982	1.04535	305.774	2607.66	334.849	0.0929337	1.52727e-05	0.0192736	0.0109829	1.51644e-06	0.0387288	2.77426e-05	1.19757e-05	0.0422974	0.00101188	1.2522e-05	2.33933e-06	1.76252	128.359	82.333	57819	575742	1469.68	10.4201	55.3034	22.1657	765.083	17.7489	8456.52	10.0248	0.0156877	0.000108709	1.85813e-07	32.5196	83.1757	0.000984743	19.7831	1000	6.89326e-05	0.00537598	160.9	4.40425e-07	0.0233065	125.799
165	90.0898	316.998	5.5605e-08	0.0236962	32020.2	4501.48	1.05919	773.404	21959.6	14.8407	0.0588163	0.00181488	0.000707501	3.2418e-05	1.18204e-10	0.180171	2.04797e-05	4.27451e-05	2.48832e-06	4.07311e-06	1.0993e-05	6.87372e-05	5.54133	199.941	133.699	1000	704.436	119.945	4.00818	15.1482	62.1743	665.074	21.1895	2.94041	11.6627	0.00411031	1.95768e-05	0.00473141	33.3647	590.84	1.36391e-05	14.8359	304.788	3.10778e-05	0.156426	852.487	0.0264872	0.0185001	3462.58
166	209.347	74.666	357.395	0.0184981	125.75	5030.57	3.15351	175.944	265.942	80.3738	0.0285483	2.81362e-05	0.00357818	0.00245598	7.62986e-08	0.0098808	0.000818496	0.00204263	0.0039343	7.99557e-05	0.00170437	4.65013e-05	0.288874	16688.2	215.414	166.927	2346.54	10293.9	1699.38	58.3535	17.7601	2925.81	21.6038	1417.84	6.49671	0.00047702	588.478	3.98742e-05	38.845	2056.24	0.00027167	11.1817	7680.91	3.18126e-05	0.0431717	75.0282	0.00787341	2.13081e-07	527741
167	86.0346	232.839	7740.49	0.805322	1706.01	14446	0.048848	1191.56	322.019	292.006	0.00910874	0.0272321	3.49906	2.62278e-05	9.38014e-06	0.0429457	2.80032e-06	1.04827e-09	0.000172595	0.000570783	0.00033533	0.0289224	0.250465	210.95	109.019	863.019	7005.9	714.396	1.58038e-05	56.0661	16.9146	598.729	42.6471	26.8595	7.25002	0.000633924	19908.7	9.09642e-07	40.916	97.9705	0.000260195	20.7466	8494.61	3.00844e-08	32.3237	234.965	0.00211289	0.0458964	283.577
168	11158.5	602.119	0.0037161	0.225592	36473.2	147.526	4.71144	158861	106.746	222.009	0.0046629	0.00392005	46.5721	4.07299e-08	0.000534327	0.0179446	0.000123534	0.00540943	4.11685e-05	0.000696958	9.32079e-06	0.00173625	0.156541	278.29	95.6903	957.944	100.635	95.8611	44.3428	41.7865	13.8253	7005.44	29.076	79.4067	12.171	0.18773	0.000625672	2.81571e-07	36.6321	428.575	9.21585e-05	9.33168	5235.24	1.7807e-05	0.401991	182.941	1.45967e-08	0.0365744	199.691
169	268.659	871.976	0.0364458	0.145199	18300.7	269.449	1.06519	24.6704	4715.36	72.1179	2.95815e-08	3.54925e-06	156.21	0.00134315	2.81674e-06	0.0452379	1.4557e-06	0.000133409	0.0166147	0.00258388	0.00805096	0.00010162	0.077986	2501.13	1000	1000	194.262	3750.47	1.03887e-07	15.585	62.5722	314106	7.74438	71.0154	5.89447	0.000429322	3.89052e-07	0.00640166	7.5139	2065.78	0.000506757	17.3192	3515.36	0.0175518	0.137876	2185.21	2.37304e-08	0.0572098	20394.4
170	638.359	4077.7	0.000272917	0.6823	443.765	256.019	0.632299	23273.1	72.3459	313.515	0.0751245	0.00106086	894.572	0.000912789	3.14454e-13	0.490836	0.00067708	0.000425645	0.000304413	0.00257674	0.000110812	0.00661069	0.0008582	199.713	151.619	697.194	225.435	687.251	10771.7	38.7638	22.2855	200.614	12.3305	252.589	6.45685	4.19556e-05	1.05901e-06	0.000112694	24.9182	692.334	2.30115e-08	28.7598	638.408	7.22399e-06	0.883729	0.183491	3.01601e-05	0.00616081	688516
171	47.9949	4136.74	0.00146432	0.0498171	841.286	118.101	3.21033	133.411	944.832	55.3659	0.0163442	0.00176209	0.295664	1.49693e-06	6.47332e-06	0.00436987	5.28797e-06	1.85334e-07	0.00430359	0.000137742	0.00203845	0.000664876	1.04101	13106.5	111.99	802.09	155.334	6649.04	0.00605927	36.4152	11.8219	11871.2	32.1445	32.5686	3.76657	1.74016e-07	0.0187381	0.0306004	20.641	595.287	8.93035e-05	23.4223	20264.2	1.51155e-05	17.4481	387.823	0.000587955	0.0431222	1434.32
172	186.741	275.66	0.00785145	0.33253	133.812	800.943	0.787379	846.795	509.456	41.8557	0.00148016	0.000226728	0.0536277	9.39091e-05	1.56871e-05	0.0173596	8.47129e-05	2.16274e-05	0.00324373	0.000409723	0.000500323	0.00939402	0.344633	1000	146.141	1127.08	1993.45	48.534	6.74395e-06	39.2485	2.06951	118448	22.433	1313.19	5.8081	3.2685e-07	1599.61	1.61131e-08	59.2679	872.422	0.00447446	15.3658	37370.6	4.57549e-05	0.127106	4624.62	0.0117417	0.0274551	570.419
173	205.875	9660.27	0.00083317	0.197808	23261.7	35.5788	12.3205	274.492	416.207	76.7385	0.000778565	0.000197967	553.556	4.31542e-06	2.20537e-05	0.0264057	1.16815e-06	2.75429e-05	2.64497e-08	0.000194133	0.00784431	0.0471666	0.0628334	94.252	438.885	248.74	90.7607	28798.3	842.444	33.2415	5.56553	184.942	9.764	109.748	13.0688	0.000286411	0.00500246	4.21304e-10	30.3322	7098.01	0.0164643	40.4034	568.724	0.000557317	0.0847724	358.088	0.0024706	0.00663801	270.796
174	44.3335	1427.14	4.31766e-05	0.00340361	2753	494.619	0.258868	3914.17	328.173	102.434	0.0473144	0.000154841	34.9671	2.04736e-05	6.38409e-08	0.072527	5.06899e-05	2.59186e-08	0.017741	0.00133476	0.00259285	0.00105204	0.0175766	595.839	39.8655	205.879	7794.77	31.6652	0.903275	51.1888	5.38042	872.515	13.8391	15.2659	25.1123	0.00622709	0.000722511	3.0451e-09	2.07819	1000	0.00691289	35.5689	1018.52	0.00106063	0.454811	79.6573	0.00203894	0.0166594	117.541
175	64.9805	658.579	0.0027279	0.0441599	526.636	77.0743	1.41307	13785.7	59465.6	74.233	1.89987e-08	1.15395e-05	0.000169781	9.72012e-10	1.71307e-08	0.0117921	0.00187786	1.39372e-05	9.14068e-05	0.00292309	0.00013396	0.00108086	0.370391	185.19	526.781	203.564	322.177	1273.71	428.596	56.9205	9.79682	14250	11.0039	27.1183	13.1837	9.05763e-07	0.0132737	0.000694393	31.8868	201.813	2.719e-07	24.7115	329.937	1.09238e-05	2.25664	2217.92	0.00168856	0.00375218	1000
176	64.0858	2251.12	0.000116572	1.00017	611.314	1197.37	1.48799	81.117	56553.2	57.5049	2.00658e-06	5.37851e-08	8.37484e-09	2.32594e-07	1.3203e-07	0.0279413	1.75404e-05	0.000262187	0.00066998	0.0187745	4.48143e-06	0.0026758	0.355237	6027.56	300.113	304.338	798.343	11420.7	447.266	40.613	26.7969	988.014	20.397	11.8843	3.56994	4.40523e-07	7.16093e-05	0.00958619	9.95391	141.654	2.64427e-09	48.9963	5499.89	0.00421084	17.6018	297943	0.000272236	0.000122793	520.215
177	110.91	912.309	1.97025e-06	0.344388	72008.8	9.23927	1.61086	127.774	325.383	108.824	0.000455187	0.000127532	0.0253373	1.82574e-05	5.50843e-05	0.2017	7.61394e-06	0.000485473	0.013815	0.00014835	2.82388e-08	0.000220966	1.88722	2096.32	4996.35	3871.29	964.834	325.682	0.0028669	40.0816	7.38717	239.446	0.841765	63.6393	10.5481	4.57431e-08	1018.06	0.00100702	34.1538	14641.2	7.12383e-07	16.3094	2741.85	9.48912e-06	26.0445	16697.1	2.59148e-05	0.0507178	512.89
178	221.212	1419.78	5.59528e-05	0.00914862	212.423	450.472	0.781323	1000	503.1	39.5634	5.58103e-07	0.00490761	0.151634	0.000734832	1.07917e-07	0.00707896	3.45008e-08	0.00328043	9.39629e-05	0.000150096	1.33745e-05	0.00255033	1.79372	220.313	607.026	93.1756	8275.7	31.5766	0.0128053	34.7196	70.7688	808.875	16.5068	1831.47	15.7272	0.0113105	0.000257459	0.00882419	18.4921	1178.43	9.06894e-07	10.5217	1485.38	0.000422618	0.0735842	982.204	1.11074e-05	0.00641903	5766.6
179	11.7149	453376	2.57794e-06	0.0334983	1000	245.212	0.238385	210.567	258.16	42.8947	0.0306963	0.000288815	3257.01	0.000104128	0.000102966	0.008231	0.00139763	0.00151165	7.96728e-06	3.53221e-07	9.67091e-05	0.0170035	0.844652	9350.52	72.8784	685.389	90.3219	860.204	0.00612709	25.5009	36.2484	7852.11	5.81114	117.519	10.0014	1.9433e-08	216.731	0.00225737	38.3343	68.6532	0.00148481	5.62995	326.255	4.88887e-07	0.448491	97.0905	0.000746866	0.00782575	413.348
180	131.825	192.707	1000	0.106043	151.977	288.417	0.806971	963.787	388.806	1000	0.0235208	8.95255e-05	774.08	1.36085e-05	3.55872e-05	0.125979	4.12204e-05	0.00395049	0.00188046	0.000219051	1.43188e-05	0.000746586	3.88034	226.968	344.335	352.58	12326.6	436.017	61.1339	40.4476	42.4259	347.786	21.2807	41.6976	9.9588	7.28314e-06	0.0347483	0.00126666	1183.54	117032	1.50044e-05	14.7938	104.784	0.000119574	7.39102	990.13	0.00162898	0.030197	1000
181	16.5844	2363.62	196.925	0.0588478	580.077	201.229	0.452494	346.953	23.5075	38.0828	0.0369562	2.42569e-05	0.424591	0.00040789	1.99405e-08	0.0855119	4.67733e-06	0.0009648	0.000406566	2.07572e-05	0.00718561	0.0307994	0.25261	21513.6	316.182	7084.28	155.256	1399.02	6.66775	35.7356	13.0884	1000	49.2591	641.447	10.2132	1.48909e-07	0.0065554	0.00135534	29.1543	334.398	0.000101609	32.3704	3487.25	2.52935e-05	0.0267294	171.587	0.000545706	0.142517	4012.5
182	232.078	10006.8	0.0248963	0.0374921	1000	294.725	0.518758	125.328	171.834	1302900	0.000332309	0.000667665	106971	4.17725e-05	0.0031385	0.0943958	8.65132e-05	0.000144928	0.000447976	1.61939e-05	3.93459e-05	0.000225912	1.13122	831.467	454.056	8125.94	1000	69.4703	1.74701e-05	26.7499	18.111	452.952	8.95555	130.25	12.7064	4.06648e-09	0.000275618	0.000989781	21.3508	4878.85	2.56038e-07	49.9546	371.667	0.000159645	0.00108308	515.177	0.00127115	0.00138522	709.26
183	249.877	520.876	0.00046306	0.107469	96.1727	53.6363	1.78202	351.621	506.76	58.3635	0.00765626	0.0105135	1134.62	1.03792e-07	6.14356e-09	0.0127223	0.000106909	5.8568e-05	0.00426295	0.00222713	0.017364	2.45272e-06	4.41076	149.763	711.678	135.913	186.514	1000	750	45.3887	30.339	574.49	5.74978	22.3727	9.99838	0.0013837	2.46084e-07	0.0014666	54.3818	97.6103	1.13201e-06	35.3549	241.386	0.00884518	0.151171	941.85	0.000191532	0.00554254	379.614
184	262.291	1092.72	1.53118e-05	0.239923	229.724	175.053	2.50822e-05	75.9844	419.251	48.3286	0.0380202	4.51462e-05	47.0825	2.42934e-05	1.60824e-10	0.118993	6.12554e-05	0.000140323	4.41937e-06	0.00808121	4.04569e-05	0.00245096	0.11955	637.281	6830.5	114.542	2952.4	37240	750.007	49.4539	49.0609	362.344	28.0329	189.707	11.0157	0.00458429	0.00608309	4.32767e-07	35.8577	119.67	1.89546e-08	15.7464	1321.12	5.44567e-08	0.674349	695.256	0.00113161	0.03613	79.3312
185	17914.2	454.805	4.08602e-06	0.0865211	115.217	1000	0.391524	307.487	101.3	165.222	1.82761e-05	0.000862735	5.86333	0.00750614	6.61927e-05	0.00531971	5.22999e-09	0.00100235	3.95703e-07	0.0129163	2.46084e-11	0.0146294	0.104695	22.537	189.392	7301.14	263.118	2073.08	3.1157	18.8142	7.18583	840791	10.0369	54.0146	22.4763	0.012881	8.6633e-09	0.00272188	24.2741	522.343	1.437e-08	5.02896	178.246	3.86747e-05	5.87237	72.3182	1.1859e-07	0.0170714	388.104
186	40.9221	59.9827	0.000737627	0.0120859	1027530	277.693	0.406917	125.417	59405.5	94.8352	0.00186465	4.45602e-08	2.6958	0.000591909	0.000207289	0.0166005	0.00561896	0.000175923	0.000135514	1.04471e-05	0.00555602	0.000685564	0.253307	441.729	1000	281.513	224.685	5495.72	146658	23.2483	4.05733	591.901	24.2178	40.458	22.637	0.00518632	1.22972e-05	0.00261675	0.414492	1000	1.7652e-10	4.86046	1447.91	0.000622005	0.417767	3662.14	3.31007e-06	0.0225939	2045.03
187	137.236	4046.68	0.00164155	0.33658	3100.17	1000	0.842282	277.255	123.383	60.7557	0.0207678	3.43658e-09	64.7254	1.46125e-08	8.93505e-08	0.0215837	4.60138e-07	0.000737821	5.17569e-05	1.98065e-06	0.000555683	0.00390568	0.133943	729.682	148.889	4393.8	617.469	178.317	0.00202876	22.2171	2.38059	10884.8	1.04443	51.5626	10.9493	0.000531556	0.00217049	0.00166125	44.5073	102801	1.07211e-07	28.6696	952.828	0.000165179	0.315293	10430.9	1.17741e-05	0.0267142	981.976
188	92.8212	164.9	3.1601e-05	0.0132787	7545.7	2.90612	1.06982	16929.6	30.6789	137.037	0.000305753	3.05708e-08	0.225024	0.0324741	2.00704e-06	0.00400403	0.02581	2.61205e-06	0.00255472	2.08742e-06	4.30025e-07	0.000328377	0.0871052	315.451	3388.29	358.946	1000	2344.97	1423.83	32.2789	4.94364	1000	41.4468	198.674	7.3639	0.000210825	0.000605898	0.0170473	27.1219	229.362	0.000100451	11.5466	2216.93	2.35846e-08	0.0362482	6002.27	0.000623338	0.0258094	216.903
189	190.773	1931.11	1.65713e-06	0.722628	54003.7	110.838	0.621115	173.83	542.112	281.791	3.21083e-06	3.67858e-07	0.880964	4.79576e-08	1.01063e-06	0.0294407	2.58301e-06	0.00946355	0.00644842	1.02161e-05	0.00836801	0.000344731	1.67405	127.914	848.289	735.613	2377.6	95.3264	0.0353306	21.4925	28.184	191.192	1.35336	13.602	11.9099	6.82686e-05	3.22103e-05	0.00424362	49.3989	349.934	0.000638431	7.03177	57217.9	4.2665e-07	0.00214369	75.7614	1.09678e-06	0.0253393	185.352
190	3416.91	80.9885	0.00437108	0.256972	2545.92	3584.19	1.26083	3211.68	11971.5	24.2823	0.0126941	0.000308619	2265.73	0.000568313	1.69684e-06	0.0327734	0.014141	2.33819e-07	0.00670836	5.90114e-06	0.000383225	0.0143217	1.93775	1648.82	82.2789	1000	1000	53.8864	6.92672e-08	34.3806	8.26097	1000	15.9932	29.5909	30.8145	8.051e-05	0.0292337	0.000190919	29.0597	115.083	6.75176e-06	7.28927	1000	9.34258e-05	0.623504	429.232	0.00902565	0.0648857	8323.16
191	62.1755	711.181	0.0524125	0.0248507	447.051	754.418	0.0211565	75.2799	0.536381	90.8687	3.02806e-05	0.0158539	1.07148	3.69486e-08	2.69924e-06	0.00269617	9.22757e-07	9.16543e-06	0.000223629	7.48183e-07	0.000235266	2.35743e-05	0.0538097	1932.54	1248.12	465.767	524.465	12715.2	0.538384	13.0132	5.16699	1100.39	0.594719	1450.58	3.8913	0.00020251	0.011502	6.66234e-08	47.7757	225.195	0.000416745	44.8783	1000	4.24682e-05	0.0128229	4620.96	0.000567705	0.0854584	12.452
192	281.329	2002.22	0.00188744	0.122141	584.817	157.522	0.197779	1005.12	568.335	29.9891	7.46313e-05	0.000571384	27.754	0.00075161	5.92502e-08	0.127226	0.016023	0.000531272	0.00151976	3.43132e-15	0.000546642	2.65137e-07	0.208792	19433.2	227.474	1000	29910.4	236.407	69.6485	31.0552	11.1973	6070720	14.7008	240.044	35.8091	0.00216287	0.000198719	0.00675117	36.3545	340.215	0.000280529	16.9363	147.448	6.96994e-05	0.973398	502.513	1.53219e-05	0.0253725	658.081
193	187.046	3716.22	0.00607302	0.0207427	17595.1	220.5	3.54257	133.969	412.133	0.260174	0.022768	6.55991e-07	0.704013	1.28127e-08	1.38858e-08	0.0614296	1.29926e-05	0.000863063	9.82294e-05	2.09938e-06	4.8959e-06	0.00664787	0.0123147	144.361	2029.08	566.546	19533.8	45511.9	0.00418441	15.0415	9.98572	275.41	17.3104	20.923	33.6455	5.23369e-07	0.000126464	0.0546538	30.8223	4864.2	3.07808e-10	12.8763	214.346	0.00050745	55.5139	86.7459	2.18279e-07	0.00591591	11016.2
194	93.2983	2507.7	0.00409714	0.40133	68472	2138.08	0.43095	4142.34	1931.4	180.13	0.0534112	4.62039e-08	2.03349	0.000164136	2.48357e-05	0.0529043	5.53114e-06	0.000957652	0.0063477	0.000252349	0.0172806	0.0244329	0.99776	78.6355	413.025	294.41	1000	58.7962	2.72515e-05	26.8923	7.23709	1000	18.7956	1000	4.66087	3.87018e-05	16071.5	0.0102676	41.3366	10134.8	0.000501766	33.1962	535.564	0.000282777	0.0354988	235682	6.32209e-07	0.0133408	550.507
195	65.9478	10463.5	0.00353736	0.16872	6207.16	12.3149	0.509786	138.341	1505.47	39.7666	0.00109625	0.0205466	138.374	0.00196033	0.000103317	0.313041	1.77736e-05	0.00120602	0.00665722	0.000627567	0.000475374	0.108581	0.00403725	1187.42	191.756	2135.64	339.433	259.12	9.13352	20.8424	6.21956	1000	12.8347	102.678	21.7214	2.94703e-07	0.000111359	6.14968e-05	46.026	2573.02	0.00221141	22.4075	1374.35	4.77405e-07	0.241444	2753.42	6.32768e-06	0.0469741	2053.74
196	84.4775	1472.74	0.00266912	0.146354	2822.57	109.081	1.8801	357.408	490.169	155.061	1.67979e-09	0.000188026	68.599	0.00072723	3.31582e-07	0.19865	0.00149497	1.2663e-05	0.0250167	0.00196471	6.23827e-07	0.00177377	0.391	707.777	126.737	538.431	775.444	124570	237.332	28.6894	22.7036	168.351	8.76859	139.826	17.916	4.72969e-07	2.5393e-07	3.02057e-05	17.7492	83.3351	3.94911e-05	27.4322	35695.8	1.56242e-05	0.745065	226.073	0.0025336	0.0079602	351.431
197	7.33443	542.197	750.006	0.173907	1000	278.262	0.112024	138.038	473.17	68.985	2.6664e-05	0.000108062	6.28265e-06	7.88509e-05	6.64901e-06	0.116608	1.94e-06	4.68214e-06	0.00303545	0.000280439	7.66885e-05	6.31676e-10	2.73811	418.528	141.545	27271.8	127.631	16526.4	1423.66	20.3423	18.1063	90.42	6.87148	92.3494	7.16096	3.18259e-06	1.7552e-10	0.000134348	0.248185	207.368	2.48294e-08	22.8486	672.376	0.000591639	0.0385616	6.98065	3.79331e-05	0.0253901	680.852
198	49.2022	1000	0.000182978	0.24821	343.34	95.8378	0.2228	137.301	762.209	49.9154	0.00748107	0.000783184	0.00167064	3.64057e-07	1.92269e-06	0.16433	0.0045343	0.000152737	0.000230949	3.68587e-07	1.95348e-07	0.000286824	0.0107122	404.661	1663.55	415.645	275.207	733.229	0.0667033	56.2948	3.00696	1000	12.9469	179.262	6.06131	1.94668e-06	4.43992e-05	4.93776e-05	33.8455	131	0.00038624	35.1383	183.202	0.00434069	26.9784	886.311	0.0236466	0.00988591	3434.09
199	112.117	2911.71	0.0307393	0.0752955	173.637	98.9009	0.828389	87.296	213.168	65.5765	0.00222314	7.84305e-05	2.29137	6.3032e-05	5.66733e-10	0.00197372	0.00675533	2.39281e-06	0.00149403	1.1077e-07	0.00115945	3.37039e-05	1.67468	61310.6	1000	11762	382.239	214.135	100.81	21.5127	20.1461	428.886	10.6764	57.4166	4.04792	0.0130998	1.82998e-05	0.119678	34.634	403.89	5.83495e-07	5.28545	276.753	2.8829e-07	1.04887	3048.59	0.000145411	0.0210472	126.645
200	71.5984	30032	0.00141037	0.0266982	19099.5	4097.01	0.3656	336.491	429.995	843.447	0.00760232	0.000241043	1.21036e-06	0.000145616	7.25309e-08	0.0353845	0.000117738	6.72886e-05	0.00161005	1.39239e-05	4.91686e-06	0.000349834	0.0485672	411.972	170.735	56721.1	115.884	119.947	2.49743e-12	35.7608	22.2781	1105.92	14.1567	760.043	4.28442	3.23319e-08	389.128	6.35741e-08	29.0599	225.156	0.000738706	15.9983	1655.16	0.000873857	0.0298783	237.931	0.00108666	5.86165e-05	1351.72
201	158.001	56680.3	7.41248e-05	0.0861564	248.602	269.893	0.365573	246.847	128.745	52.9272	0.000603122	3.26072e-07	86.1503	0.00848757	2.77758e-06	0.124559	1.53373e-06	2.17629e-06	6.19004e-06	6.87469e-05	7.4289e-05	4.93355e-07	0.780781	4377.98	54.118	284.347	14342.2	5945.93	24.4986	35.2009	47.2429	2754.18	16.639	111.206	12.7692	0.00361918	0.000414848	0.000652517	12.0421	259.775	1.81851e-06	41.3181	26495.8	1.10173e-06	0.00366244	193.699	4.91178e-08	0.0308661	248.535
202	62.1995	336.806	0.00266146	0.00449093	730.14	445.824	15.3888	1785.52	112.02	3671.51	6.61255e-07	0.000145695	126.376	0.00204545	3.88747e-07	0.236667	2.72289e-05	0.00110678	0.000890271	0.00111875	5.29714e-08	0.000593881	0.0370937	2020.14	73.8273	1000	6768.99	1080.52	0.000678935	35.3717	35.8945	8718.55	30.0441	59.6855	15.9859	0.0122961	0.00777144	0.00923089	44.9924	114.633	1.7025e-05	22.7254	1823.81	1.70935e-06	0.630206	93.9828	1.5137e-05	0.0473375	1566.58
203	675.587	3495.75	0.000160142	0.00128412	1000	1000	0.441052	348.27	225.76	37.3921	0.00251122	8.63228e-05	0.115728	5.21178e-05	1.04076e-08	0.115496	0.000483305	3.85071e-05	0.0734682	1.1162e-06	5.60732e-10	2.4405e-07	0.084417	82.638	188.546	106.761	1402.37	568.816	17.2367	47.9562	0.0489475	1471.77	16.0456	35.0261	24.8011	0.000151604	0.00150571	0.0107252	11.639	963.06	3.83776e-06	8.43117	12203.3	3.7638e-06	70.7728	20.5664	3.35906e-05	0.0675796	1049.71
204	121.993	173.665	3.37032e-07	0.646313	707.367	0.0524438	0.0801832	12907.8	3385.94	50.8452	0.00502446	1.15868e-05	92.2688	1.12247e-07	0.000127809	0.0389964	1.73327e-06	5.5039e-06	0.0243211	5.45291e-06	2.82865e-06	0.01234	0.116076	1735.95	636.14	313.097	390.564	349.35	0.000806884	44.1101	12.8396	1715.36	13.9163	36.8352	23.9191	7.96463e-05	5.05163e-05	5.76215e-05	43.8154	83.6003	2.2352e-05	41.8804	1000	8.44232e-05	0.151749	11839.9	0.000629378	0.00478599	406.047
205	61.2432	180.032	0.00176676	0.102866	1051.29	22.1326	1.17134	123.516	128.166	25.1411	7.98639e-07	0.000784642	148.957	0.00170476	0.000192562	0.0757669	1.27155e-05	1.22615e-05	0.0013657	3.06904e-06	2.3066e-05	8.06682e-05	0.66621	270.898	89.5557	5221.92	3230.24	180.489	4.34572	20.7438	27.8048	745.591	8.96541	25.7962	13.0273	0.000417054	0.000925083	0.000177142	38.977	915.002	7.02609e-05	17.6468	276.715	0.000456469	0.13968	13434	5.57721e-06	0.0296982	231.756
206	68.0784	3147.42	1.56719e-05	0.481239	3601.79	1378.26	1.18207	1308.96	11489	45.1974	0.0582755	2.61115e-06	0.000303376	7.73651e-05	1.94815e-05	0.114486	0.0133461	1.99723e-09	0.000208947	4.05797e-05	4.86508e-05	0.0151444	2.9407	111.408	181.627	6024.06	152.745	13330.9	750	28.0697	12.6877	2799.36	31.4181	5213.8	4.51741	0.00339846	0.100567	0.000212872	46.1176	1137.8	1.51097e-06	26.9074	1427.73	0.00087848	0.00524845	668.48	1.71033e-05	0.0237504	31827.1
207	229.684	229.242	7.94146e-08	0.0253082	233.872	1300.79	2.91778	102.036	217886	63.2256	0.00598661	0.000515901	0.00548453	1.04179e-05	6.97289e-07	0.00752584	1.05258e-06	1.95179e-06	1.86518e-07	0.00117793	3.47158e-07	4.03934e-07	0.892263	274.585	3539.4	131.945	226.385	68.332	33.433	11.0462	21.4208	804478	17.7476	11630.1	5.95629	0.00824897	1.17694e-05	0.156074	41.439	333.021	0.00321512	14.7209	579.167	4.26266e-07	0.936954	7832.44	1.81226e-06	0.000144901	330.929
208	39.0378	1000	0.00121798	0.633726	306.691	14475.5	0.129012	80.9047	385501	51.7382	0.000678009	0.00346408	0.0124199	8.29218e-05	1.90752e-06	0.0282893	0.0138212	0.00466902	0.0569589	0.000193547	1.56924e-05	0.00271063	0.338813	3054670	4600.78	1000	1000	398.192	0.0600905	21.7986	9.83001	1000	25.7994	555.329	9.76478	0.000816276	3.5417e-06	1.27651e-05	45.6407	1784.12	2.72851e-07	41.932	1819.49	1.19826e-07	0.0668579	1000	0.000312091	0.137437	847.645
209	440.832	217.523	3.29141e-06	0.21686	268.83	165.503	0.172917	2312.69	12.2992	58.1163	0.000217436	0.0132622	0.00261116	3.51449e-05	8.31357e-08	0.0997055	1.95726e-06	5.22745e-05	4.38136e-06	0.000106701	0.00219692	7.76031e-05	0.331315	4643.53	441.911	4997.73	19906.9	275.104	0.324239	29.0615	28.4875	163.289	3.46975	99.2812	11.6943	1.47635e-08	7.31994e-06	0.00313078	57.7673	143.081	0.00254954	43.771	99.8079	9.69613e-06	0.0827676	276.755	0.0207929	0.00525885	169.982
210	213.873	601.749	5.84171e-05	0.329865	151.187	325.141	100.134	373.02	386.215	45.9291	0.000630919	0.00204237	58.1653	3.34171e-08	2.4518e-06	0.66211	1.1915e-05	0.0008094	0.00144766	0.00229214	5.61029e-05	0.00820973	1.87248	64.2648	216.176	865.252	310.649	205.148	100.386	21.3227	43.1477	67831.6	0.129018	23.5084	40.2904	0.000109873	3.37868e-06	0.000422278	41.5448	13093.4	1.9156e-05	44.3912	1030.52	1.67054e-06	0.841498	37186.5	1.82651e-06	6.13151e-15	7390.53
211	444.13	471.09	0.00165821	0.0405217	470.448	90.4559	2.95361	648.521	16145.1	104.356	0.0248295	4.00225e-06	101.122	0.000144291	0.000141899	0.0184902	1.07408e-05	1.55246e-06	0.0298365	1.57024e-05	1.52993e-08	4.0665e-05	0.169882	444.729	48.8536	4024.21	1109.46	816.225	19.6161	18.1811	5.53202	402.405	12.231	75.756	8.23283	5.53615e-08	1.37474e-05	0.000660418	42.8798	58.4848	6.19734e-05	14.7678	147.27	0.000785926	0.708019	322.682	4.48911e-05	0.0249866	343.605
212	770.91	237.443	4409.76	0.00516935	607.433	268.935	0.0265273	607.323	372.77	78.1686	0.0123487	4.71981e-05	763.115	7.92225e-06	5.13073e-07	0.506719	0.0015328	0.00579734	1.10904e-06	0.000466178	0.00016558	0.032257	0.0430519	140.528	517.341	13448.2	182.276	15089.6	391.026	31.1056	61.0203	1056.74	13.5877	64.1321	29.4308	0.00022333	8.86912e-08	0.000407768	63.0616	10694.1	1.38619e-07	11.8757	16076.2	0.00494369	58.6166	74.2576	0.000821511	0.00700622	449.804
213	1.34248	1111.18	0.00187573	0.134445	474.384	292.517	1.01828	84.6085	1000	66230.3	0.00675808	2.47928e-05	4492.25	0.000261944	0.000108437	0.0287346	7.86282e-09	7.49261e-10	7.48649e-07	2.82041e-05	3.3424e-06	0.00100828	5.36041	291.676	177.012	1774.63	1777710	187.139	5.07375e-06	15.9353	0.868582	1000	33.1565	43.4046	5.21348	1.51913e-05	4.97345e-07	0.00128094	43.5759	655.21	2.58005e-05	16.5999	920.916	0.00276762	0.336376	179.813	7.32815e-07	0.0302143	295.418
214	1949.55	158.464	4.21839e-05	0.238111	1618.71	0.00781323	0.00206089	535.602	15881.7	40.3919	0.0483313	0.0148852	54.6787	7.83341e-05	8.75436e-06	0.0268423	0.000108486	0.000679138	3.43011e-07	5.8893e-09	0.000753897	3.0092e-06	0.470262	129.206	84.0171	1299.63	279.305	4221.89	336.957	46.6953	23.2859	677.304	13.3909	411.768	7.18767	4.06171e-06	1.03042e-05	5.28438e-06	67.8892	8236.9	1.17839e-07	8.30728	5190.72	0.00113008	1.25264	435.962	5.17841e-09	0.0331651	138727
215	5.01482	486.415	0.000137339	0.0303175	4543.64	488.436	5.25061	735.558	302.746	88.2604	2.00584e-10	0.00314552	0.00999887	0.000195677	1.93157e-05	0.0088394	1.79309e-06	1.11354e-05	2.05177e-06	0.0121326	0.000551199	0.00452688	0.0364364	101.018	2100.72	94.5738	1000	147.865	1159.84	13.3218	27.0201	7856.82	24.9568	83.2627	18.0735	1.73622e-05	4.58767e-06	0.00235965	23.0481	112164	0.000158335	31.5205	383.252	0.00788723	0.0432017	1296.52	2.53174e-05	0.0413374	26152
216	6694.66	158.61	443.984	0.0187969	1104.44	750.021	3.61467	157.634	203.5	120.483	0.00842597	0.000529631	269.725	0.00363889	1.31431e-06	0.0274691	4.48638e-06	9.4408e-06	4.12018e-07	0.000905783	3.98908e-07	0.000248326	1.23114	321.652	116.441	122.216	204.624	2065.93	11.1127	15.5889	8.82209	2676.78	7.5461	52.2736	2.57116	0.000802223	0.00244987	1.20319e-07	67.0382	1770.74	6.30948e-05	30.0806	115.161	0.000427864	13.6376	258.944	0.000142642	0.00203349	250.598
217	4.17799	530.604	0.967506	0.00361685	451.76	4.8696	1.17672	245.267	1000	16.6947	2.10208e-08	1.24885e-06	1000	3.15e-08	2.80975e-05	0.0274806	0.0010156	0.0020354	0.000609364	8.94639e-05	0.000175222	0.000392631	1.9356	1122.35	219.243	39021.2	245.438	440.018	4.32745	49.8849	4.55339	61515.7	5.26835	54.9748	7.41819	0.000108888	367.045	6.71034e-06	46.7812	791.116	2.4015e-05	4.39576	267.777	2.4227e-06	0.633441	661.161	3.41031e-05	4.31985e-05	2691.51
218	134.381	166.759	0.00218405	0.0940285	1000	4198.81	0.0955912	587.193	5532.1	9.5174	0.000178908	2.17256e-08	196.524	4.41416e-05	3.98713e-05	0.294391	3.84264e-17	0.000851694	1.87635e-08	0.00136475	2.49751e-07	4.83688e-05	0.0210648	180.456	93.5302	838.93	341.07	192.982	131.686	26.7624	5.88815	935.011	22.1752	96.7052	10.7965	1.94346e-05	0.000230756	0.0029015	17.8844	222.12	0.0183781	29.0532	307.094	4.97533e-12	0.0399525	204.026	0.000100426	0.000537265	146.138
219	58.7972	772.077	4.89342e-08	1.20085	1000	750	1.60716	1000	239.059	93.6081	0.0449484	0.00024311	88.5969	1.37274e-05	5.72714e-07	1.13287	2.64338e-07	0.00122799	3.66689e-08	5.28796e-08	0.000389234	2.5582e-08	0.713214	1006.14	229.806	33.9568	8209.2	123.189	0.0331966	52.9325	0.121405	2119.04	13.1672	15.9114	24.1827	0.00634343	0.00251583	0.00283138	23.1388	313.838	4.08212e-05	45.0511	1000	0.0128698	27.1468	34.9066	0.000707048	0.0699871	59042.7
220	226.118	422.662	0.00582909	0.346166	28689.6	2593.73	0.121424	533.6	334.452	100.337	0.000493835	2.12637e-05	1259.1	4.45209e-06	6.61449e-05	0.0755344	6.45482e-06	4.39627e-07	0.000285325	0.000122387	0.00121224	3.93845e-05	1.82534	209.07	162.708	492.913	43946	1118.82	1.30358	16.9085	34.769	175.332	8.69053	122.874	4.90191	0.000105183	2.18167e-05	1.4356e-09	15.5429	354.7	0.00137677	44.2879	289.349	5.95253e-14	0.0108851	5187.63	5.04143e-06	0.0765345	3189.52
221	76.3373	83435	16917.6	0.0401167	27500.4	1000	0.267291	159.924	2773.15	70.2449	0.0323327	2.2177e-05	1329.38	4.74235e-06	2.7336e-06	0.327889	1.97029e-05	0.00079476	2.24644e-05	9.14388e-08	0.000764932	0.00248532	0.215464	172.082	1000	215.563	224.912	37238	228.798	11.7004	1.91231	2803.36	38.8476	81.4196	15.279	1.22757e-07	0.000203991	0.000880478	35.2328	772.861	9.38917e-07	34.789	909.33	0.00174896	3.41641	112.852	0.0106007	0.000149	1035.53
222	75.3811	135.208	750	0.0224106	733.287	25855.1	22.2738	135.674	1216.02	37.944	0.0118383	0.000164291	446.381	7.25936e-05	1.89471e-05	0.0203334	1.21413e-05	0.000934008	0.00162429	2.26427e-07	3.34759e-05	0.103901	0.269119	234.035	513.877	601.476	1057.94	2199.77	0.0351407	14.8507	48.5889	8714.8	14.0048	464.256	25.1673	0.00197803	0.000919211	1.00107e-06	37.4882	258.698	0.00489903	6.8858	829.166	1.28887e-07	0.0749606	141.605	0.00637622	0.0326964	139.805
223	35.1365	284.726	0.00610574	1.20663	7871.54	208.955	0.600052	170.479	802.944	61.9515	0.037894	2.16388e-06	47.5666	0.000333557	0.00028406	0.00745532	1.03929e-06	2.99963e-05	0.00549305	0.0332693	1.11272e-06	0.000768426	0.675421	199.079	10038.4	1084.47	1092.86	289.234	12.6206	36.786	8.04979	471.722	33.5524	85.281	10.034	0.000149656	1.51089e-05	0.00275423	61.4863	1520.02	0.0254882	19.1896	336.459	8.65928e-05	0.127799	107.611	0.00877816	0.0258485	2029.92
224	200.776	1732.99	4.44815e-11	0.0085169	1661.99	1000	1.79615	90429400	924.223	7446.34	0.0273775	0.000484126	0.370278	0.00236281	0.000184887	0.0482067	2.0452e-05	5.85108e-05	0.0605033	7.39117e-05	0.000360186	0.00125446	0.224404	389.331	44.8654	1073.49	1000	5704.98	0.0390147	47.5799	0.0479446	1000	7.14087	130.892	21.0944	2.56456e-08	0.000170912	0.00313027	17.8513	55.0241	3.59603e-06	8.94945	251.246	0.000115373	0.269745	478.39	0.00112172	0.0134062	5134400
225	1315.08	4380.14	4.15448e-06	0.005096	120925	2.23985	46.3186	131.742	96.0881	35.5828	0.0121049	0.00341434	1.77926	7.84975e-10	4.19425e-11	0.0599965	0.0423035	6.53803e-06	3.92819	1.32297e-05	8.07128e-06	0.0234842	0.0750125	402.832	96.3674	121.447	214.639	71.7616	2.05374e-05	18.7968	36.6791	16181.1	12.1811	104.429	22.1958	0.00494819	0.0247321	2.14429e-05	44.8169	1062.99	0.000505445	27.6666	1000	0.00530929	8.14529	55.6037	0.000141706	0.0142247	450.161
226	527.242	250.909	6.78403e-05	0.0526424	18479.6	768.373	0.00195448	350.38	2816.86	64.454	1.19133e-05	0.00176609	43.1709	0.000146631	3.72333e-07	0.0129726	2.92942e-06	1.93349e-05	3.35739e-08	0.000397978	0.000220238	7.50708e-06	0.1621	83.3592	3261.26	498.812	1290.77	204.279	15.9528	32.6218	23.0889	125.309	5.96338	133.993	1.65658	0.114429	0.000110537	0.00211192	44.3286	267.325	2.09567e-06	46.3064	350.095	0.0111059	1.91075	267.437	3.32734e-06	0.0245564	2008.19
227	101.613	188.539	6.20333e-08	0.0940208	2124.63	355.425	3.3969	153.443	772.706	2573.18	0.0340659	4.62742e-07	0.0496826	2.28967e-05	0.000113057	0.152144	0.000179066	0.000552755	0.00467237	0.000137185	6.04519e-05	1.64167e-05	4.50106	572.373	92.3159	306.823	55242.9	634.476	69.7486	41.2714	7.40671	35029	9.6341	3161.12	17.5618	0.0411513	0.00849443	0.000754756	38.1026	733.006	0.000801528	51.6419	2309	1.09972e-05	14.6773	381.872	6.43412e-05	0.154381	353.425
228	1279.04	221.217	58.6998	0.0521245	63.8957	155.341	1.52458	317.911	270.26	211.327	0.0159262	3.28154e-11	0.361374	0.000232151	1.66722e-05	0.041961	5.18536e-06	0.000955718	0.019738	3.28743e-08	0.000287293	0.0101923	1.18585	4143.52	2577.02	298.221	96.9236	100.649	3.97293	38.8574	12.2096	4889.98	9.84623	111.674	5.19404	0.000192403	0.000314355	0.00115335	63.6258	7259.76	0.00181737	19.4921	815855	1.38888e-05	0.513228	229.628	3.37469e-07	0.00525148	1258.58
229	104.165	764.897	2.4975e-09	0.235314	9195.81	57309	0.141557	705.726	3503600	462.148	0.0350784	6.6676e-06	65.5032	7.76027e-05	4.96531e-07	0.000734842	0.000430703	8.00667e-05	0.000367872	1.07179e-05	0.000117373	0.00976565	0.00157702	153.227	18360.4	181839	463.343	77.1998	0.00279609	21.5111	10.7727	655.618	25.9922	252.326	16.6568	0.000379551	2.34671e-06	6.83031e-07	25.4563	7291.6	0.000170465	8.38295	7375.77	0.00105959	0.00295426	189.847	0.000305516	0.000348292	632.041
230	401.515	7067.41	0.00177889	0.0151962	221.525	39.6678	0.248004	255.189	1168.11	253.608	0.000209474	0.000370894	0.0187208	0.000195538	7.17761e-05	0.0252369	0.000154928	6.84946e-05	1.55001e-09	1.91393e-07	1.13791e-07	1.41816e-05	0.28519	478.973	473.785	427.989	705.57	403.508	47.0442	41.5954	28.2916	2699450	7.31226	87.69	30.4799	5.61962e-09	0.00303159	4.62338e-08	13.9194	1452.88	3.68737e-08	15.9438	1449.54	0.00329475	0.748535	87.3201	0.000241609	0.0240504	253069
231	39.0085	1800.37	1000	0.0392311	338.18	1000	0.631246	116.416	322870	243.474	0.0138441	0.00092227	1.73316	9.0177e-05	1.20869e-07	0.00819769	0.00186017	3.83956e-09	0.012408	3.64517e-07	0.00045761	1.98139e-10	0.401002	688.357	5043.68	1000	8264.54	1000	0.175057	20.3755	27.7096	14565.2	28.3665	1000	21.9121	0.000743091	170.89	5.1076e-06	30.9545	4007.54	8.00055e-05	20.3343	856.256	0.0237011	0.828463	146.437	0.000307544	0.00997484	330.61
232	147.158	4159.17	2015.87	0.288472	275.699	110730	0.393485	228.909	1999.32	211.736	0.000245345	1.00343e-05	1000	0.000991026	1.71389e-06	0.061592	0.0039762	0.000196751	0.00637769	3.26985e-05	0.00703	0.0109326	0.296886	205.412	494.764	69.2868	29547.3	1919.33	2.10396	27.8371	5.93219	341.795	32.7369	420.193	18.5215	0.0119712	1.61725e-07	6.14449e-08	31.5113	415.258	2.81948e-10	9.60819	18818	3.68836e-05	0.967366	389.836	0.0011639	0.0286554	812.564
233	343.142	3728.24	0.00234121	0.300873	264.558	228.441	0.362983	45.6631	107.617	47.638	1.24364e-05	0.00228006	2.57414	1.15309e-07	1.74907e-06	0.104385	0.000192363	0.00389617	0.0325515	3.29474e-08	0.00649177	2.29218e-05	0.307123	1000	2373.59	406.872	868.227	55681.7	569.98	37.325	0.637721	946.832	1.47194	346.982	4.78234	0.000300027	1.20646e-05	2.74146e-06	9.52376	1099.63	0.000121052	19.5633	104.874	0.0125603	0.0899336	110.218	4.5103e-06	0.0269714	755.422
234	139.129	7547.52	0.00161266	0.166581	1259.61	20976.6	0.0117302	140.022	210704	17.5245	0.00507131	2.65201e-07	118.054	4.97505e-06	2.7476e-07	0.019639	1.71807e-05	0.00159645	0.00240098	0.00170505	4.82326e-05	0.00467843	0.0217226	284.008	1925.35	2480.91	2787.71	290.426	452.71	57.79	10.3332	3429.38	5.61866	109.42	2.95051	0.000789103	2.74705e-06	3.62976e-08	37.1435	1000	0.00337069	9.05127	2401.93	0.00549656	0.92642	90.6965	5.34217e-06	0.0412308	879.869
235	591.774	156.45	8.61643e-05	0.0777406	1372.78	275.254	0.0933093	982.743	11185.5	42.5283	0.00266559	1.77962e-05	3826.08	1.44853e-05	0.000684083	0.0243391	0.000220063	8.6878e-05	0.0106602	1.43261e-05	3.7971e-05	0.00104802	2.15097	78.5509	184.298	3165.24	19020.2	227.428	284.962	28.8748	14.6279	135652	9.93055	61.8151	14.0817	6.02811e-09	0.000599386	1.2581e-10	42.0191	531.914	0.000198916	3.84012	1000	0.000211242	0.00130341	426.773	0.0182807	0.00275839	265.074
236	6199.26	2882.58	0.0438917	2.32487	4025.89	71.3269	1.8718	3030.69	11141.5	92.5727	0.000499185	0.000107421	4.65715	0.000610694	9.89852e-06	0.117538	1.20337e-06	1.68298e-05	3.35275e-05	0.00200355	4.33551e-06	0.00352562	0.00483299	356.144	273.369	379.598	333.703	190.219	0.434748	39.7271	57.527	306.122	28.1205	661.018	7.74256	0.0106653	0.687221	0.000250765	56.8734	336.69	1.45435e-09	45.9892	554.384	2.48898e-08	0.000509498	997.012	0.000433118	0.0163905	8643.43
237	28.3756	332646	750	0.151448	1410.13	392.714	0.177598	149.703	2341.04	29.3646	2.25428e-06	0.00474408	16.6035	0.000826252	4.04793e-05	0.00253934	1.87811e-06	0.000553714	0.000397008	1.3837e-10	1.02917e-05	1.50766e-08	9.45316	237.235	57602.5	359.107	1156120	190.538	77.3912	39.8041	31.132	655.943	8.46673	2409.41	3.35606	2.47558e-05	0.0022172	2.73928e-08	27.4428	15276.1	0.00136888	36.4441	618.944	0.00238986	4.19358	282.776	0.000331048	0.0223427	2838.59
238	4008.97	9859.33	3.6655e-06	2.33188	3456.91	137.461	2.63679	156.959	47383.7	46.9609	0.0589498	1.00726e-05	309.049	0.00017777	1.33964e-07	0.00654784	3.76099e-06	6.40875e-06	0.00499277	0.000558452	0.000548531	0.00190983	2.31103	328.667	220.592	369.296	109.981	240.239	47.7937	26.993	45.0258	7979.52	10.2654	37.8047	26.6346	0.0143905	0.000297362	0.00220156	34.5805	1648.73	0.000279706	5.08713	400.664	3.26437e-05	37.9125	157.468	0.00451978	0.0256143	279.141
239	243.745	189.744	0.00145395	0.324566	1934.7	143.632	2.87236	259.392	1000	2287.58	0.000287446	0.000344745	0.0100402	0.000128348	5.2978e-07	0.000254108	0.0001048	0.000727755	1.08237e-08	2.7044e-05	8.06815e-06	0.0228644	0.0114439	648.57	2423.78	162.716	8548.56	75.6265	0.293676	32.3547	3.95095	23418.5	16.1679	976.534	6.49003	0.00253374	3.23902e-08	4.42366e-05	21.1289	113.681	0.000390588	37.8417	214.118	0.00220171	0.0378063	134.587	4.63063e-06	0.0919746	919.771
240	94.1392	1000	2.2208e-05	0.346114	44908.1	2426.44	7.34382	197.809	5.65796	101.076	0.0516416	0.000157383	2.94338	0.000311598	1.0021e-07	0.451879	8.08463e-08	0.00162235	0.000886617	6.88497e-06	0.0216802	0.151316	0.0291287	404.36	50.8333	15920.8	769.11	32304.4	307.168	59.53	0.447478	1580.22	38.1782	113.894	12.0581	1.51104e-06	2.76281e-08	0.000750132	56.498	1854.32	1.06505e-08	19.9693	701.479	2.78825e-05	0.00122948	64.0725	3.00639e-05	0.00945559	7825.3
241	67.8614	215.899	0.000107675	0.0590375	222.973	42.6311	0.272345	2860.37	251.701	122.618	0.0315968	2.77444e-06	160248	0.000617534	3.54919e-06	0.444151	0.000675919	7.72171e-11	0.000954421	1.58347e-06	0.00430162	1.90338e-07	1.17208	168.969	177.076	202.14	7073.02	633.176	4.79265e-05	27.5673	1.0993	14161300	13.5933	156.241	5.60784	3.45077e-05	0.000100765	0.000815813	19.2201	212260	3.52667e-05	21.2056	263.347	0.000709605	0.944278	213.167	0.00223885	0.0563225	32800.2
242	81.2272	879.336	0.00162578	0.0568727	1000	962.639	2.97874	93.0422	1232.32	47.9411	0.0635905	2.25374e-05	3.92743	2.06657e-06	8.77726e-08	0.0115228	0.00100437	5.58134e-06	0.0244176	0.000360412	5.67287e-06	0.00478917	0.038798	386.57	391.699	24842.9	874.329	64.9554	113.585	36.9745	6.57488	108.551	13.8427	860.794	23.6414	0.000142975	2.66291e-06	0.00270518	49.0181	1000	2.47122e-06	36.5115	255.113	1.30443e-06	0.0157734	418.751	9.84887e-05	0.0492675	197.921
243	207.016	309.226	0.00865546	1.62898	2671.71	94.0385	0.22664	2250.92	177169	149.056	0.0025555	0.000503235	164.653	7.61054e-08	1.43676e-07	0.0209609	2.35709e-07	4.11857e-05	0.058977	0.000527834	0.00204665	0.0569717	0.338486	126.902	167.531	266.923	4647.73	732.332	13.6862	42.0349	24.6611	1555.69	9.59687	249.421	7.83528	3.15608e-06	0.204884	0.0192975	31.0224	589.895	0.000206233	16.9356	929.845	4.12298e-06	39.3838	5926.92	0.00155214	0.00617133	2716.39
244	286.417	1000	0.000227066	0.0152475	1064.19	118.869	57.7927	859.506	3039.79	4.54215	0.0529383	0.00145572	134.126	0.00419788	5.06556e-15	0.741983	4.61899e-07	0.000817912	0.00436997	0.00424556	0.00352655	0.000844274	1.02812	147.361	107.835	537.172	7725.92	756.666	253.855	51.4473	17.3871	159.309	26.801	15.8617	7.13049	0.00125998	1.56109e-05	0.0104964	34.5746	54281.5	2.92045e-05	28.9528	640.871	0.000177792	0.141198	353.183	0.000358641	5.10298e-07	339.181
245	1000	234.486	0.000176293	0.0917376	1608.13	10957.6	0.0215041	166.647	1000	504.871	0.0692059	1.02908e-05	25.6125	8.05693e-08	7.0726e-06	0.0145064	2.96519e-05	1.93987e-05	3.89479e-09	0.000113251	0.00124161	2.24929e-06	1.75937	135.174	1203.62	190.712	22541.5	3439770	75.2395	24.3439	43.7108	1570.37	22.6798	402.501	44.399	0.00206392	3.63121e-07	0.00419355	44.5554	22254.2	0.000451351	25.5957	1820.43	2.77995e-05	0.302161	123.056	0.000353779	0.00649461	333.963
246	63.9004	7844.63	91.8634	0.0718038	948.508	58.2953	0.443667	434.149	15038.6	262.43	0.0661112	0.000667758	29.4442	1.18358e-05	0.000180845	0.0787017	3.53704e-06	0.00940265	0.000772835	1.84113e-09	0.000304956	1.91704e-06	2.35001	138.261	422.746	589.155	799.218	46.8418	29.0695	41.4566	30.6447	276.677	53.6813	27.654	31.7809	3.67076e-06	4.58524e-05	5.95487e-09	59.3433	918.122	0.000202321	32.2219	543524	0.00793588	0.00325249	116.18	0.000177705	0.00766598	367.121
247	0.0470836	1345.66	1254.67	0.171103	11223	10591.2	0.00287509	139.48	1796.77	49.2992	0.0397061	3.58223e-07	2.55237	2.12561e-06	2.29178e-05	0.000109003	0.00174673	0.00148885	0.00825679	1.4886e-05	1.64292e-05	0.046509	0.110237	195.047	283.765	4042.47	872.122	6244.25	109.568	27.6779	0.785698	2541.54	24.717	92.5973	4.27211	1.41037e-08	169.275	0.00151802	47.5953	1000	6.73445e-06	66.9944	3252.61	0.00030742	0.0703488	85.6913	0.0208878	0.0229283	282.682
248	19.1768	9851.19	1000	0.0111629	23571.8	849.163	0.0602604	151.297	266.964	42.9834	0.00141046	1.01221e-05	48.6438	1.10744e-05	3.29879e-05	0.0187772	3.00064e-05	0.000903496	0.000619095	0.00495122	0.00550798	3.75472e-07	1.70418	1184	143.294	185.351	29547.5	6580.14	7.75019	61.7279	10.1106	214.841	31.9502	2944.42	43.9077	0.000254977	1.10063e-06	0.000733516	38.7195	1027.72	0.000111493	7.03762	1940.61	7.16564e-06	0.0270763	300.575	7.19158e-06	0.0410865	264.79
249	92.7009	3498.06	7.34627e-05	0.186675	9353.97	312.886	0.35652	172.725	4242.91	1000	0.00383241	1.92748e-05	73447.3	1.25486e-08	0.00544609	0.00167513	0.000886167	0.00342008	0.00387822	8.39777e-08	1.32446e-11	0.003339	1.06628	190.125	477.351	28609.6	3826.31	177.127	0.00604925	21.6264	55.1905	684.427	16.8668	49.1812	0.298063	0.0251413	3.65495e-07	0.00943116	51.395	2468.21	9.2689e-09	6.02479	1000	5.87456e-05	6.96093	2875.36	4.08727e-07	0.000803415	101.712
250	40.9198	1008.38	3.89048e-08	0.293141	198.006	57.5521	8.32706	158.749	1734.59	58.35	0.0106541	0.00709995	4.76341e-05	7.1081e-06	5.93173e-07	0.0615726	6.66341e-05	2.93255e-07	2.64488e-06	8.03487e-06	1.83807e-08	0.000628417	0.200533	205.244	1606.48	66.0856	631.948	333.15	64.5491	26.4064	5.90791	1618.09	39.7321	98.5485	4.44948	1.02774e-05	2.22211e-05	0.000638612	21.5669	2618.83	4.64026e-05	17.6676	1356.58	0.0290801	0.298342	4840.21	0.000527342	0.0123372	2541.45
251	174.377	110.932	4372.41	0.20463	177.793	312.555	1.08576	1048.08	3220.99	96.2524	1.52997e-10	5.09118e-05	2.76224	1.76702e-05	6.46207e-06	0.0487743	3.40029e-06	0.000284163	0.0128958	1.14858e-06	6.10358e-06	0.036484	0.133968	200.503	224.857	753.657	224.184	506.808	0.693822	28.8559	9.8737	3064.82	1.40765	145.495	3.73518	4.18609e-06	2.30462e-07	0.00603341	24.7724	568.869	4.69463e-05	33.4244	289.782	2.74486e-06	0.0635963	122.126	0.000539638	0.0624097	136.997
252	39.6991	1226.47	387566	0.0425962	147.257	397.393	0.317941	132.831	2535.23	3863.71	0.000268211	0.00395894	199.4	0.00363079	6.04293e-05	0.00947372	9.50872e-07	0.00937276	0.000215718	0.000127997	0.0038796	4.53346e-06	8.56863	5890.3	125.404	172.604	2585.09	3538.62	12.088	30.2512	15.2308	660.04	30.0458	41.0059	18.1544	5.84757e-07	0.000273612	0.000294765	33.8849	9419.43	1.70555e-07	29.3011	174.283	0.00776702	13.7093	761.728	0.0326298	0.0158556	736.1
253	157.769	453.049	94.4072	0.00644326	2852.54	49.8412	0.281342	7022.7	3.16023	90.8575	0.13889	4.20258e-05	145.034	5.91205e-05	2.03159e-05	0.0177012	4.58601e-05	3.11147e-05	0.00114527	0.000102046	0.000953053	0.00153576	6.6001	625.188	910.998	3160.51	11038.2	5582.87	4.22033e-05	22.1896	6.35526	1122.32	37.0836	1387.11	15.0701	0.000300194	0.00674032	2.84122e-07	34.1156	7033.15	0.000935053	16.3082	292.407	2.67753e-07	18.042	241.671	6.6554e-07	0.00422464	132.279
254	1.27666	971.687	0.00012082	0.137175	295.692	212.045	0.0545504	1215.21	792.681	72.4545	0.00217589	2.95445e-08	539.251	1.83024e-06	1.85274e-06	0.0209234	1.33144e-05	0.00272739	3.7493e-06	0.000244134	0.00289323	0.0262895	0.874244	1862.53	2558.01	717.558	3363.44	21156.2	0.301198	32.836	0.0172323	497.747	6.88581	4.18357	3.93646	6.02972e-07	0.000118442	0.00144218	10.2349	151.767	2.54635e-05	24.4993	626.286	9.67044e-05	0.0899394	587.383	2.80222e-05	0.0104594	21082000
255	51.152	848.61	0.000632823	0.709905	1197.33	55.1066	0.910628	560.234	583.539	11.4559	4.37471e-05	0.000429982	0.00729394	0.000375837	8.72267e-11	0.173065	0.000214484	9.68963e-05	6.76737e-05	8.62355e-08	2.55656e-05	0.00455784	4.66264	4822.28	62.204	2564.53	13479.8	1540.51	2.06402	17.0767	1.67188	366.349	12.4174	628.892	12.0372	8.18132e-05	0.00271593	7.30854e-11	30.6095	985.714	3.97656e-05	14.7698	345.665	9.20257e-05	0.821103	80.5587	5.54208e-06	0.0525353	1000
256	41.8853	525.403	2627.04	0.0545951	3707.34	193.461	0.716982	294.097	1333.62	784.577	0.000252308	0.00024688	144.856	0.000148109	3.47418e-06	0.085146	1.1141e-06	1.45584e-07	0.0272921	0.00731574	2.2818e-11	0.0328542	0.345905	724.063	767.86	287.765	1000	2570.09	60.0797	29.9214	29.4452	265.551	11.0751	629.246	0.172527	8.85625e-05	0.0044047	0.00661357	37.9895	1045.59	0.000218529	16.0031	295.4	0.0019078	0.500484	131.991	0.000250277	0.036231	454.25
257	8.26096	67.7592	2335.98	0.0210678	1953.86	448.312	0.0413485	778.531	155.48	37.7746	0.00993519	1.45132e-06	145.974	0.000717778	3.66588e-09	0.0389427	1.39475e-05	0.00123606	0.000395936	7.80965e-05	8.58691e-05	0.00114079	0.0742926	2191.89	18731.9	8015.85	319.238	289.595	2.42909	47.0578	8.09212	143.882	23.1237	240.787	10.5272	9.14952e-05	0.00710182	0.0290793	52.9479	315.723	7.11017e-08	10.6969	667.125	4.91515e-07	1.04431	16158	0.0139185	0.205877	1000
258	94.7059	86.3395	5.04111e-07	0.0531602	353.954	90.2572	2.14953	151.804	41.1701	136.042	0.0139933	0.00117243	49736.4	0.000114251	5.69307e-06	0.000470162	3.64086e-06	0.00121791	0.000113637	2.3278e-06	0.00860774	0.00721714	0.182382	142.169	114.484	749.803	317.262	1000	18.0028	30.4415	9.81842	4339.25	36.3453	31.0877	2.94212	7.11671e-05	3.12488e-08	0.000516441	19.3265	247.731	0.00113242	24.1172	344.522	0.0379604	2.34784	1000	6.56299e-07	0.0162443	1381.45
259	43.34	430.263	750.003	0.588627	2184.37	445.04	0.595523	474.449	7413.48	4.7186	9.19333e-07	0.000277176	0.0484925	0.00194931	3.16838e-09	0.00138873	2.58544e-07	0.00103213	0.000525364	1.26623e-07	0.00980781	0.0362391	1.41227	90877.9	92.8937	2428.02	831.907	320.33	74079	18.4544	45.1723	22161	26.3434	562.921	2.92349	0.0027534	1.1195e-07	0.000381169	8.51253	164.895	0.000637803	36.3119	2013.7	0.000574148	0.100333	898.722	0.00499829	0.0919747	1328.43
260	254467	36059.1	1.91625e-05	0.231021	341.652	1000	3.41092	1000	490.352	90.2341	2.25574e-10	0.00194215	671.555	0.000216224	2.08997e-08	0.0481774	2.85273e-06	7.28598e-06	3.73295e-05	0.000870525	0.00626215	9.57064e-13	0.329987	242.107	103.45	1346.64	443.223	2373.58	0.0573481	53.9902	25.8918	904.599	11.4403	60.7111	24.7982	7.33435e-12	539.728	3.3114e-06	21.6923	165.052	0.000133761	45.4429	27433.1	0.000205853	0.259955	314.682	3.05446e-09	0.0623462	12639.3
261	45.001	207.497	0.0114675	0.245809	88380.2	292690	2.44782	515.079	605.677	86.883	0.0435845	0.000917432	68.8555	1.49098e-08	2.34562e-06	0.0410976	0.00439923	9.40179e-05	0.0399741	0.00111109	0.00343372	0.0112039	0.128274	8719.09	35.2667	1000	1051.25	178.324	28.8884	50.2906	11.7773	1000	19.8401	206.93	17.6119	0.000496533	0.00552604	0.00363982	55.4455	4980.54	9.55117e-05	67.0727	631.515	1.14771e-13	0.407756	4168.88	0.000524643	0.0266972	9011.43
262	2098.76	442.079	720.166	0.138867	870.766	4.49706	3.62894	262.502	411.205	276.335	0.0546953	0.00013715	120.014	3.35147e-06	2.76681e-07	0.074223	2.35876e-05	1.10063e-06	0.0025398	2.08178e-06	0.00819438	0.00368665	0.0589984	817.335	3696.91	187.038	780.844	1576.16	0.000384326	13.7311	13.7308	226.668	11.4453	79.093	14.5335	1.21895e-05	1.86906e-05	0.00244257	40.5448	4879.51	1.31622e-06	19.3838	10556.9	1.35263e-05	0.0281302	160.005	4.64975e-05	0.050686	4051.28
263	35.5502	181.015	17.8143	0.0433654	689.37	5728.7	17.0915	10833.1	1000	46.3364	4.9331e-09	4.12173e-05	5.02155	0.000163305	5.26741e-05	0.181267	1.06613e-05	0.00510672	1.19715e-06	0.000245682	0.000125109	0.0196696	0.18829	293178	148.033	786.439	30450.6	236.041	4.86428e-05	39.3096	12.3508	261.132	14.3838	184.236	16.327	5.10932e-08	3.14087e-08	0.000119914	41.4059	119.67	0.00490972	37.3314	254.809	2.19085e-07	0.322209	101.729	0.00198797	0.0276837	176.515
264	51.1187	94.1533	0.00719923	0.00525631	930.69	489.264	0.147901	2789420	648.797	16.6933	0.0273702	0.000107284	1081.08	0.000395118	4.82669e-07	0.133059	9.17141e-09	0.000696013	0.00119409	0.00352241	0.000547751	0.00710271	0.0413341	1839.02	859.174	460.176	558.04	124.748	166.699	17.5736	3.84563	376.493	22.8049	497.208	5.2914	0.00192937	0.0278097	3.80344e-06	36.1949	112953	0.000352492	45.4122	2957.76	0.00188276	18.7704	1000	1.02033e-08	0.0163595	27133.6
265	4822.17	340.208	1.37955e-10	0.310932	265.306	0.0915428	0.300553	787.072	948.536	79.6709	9.64798e-09	2.24418e-05	0.095873	0.000351106	7.87677e-10	0.176031	0.00182269	0.00238064	0.00384177	1.06709e-05	2.8253e-05	0.00370255	0.235347	1000	1000	1000	1938.87	1000	90.2358	8.62049	8.86122	1548.6	7.64093	35.0845	9.92379	7.78005e-08	0.0015248	0.00717662	12.7565	1220.96	0.0111041	42.599	6313.79	0.000233925	21.6858	250.201	0.000941642	0.0841711	272.988
266	81.6091	121.598	1.61623	0.172125	2850.56	1637.97	0.00784727	52.1515	4303.69	106.409	0.0852693	0.00136722	3173.03	6.57377e-06	1.25391e-08	2.61505	0.013834	0.00014132	1.07341e-08	9.94947e-05	9.46773e-05	0.0504739	0.046665	58.3079	707.554	5077.01	295.255	354.473	52.662	20.0646	14.1449	639.208	23.2218	26.0188	5.65744	7.94966e-05	0.00175418	1.85769e-07	60.995	528.5	3.39962e-05	17.7649	948.024	2.89612e-07	0.518671	460540	4.29518e-07	0.0349116	1670.96
267	21.999	79.5383	0.000293969	0.440139	12479	132.341	0.974812	118.652	1487.03	16.972	0.0184177	2.89731e-07	5.98949	1.80176e-06	2.86362e-05	0.020532	1.32726e-05	0.0137117	0.00566647	4.87927e-12	1.57621e-07	0.00184614	0.0151966	409.603	1571.18	11479.8	1802.8	197.575	2.66737	43.856	20.1791	1952.78	22.6477	1610.26	25.9501	8.19928e-07	0.000554757	0.00288281	38.2562	339.799	0.00288469	1.28437	29878.3	0.000216025	2.66084	629.116	0.000866335	0.0174887	239.841
268	136.293	5595.96	1000	0.0311729	129.656	44087	1.11186	318.309	50608.8	31.3938	0.018485	0.000190087	308.306	0.0126189	2.8409e-09	4.54254	3.32862e-08	0.0090474	0.00183097	4.97396e-08	0.00113693	0.00855964	2.40418	115.826	808.397	697.161	709.654	3075.62	2.90093	42.3239	10.7648	815.44	35.7204	30.9277	1.3241	6.6449e-05	6.45579e-06	0.00187467	63.1638	1613.37	0.00535883	51.5974	160.654	0.00775095	0.0541247	208.15	1.17823e-05	0.0136518	185.82
269	815.411	2013.34	187.611	0.0570035	5456.13	302.689	45.2821	223.936	998.26	90.9882	2.98704e-07	0.000311656	78208.5	1.06296e-08	2.58009e-06	0.421591	0.00213221	0.0026736	0.0333182	2.35207e-07	0.000120555	0.0502534	0.172282	362.152	112.35	3366.68	1376.26	478.857	13.9632	30.0743	4.74645	248.762	31.8966	17.6458	14.7349	9.18158e-07	1.43216e-05	2.84293e-08	56.0389	298.702	3.4501e-05	28.3495	197.561	0.00172335	0.242301	512.582	2.23453e-06	0.00288804	86.4815
270	156.143	147.729	257.664	1.3676	242.375	711.498	1.2898	471.751	844.07	86.9961	1.16539e-05	0.0002195	0.120212	0.00407344	2.51671e-05	0.418368	0.0184385	2.35679e-06	1.91619e-05	3.64247e-05	2.2466e-08	0.000306384	0.927628	174.466	113.996	1000	484.588	2097.02	64.1295	56.4107	0.349909	13502.5	23.8748	57946.5	22.5414	0.00197244	3.62728e-07	4.03615e-06	12.7958	2887.13	0.000468967	23.6267	1000	7.33744e-13	0.753298	346.546	0.000123899	0.00177739	1216.24
271	474.829	41.5952	0.00101963	0.131495	31463	671.687	0.0167935	1000	144.988	27.6093	9.36045e-07	0.00151635	0.712664	0.000194389	0.000170713	0.0117604	0.0178501	0.000470296	3.95032e-05	7.19751e-08	4.05063e-07	4.53801e-09	0.261268	1475.5	33.1612	36285.4	281.276	632.851	282.451	30.0885	17.5707	199.095	15.8608	37.7032	15.3355	0.00569665	0.0165134	0.00204305	7.92935	6716600	0.00041607	12.4854	1000	3.52341e-07	0.128992	859.856	1.98156e-05	0.0230113	908.934
272	129.278	2441.25	0.00781826	0.295248	212.177	2742.6	0.106737	15405.7	1344.74	213.884	5.05558e-07	1.65664e-05	0.00181354	0.00525202	5.54483e-07	0.132698	7.6346e-05	2.15889e-06	0.000102884	0.00166627	0.000343298	1.44753e-05	0.81871	1095.87	337.091	258.84	5207.99	940.956	74.8116	46.4466	0.32912	154.201	18.1621	750.238	31.6959	0.000512817	1.75938e-08	0.0250466	17.3936	88.8717	0.0104298	17.7427	296.99	0.000749983	0.834684	2557.53	4.5079e-06	0.00811624	26986.4
273	115.19	1022.35	0.015415	0.0074792	4302.6	923.881	0.627317	135.044	153.163	619.178	3.07416e-05	0.00301964	33.0383	0.000114992	5.61262e-05	2.40053	1.8808e-06	9.60584e-06	0.00024396	2.66837e-07	0.00160237	0.0136154	0.14588	341.601	78.8556	93.8547	105.327	363.447	4.22124e-06	23.8969	57.6911	200627	39.3344	44.8994	4.26186	0.000188848	9.90671e-06	0.0017617	34.0651	85.7627	3.24394e-06	30.0602	237.724	0.000541567	0.285665	62.2784	0.00074615	0.0516396	469.578
274	86.8645	1793.61	0.00129748	0.333803	14275.5	644.376	351.167	90.9546	13567.1	269.486	0.0113233	9.96862e-05	3025.08	2.9934e-07	1.36116e-05	0.00125042	8.51593e-06	0.000158785	0.00975573	0.00430207	0.000833262	0.00647239	1.15623	441.67	102.871	345.128	1218.68	546.753	750	18.6576	5.39117	1000	15.0983	66.8932	11.3677	1.38608e-07	5.90699e-07	0.0206774	46.8803	658.065	1.15531e-05	35.427	375.206	0.00234338	0.584354	2594.82	3.22786e-05	0.0241845	668.419
275	72.7729	272.818	8.90457e-05	0.00731256	3027.82	170.437	1.22798	60.4933	254.79	1430.28	5.3527e-06	0.000196223	5072.14	0.00027939	9.91926e-09	0.0982108	0.00658922	1.25713e-06	4.29635e-05	0.00067059	1.67809e-05	0.00114433	2.40435	727.583	304.913	750.178	422.054	2420.95	22.4916	35.9737	43.0858	286.613	13.1427	211.642	17.6451	0.00295063	0.000202148	9.79372e-06	56.7025	1519.73	8.38853e-05	10.2869	487.435	2.36775e-08	0.293319	303.513	6.19032e-06	0.0264415	91.6005
276	105.67	147.343	243.564	0.0303971	1876.1	88.2445	0.0649423	264.802	112.439	34.4271	0.000240665	1.84505e-05	0.00335394	0.00011431	1.06748e-08	0.180073	0.000739437	0.00767367	0.226131	1.12403e-06	3.11115e-05	0.0288956	1.29442	132.228	1853.99	246.102	206.026	3061.88	4.80519	31.4306	8.56146	6336.94	12.0938	47.2671	8.10188	2.33777e-06	0.000221723	0.0194179	57.5453	240.217	2.50924e-05	36.101	4381.12	2.24586e-05	0.236148	363.17	0.0110983	0.05289	1304.34
277	226.81	395.066	0.00120555	0.0851785	124.98	128.869	0.167223	130.504	119.155	242.276	0.0332364	0.0220245	0.295325	5.10338e-06	1.11871e-05	0.131041	0.000850448	8.86767e-06	0.00551697	0.000175294	0.00137308	0.00959905	2.57003	152.854	66.8908	17098.8	4450.96	144.549	0.0935344	25.4849	20.9915	11902.9	11.6515	56.8844	55.8301	2.4735e-06	0.35662	0.0345294	29.9725	17775.5	0.0018229	9.26619	221631	0.002051	0.175505	3774.09	6.37457e-08	0.0389639	660.411
278	140.953	36590.3	0.00613516	0.0530782	212.675	12.5755	0.0844288	1143.83	1788280	83869	0.000730876	0.00169607	9.11708e-05	2.98037e-05	3.60419e-06	0.00205439	0.0116045	0.000530911	0.00600513	1.89108e-05	0.00286147	0.0672688	1.38355	3915.53	208.531	221.555	6230.88	1000	86.5514	34.6247	5.60535	2627.47	18.3348	77.8268	22.1396	0.000264906	1.27288e-07	0.000172594	27.6018	483.549	3.01887e-05	8.67732	48040.6	7.4373e-07	0.241927	58.9541	0.000891531	0.0357424	193.752
279	104.741	1000	3.88543e-05	2.01543	263.833	8759.6	0.354658	858.996	5173.92	68.8495	0.102875	0.000628583	169.593	2.11704e-08	1.15236e-06	0.0123435	0.00255742	4.40111e-06	0.0155932	0.00200525	0.000614044	0.00207682	0.0138818	1735.82	1000	2810.89	852.896	3129.34	8.92671	26.2974	0.0314365	467236	35.9676	50.6665	12.0437	0.00045773	4.95581e-05	5.38167e-05	40.8301	94.2278	3.25373e-06	6.39469	1955.56	3.92976e-07	0.0345676	368.823	0.00224478	0.0122088	578.515
280	112.175	220.458	0.00145807	0.108273	41319.1	0.0657081	0.516515	407.403	98.9692	64.5939	5.42674e-09	1.94849e-06	13.504	1.88899e-05	0.000112798	0.000470722	8.75675e-05	0.00166694	0.000142187	3.80049e-05	5.56723e-08	0.0011899	2.10255	161.567	79.8969	2135.45	375.067	834.976	7.46213	18.543	39.4436	19341.6	21.7288	64.0802	3.53635	0.000157176	0.00674816	0.000541093	26.7831	210.437	0.000106435	31.4558	201.508	0.00555086	0.226407	369.145	0.000351814	0.0056148	487.294
281	107.796	6093.18	1000	0.436488	23825.8	430.702	6.22812	1122.24	334.745	58.9742	0.0403919	6.22774e-06	30.6413	2.96436e-09	1.4816e-07	0.00482474	0.0114661	0.0122261	2.55277e-06	2.00612e-05	0.00197821	1.17228e-06	0.0555994	2051.3	72.5263	971.941	3190.47	1000	10.815	13.5118	28.2643	284.457	10.2415	1000	22.035	0.00542764	2.08094e-05	8.42961e-05	8.53765	59545.2	7.30938e-06	8.57863	227.867	5.43526e-05	73.4453	378.99	0.000110491	0.0696708	524.583
282	203.32	9671.35	322.45	1.41255	1441.26	844.251	1.41436	3516.68	4309.61	6358.74	0.000191187	8.70569e-06	0.0172176	1.15541e-07	1.50811e-05	0.00795524	0.00500293	1.10158e-05	0.0147466	0.000392742	0.00242501	1.16208e-05	0.221892	108.145	113.212	231.293	389.276	2968.81	12.1988	24.7446	1.04879	360.808	11.3566	149.156	20.7185	3.19738e-08	0.00471992	5.15791e-06	56.6156	4361.24	0.000878408	32.4456	6603.12	3.80611e-05	12.5806	551.223	0.00040001	0.0525014	226.185
283	683.882	329.447	2.91127e-05	0.198972	12547.4	132.151	0.259803	1000	661.725	63.5645	0.154349	3.75046e-08	70.3541	0.0101001	5.04402e-06	0.00929609	2.2733e-06	3.4876e-09	0.00316789	4.8674e-06	0.0558482	0.000396225	0.0845688	25779.4	13950.6	539.694	1134910	9107.29	0.000765759	5.99165	0.885273	9000.53	12.7191	123.623	8.47131	9.34642e-05	0.00808247	0.00728653	30.9314	295.403	0.000240409	24.0244	479871	0.000199401	0.12431	1931.13	6.28578e-06	0.0538687	814.876
284	298.944	559.904	78491.4	0.845101	160.843	113.676	4.41966	1000	267.103	46.2087	0.000503922	0.00938601	17.3837	5.99548e-05	1.29791e-08	0.0114822	6.27795e-05	0.00140223	0.000360633	1.50814e-07	0.00114899	0.0039162	0.553985	274.432	3437.58	730.419	451.902	3703.9	104.872	17.0468	2.20047	158.461	18.5515	34.8162	3.46412	0.000383977	2.99382e-06	0.00147281	40.3945	4417.47	0.000532982	30.806	736.487	2.2294e-05	0.00409364	531.511	9.06449e-06	0.030639	2906.53
285	119.903	567.829	207.312	0.437313	14696.2	262.015	0.196884	165.419	45.2799	935.106	5.52186e-05	0.00578572	207.632	2.04173e-06	2.11636e-10	0.469728	0.02131	9.33389e-05	0.000172726	6.89315e-07	3.56895e-05	0.0100987	4.68155	510.502	68969.9	278.633	2348.16	2057.38	0.00105069	54.061	0.22643	1000	21.4014	58.6068	9.90618	9.05754e-06	6.48639e-05	1.31653e-05	56.34	1416.59	1.52651e-08	43.7263	1862.56	8.94351e-05	0.130843	33591.5	5.7541e-05	0.0200515	79.832
286	90.1889	1000	242.473	0.202356	174.515	361.6	0.0094822	2666.1	985.766	235.801	0.00014045	0.000558312	6.75136e-08	1.76875e-05	2.37719e-05	0.376007	0.000328155	7.78493e-06	0.00010636	0.000144618	0.000135137	0.0101943	0.0974814	53.1573	6255.31	1000	404.532	324.156	0.0173583	48.47	0.0270693	830.812	26.4324	1198.75	21.1925	0.00156782	4.92146e-05	0.000121135	14.4156	12509.6	2.28621e-07	60.9078	33057.6	4.76194e-06	0.00143947	285.383	0.00870174	0.00804344	1000
287	102.128	507.954	0.00355945	0.00839469	395.36	750	0.266842	1387.62	45057.5	748.339	2.55925e-07	0.000225642	375.839	7.62771e-09	1.65327e-08	0.00207962	1.60793e-05	0.00062085	0.000125611	2.64386e-05	0.000126934	0.00181298	21.5068	45.2593	309.296	10429.5	14325.8	2303.17	54.4222	31.292	21.8764	39902.9	17.7125	1240.05	23.8393	2.06024e-12	0.00690806	0.00778351	29.3111	7486.5	2.75898e-05	45.6625	393.613	2.55285e-05	0.418191	1319.5	9.084e-05	0.0593817	15701.1
288	108.337	121.484	6.1955e-05	0.176151	159.358	507.477	0.712942	112.54	312.7	55.7447	3.0224e-05	0.00232476	0.000620988	0.00148689	6.24013e-05	0.0740498	0.00221211	0.000249419	0.0200517	0.00047741	2.41896e-05	2.17912e-07	0.299199	72.8163	536.033	980.82	81.2054	970.712	69.3807	19.2033	20.4863	929.781	28.3483	11.3737	13.3904	0.0428731	0.0649556	0.00116533	47.806	5144.31	6.02014e-07	0.0360853	1063.24	0.000385189	71.8255	89.2004	0.00211429	0.0435496	537.625
289	7836.36	4988.54	374.143	0.0639492	230.742	117.208	1.08558	168.163	2607.4	1618.03	0.000242152	7.42761e-07	0.0121816	0.000128874	4.53702e-07	0.656446	0.00329754	0.000475875	0.0904727	1.65787e-05	0.000109036	4.38766e-06	0.189578	2502.44	2559.52	3475.66	1308.29	3620.79	72.0467	51.8106	4.65629	1362.64	13.9937	305.913	24.7128	5.61286e-05	5.83203e-07	7.53963e-05	50.1595	1000	2.59427e-09	55.4905	1462.2	6.68721e-05	0.183918	436.16	0.00143176	0.0266038	832.099
290	284.899	1619.52	750	0.148217	1380.97	545.421	0.436625	118.826	737.083	77.4476	0.000895128	0.000134495	19.5141	0.00112879	6.46389e-07	0.216265	0.00547202	8.00691e-05	0.000619126	0.000448335	9.17837e-07	0.0312319	0.387813	119.235	138.94	466.563	643.328	887.205	9.01747e-05	41.4677	31.059	377.021	11.4885	75633.3	13.7384	3.35772e-08	0.00488188	5.04912e-05	33.0937	151.8	5.59193e-05	38.8191	156.314	6.95167e-09	0.142631	243.718	1.70333e-05	0.0099429	303188
291	81.3303	374.202	2.4382e-08	0.0858712	244.954	35109.6	0.12913	151.73	1397.63	110.788	0.000602892	0.000279162	111.86	3.32706e-09	6.19166e-05	0.00169991	0.000311825	0.000562638	0.17252	1.30022e-05	1.2234e-06	8.33883e-08	0.108832	157.625	9356.02	1442.14	13545.3	668.577	3.90114	7.68644	44.9873	555.889	26.6247	64.7976	15.166	0.000241947	0.000368483	1.67363e-05	42.9072	340.065	2.62345e-11	8.09158	1032	4.07575e-05	0.0418512	2164.08	0.0012368	0.0793475	53.511
292	166.932	288.49	0.025541	1.43753	1759.19	96.0838	9.50375	59.2925	2622.65	270.302	9.32205e-06	1.98123e-05	2554.22	4.34758e-06	3.85972e-05	0.114324	0.00276019	6.6538e-05	0.000595282	0.00804747	0.000119117	0.00264294	0.922845	174.093	1728.7	2318.01	302.085	787.909	8.28785	17.2024	21.0591	1000	19.5857	166.595	33.5482	4.72887e-07	18028	0.00468572	52.2941	131.446	3.88865e-05	14.2153	491.669	0.00228741	0.329254	94.699	0.000118094	0.00208256	568.145
293	288.993	644.354	0.00175001	0.032084	20707.9	1159.18	0.792286	113.122	3061.23	99.5303	0.00941085	0.00119497	0.768903	7.03745e-08	1.62634e-05	0.0465162	7.84284e-10	0.015535	0.000247302	0.00110899	1.13127e-05	0.005157	2.33107	300.592	145.736	4181.32	492.844	474.374	4.73561e-08	17.0282	11.59	14580.4	9.3537	94.0867	13.1204	0.000653158	2.805e-05	0.000151938	22.6828	1000	1.19626e-06	56.2778	141.903	9.23504e-06	0.304014	133.951	8.59656e-06	0.00751165	128.526
294	165.182	172.725	0.0106022	0.659248	126.327	59.4961	0.109143	95.683	37428.9	55.6094	0.0120044	0.00961829	8.54761	0.000472003	2.15623e-07	0.013875	2.28521e-05	1.09027e-05	0.00263445	2.44246e-06	2.32242e-10	0.0195131	4.92899	8777.51	84.1872	1185.93	680.491	561.909	110.797	22.0571	9.2302	1000	25.1131	62.539	8.59911	0.00934569	0.000102803	1.68352e-06	26.4597	928.065	1.94183e-05	14.8259	3199.87	8.91737e-07	1.9696	754.256	4.32269e-06	0.00711002	311.864
295	140.398	570.374	5625.2	0.523087	621.836	2902.44	0.466107	396.68	1009.49	82.6101	0.0546133	0.000212699	0.0026385	5.18698e-09	0.000835508	0.0116948	8.18516e-08	1.86694e-06	0.00118417	0.000687792	0.0214921	0.000552379	0.0766927	150.268	181.517	43032.1	847.191	941.965	4.64355	53.7173	44.5707	662.107	7.43611	520.42	22.6095	3.39396e-05	0.00848482	0.000188295	46.3674	459.037	0.00496536	8.5025	4444.18	0.000121283	0.0406972	96.9362	0.017718	0.0427189	370.765
296	174.324	433.15	170.308	0.102	83573.1	325.781	0.034683	373.933	126.449	74.7079	0.00749787	0.000143611	22.2104	6.40682e-06	4.62103e-14	0.00531066	0.00046565	0.0022792	5.37098e-08	0.010335	0.00196242	5.48979e-07	0.486631	671.862	309.366	193.432	448.714	1629.57	0.00086522	41.3243	2.9232	200.755	23.1844	123.176	10.9506	1.54269e-07	0.000988223	0.00304743	36.0216	1184.35	2.13114e-06	10.4145	188.835	0.000205317	0.39887	188.879	1.65709e-06	0.00315894	978.373
297	100.634	162.009	0.0520653	0.374018	12567.5	227.793	0.0290045	1834.76	990.257	37.8546	2.04709e-06	0.00370667	20.3846	7.07409e-07	0.000133206	0.112459	1.14092e-09	1.27998e-05	0.000955257	0.000107416	0.00413498	0.00107173	0.17065	1000	66.307	273.765	1829	205.742	493.487	24.4986	32.4246	10623.5	10.7234	63.1079	6.51347	4.28464e-09	0.00116049	0.0404196	40.9467	2779.43	1.51671e-05	9.31349	1251.39	1.26603e-07	0.0999381	11924.4	0.00243366	0.0445094	1922290
298	997.1	910.804	149.122	1.52099	377.361	1701.39	0.200036	606.754	15826.8	35.1213	0.148878	0.00234489	8.84552	3.47941e-05	3.3864e-08	0.0930719	5.57512e-07	9.50077e-05	0.168303	0.000142551	0.0257609	1.31019e-06	0.00393377	4886.23	174.995	524.779	248.699	163.653	84.1396	45.21	17.7437	1106.4	10.1529	74.508	6.00738	0.000103365	0.00275993	0.0402568	59.443	115.35	0.00013839	21.1443	453.351	8.09875e-05	0.131112	1000	0.000207153	0.0311322	1133.61
299	66442.8	731.767	2.6161e-06	0.0128574	292.539	1093.45	0.676005	200.985	547.131	69.0714	0.0101253	0.00202376	0.00914522	1.2261e-07	9.78943e-06	0.0166362	0.00877703	2.10433e-05	0.00801953	0.00187487	1.31161e-05	0.0563297	2.20506	499.384	1024.88	1198.12	4035.28	617.703	61.5832	24.3375	13.769	237.693	32.443	171.576	5.99479	1.47925e-06	2.37114e-05	6.3164e-08	51.1432	511.247	0.000517821	4.21896	3885.4	6.79214e-07	25.843	403.47	1.38714e-06	0.00393566	1000
300	55.1579	1236.61	0.000384491	1.98001	1000	250.835	1.49356	89.8521	1585.37	128.248	0.000992341	0.000734057	323.741	5.18432e-05	1.69943e-07	0.074451	0.000173039	6.84436e-05	0.0118872	1.7308e-07	0.00146004	0.00815683	0.771153	1380.14	5027.08	16916.3	125.802	1017.83	0.042286	22.8882	14.1717	4911.66	19.1781	103.051	9.1474	0.00217181	0.00214981	2.88376e-06	46.8061	1638.68	0.0150234	24.2398	1000	6.42486e-07	0.192266	369.743	0.00412675	0.0365102	173703
301	77.4293	244.407	0.00467695	0.270095	70732.3	2076.4	1.20605	107.676	8245.92	82.8211	0.025801	0.000345104	415.397	0.000110034	0.000200283	0.0801587	4.12234e-05	0.000128237	0.0065164	0.00588561	5.87514e-05	0.027841	1.84798	40565.1	1711.8	324.491	2035.53	2734.46	6.51361	49.2327	5.99985	339.097	4.71942	75.2409	15.7814	0.00999732	126.197	0.0155839	33.0142	324.006	0.000354936	52.1137	12599.7	0.0265993	93.6129	303.079	4.99447e-08	0.0029685	2406.4
302	249.671	1160.96	182.081	0.012814	636.483	1027.94	0.127198	106.813	344.263	41.5742	0.00172673	4.00242e-06	69.1503	3.66393e-08	0.000126267	0.204966	7.03685e-05	0.000185105	0.0672864	0.0250591	1.40724e-05	0.000149715	0.170716	1233.9	29.925	118597	527.614	25281.5	937.166	26.8813	16.0865	3075.02	39.7222	638.976	24.6185	4.26897e-05	0.00564772	0.0223803	28.2264	89113.1	0.00114448	22.3575	289.821	4.54868e-05	1.12321	189.342	0.000666397	0.0256673	41282.9
303	126.945	595.648	7.95504e-05	0.070236	37403.6	284.902	0.372973	989.031	1197.71	102149	0.000838918	0.000271895	68.3306	0.0015113	9.15583e-07	0.108729	5.06992e-07	1.04725e-06	2.19638e-08	0.000378163	3.81741e-05	1.41376e-06	1.5026	107.943	307.628	6811.37	1293.92	753.691	8.0148e-06	18.1771	9.8889	518.665	22.1992	4216.17	9.93911	5.87223e-05	0.00180171	0.00370941	21.3872	80082.7	0.01473	1.32194	6936.93	8.09752e-06	0.0097036	75.5253	0.00958901	0.0621329	276.104
304	338.787	798.219	722.951	0.154606	131.757	1000	0.560493	95.5174	288.902	107.069	0.0760914	0.00116007	0.0045485	0.000127017	1.09015e-07	0.022246	0.000846047	0.00077025	0.000469289	0.0045741	0.00198205	0.0210983	4.78377	160.606	352.639	392.127	633.727	359.503	0.000268967	28.9535	66.3472	2483.47	6.61572	111.383	4.37916	3.72661e-05	0.000258756	0.00838209	2.06538	200.59	0.00117214	24.0918	964.891	0.00325559	64.6881	233.878	0.00012746	0.0298267	47544.6
305	33.9638	164569	100.355	0.0117467	97.5669	676.691	7.34488	182.729	106.987	80.0786	0.000414719	0.00208962	117.209	0.000111476	1.8467e-05	0.0141887	0.000179843	1.33286e-05	0.0109025	2.74094e-05	0.00103619	0.0137597	0.792197	6922.58	117.24	1152.4	354.427	486.297	0.0479425	39.6173	2.99046	606.588	41.2294	18.0997	2.29768	8.09107e-09	1.26908e-10	0.00209884	29.7424	782.62	0.00039421	12.4455	1246.13	8.77803e-06	0.00455798	1126.05	0.000270698	0.0768888	4335.34
306	92.4777	1746.75	152.906	0.419109	672.076	2563.43	0.0014034	75.0222	168.071	7.73252	3.88114e-05	0.000140228	355.05	3.58198e-05	1.02641e-06	0.0117357	2.34261e-09	2.07104e-05	0.0988185	0.00118109	7.93889e-05	0.0167977	2.19164	8315.51	852.399	55858.8	191843	578.532	0.00354064	24.7813	3.59783	4509.34	10.121	101.123	4.80238	3.38353e-05	2.91619e-09	1.80084e-05	34.282	56.7835	0.00190841	30.1698	31657.8	0.000183015	0.0222782	1351.75	0.000417324	0.0514491	9343.65
307	151.755	2511.02	42.5511	0.0458967	3965.03	868.608	0.0764161	84.2778	716.354	80.8277	0.00129636	2.80172e-06	0.0234037	0.000138583	9.81738e-05	0.0277706	0.0130118	4.71018e-07	7.29129e-06	2.7759e-08	9.89462e-06	0.0207502	1.86964	565.624	375.902	91.4214	612.2	16731.7	35.5312	29.2489	26.8619	294.284	44.3575	79.498	16.2139	0.000747738	0.000768424	0.000153446	24.615	102.875	0.0016613	7.68602	9563.55	2.14662e-05	0.0422781	179.443	0.000352183	0.0311094	137.453
308	86.6565	1034.68	0.0379904	0.0306334	1215.53	585.917	0.13956	139.686	373.655	63.8446	0.0699585	5.02896e-07	1733.26	2.65374e-06	9.43824e-06	0.0204185	1.64324e-05	1.48324e-05	0.491641	4.75431e-06	0.000106656	0.00535677	1.37921	1000	166.88	12657.4	556.183	1000	1.86465e-05	20.3805	0.208609	1000	22.8071	250.488	28.5686	0.00156444	0.000120898	0.0381918	32.7711	4770.4	0.00155247	28.2049	2639.36	0.000425891	0.679275	139.119	0.0047464	0.00693444	113952
309	269.633	1938.78	6826.12	0.0163786	487.943	1310.83	1.14025	98.1245	1046.06	55.1243	8.2654e-05	1.03008e-07	0.173395	1.79327e-06	4.66598e-09	0.00458517	0.00377721	0.00526653	0.072885	0.00163555	6.86188e-05	0.00147122	2.91745	409.071	382.639	433.351	317.913	301.865	0.0443393	22.8977	24.3218	192.186	20.6805	534.029	6.26037	0.00285774	1.90511e-05	0.000327479	25.6374	94.0689	0.00172557	55.2585	1000	5.2424e-07	66.0619	1736.86	3.41825e-05	0.0158913	345.102
310	195.638	231.591	855.873	0.0279264	115.377	7624.77	0.00522191	112.122	181.427	20.2309	0.0118043	2.22661e-07	10.6671	5.2974e-16	2.13349e-05	0.00142387	2.3444e-06	2.59509e-07	0.00462709	5.46177e-06	0.00829489	0.00563702	0.43896	816878	561.919	5015.19	183.252	1000	0.000159189	19.6141	50.3351	1000	23.4416	1780.49	30.1006	0.00190109	0.00422534	0.00564089	24.2276	3563.37	3.6919e-07	5.37476	530.185	0.00141888	0.63428	41.2359	6.42332e-06	0.00643465	1351.17
311	429.862	1997.41	6.8902e-05	0.113338	562.743	74.5775	0.912293	692.948	1613.26	174.79	0.00512462	2.47286e-05	0.0041347	5.4008e-06	1.97323e-06	0.0168821	8.87492e-05	2.73334e-06	1.16048e-10	6.73358e-05	5.04157e-05	6.22844e-05	0.0709094	186.312	157.956	502.855	407.303	9197.41	0.000716532	39.6696	24.4419	44492.9	9.97649	137.013	11.8299	1.24483e-06	0.000239692	0.0252708	16.0874	4096.22	0.00014739	23.1192	1340.31	0.00013642	0.23729	841.286	2.59465e-06	0.00421434	74.4956
312	293.867	44.8952	49579.6	0.953847	618.336	78.1347	1.25027	1179.07	357.722	305.48	0.00035627	0.000116545	606.569	5.37365e-06	0.000109497	0.137992	4.7956e-06	0.00803548	2.27459e-06	3.59231e-09	0.000408458	0.000136567	0.415459	2028.38	123.978	43350.2	130.124	1000	4.14279e-05	36.9939	6.74937	4601.18	25.5451	792.128	12.6544	6.12425e-06	0.00161411	1.18946e-06	24.5499	340.238	1.61581e-05	28.1383	2926.91	4.24483e-09	0.185511	1511.29	4.32488e-08	0.0535401	11503.5
313	64.9526	1000	4.4985e-05	0.407872	668.986	43764.2	0.15937	215.282	370530	3102.31	0.00428024	0.00363608	4.63734	0.00424566	1.93591e-06	0.811269	0.00102018	0.00843793	2.32796e-06	1.61976e-08	9.88931e-08	0.0148207	5.86266	558.257	210.714	480.775	170.271	188.243	0.32808	18.4231	29.7169	1096.6	42.2233	11.9138	13.1314	0.000630341	0.000402073	0.000270276	28.2811	578.768	5.53868e-06	7.26003	149.384	0.00290924	2.97398	332.229	0.000147981	0.0101008	1000
314	6214.97	311.781	0.00491623	0.108239	1000	155.099	0.131105	340.243	386.263	113.216	4.1077e-08	2.41904e-09	2949.63	0.00392324	7.28588e-07	0.132504	6.84093e-09	0.00531964	0.000880661	1.91859e-11	0.000192087	0.00346135	6.40228	69.8228	125.073	115.386	1247.83	1000	71.1473	27.7192	12.4024	586.736	13.9793	98.0117	3.56493	0.000118687	1.41588e-05	0.000156794	50.6351	112926	2.10313e-05	21.9743	1139.38	0.000103925	0.0414613	2290.92	0.00252806	0.0610214	889.625
315	405.41	12620.4	0.280993	0.0212641	332.705	356.766	1.30571	2104.8	2378.56	79.5158	1.07462e-05	0.00222648	0.297308	1.31719e-05	0.000182517	0.129466	0.00390117	7.36639e-07	0.00101733	5.16434e-07	0.000133337	0.0287996	7.53544	1199.41	466.638	485.953	98.5098	1000	0.0222341	42.0269	15.599	64571.8	29.2178	944.091	10.8417	5.97689e-09	5.46585e-05	0.00251016	18.0639	3216.45	6.79852e-08	6.57733	324.293	5.72943e-05	0.000197893	155.066	6.72803e-05	0.0301451	275.166
316	855.739	48.7666	6192.85	0.178455	11082.4	205.058	0.610064	107.656	637.82	13.8243	0.000607711	4.4595e-05	126.381	0.0167407	4.90731e-07	0.00128853	9.11582e-05	6.39969e-13	1.75987e-05	0.0035555	1.83537e-06	0.000388114	2.26825	885.695	131.509	696.361	386.777	40582.7	5.21736	15.3696	37.3885	297.628	48.1024	30.93	1.02483	0.0320387	0.0122857	0.00156301	7.66612	1775.95	0.00201373	18.1126	313.963	1.89435e-10	0.583447	713.744	0.000180958	0.0351446	280.671
317	426.1	98.2425	0.00358122	0.0293635	537.192	1780.31	2.2525	265.47	1016	52.3116	0.000409664	3.73636e-07	7.25179e-06	0.00595187	8.43819e-07	0.066436	2.62485e-06	0.000120237	1.92627e-05	0.000379711	0.000131487	0.00191068	2.60076	242.3	74.1157	3175.45	139394	169.055	402.375	46.5846	11.55	5923.27	12.9908	66528.9	18.484	0.00111807	0.000184578	0.00388785	34.5938	172.939	0.00417001	8.51311	247.899	2.34856e-06	0.190343	141.665	0.000974007	0.0713193	442.12
318	64.2913	702.312	0.000248434	0.00170122	91.5918	1164.67	1.12321	1061.73	99.4933	14.461	0.0192575	0.0188106	37.9756	3.73203e-06	6.53254e-07	0.0177872	1.99323e-06	1.19768e-09	0.0278854	0.00022023	3.18047e-05	0.00362827	4.64213	711.757	390.241	974.342	179.514	1000	98.4692	45.0873	21.492	254.39	9.0446	501.499	5.29437	0.0130046	0.0063703	0.00139363	30.2676	991.35	5.98503e-05	47.8491	750.818	8.45177e-06	0.353723	1416.68	0.00810715	0.0123732	365.779
319	607.75	2665.02	2.53852e-05	0.369844	175.283	1413.32	0.0081977	908.172	220.216	100261	8.47965e-05	0.0122384	2.58329e-09	0.00366566	2.78661e-05	0.102626	0.000999644	0.00010072	0.00751831	0.000793472	0.00378403	0.00627953	0.810904	228.111	1845.49	105.093	172.304	310.796	52.9379	57.4539	27.4743	1319.02	29.8501	70.0921	31.0749	9.50132e-05	2.31819e-05	0.0114381	54.7786	820.313	5.98237e-06	30.8813	182.947	0.0003783	0.279566	73.4648	1.5533e-05	0.017355	9264.39
320	143.139	461.295	0.0129953	0.151276	617.752	866.989	0.335853	103.993	1627.57	48.7413	0.0389164	0.000421269	64.5138	5.3386e-06	4.30834e-07	0.00774926	0.00393557	4.65671e-06	0.000151784	4.80316e-08	6.10858e-05	0.0255816	0.226944	258.082	1234.1	275.084	1235	399.693	61.0599	10.8857	1.53343	1991.92	12.6865	440.231	22.5632	0.000461381	0.000320366	0.000408428	62.7484	125.386	1.55258e-08	9.47053	601.856	1.64006e-05	0.162672	128.072	5.324e-05	0.00722365	80.0429
321	963.351	244.729	0.013522	0.00523281	1952.73	786.134	0.0333609	109.296	5.26763	127.113	0.0079895	2.69325e-05	0.00489626	4.46148e-05	0.00218015	0.375078	1.3006e-06	0.00150026	0.00723395	0.00184474	3.31015e-08	1.0296e-05	1.07416	277.711	2450.94	450.677	1688.59	2163.06	112.928	31.253	15.5554	1000	4.73663	59.5577	5.30069	0.000578142	0.000105855	0.0335141	34.0081	85315.6	2.67154e-06	40.0715	50724.2	0.000234258	0.826171	240.203	0.00208403	0.0234806	775.567
322	4525.83	262.885	898.99	0.108283	738.456	310.722	1.10203	256.769	90.2873	52.6796	3.71621e-08	0.000517036	20.6357	1.93814e-06	6.27582e-09	0.0018998	0.000634443	0.00142087	1.40056e-05	7.33614e-08	1.17383e-08	2.5835e-08	0.129504	200.759	278.139	235.295	177.856	1000	0.000182867	18.3431	29.5417	1000	29.8943	135.989	18.5521	0.00307825	0.00265631	0.00238295	47.0005	8658.27	0.00238578	17.6049	368.497	1.30679e-05	0.11807	787.662	0.00187949	0.0119172	1000
323	12.853	571.656	4.81388e-05	0.0299046	2088.1	7655.35	3.30144	1831.46	65.3869	67.69	0.00999395	2.42055e-05	1390.99	3.64954e-07	0.000311782	0.277507	0.000336575	0.000792864	0.000289865	3.16344e-12	0.00161069	0.0202099	0.490219	5525.99	551.393	189.605	1245.59	788113	750	26.506	13.2592	313.137	36.9154	73.2824	22.3466	0.000166644	1.6997e-06	4.0301e-06	35.0845	444.901	0.000765304	12.8761	1000	0.000291684	0.0136391	61.5028	2.61082e-06	0.051838	11129.4
324	22466.3	3061.96	2.5287e-07	0.681908	499.858	100.948	0.772106	153.507	1186.2	74.7158	1.32605e-07	0.000185522	634.521	3.92547e-11	0.00023593	0.366344	2.42624e-05	0.00020196	2.50661e-07	4.30982e-07	2.15828e-11	3.47985e-08	1.13902	6232.97	332.803	442.911	578.311	470.25	0.0241902	23.1548	14.267	2321.67	13.3732	286.566	15.8297	5.56842e-05	0.000133016	8.48038e-05	24.6497	220608	0.00483073	19.8302	240.341	1.79154e-06	0.0495805	326.82	0.00607403	0.0655018	1000
325	47.4176	42761	0.0027441	0.00405721	184185	188.789	2.52445	772.719	129.741	89.1262	0.00243971	5.61059e-08	2127.58	8.87278e-07	8.15989e-10	0.255415	3.18919e-06	2.75492e-07	0.0241154	2.25458e-05	0.0031943	0.0888556	2.76535	289815	203.924	232.839	301.968	1215.47	1.0144	41.2062	6.37135	154.024	11.9254	78.9095	15.7891	0.000455488	7.93022e-07	0.0156882	15.5734	731.324	6.04419e-07	43.9318	5521.65	5.13349e-07	0.0878167	130.406	1.3318e-07	0.0419038	384.079
326	84.0062	88.4227	111.183	0.12476	489.82	180.956	1.1643	309.294	269.361	79.1885	0.0183673	0.000480786	0.0433355	1.48684e-05	8.72732e-06	0.143573	1.20766e-11	4.52747e-10	0.00478725	7.14862e-07	0.000241938	0.0618402	0.0392732	260.981	520.902	23928.1	389.126	326.116	1.75008	8.90773	10.2775	4175.02	32.3385	4137.49	14.1768	0.00134236	0.000154082	0.00299945	45.1865	102.025	0.000439853	7.54691	529.78	0.000200109	0.00367459	761.188	4.4689e-05	0.111513	1000
327	224.707	9423.82	1258.32	1.31385	6214.27	128.676	1.65496	4004.08	2483.29	85.0258	0.0532808	0.00161516	122203	0.00993349	0.000450205	0.00966736	6.03624e-06	0.00578769	0.00205964	0.000246521	0.0105289	0.0033063	0.124703	1898.53	206.488	633.129	244.079	791.22	0.00285556	22.6508	23.5572	219.643	8.73954	59.6362	33.7887	9.0333e-05	0.36895	0.0195009	26.7012	1497.14	0.00118841	19.5652	241.893	1.6691e-06	0.10255	766.183	0.000156219	0.260035	136.094
328	536870	117.521	0.00063165	0.0737513	24623.5	39.9953	2.16943	185.815	3513.85	274.299	0.00848985	0.0018158	0.00178929	0.0034129	6.37739e-07	0.110828	4.05887e-07	2.99166e-06	0.00751283	5.15093e-06	0.000141833	0.000957946	7.80461	940.971	5012.3	42563.4	718.523	6279.28	38.1139	25.7955	9.51066	465.996	7.54308	61.2579	10.1014	0.00405517	0.000482804	0.00023323	27.2474	1758.79	0.000430483	64.2917	248.191	1.53808e-07	0.0056478	519.697	2.71552e-06	0.0849571	317.594
329	67.1616	1280.81	0.0250873	0.589811	115.597	34.5137	0.0577441	1000	783.264	3975.76	1.11984e-05	2.10584e-06	0.0183798	0.000244158	4.4091e-23	0.0974741	6.26711e-05	0.000655527	0.002287	0.00137239	2.57552e-06	0.00683439	0.71219	815.829	147.168	5724.71	405.181	350.198	211.075	18.8218	6.77545	648.354	46.6083	364.386	18.8064	0.000950617	0.0106747	1.06045e-05	47.3078	2259.19	6.20263e-07	30.8063	70160.8	8.13644e-08	46.9556	114.475	2.20561e-09	0.00712533	3964.69
330	254.519	4164.3	2.70598e-07	0.450425	981.235	69.6946	2.02248	1424.26	88343.7	43.943	0.00815207	5.07213e-05	0.410168	5.29559e-08	3.34459e-10	0.0482954	2.42547e-05	0.000477276	0.118587	0.0107013	1.89097e-07	0.065044	3.93272	262.521	2998.52	732.031	469.18	2952.32	0.143569	36.9586	10.245	7135.21	18.9619	86.0838	18.0535	0.00255503	2.33074e-06	0.000370402	26.1987	5045490	0.000436329	17.4199	241.02	0.000131762	0.382362	57.1256	0.0196101	0.0427481	570.306
331	2.71815e-06	524.073	106.347	0.160821	98.8437	1000	1.0815	3626.38	230.785	164.127	3.31626	0.000696162	0.00115129	0.0343845	3.2254e-08	0.00452171	0.00134471	0.000384936	0.000580941	1.45291e-07	1.44401e-08	6.8251e-07	1.19735	1089.92	69.4398	590.831	10120.3	176.698	4.44697	23.8209	2.94355	8520.18	13.9072	76.0617	2.93661	1.27241e-05	3.67852e-05	0.0183003	45.8498	697.581	2.23922e-06	15.8286	1170.24	6.36001e-12	0.0111616	666.451	5.99351e-05	0.0101263	6964.12
332	49.7913	220.458	0.00350637	0.529038	616063	0.111025	0.697965	126.613	1012.45	108.24	1.75323e-10	0.000318331	0.144992	0.000175592	3.82672e-08	0.466306	9.89453e-05	0.000509817	0.00475383	3.16704e-05	4.92063e-09	0.00170069	2.70603	127.504	311.758	544.071	341.995	160481	145.921	31.0033	11.17	232.027	19.1853	16.1982	13.2514	0.00115998	2.02144e-06	0.0131747	48.3959	590.764	0.000153243	11.6721	280.891	2.23299e-05	0.143646	299.318	0.00531421	0.0899235	232.133
333	44011.5	38575.5	0.00652101	0.0347374	275.48	200.047	5.24027	595.629	3241.23	72.3863	0.000397048	0.00101015	170.245	0.000108025	8.5184e-10	0.0114416	5.66528e-08	0.000219476	8.92829e-07	0.00162764	0.000216587	0.000754029	1.22792	155.945	191.391	1000	69130.8	203.691	131.782	24.0074	12.904	617.143	20.0011	834.544	19.6637	0.000344968	1.33498e-07	2.20397e-05	32.5502	743.786	2.03843e-05	26.2672	415.321	4.37016e-05	6.98923	129.995	2.85449e-07	0.0249286	4442.68
334	106.99	1000	21467.8	0.45733	212.475	1582.01	2.07125	121.571	10447.5	1000	3.14572e-08	1.12846e-05	0.961261	1.32441e-06	1.36026e-05	0.199034	0.000197432	0.000173681	3.28333e-06	2.72328e-05	6.84621e-09	0.000299095	0.481145	893.851	493.021	299.194	7145.69	1000	14.5578	39.0533	47.2467	4433.91	23.9127	102.322	19.5076	0.00120367	8.45766e-05	0.000254698	38.5883	454.638	4.17301e-07	30.6105	434.867	0.011359	0.00382361	595464	8.66061e-11	0.0129231	3389.8
335	20.6256	518.341	153.886	1.0976	131.179	979.326	0.625364	133.107	211.946	55.7056	0.0366374	6.53502e-05	0.00179883	0.00188237	1.24968e-08	0.012429	8.01478e-07	5.97045e-10	0.0917321	4.21695e-05	0.0017095	0.000577614	3.4366	139.009	2190.79	2401.64	1158.13	532.407	1.38722	32.3598	5.50168	1000	12.9818	27.5534	7.02486	0.00218276	8.07313e-05	1.99792e-06	33.1423	689.392	3.70047e-05	23.8056	826.833	0.000212832	0.240252	152.647	0.00271565	0.000266534	7616.58
336	85.4563	309.634	4.59162e-06	0.489264	357.829	37.3966	0.864107	217.222	3914.53	13.3489	0.0112906	0.00535372	76.1841	7.62379e-07	7.35039e-09	0.0594175	2.6315e-07	2.48297e-06	0.0428773	7.91311e-07	1.30935e-07	0.0167169	0.430479	717.101	59.9852	1601.88	2105.46	606780	73.2436	34.3205	6.79844	1284.78	35.2902	52.5199	12.7615	2.01318e-08	0.00171537	3.42504e-05	25.4369	117.279	4.79896e-06	3.62195	382.649	2.83523e-07	0.104395	309714	6.83776e-05	0.0311384	4338.27
337	18.0834	93.3097	0.000237024	0.0136569	193.782	467.667	1.48028	762.235	2870.06	206.777	0.000107624	0.000102241	2.34901e-07	1.43732e-05	1.98562e-05	0.755121	1.81115e-06	4.88201e-07	0.00460016	0.00529181	2.47183e-05	0.000210199	0.100231	9343.63	122.169	78.0376	75.1085	709.044	1259.48	23.9997	24.5634	4515.5	15.2027	126.207	7.82533	3.60806e-06	0.00175043	0.000274142	30.8646	428.278	0.00096603	48.6056	239.969	0.00232354	0.281318	214.215	0.00301694	0.0602653	968.963
338	294.261	737.482	713.7	0.264274	1000	441.842	1.15194	37.6079	3196.61	62.3277	7.79476e-10	0.00020915	0.0158275	2.34695e-05	5.59279e-06	0.455262	1.61316e-07	0.00513564	0.000570049	3.64835e-09	6.03724e-07	0.00208748	1.182	664.73	296.041	385343	287.29	346.304	9.24739	10.5221	18.4039	853.316	27.0573	1000	10.1311	0.00228363	6.77663e-08	0.000130204	24.747	87656.9	0.000219844	8.09613	1000	6.45811e-06	0.11124	741.088	0.00628974	0.0120887	1926.17
339	52.6808	59423.7	570.362	0.257063	251.18	224.444	2.08723	701.589	590.98	44.7808	0.00465036	1.4596e-05	522.351	5.54548e-06	8.27921e-06	0.0144046	0.0199119	4.23237e-05	0.0328113	5.9289e-05	5.90164e-05	0.0127156	3.77172	2266.72	637.992	3294.74	594.47	486.38	0.836585	18.6981	11.5459	24988.4	36.248	412.428	12.4989	2.49513e-12	0.00276395	0.000760279	17.4358	921.771	2.16722e-05	28.981	97.26	9.6226e-06	0.360863	730.669	0.00429774	0.00485785	17904.8
340	80.6605	5496.34	0.00208938	0.061066	303.564	49.5049	1.56869	100.279	763.323	3.44115	8.12631e-07	2.7522e-06	7.06913	0.000427315	2.04588e-06	0.661681	1.39397e-06	0.00301511	0.0387432	0.016282	6.87059e-06	0.00259536	0.280839	534.85	105.975	118.326	2557.48	265.348	59.3429	36.2719	12.6022	345.527	15.5394	100.091	21.1307	0.00140227	0.0136458	9.82979e-06	46.6562	245965	0.00121832	18.1053	419.023	0.000286777	3.92032	72953.1	0.000266818	0.00345857	1397.22
341	966.267	493.279	219.521	0.0160966	256.738	48.6198	1.25409	138.176	1854.68	60.5181	0.000953885	5.62889e-06	0.00015529	0.0133496	1.32712e-05	0.010857	2.30942e-05	1.01179e-08	0.0278395	2.46351e-05	1.34343e-05	0.00135251	0.313024	588.872	327.233	2835.46	255.221	176.596	3.37569e-06	29.4091	8.2494	310.393	17.1785	11.6306	5.36239	5.37707e-05	1.06517e-11	0.00967647	47.4578	1885.99	0.000316008	9.24442	5892.45	0.000383758	0.48094	426.999	1.03378e-06	0.0154958	1656.93
342	48.3605	292.868	0.000195083	0.0321361	10693.9	529.06	1.5934	3115.04	221.9	62.1168	0.0422863	0.0187004	0.000573787	1.35134e-05	5.17688e-08	0.0176091	0.000109411	0.00504083	0.000358647	0.000375299	4.73112e-05	0.000420256	5.99392	97760.6	722.063	1538.9	6078.12	514.501	105.69	34.9718	29.6509	203.24	4.2825	94.8124	2.98468	1.79777e-07	597.083	3.36063e-05	16.3529	695.032	0.00930836	10.9092	1531.25	1.66862e-09	0.0429901	953.987	0.000631552	0.000151112	120.843
343	138.054	149.507	551650	0.00180422	4652.18	2885.19	11.5955	992.324	162.274	167.761	0.000487577	0.0130098	5.99831	0.000710194	2.72292e-09	0.00683788	4.30758e-05	6.79696e-06	0.0165697	0.000623686	0.000105482	0.00892245	1.22572	166.591	752.386	5065.11	1000	7688.07	3.75871	21.779	9.35162	1000	40.92	199.008	8.60285	5.83277e-07	0.00576409	8.92959e-06	54.0336	210.299	1.79223e-05	13.6778	618.706	6.117e-06	0.396493	128.676	1.95505e-05	0.0915161	140.144
344	91.508	7073.41	0.134622	0.0239501	251.837	7933.7	0.164062	206.868	179477	187.266	0.0449917	0.00100977	1.03287	2.57589e-05	3.65274e-05	0.113394	0.00231406	0.00375565	0.0021638	3.03704e-09	3.18249e-05	0.000159253	0.777613	261.139	8891.34	1214.37	508.177	2391.4	56.1204	48.7386	30.3893	1315.05	12.1405	26.9031	7.15407	2.63584e-05	1.18201e-06	3.66355e-06	16.5018	6130.15	0.00129018	18.0197	18873.8	1.05212e-07	0.0141588	319.841	3.1583e-05	0.0112442	178.048
345	98.4622	126.266	52.1531	0.0194592	788.674	18525.6	0.192758	1584.18	109.676	81.6123	0.00242513	2.33912e-06	0.739626	8.69216e-06	5.06199e-06	0.0612416	1.37609e-05	2.1611e-06	0.000134153	0.000134397	4.0402e-05	9.65922e-08	4.65073	111.243	128.357	91.1004	3878.16	1517.77	2.01219e-06	10.138	7.13797	1067.89	32.1706	68.5566	12.8002	4.77343e-05	0.000146477	0.0259929	52.8945	1308.96	0.000952632	51.3118	156735	2.61386e-06	2.88666	267.463	2.04856e-10	0.0331811	498.989
346	42.5087	770.867	9.71103e-07	0.172959	376.322	164.288	0.000289455	103.661	261.505	129.873	1.70453e-06	1.76706e-05	11.1175	0.00106534	0.000543823	0.104612	6.98955e-10	0.00144424	0.000184743	0.00680522	0.000585749	0.000924558	1.65441	469.326	200.645	549.32	742.203	495.229	0.583221	37.1081	13.6007	9275.22	19.7274	3162.49	6.59091	0.000281886	2.14697e-06	0.000631473	51.3406	234.351	3.31147e-05	6.6302	725.507	0.0117287	0.0789335	201.482	0.00144546	0.0440255	308.906
347	373.052	1000	0.0182125	0.0165572	3509.6	220.615	0.434288	105.493	110.294	44.9333	0.0722272	0.000164492	366.14	1.11647e-09	1.53177e-08	0.0248487	1.57471e-07	1.34221e-05	0.0231855	0.00670632	1.61488e-05	0.00645971	0.455243	5144.53	12349.8	272.06	19566.8	150164	6.5051	18.6668	36.1303	2691.28	5.52127	1432.53	3.01842	5.4561e-05	0.00235178	0.00205486	42.6756	546.068	1.44969e-06	21.3488	14989.5	0.00087898	0.00324459	10017.9	5.68017e-05	0.04677	5615.44
348	106.845	2060.56	5.03397e-05	0.0557195	813.821	6.92916	4.69402	125.752	633.024	69.3729	1.75139e-05	1.24674e-06	0.0052441	0.00044247	2.86265e-06	0.0749549	0.00128791	9.75884e-06	0.00456275	2.5273e-06	0.00154894	0.00219535	0.756005	2289.07	1173.03	1688.4	1064.75	1127.62	0.603447	33.7372	12.9911	1764.91	10.4517	7175.47	25.9133	0.0034215	1.10732e-08	0.0189828	5.22337	1190.96	0.000558288	10.2868	10088.5	8.28462e-12	0.343659	318.157	0.000356243	0.0643281	184.732
349	78.0279	1017.76	7.68496e-07	0.0361455	300.393	9168.19	0.459178	720.907	1629.84	67.413	0.000953275	5.13542e-08	0.68545	3.74262e-05	1.65933e-12	0.194697	7.71081e-06	3.85618e-07	0.000175085	5.75263e-07	1.47825e-05	9.81882e-05	0.193826	267.425	85.5033	61902.8	1249.17	3441.19	21566.2	40.1269	0.847218	15432.1	19.2482	88.3953	34.9241	5.97129e-05	0.0724217	6.02295e-06	56.8625	326.869	0.0003311	11.3291	604.543	0.00347746	0.126276	351.555	0.00173324	0.0528478	1207.88
350	395.552	546.055	7.84197e-05	0.0852303	10034.5	105.451	0.0351445	6422.38	1973.33	60.3553	0.00160068	4.47909e-05	12.1831	0.0243415	5.55083e-09	0.00852901	9.82882e-05	6.27431e-06	3.35358e-06	0.000786367	0.000655001	0.000887566	0.255135	27790.1	285.798	2586.91	422.265	603.443	0.180751	63.8691	12.9236	2368.38	7.97392	409.765	17.3404	0.00510541	0.0792962	3.29384e-06	12.2434	1637.12	1.47228e-07	18.0475	2743.12	4.96024e-12	0.0793606	257.046	1.62665e-05	0.024005	183.842
351	56.7658	146.685	0.00121241	1.18325	2171.5	226.983	33.3335	116.916	511.754	72.6012	0.0192477	0.00135	104.389	0.000110032	1.92479e-09	0.118488	3.45936e-06	8.8633e-06	5.96424e-05	0.00588225	0.000207728	0.00933542	6.47756	361.245	152.163	828.45	3618.5	2113.47	9.35358	39.5705	1.11167	1534080	10.5314	1000	23.6373	1.03462e-05	2.09927e-05	0.0210053	25.7735	148.777	0.003281	10.2489	313.899	1.48341e-07	0.00733845	347.216	0.000439012	0.0329595	478.412
352	50.1152	12365.5	7.47423e-07	0.0244605	140659	103.734	1.1699	859.64	161.942	5.62551	0.0115723	0.000182946	0.0218192	8.82015e-08	9.69178e-07	0.627605	0.000149706	0.00217346	0.00428465	1.30982e-07	1.18955e-08	0.00185335	4.99339	198.302	353.345	773.296	437.775	133.363	1.89936	37.0206	43.8746	405.79	26.8024	36.0507	18.9595	0.000114193	5.81764e-06	0.000326791	24.7309	999.827	0.00369872	5.0158	926.608	5.22743e-07	0.735963	822.929	0.00396825	0.0376064	603.773
353	195.886	23198.5	326.837	0.00729035	2699.34	273.137	1.00206	388.467	74587.6	18.6789	0.00107084	0.000834895	0.0233825	0.00607145	9.53483e-10	0.0168735	2.14556e-09	0.000117931	0.0449454	4.61711e-06	1.49858e-05	0.00371311	0.0836124	872.109	391.733	193.204	1229.22	624.352	51.4147	20.4232	1.77471	423.771	6.05368	34.9225	18.1764	0.00666586	0.028183	1.73204e-07	39.6635	63.4435	4.93192e-05	17.8199	646.178	1.16725e-05	0.13079	30.3576	0.000474083	0.0302366	298.68
354	131.942	3745.47	0.000134344	0.927291	353.693	3004.53	2.19086	88.3138	149.932	74.912	2.6187e-05	0.000252727	0.0536347	0.00129885	1.485e-10	0.00201938	1.7482e-07	1.32984e-05	0.0198733	7.19969e-06	1.14861e-06	0.0741643	0.298382	88.0992	198.864	52147.7	79110.9	147.115	0.000973215	40.2704	13.1606	973.112	6.37443	359.213	27.8953	0.000251273	0.000169714	0.00403966	41.0622	9444.62	1.73475e-08	5.45352	5702.9	1.56852e-06	9.75749e-06	1000	1.35093e-08	0.0378581	106.688
355	89.8533	440.591	0.000734281	0.234878	245.546	292.109	0.788623	87.0765	453.029	139.549	0.000108429	0.000311616	17.2425	0.00112988	0.000214595	0.203456	0.000251867	7.67949e-06	4.51273e-07	5.15725e-06	0.00154843	0.000144844	0.0866184	1880.37	246.569	664.375	809.962	469.97	1.73576e-05	34.6019	14.8199	425.192	5.2717	86.9698	7.88282	1.79262e-05	1.78884e-06	0.0253512	47.4663	134.676	1.41724e-07	22.832	1000	0.000108216	0.0747219	120.08	0.0187369	0.00579943	430.735
356	57.7789	467.643	6.07249e-07	0.0101114	783.134	222.599	2.21232	1000	27491.7	34.9196	2.14581e-05	2.27515e-05	5246.12	6.32479e-05	4.83285e-09	0.0166101	1.38287e-06	1.59861e-07	0.000159272	2.32648e-08	1.15941e-06	0.0161162	1.39351	1247.41	2355.25	26647	10960.5	10123.3	0.00444101	25.1085	47.4027	2782.25	22.3404	43.5483	10.4726	1.32871e-05	1.00374e-05	0.00127279	12.3563	13697.5	0.00016068	34.2728	1157.23	9.00527e-05	11.5619	615.913	2.45369e-05	0.00505726	6904.24
357	300.728	196.031	0.0204745	0.0525612	153.918	127.945	0.0403636	453.507	487.713	35.6972	0.00137697	0.000184613	4.69645e-05	0.00190808	1.08029e-05	0.00636011	1.37831e-05	6.82793e-05	1.28138e-05	0.000766409	1.77338e-10	0.00100483	2.47332	1484.58	91877	861.607	2128.1	20594.7	0.502216	25.927	35.699	472.829	27.1657	80.3643	2.83394	0.000511981	4.82495e-06	0.000261303	48.4934	3046.74	0.000596502	3.88837	2967.34	9.00922e-08	0.00209072	279.332	0.001886	0.0265086	494.054
358	80.9125	10934.7	0.00103927	0.780701	240.179	608.292	1.78994	352.694	241.9	72.3588	0.0022175	0.000299349	9.48336	0.000270346	8.75275e-06	0.0028412	0.0050518	1.87671e-11	0.00171703	0.00366406	0.0004583	5.55986e-06	3.03675	292.61	1129.71	17290.5	170.102	359.205	0.909538	40.242	46.7087	285.115	14.3335	128.338	10.0836	4.15608e-06	0.000139916	3.02983e-08	49.0227	58.6027	0.000800164	2.14281	564.776	3.4618e-05	0.00550406	1698.43	0.00468319	0.0108385	208.595
359	643	466.202	1.35373e-05	0.000546952	155.677	1626.46	0.0851744	453.869	307.095	84.8068	0.014654	7.93587e-05	0.690811	2.61604e-05	0.00274966	0.0160962	0.0033994	0.00019489	0.00560846	2.39022e-10	0.00274665	0.000642672	3.8177	888.005	13618.5	157.677	893.507	3312.58	18.6691	43.1814	1.06833	16554.7	29.7263	94.8256	16.0075	5.67385e-05	0.000281869	6.94961e-05	39.9264	274.012	0.000168375	19.8096	595.957	2.9274e-05	0.79242	532.691	0.0129948	0.0302304	95.1391
360	19.8433	726.296	1000	0.487331	154.596	11.5271	0.164294	199.234	331.461	51.3819	0.000597629	8.29792e-05	0.00875424	2.57559e-10	5.65533e-05	0.486188	2.32952e-05	4.70989e-05	0.00195013	0.00054361	0.000215276	1.13357e-05	0.117449	242.442	137.098	677.557	505.678	5982.48	0.357956	14.5065	8.69807	286.683	13.042	47.8392	11.5876	2.21869e-06	0.00479339	0.0253203	8.04915	9877.83	0.000646648	37.4217	28717.3	0.000440422	1.64796	1546.06	0.000415436	0.0132331	4834.37
361	183.528	1000	22960.1	0.156437	1000	1356.32	0.128538	82.5894	2121.18	58.5999	0.0123062	0.000249999	4.09133	0.0294037	0.0145693	0.0953996	4.49045e-06	0.0148738	0.0786836	5.08777e-06	2.14675e-08	5.47609e-06	1.65875	312.921	160.979	13981.1	3568.9	1892.92	12.5958	21.9872	0.0619299	429.044	8.97403	14.6897	12.0325	0.0029656	0.000102047	1.37508e-05	37.376	251.966	8.69727e-05	3.34356	4730.9	2.02052e-05	0.255193	2622.49	0.00270899	0.0196028	478.118
362	2071.76	762.471	750	0.0501713	570.523	306.47	0.412571	249.275	339.049	100.852	0.00334772	0.00213297	11.7778	0.0032327	1.27185e-05	0.0219128	8.52334e-09	0.00113481	0.00582866	3.72314e-05	0.000137032	0.00281804	3.14256	93.6784	1006.63	450784	613.971	2572.53	2.61659	36.1742	9.77276	82330.1	18.1421	58.4099	8.2357	4.7606e-07	0.000132409	0.00288257	47.5324	111.591	0.000129915	20.9455	1933.1	7.98115e-08	0.284659	201.516	1.08133e-05	0.0094217	55641.5
363	19.8571	4153.84	0.000119239	0.91946	382.264	179.542	0.389345	22.3919	858.658	59.3992	0.0261023	1.49085e-06	0.348655	0.010028	7.67157e-11	0.0223004	5.413e-05	4.13112e-06	0.0013853	0.000712979	5.96478e-06	0.00274856	0.450622	3396.28	586.323	756.428	267.258	266.399	21.8294	28.9493	8.26414	7929.13	11.7845	326.517	23.1359	0.000236603	0.000184121	0.0166255	58.0799	282.184	0.000472874	25.4898	155.578	4.24293e-05	0.686269	7154.32	9.0963e-05	0.0285604	505.52
364	0.014552	186.079	0.022549	0.628307	311.89	169.883	0.733413	206.81	1000	35943.4	3.90323e-08	0.000156951	13.9487	6.72579e-05	5.41392e-06	0.818202	0.000526865	0.000179041	9.97924e-13	7.44969e-05	0.017131	4.13858e-06	0.880754	259.375	79.3856	3947.41	1473.99	12077.6	118.73	34.8408	20.9937	8887.82	12.9504	150.033	18.6196	0.000573538	4.03104e-05	2.00508e-05	20.3204	782.706	0.00271578	31.2698	4825.42	1.52084e-09	0.0420925	181.394	0.00963134	0.0136216	73.2548
365	86.9446	413.201	2.4715e-06	3.63391	3078	960.668	1.10179	140.547	253.01	331.244	0.103195	0.00302445	0.954876	0.00234808	4.70039e-06	0.121879	1.26803e-05	0.000115917	0.00306528	0.00130308	1.27432e-05	0.00849327	16.7541	515.3	132.887	17623.9	75778.1	177.413	2.48404	42.8141	0.291497	118.592	5.87889	44.5174	24.2824	0.000315401	0.00522413	0.000130841	57.5409	1000	2.27471e-05	4.6858	4837.97	2.45266e-05	0.428793	161.691	0.000131464	0.0141912	308.477
366	277.481	457.478	1904.95	0.00846211	207.17	1709.35	0.856531	102.82	471897	52.8825	0.00113464	0.000466385	522.243	0.000286417	2.67244e-08	0.0824427	0.000329668	1.19257e-06	0.0152479	0.000286549	7.3345e-05	0.0068854	0.485064	279.017	21051.5	269.505	332206	1805.53	9.66784	18.8555	4.61887	3343.47	6.26691	42.7487	4.43817	1.93358e-05	8.50386e-07	0.0375548	21.0345	14115.6	0.000613758	9.85012	2093.11	0.0286629	1.38484	144.842	4.61676e-06	0.0115085	700.227
367	126.762	4751.6	0.000286616	0.624395	3785.24	2033.41	0.235152	855.825	812.191	68.4811	8.39694e-05	2.4778e-08	14.2609	0.0128525	3.63064e-10	0.0657156	0.0089523	5.76901e-06	4.15384e-06	2.51666e-06	4.29343e-09	1.45066e-09	10.6525	74.5956	819.225	1410.28	1000	565.835	56.3604	43.9521	12.8855	1531.08	18.9007	27.0325	53.3971	0.00190923	0.000178492	4.09698e-07	19.7526	588.247	0.00036985	1.66787	1432.9	0.000624189	1.13292	480.023	0.00313167	0.00830188	948.231
368	32.4073	4159	0.000123989	0.0329796	378.794	1000	11.0258	2547.9	2505.4	71.518	0.00987202	0.00120972	0.230255	7.11077e-09	6.87046e-05	0.0403857	5.60069e-10	0.000445035	0.0247649	2.67685e-07	8.65539e-06	0.0009286	7.06463	176.848	257.869	226.439	1916.96	7750.6	750	37.7178	42.226	155186	9.30252	145.769	13.3948	9.98271e-05	0.00403909	4.49134e-05	19.0974	559.925	3.44453e-08	22.4336	121.366	0.000108694	0.264275	3180.26	6.28329e-05	0.032437	268.399
369	82.1342	1200730	0.00205463	0.0683135	2999.07	1802.31	0.422646	95.1981	1188.38	996.91	0.0211098	0.000263852	0.600802	5.33214e-05	8.37025e-05	0.0524752	0.00991234	0.000236819	0.0528528	0.0077675	3.72231e-06	3.08609e-05	2.54542	192.517	135.714	3649.83	954.169	16897.3	0.0210384	25.857	15.3668	760.776	7.68056	41.1192	4.98817	4.51248e-05	0.000454678	0.011529	63.5844	7437.1	1.93766e-05	2.24834	635.016	0.000246425	1.05632	7554.6	2.30717e-05	0.00768914	131.802
370	5635.66	15065.2	1090.51	0.00558908	165.824	190696	0.229968	90.3982	386.015	51.7017	0.0299864	4.7316e-06	7.38897	0.000141678	1.78756e-06	0.0138284	1.13818e-05	0.000149553	0.000447294	5.34032e-05	7.50677e-08	0.000167715	11.2438	212.082	2263.3	139.224	2263.05	732.703	4344.91	11.7868	38.6425	2018.12	12.8046	72.0045	9.33377	0.000221979	0.00115148	1.97109e-08	66.4102	4988.57	0.000775778	20.5582	1743.72	0.000587373	0.502722	5779.98	2.26282e-05	0.115905	183.19
371	402.841	5414.32	0.00391015	0.0735169	16539.5	171.048	3.17697	833.811	563.248	56.6495	3.68102e-05	0.000251343	1056.48	2.72536e-06	0.000130249	0.0596686	0.00795491	0.000681737	0.000307225	1.42399e-06	5.07432e-05	0.00624062	0.184507	106518	206.829	297.658	2402.54	2193.85	1.24066e-05	37.3472	44.2282	203.898	52.4047	801.484	17.9941	0.00024406	4.122e-07	2.53354e-06	13.9132	2407.47	1.57293e-08	69.0917	1096.3	0.00456811	44.3825	76.7094	2.00667e-12	0.0264148	220.25
372	120.8	2281.8	0.000976775	3.7772	4741.37	132.085	0.0234026	445.601	1063.55	82.19	0.00456147	0.0174577	1.56369	1.17784e-06	2.28015e-06	0.00651787	3.34023e-07	0.000266745	0.00799247	2.38242e-05	0.00141179	2.5169e-09	0.667921	697.446	108.882	1000	3186.48	1252.28	0.90603	24.4297	25.8281	273.576	13.9367	73.6885	19.2648	9.84209e-08	0.000267526	1.71511e-06	42.7138	1000	0.000239481	11.7719	496.629	6.737e-05	0.208833	215.377	0.0551624	0.0161465	229.965
373	121.746	318.473	1.01751e-05	0.284085	599.348	633.279	2.22909	257.214	890.884	45.89	0.00412577	0.000383596	5.12379	1.36745e-08	0.00113381	0.0456572	2.23115e-05	2.8858e-07	2.35529e-06	1.17221e-05	0.0211556	1.15328e-06	0.207393	191.534	1220.46	1199.13	128.821	1346.62	0.000187546	51.718	22.4682	24873200	18.0298	152.01	0.851157	0.00456537	2.86983e-05	0.000161162	25.2048	15.002	1.99973e-05	0.982073	31495.4	5.90434e-07	0.314568	537.594	0.00118456	0.0628377	244.945
374	212.83	1508.84	48.3982	0.15307	328.095	575.039	0.0559396	246.332	2058.32	484.239	0.0213369	0.000442989	0.000268184	2.33483e-05	0.000193148	0.0282985	1.85433e-08	0.000211545	0.000639436	0.00263133	3.76696e-06	0.000287617	0.209101	1000	144.479	467.036	136.111	3327.93	22.7795	13.9508	43.0474	2518.72	15.5569	99.5396	11.0085	0.00881074	4.30381e-05	0.0294336	37.4053	496.476	9.11634e-10	21.64	195.857	0.0426079	0.509806	135.744	9.01158e-08	0.0451799	162.523
375	72.3438	386.153	7.85161e-07	0.0968073	2061.07	83.2726	0.00326459	404.177	304.705	107.805	0.000517704	0.0114095	1000	5.11213e-10	6.09427e-06	0.181892	5.21251e-06	2.04285e-08	0.00641645	0.00121294	8.24965e-05	0.00331675	0.607407	3514.02	290.18	407.572	827.146	1387.47	0.960388	30.3724	16.7155	9182.07	35.415	31676.5	16.4292	1.04e-07	5.80813e-05	0.0314651	27.934	2933.52	1.9663e-11	3.96265	145.306	1.49022e-09	0.225322	87.9973	0.000118947	0.0241536	144.049
376	18.798	3534.96	22650.8	0.25923	143.161	2190.53	0.97884	129.228	1660.46	1323.24	0.000244332	3.44304e-07	0.554429	0.00148593	3.07401e-08	0.00644355	0.00375661	0.00150621	0.000292027	0.000515968	0.000117831	0.000158344	3.32772	17278.4	437.938	445.049	26418.5	2214.13	0.000184446	38.4071	25.8729	289.106	21.4839	87.1489	4.8176	0.00100034	4.77989e-09	0.000154265	46.8874	995.535	0.000237089	57.4241	643.283	0.00113581	0.871882	94.1769	5.56662e-05	0.00624404	166.97
377	227.318	78.093	0.000196233	0.119973	169.434	1047.53	0.136898	277.36	1000	173.742	0.0127178	0.000158436	156.87	0.00334723	5.81117e-06	0.0415439	1.00713e-06	4.034e-05	9.11026e-05	0.0079954	3.37412e-06	0.00184953	1.12628	451.548	21.8299	33939.9	485.035	265.566	750	38.9814	23.6587	1000	21.5692	29856.1	15.509	0.00157076	0.000586357	5.86116e-05	15.5595	1495.15	5.35711e-05	11.848	1742.03	0.000101531	0.003261	318.231	0.000500825	0.0124299	1000
378	107.458	3522.28	0.00165978	0.602898	319.303	13.6242	2.07774	132.452	535.538	191.053	0.000586722	7.82775e-05	9461.35	0.000812	8.86098e-06	0.0069892	0.000310803	0.00495134	0.00876128	0.00326109	6.81737e-05	0.000777789	0.605882	2789.59	121.535	207.573	11358.3	502.811	63.2357	26.1883	13.0314	1549.42	25.7757	173.84	4.7207	0.000350034	0.00680831	0.000812424	44.0277	332.548	1.73431e-09	10.7136	860.053	0.00154631	0.0270688	1948.7	8.69223e-07	0.0509011	580.558
379	187.892	725.247	395.988	0.32192	13040	351.64	15.3962	176.515	30815.5	28.0895	0.0196292	0.00653774	0.355267	1.36848e-05	2.58186e-07	0.159221	1.25997e-06	2.14802e-05	0.00202176	0.000124718	0.00404201	0.0798222	4.68806	3948.07	1954.78	405.348	30259.1	592.329	2.67202	25.6356	9.0341	873.751	17.7796	451.969	27.5788	3.25067e-06	6.48853e-06	4.30464e-06	26.4183	294.403	3.57478e-06	6.79128	3604.34	0.00775744	0.0433191	282.481	0.0319657	0.0236878	5378.67
380	190.606	16118.2	652.517	1.1341	193.667	145.626	2.57775	274.517	578.831	89.4497	0.0548682	0.00102888	68.5462	0.00643336	4.5937e-08	0.0130957	0.000278283	0.000985374	0.0421214	4.60577e-13	5.47254e-05	0.0374268	0.827648	140.671	235.549	3471.5	429.886	10337.4	1.93084	28.3172	26.8877	2061.3	6.86473	11.2631	5.6014	5.56844e-11	0.000375286	1.15897e-07	42.5359	1954.69	0.000592365	13.2938	656.855	0.000819433	0.469785	269.164	2.38029e-17	0.0691291	8638.02
381	100.193	42498.5	0.00113109	0.00489749	316.107	2923.15	0.0195255	1364.93	1321.1	60.9882	0.0530217	3.13025e-05	4.81044e-07	1.38815e-07	9.53935e-06	0.00663456	0.0190818	0.00135116	0.000312122	0.000228332	1.37421e-06	4.96738e-06	1.33098	5519.82	34.4977	15720.8	110870	592.814	1.16742e-05	20.9336	3.43575	20941	8.2149	94.751	13.6709	2.9584e-09	4.44448e-06	0.00048747	19.7119	150.392	1.50848e-13	16.2391	1163.96	3.46702e-07	95.7796	583.207	3.68154e-05	0.0148596	224.045
382	714.321	934.389	1.762e-06	0.150603	371.491	3220.73	4.5522	90.5833	1000	36.5073	4.58464e-08	0.000482377	0.19033	2.88262e-05	2.38803e-06	0.0993524	5.12624e-08	0.00182134	6.04125e-07	0.0275681	7.38679e-06	0.000833977	0.135925	138725	125.498	3799.23	735.597	1033.48	24.3594	34.1801	22.7052	17753.8	41.7907	262.173	12.058	0.0617722	2.81854e-06	0.029884	27.5702	3910.79	1.70692e-05	17.1493	1228.39	0.0134691	0.0705682	13428.6	5.39264e-05	0.0176028	513.383
383	646.358	538.791	159.193	0.613352	1489.87	4543.98	0.786128	302.642	5178.19	33.3504	0.0323932	8.46325e-07	104.516	0.000486738	1.92964e-07	0.00628413	0.000949128	6.26907e-10	0.00077282	1.29936e-05	6.1541e-06	0.00910347	0.727378	89.2088	501.203	12485.1	10421.2	11087.5	0.0478148	17.1564	8.61591	324.243	6.19931	43.0345	16.8609	6.48492e-07	4.81011e-05	1.02446e-05	17.4665	64.2218	0.0152603	11.7745	218.806	2.03655e-12	0.0438709	109.432	0.000152223	0.000289877	2906.88
384	253.34	986.486	6.92776e-05	0.0108489	73096.9	420.778	2.30779	457.905	60531.2	1000	0.00903139	3.16033e-07	192.544	2.30903e-05	9.10439e-09	0.10547	0.00186119	0.00191413	0.0201174	0.00200471	0.0024987	1.26665e-06	2.1276	2121.88	33853.5	15564.4	2399.16	660.519	109.22	50.9654	3.58687	310.536	13.6137	72.7571	9.6589	1.70615e-05	1.63497e-08	2.56299e-07	11.6476	291.632	6.09271e-08	7.30247	1000	2.27068e-05	0.0765516	235.378	0.000107434	0.00502399	5179.11
385	68.4592	4551.05	0.0267285	0.605457	3126.4	67.1066	0.0859322	143.901	17395	266.314	0.00109184	0.0121339	0.0410257	0.000110037	1.31416e-06	0.00420018	4.70677e-08	0.00373869	0.000346019	0.000269715	0.00656727	0.00303576	0.0701439	226.089	181.587	89.6369	181.352	2245.4	11.2525	22.8923	11.2121	40973.1	30.4065	23.424	0.0611331	1.16845e-05	0.00114985	0.0191814	25.1904	162.649	1.23083e-05	43.0116	5421.08	0.0118642	0.231531	583.675	0.000320672	0.00172865	1406.89
386	45.1909	1313.99	7.93718e-05	0.00447926	12368.6	18.6899	2.83357	187090	144.177	77.2552	0.00789161	4.04542e-06	158.806	5.35697e-05	6.98694e-06	0.0496907	2.01766e-05	3.18714e-05	1.1845e-06	0.000638841	0.00204477	7.5446e-06	0.547085	179.914	1000	3228.86	2388.65	175.682	1.43018e-05	39.8861	0.168585	382.457	9.47605	54.1785	3.54056	0.00137034	7.93779e-08	1.98046e-05	20.6847	3311.3	0.000119674	58.7587	278.043	8.73411e-05	2.20985	67.116	3.65682e-05	0.000599489	322.584
387	248.336	7242.69	0.0155965	0.826774	653.189	50.3664	8.76853	596.786	25.864	130.398	0.000674046	3.30137e-06	0.0150274	0.00170663	0.00017176	0.0835073	1.38239e-06	1.28615e-07	0.0018641	7.49259e-05	0.000838209	0.00780293	1.97163	6361.03	69.6012	157.736	1000	1000	32.564	4.58019	11.6938	774.676	21.1747	575.492	7.77505	6.28322e-06	0.000483852	0.00921443	56.1857	294.063	4.71386e-05	11.5778	3060.94	0.00108377	0.0380071	2371.91	4.20124e-05	0.0426456	495.698
388	80.3327	6812.14	3.58895e-09	0.491033	317.484	1828.93	0.225314	74.4804	255.991	92.1753	1.79333e-05	0.000113508	0.0813718	0.00633479	5.49563e-07	0.00304901	4.82465e-05	0.000685986	0.0576848	0.029885	4.21438e-05	0.00221762	0.0301161	46.808	324.864	642.399	1149.63	3109.77	15.7546	21.9234	3.21062	465.002	16.9578	5.57731	12.4221	0.00556583	0.000176947	8.37569e-05	31.8395	220.784	3.26633e-06	30.823	253.772	3.70009e-08	0.393102	145231	4.68855e-11	0.150366	509.334
389	139.271	761.304	8.15763e-07	0.110825	464.126	157.683	5.41765	370.498	11548.7	62.54	0.000209475	0.00032936	1413.04	0.000165826	8.85713e-07	0.0830605	1.2071e-05	2.20106e-05	0.0319226	0.00161562	0.000480056	0.0117289	0.324779	569.307	123.258	188.91	560.269	229180	101.448	15.8634	4.2696	866.934	8.99951	1015.25	15.787	2.28124e-05	0.0210879	7.88816e-08	32.4151	985.449	2.70765e-13	31.685	324.714	7.25726e-08	0.711206	334.5	0.000613496	0.0499568	459.919
390	28541.8	1912.68	1701.14	0.185016	1389.64	199.322	0.43979	143.742	201.178	108.022	0.0602133	0.000183995	0.000407875	0.00248113	0.00358952	1.84664	8.80522e-06	2.14065e-06	9.8638e-05	0.017655	1.00874e-05	0.00927858	1.53919	4032.33	964.609	153.988	21643	1139.43	1.81892	22.9155	16.0933	343.424	17.4896	41.3963	17.2863	1.81863e-06	6.40177e-09	0.011899	36.2006	2114.78	4.97773e-06	5.83239	322.195	7.73906e-06	0.0630034	135.775	0.00269138	0.00686523	98187.9
391	166.625	5247.58	0.0229845	0.0345648	506.328	45.7984	6.39646	204.292	152.535	27.1722	5.40164e-06	0.00224847	19.4833	4.64372e-06	0.00302761	0.739176	0.000304972	0.00090568	0.000133979	0.00315605	1.44013e-06	0.0277244	0.223102	631.039	302.826	1795.27	193.006	5313.71	87.6904	38.5363	7.95714	300.083	5.88924	535.362	5.44724	6.33734e-07	0.0118261	0.0066331	50.2733	254.749	1.59746e-05	49.0511	732.054	0.000258073	0.15824	36.7659	0.00259468	0.0980563	142.144
392	111.488	3118.22	0.0516792	0.0977302	413.327	10.3576	1.02585	23938.8	385.989	51.7191	0.000400662	0.00234751	1035.93	1.28208e-07	2.46143e-07	0.794972	0.000864356	8.95143e-09	0.000197416	4.00895e-06	0.0224726	0.00129948	1.74812	845.458	197.018	113.244	1369950	122341	75.8371	32.8102	6.3202	571.517	6.68137	1.2587	8.0739	0.000191535	0.00170367	2.75691e-11	32.3918	1000	8.2929e-07	13.824	13819.6	0.018052	0.849372	77.4191	0.00110037	0.000137143	1531.11
393	8674.07	22968.9	80.198	0.730479	246.181	206.145	0.37475	450.39	451.392	109.479	0.00849456	0.00936876	6.2726	1.18336e-06	2.32524e-08	0.429198	2.65778e-06	9.43673e-08	0.0233236	0.00259088	4.89944e-06	0.0230893	4.07133	165.432	340.18	207.24	7486.24	1230.68	0.0334149	10.9631	25.9518	822.695	29.2923	41.816	14.7825	5.79496e-05	3.67936e-05	0.00561883	44.5467	615.219	4.26586e-05	19.0961	149.202	3.21395e-05	0.00419524	574.563	0.000718112	0.0110072	806.244
394	122.321	114.072	0.00134554	0.00714557	138.823	151.217	0.374958	198.78	1137.7	18.5471	7.90697e-05	0.00302662	2.3151e-06	0.00174544	2.75374e-05	1.53766	1.21159e-06	0.00553242	0.000251503	0.00023905	6.0238e-07	8.52159e-05	0.00021448	245.066	20.3966	3815.94	4214.61	9530.45	0.0247739	42.4708	17.0467	620.978	14.7544	53.941	18.857	7.81981e-09	0.00941068	0.00321416	36.2832	138.259	0.000131774	12.0659	545.272	0.00118926	14.4866	5872480	8.14335e-06	0.0261635	154.325
395	0.263005	1000	0.00163144	0.233002	35302	554.173	3.36866	386.186	203.282	53.3048	1.4535e-09	4.66517e-06	153883	5.01675e-06	2.875e-06	0.0105387	0.00113582	0.000118699	0.000816696	0.000167217	0.000119816	0.0311668	1.94434	24525.9	109.561	30080.5	312.722	965.546	10.8407	62.6936	0.919728	146.838	25.081	133.059	6.84257	0.185432	0.0289627	0.00160558	55.0694	187.777	0.000595155	1.17661	474.982	1.42625e-06	0.111598	62.2564	6.50268e-07	0.0143954	2733.76
396	28.8295	1904.13	7146.03	0.102496	1403.97	187.21	0.375684	625.201	1310.01	75.1293	0.0315988	6.24147e-05	33903.1	0.000184571	1.58926e-05	0.12719	1.29542e-05	0.00206071	9.71387e-05	0.000742108	0.00418633	0.0123258	1.12369	71.7939	595.862	72140.7	892.368	12379.4	15.4024	22.3044	31.5756	1694.18	39.9033	63.7769	12.1473	1.42244e-07	3.16758e-07	0.00470256	39.3371	188.969	4.89681e-07	12.2738	1529.01	0.000814473	0.106725	699.283	0.000599822	0.00296716	105.24
397	51.383	12247.4	870.669	0.0146065	190.591	122.958	0.080321	983.417	765.437	73.3307	0.000831582	1.64176e-06	865.319	7.19327e-08	0.001095	0.779882	7.67848e-06	9.02097e-05	1.19858e-11	9.20585e-06	0.000107353	1.11979e-07	3.38868	121.314	140.086	743.926	227.879	106192	91.7234	39.6096	17.9632	429.683	39.7781	111.488	8.64017	6.34846e-06	5.24157e-05	4.63884e-07	39.8625	334417	0.000950333	5.27222	77.364	0.00375782	0.297729	138.67	7.43325e-05	0.0117379	1453.65
398	478.263	5653.82	5.58724e-05	0.00868082	100.949	3906.71	0.674188	111.323	797.558	35.3106	9.96613e-08	0.0012948	5.81737	0.00306377	5.47758e-08	0.0149032	3.22598e-05	1.16749e-05	0.000275364	2.96589e-06	0.00120349	0.00364593	0.0753146	492.329	203.297	500.971	574.175	23550.3	6.52904e-06	35.0207	28.9399	235.179	31.7442	41.8085	31.5595	3.67825e-05	0.00249971	3.09492e-09	17.1056	22885.9	2.11671e-06	19.0799	2033.92	6.52595e-07	0.115326	8129.17	1.25554e-05	0.025052	462.432
399	281.76	328.117	1.8174e-07	0.0393351	96.8783	15078.5	0.818279	178.845	1000	8.04498	9.28293e-06	1.41354e-10	0.0123938	1.08166e-10	0.000175053	0.0725988	0.00579428	0.000143295	0.000729061	7.5516e-06	4.46124e-05	0.000122029	0.830559	8219.02	173.883	650.589	715.284	789.775	0.00223022	30.813	31.7019	270.756	15.0634	77078.3	12.7593	2.63928e-12	9.76623e-08	0.000464814	20.7697	1958.97	1.22419e-05	41.0717	300.824	1.68117e-10	0.308476	1347.94	0.000214505	0.00873906	3426.31
400	194.574	631.23	0.103668	0.128349	210.918	84.4413	0.245943	107.1	574.594	46.7821	1.64008e-06	5.9931e-05	1.84584e-05	3.85862e-06	6.05056e-08	0.210349	1.85543e-07	0.00146305	1.65704e-05	0.00141387	0.000636056	0.00294146	1.24401	208.41	134.915	352.703	36676.3	465.276	0.578321	11.6586	11.6272	412.206	7.91268	1040.32	7.08575	0.00326497	5.14888e-05	1.76519e-06	27.4458	34184.7	0.00807239	44.3357	566.559	1.94878e-05	0.000625884	177.114	3.32315e-06	0.0029472	518.128
401	141.004	906.411	228.965	0.244335	2319.76	3374.09	2.4638	2490.58	77839.3	19.5001	0.00119255	0.00553345	4.55592e-05	0.00165915	2.56605e-11	0.0605234	0.00760688	0.00215179	1.86199e-05	0.0170753	0.00103578	0.000329783	1.37774	144.316	168.013	1000	19749.3	2559.06	4.09474e-05	51.3885	9.53571	4411.76	26.502	81.005	4.33693	5.39337e-05	0.000124233	0.00291906	34.2301	114.355	0.000875133	16.4365	621.821	0.000792659	0.540118	203.582	0.000467541	0.0265766	99.683
402	168366	186.062	0.00837304	0.864681	2993.06	889.986	2.02611	6970.71	1000	843.663	2.81931e-05	0.00257678	131.57	0.00920445	3.60186e-06	0.173393	0.000170173	0.000931895	0.0540947	4.65916e-10	0.00369236	0.000715916	6.60973	387.203	913.083	6047.04	9756.78	525.855	0.00121506	28.5394	8.38664	501.236	44.0222	145.799	3.08082	0.00655889	0.000271805	0.0357751	46.8581	117.678	1.34998e-06	14.1002	5043.63	0.00838804	0.0878503	238.328	3.85955e-05	0.00731129	4112.37
403	80.2508	167.479	0.00660944	0.0915847	9252.79	8647.68	0.347264	369.676	1000	4261.55	0.124163	0.00161107	2.63594	0.000733302	9.92325e-07	0.272091	0.000153399	2.26705e-06	0.0224599	1.93549e-08	0.00353682	2.81007e-05	0.643863	1681.26	6387.01	262.863	404.427	23452.1	15.23	21.7977	0.413209	5060.85	23.9023	91.969	23.8086	1.24649e-05	0.000287261	0.00960061	22.2336	876.43	6.47608e-06	8.63982	379.076	0.000225273	0.545435	146.32	0.00037238	0.0187111	1053.76
404	481.625	276.455	2386.95	0.152813	902.622	105.952	0.430298	3455.72	946.557	83.4952	8.714e-07	0.00210121	0.621703	1.91491e-05	1.77953e-05	0.208524	2.60128e-07	0.00329756	0.0168549	1.45868e-05	8.5589e-05	0.00028402	1.09828	1172.52	14207.5	15051.7	1756.37	503.333	23.5465	55.2439	1.12717	925.43	6.52204	66.8694	10.297	0.00131629	0.00206828	9.11815e-06	28.2037	1314.06	0.000153711	5.52883	14386.7	0.000271604	1.32888	13.9324	7.03034e-05	0.0396837	3046.3
405	1942.11	13779.9	0.00260357	0.0137754	882.966	354.486	5.1016	4047.73	2485.14	112.281	0.0356483	0.000252416	212.856	2.67468e-05	3.61103e-06	2.35411	0.000841718	0.000985893	3.758e-05	7.87874e-06	1.32334e-06	6.09393e-05	0.650269	566.024	615.569	547.257	2453.29	1876.79	0.000519003	29.9447	4.89404	7333.98	21.7763	129.711	9.7688	0.000116312	0.000234614	0.000364346	18.0132	18817.6	0.000450263	10.3803	1000	2.03893e-06	0.693447	521.637	0.00141279	0.0188352	62812.3
406	62.8941	157.325	3.12001e-07	0.0300172	1682.03	108.657	3.90174	256.909	44.3744	149.66	0.0320117	0.000580785	367.353	0.000793029	0.00161233	0.0117562	3.12491e-06	2.02154e-07	0.0715048	0.00011851	0.0115215	4.61209e-09	1.66104	396.266	58727.7	2895.17	5328.29	3884.43	219.173	35.6827	68.4748	39051.1	20.0088	97.4022	28.8631	0.00450015	1.84986e-10	1.51277e-06	39.015	136.75	0.000299592	26.7159	258.987	0.000307927	0.161287	197.521	4.60805e-07	0.0676511	752.116
407	108.053	214.289	0.00131666	0.0458919	174.401	4553.95	2.35956	183.918	289.008	38.8722	1.35074e-08	0.00550477	1.45698e-05	1.45425e-05	1.66789e-07	0.0411865	2.58712e-05	0.000111514	0.000293372	2.26949e-06	5.9239e-10	2.70322e-06	1.57373	525.883	93.5938	417816	2511150	1000	0.0179198	16.446	6.88648	651.987	25.9564	6.54858	25.2954	0.000728127	6.77192e-07	0.000641283	45.2906	346.297	0.000106122	26.4819	149.389	0.00022321	70.5863	258.74	0.000173268	0.00212969	1000
408	60.0862	4513.51	0.00327344	0.297419	4060.72	158.709	0.28986	223.927	100.987	411.275	0.00206144	0.00161982	0.0560102	0.00145753	1.11934e-09	0.0275073	0.000339056	3.53842e-05	0.196367	0.000156962	2.58875e-05	0.00209139	0.530067	346.469	681.197	429.515	1000	123.931	0.00018912	40.4854	9.33739	87685.2	18.6959	241.54	5.28742	3.8365e-05	0.000772254	0.0109084	19.6657	2350.01	1.95314e-11	30.3193	2675.87	1.93138e-05	0.449457	989.092	0.000286996	0.0822626	1888.61
409	254.148	1290.06	0.000642583	0.166142	8034.77	398.577	3.92002	261.024	266.22	53.0668	0.00552534	0.0071656	301.683	0.00886326	0.00181645	0.131469	0.000445143	8.60241e-06	0.000124802	0.000189374	0.00076452	3.42159e-05	1.33114	130.826	87.1249	1273.51	165.979	1003.89	0.339823	25.8386	30.3469	811.254	13.3556	41.9029	35.7462	0.00252929	0.000118523	0.000506282	59.3164	481.399	0.000261989	36.4643	5121.8	4.22449e-06	0.0210527	245.547	0.0523942	0.0417583	430.502
410	1000	1141.68	0.00637613	0.0100731	330.238	166.36	0.608509	258.546	57.5949	24.1757	0.0191023	0.0029233	0.895838	1.55271e-05	1.92227e-06	0.12499	0.000616344	0.00258698	3.51783e-06	0.000381246	4.8492e-05	0.00311064	3.51593	2372.39	5599.84	1270.26	957.732	186.065	57.0352	13.8932	16.6233	2344.34	32.9604	586.866	9.30776	4.0219e-05	1.81521e-06	0.0162024	32.8202	2224.96	0.00750207	37.7794	106.852	0.00030318	75.6744	193875	0.00175903	0.0141309	11002.4
411	158.639	241.038	1000	0.542633	2314.92	112.382	0.260161	5298.01	96.7872	16.666	0.00324464	0.000280281	3.98063	5.76518e-07	5.10476e-05	0.000699924	3.52792e-10	1.53626e-08	0.00119085	1.38927e-05	0.00886705	0.000188176	2.20969	1066.71	314.243	1072.22	38590.1	2546.93	1.31609	56.3193	16.0639	1007.51	21.9465	17.2829	3.75062	6.57748e-07	2.7899e-06	0.0200815	32.8523	121.757	3.31491e-05	42.4893	91.4379	5.27843e-05	0.54319	211.434	1.94339e-05	0.0242819	1439.09
412	14.0127	198.815	0.00335875	0.0168353	1565.48	1875.84	0.177934	1000	1000	46.8344	0.00118882	0.00298968	4.08903	1.94051e-11	1.24465e-09	0.360453	0.000513786	0.00110036	0.000115402	5.50615e-05	0.00439577	0.000518741	3.7299	79.238	12840.2	706.381	1744.31	7172.82	54.2066	31.9999	8.67725	438.723	16.8614	51.4933	3.08878	5.52708e-09	3.74703e-05	4.75718e-08	6.6837	367.752	1.88809e-06	10.9555	157.218	1.66114e-06	0.0044211	20.6263	0.000209843	0.00298914	806.9
413	127.054	228.577	0.0287874	0.146732	1292.37	249.606	0.0568219	238.098	3048.54	794.685	0.000770828	0.00113923	13.9301	0.00115212	4.26176e-08	0.24169	2.34764e-08	0.0025261	0.00144561	0.000143806	0.00165681	0.0134423	3.6527	725.396	26517.4	1708.07	192.328	244.937	0.0316262	59.9403	13.2234	130.047	6.80441	242.626	17.5914	7.60639e-07	0.0277478	0.00562177	53.8734	609.343	4.93039e-07	37.4679	6856.94	6.42189e-07	0.797329	277.111	1.75929e-06	0.0109774	5242.27
414	121.57	476.197	750	0.012626	4693.42	147.108	0.152691	134.254	4124.62	29.7865	0.00461372	0.00190819	1.5173e-05	5.47309e-06	8.13256e-14	0.420837	0.000231618	4.42721e-06	4.86135e-05	1.21714e-07	6.96967e-07	2.78798e-05	0.625869	191.223	57.9567	3221.06	1000	233.833	4.55393	49.3475	20.5005	298.924	20.7788	45.3908	16.396	5.1518e-05	2.06574e-06	6.5005e-07	53.5273	2922.04	2.09534e-06	20.7156	210.089	1.00781e-07	0.00705758	459.781	3.67567e-07	0.00348589	3493.1
415	110.662	239.117	149.532	0.399606	1518.9	10.5104	0.291341	140.643	239.831	102.631	0.0127733	0.00139044	174.473	0.000252735	1.53709e-06	0.0182737	0.00374571	6.11213e-05	0.0920821	0.000216794	2.47778e-05	0.000636411	0.0092482	2898.67	7809.52	94.0199	1669.84	1527.44	0.00010532	18.5687	0.492875	1926.95	28.9507	240.361	43.6851	0.00458626	6.85318e-11	0.00434426	9.33465	5670.69	0.00084516	34.3255	174.191	8.18059e-06	94.5937	216.98	0.000359598	0.0388056	36209.6
416	106.811	4101.95	201.914	0.10151	354.848	807.821	1.06443	1410.8	256.958	147.684	0.0178437	5.01226e-05	63.2236	0.00188005	1.81069e-06	0.225111	0.000820715	2.22317e-06	0.00024661	2.25022e-07	0.00128008	0.000209318	0.893538	7555.83	12946	437.642	112.32	311.027	5.88045	40.6392	29.5992	2904.94	11.1822	80.9743	6.75401	0.00140164	1.18311e-06	7.67911e-05	5.56202	18634.6	0.00448535	74.2457	3556.76	1.82259e-06	71.5016	570.948	0.000624981	0.0296638	312.522
417	45.0399	933.652	0.00227989	0.553138	381.487	106.474	2.99023	120.013	416.209	85.0268	1.69938e-11	1.00134e-05	118.347	6.27671e-07	1.10165e-06	0.0892593	0.0131857	7.56114e-05	4.62478e-05	0.000132435	0.00121731	0.00524823	3.70782	275.893	135.609	83.265	191418	988.39	4.13589	30.2418	7.36593	1080890	50.895	199.257	19.5991	0.000765113	0.00182551	0.00348615	36.3633	156.87	0.00131634	13.4887	253.665	1.55075e-08	0.00466604	206.837	0.00128261	0.0177451	133.383
418	101.566	6007.28	0.00586428	0.00194945	611.248	207.431	1.82744	108.084	1603.64	50.7429	6.36461e-05	0.00577669	2.81793	6.77351e-12	4.49539e-06	0.594205	2.73679e-05	0.000256033	0.00187621	5.202e-09	4.1967e-06	5.08242e-07	1.78747	1665.69	11104.3	870.059	1000	159635	0.00686423	41.3526	29.5508	2188.04	6.48934	36.2176	4.824	0.00570133	0.000134068	0.00749567	58.5502	929.818	6.16954e-05	16.3226	155692	0.000568955	0.0161096	607.594	0.000731304	0.086851	901.37
419	18.5734	1000	2.28194e-05	0.0140796	66879.5	70727.2	7.13072	705.25	565.848	79.1301	0.00113277	0.000139151	0.0180992	9.22888e-08	1.69424e-09	0.11524	0.00331843	1.85815e-06	1.2827e-05	0.000150038	4.85277e-08	9.52077e-07	0.541524	2166.21	139.727	562.276	1000	6257.46	5.69569	59.4817	20.1525	1391.76	30.7663	172722	7.26029	0.00036834	0.0082686	0.0113784	60.9057	152.811	4.62645e-07	43.0697	1301.94	1.45345e-07	0.0097315	273.26	0.000504299	0.0623048	105.467
420	76.8126	8275.87	1360.28	0.343108	236.747	24278.4	0.0896578	448.923	416.469	178.068	0.0869702	0.000291721	2301.74	5.42633e-10	1.63339e-08	0.0531492	0.000208634	0.000140704	5.3159e-05	2.8627e-05	4.83662e-06	6.59109e-05	1.3763	1000	198.279	44157.7	609.904	401.93	0.00167383	22.2253	20.071	7782.56	26.5219	88.6656	33.6748	0.00112329	8.93141e-05	0.00558031	25.8403	645.986	0.00426307	9.70043	551703	1.97776e-11	0.272243	509.68	0.000125547	0.0308538	230402
421	890.22	151.71	1000	0.0160435	115.029	62.5353	0.321431	853.511	608.696	39.4118	1.33815e-06	9.0901e-05	26.18	0.000322819	3.11328e-05	0.317548	0.00543988	0.00678911	7.4425e-07	0.000625758	7.77655e-07	1.08959e-05	3.69353	3892.65	34.6024	438.679	188.013	208.463	1.57998	36.8317	24.2737	1519.03	15.1226	74.2199	9.75778	0.00112826	2.5986e-05	6.53098e-06	24.6316	558.594	0.000260766	45.1564	301.831	3.24209e-07	22.6129	230.919	2.68258e-08	0.0604662	2399.18
422	112.952	584.09	537.195	0.0874561	80.3589	324.456	4.15485	280.76	757.533	60.2246	3.1936e-08	0.0122344	66.8264	0.00150612	1.21594e-06	0.184123	0.00011693	0.00092992	3.0838e-05	3.57984e-10	0.000196441	0.00262164	2.52616	1501.19	212.248	255.884	696.843	22498.5	0.00300029	35.2569	15.9462	2008.3	16.61	1118.98	35.9103	0.000383802	1000	0.00502541	11.0414	217.125	5.39931e-06	10.1219	1082.15	0.00054578	0.125417	253.409	3.80361e-05	0.0271334	844.303
423	169.857	850.288	165.862	0.0101687	237.677	20059.5	1.00289	372.71	742.585	69.6074	0.000126345	1.05281e-07	2358.24	2.48875e-05	4.88966e-07	0.2465	4.01325e-07	0.0155907	0.00406236	2.01727e-06	7.02021e-05	0.0179415	0.193101	919.191	143.102	95428.8	630.904	31486.4	0.00185114	51.5174	11.8833	581.243	11.0308	61.1734	3.08242	0.000921683	5.626e-09	0.0216697	38.3116	124.791	0.00551729	6.12498	6573	3.45548e-05	53.2761	944.119	0.00017566	0.00852889	5498.8
424	60.8832	243.554	1.2718	0.0152874	256.296	7.3582	0.734854	4188.43	3501.82	72.7603	8.32236e-05	1.31354e-05	0.461785	0.00160464	7.03874e-11	0.144175	0.000993925	2.56129e-05	1.2367e-06	0.0107944	0.000774321	0.000101919	0.0109821	78.9764	300.1	1084.24	5751.16	787.804	0.782571	28.3494	3.44931	20877.4	20.4246	54.0261	0.299821	0.0014334	0.00136456	0.0028752	50.049	1091.96	0.0156613	20.9738	112302	0.000559769	0.00161013	103.755	0.0004885	0.000441309	992.175
425	116.292	2878.01	2406.95	0.0156409	247576	277.817	1.82276	279.405	49.3761	46.5179	0.0124418	0.00400736	7946.73	6.67103e-08	4.52716e-08	0.00853146	6.68079e-08	1.52666e-05	0.000314907	0.00566894	0.00498815	0.00252511	3.76447	1000	227.119	157.391	957.559	13948.4	4.80782	16.4309	7.00846	1885.43	41.4131	77.9248	17.4074	0.00017686	0.000483899	5.94886e-05	47.7241	36518.1	0.00018884	33.9596	134.214	6.03144e-07	7.46621	246.613	0.000417439	0.0411766	231.358
426	149.128	766.432	157.009	0.0780592	110536	3527.13	0.300119	1000	413.033	153.982	1.63291e-05	4.60242e-06	438.085	2.19616e-06	3.46082e-06	0.0962442	0.00721166	0.000103158	0.0322945	1.93017e-05	0.000194136	0.000975439	4.15329	245.616	147.938	267529	1497.1	981.296	0.035305	20.6032	36.513	605.757	11.0755	74.5666	12.7619	1.02039e-08	2.46231e-06	0.00611854	64.9588	1040.84	2.39218e-07	21.5159	1062.21	1.45435e-05	0.25666	8351.05	0.000124175	0.0444364	1601.14
427	38.7907	191.171	0.00081963	0.160562	1456680	1941.65	0.245218	2720.2	1124.66	63.3583	0.00463569	4.96915e-06	38.7577	9.66561e-08	2.37293e-07	0.082037	4.69737e-06	1.96961e-06	0.0465373	4.8781e-05	9.36701e-06	4.34056e-06	2.25996	519.141	181.899	941.684	843.622	8628.24	3.54017	35.0559	13.9139	764.066	35.4634	2521.02	12.8212	0.00197625	2.87835e-05	0.000620869	30.9715	1740.02	0.0060438	51.0728	225.524	1.0854e-07	0.151841	380.642	0.0180722	0.0115383	678.411
428	105.155	1000	5.6338e-08	0.651482	5128.9	2316.84	0.779577	139.861	757.691	38.5761	5.84299e-06	0.000861363	23551.1	0.0013996	3.03921e-06	0.657888	0.00125781	0.000789477	1.20485e-07	0.0102864	1.29069e-08	0.00233763	0.359059	1000	162.73	1000	701.617	166756	147.412	20.7973	13.9614	294.811	22.7634	41.5595	16.2881	0.00640634	0.000782143	0.000185772	32.7391	21329.8	6.75606e-09	16.4386	648.138	0.00083189	1.82011	601.034	0.00010616	0.0800688	407.371
429	15635.3	1000	0.000497012	0.542163	1771.43	211.519	2.19378	256.888	578.472	25.9924	0.054818	2.14573e-06	0.0526761	0.000538757	6.79994e-07	0.121855	0.000196059	1.46063e-05	0.00211172	0.000171359	9.6407e-07	0.00952429	0.684699	1000	244.09	1118.77	2124.86	429.253	20.8813	58.4331	10.5967	1559.28	27.4036	34.1887	16.3265	1.88704e-05	0.00631409	3.08292e-09	9.78826	41033.1	1.38923e-07	10.0073	4982.37	1.90822e-08	0.00040606	124.131	9.19902e-07	0.0701274	4019.81
430	143.064	1000	3360.94	0.00771416	229.461	90.3623	0.0796979	2038.88	114.745	554.591	0.00652797	1.46108e-05	0.0272928	4.55246e-05	0.000132655	0.0426278	3.03372e-07	3.75885e-05	0.00550911	0.00032975	1.43273e-07	0.000455381	0.28825	2007.37	147	13057.6	2490.67	458.293	189.551	28.3803	4.16393	606.257	20.598	13007.7	20.8354	0.00253739	0.00114085	5.79569e-05	24.1859	2148.49	8.26785e-06	6.77262	3812.49	0.000771604	29.4595	446.392	6.8872e-06	0.0473324	2449.6
431	188.332	477.839	1.87508e-06	0.725253	459.888	1753.56	0.250298	193.27	88.2142	62.2596	8.64959e-09	1.23716e-07	2.85062	5.39983e-06	7.27673e-06	0.0973674	0.00205147	0.000104259	0.000404566	0.00337306	0.00499438	0.00157573	0.0010722	182.504	24962	400.051	457.687	20157.7	0.730254	46.4916	28.6641	792.966	23.0865	7.25654	10.1396	0.00159206	6.31819e-09	0.0119471	9.55848	1371.94	1.1819e-05	38.8367	14890.1	4.68685e-05	0.291375	185.236	3.04455e-10	0.0600855	679.017
432	62.8194	1960.41	325.73	0.146291	412.095	239.128	1.68715	3947.33	1000	36.0705	0.0411781	9.60221e-07	0.0049917	0.0217442	7.84602e-08	0.0166384	3.30847e-06	1.00493e-05	0.0308916	0.00342316	2.48849e-06	0.0148728	0.234153	153.919	1433.4	27582.5	2191.66	1000	0.302153	32.649	15.0316	44941.7	11.1272	37.8313	48.9489	8.13894e-06	0.000810481	2.6467e-09	44.9603	41827.1	2.99262e-05	42.8105	1000	0.00273883	0.127321	7085.78	0.00114028	0.00618352	200.57
433	66.2081	1000	2.26563e-06	0.0705164	409.539	88.3388	0.223882	152.488	443.243	78.7331	0.00729227	5.26529e-05	8767.32	5.33498e-07	0.000150903	0.0202736	7.52143e-06	6.33546e-06	0.0303841	0.000568571	0.000753544	1.51006e-05	1.76399	1000	280.156	560.479	2832.27	3360.37	4.4744	43.505	0.642534	3603.73	31.1631	105.781	3.62357	3.08173e-05	0.000694456	0.00223448	28.2273	1000	1.97349e-06	17.9521	1789.45	1.1079e-05	0.880039	250.829	0.00148704	0.0572412	370.629
434	98.3755	169.918	0.00148585	0.577518	364.065	386.14	0.048557	283.614	1255.51	211.139	0.0268676	0.00433463	5179.79	1.21864e-08	1.97786e-06	0.294541	0.00350958	0.000137064	4.56271e-05	0.00429214	0.000150385	0.000102982	0.307713	241.148	219.379	1471.8	195.727	1481.41	1.22211	10.7434	7.53531	1681.98	8.03231	361.739	19.4801	0.00028801	0.00235516	0.0031981	23.2505	1227.42	7.08325e-06	24.3486	604.876	0.000315614	0.104753	135.267	5.60965e-06	0.0469342	261.039
435	28730.4	4627.93	6.24934e-05	0.617055	472.68	146.931	1.41457	1854.51	762.913	236.863	0.0135144	0.00432026	120.546	0.00176667	1.02587e-05	1.08941	0.000181329	0.000558263	0.00376976	5.12699e-06	1.89923e-05	0.000786406	0.292346	173.845	170.845	1131.79	89.6111	13764.4	23.0138	34.7779	10.7892	10047.8	12.0432	317.735	11.8533	0.00816781	4.11702e-06	0.00320785	53.5335	2189.75	0.000456648	50.7712	4297.61	4.54662e-06	0.0340472	106.317	0.0145269	0.0101441	599.514
436	53.7118	391.236	6.87332e-05	0.0959283	221.48	4437.79	0.124967	117.923	161.627	628.609	0.000125876	1.77545e-07	0.0254941	0.000171763	3.68612e-11	0.012782	0.000111069	9.7096e-05	0.000126702	0.000319198	4.2231e-05	0.010888	0.0142462	382.467	7.7327	326.768	596.109	37054.3	16.7603	53.8183	56.3681	266.995	29.4116	42.9223	31.7241	2.78793e-08	0.00143999	4.59126e-05	53.5679	193.441	0.00534195	27.7308	41286.9	5.51606e-06	0.497004	279.673	6.40166e-05	0.0146398	6457.29
437	1827.67	793.847	5584.26	0.236969	7462.8	243.635	0.971447	364.615	2670.98	10.7052	4.31161e-07	2.73564e-06	4.99487	5.71488e-05	2.4737e-09	1.7583	9.7654e-14	0.0100027	0.041714	1.15928e-05	1.04093e-05	0.15455	0.621244	792.446	52207.2	2003.84	3503.05	8990.52	14.5485	44.5384	44.6777	436.45	7.1403	57.9933	5.62753	4.95534e-08	0.000470139	0.00102688	24.837	289.075	0.000335235	31.9931	1942.44	0.00199268	0.191144	110.799	2.83934e-06	0.110416	805.466
438	161.56	93.6618	3678.13	0.034537	1000	254.781	0.0413926	1515.72	181.291	84.2186	3.41845e-05	0.000134631	2336.43	3.11105e-06	1.47165e-08	0.0252091	0.00212827	0.000525558	4.83191e-05	0.00785947	2.9618e-08	0.00337372	1.5553	595.588	627.169	237.361	206.773	17137.5	36.2129	16.9456	8.21142	516.412	33.4078	85.7206	9.98764	3.44744e-09	0.0093121	0.00255278	46.8219	669.867	4.08989e-05	11.9692	918.307	0.00147333	0.0385882	169.803	1.92724e-06	0.0037131	2025.35
439	48.9309	138508	9.84032	0.156007	313.287	184.705	1.30472	77.3715	10274.9	145.062	0.0297843	0.000816786	106.392	6.71567e-06	5.61455e-05	0.0150363	0.000100383	0.00223117	0.0210859	0.00208401	0.000624958	0.00593776	0.0646351	52.3022	219.023	414.953	1000	356.321	217.237	33.5595	30.5375	9457.67	11.637	94.0626	7.33924	2.42171e-07	0.0194774	0.014332	24.4438	450.82	0.000137686	39.6116	1561.14	2.55959e-06	0.823984	20001.3	0.00266689	0.0371813	259.203
440	968.169	3403.8	2.92541e-05	0.260947	2925.58	209.237	1.24475	681.939	203.637	93.4196	0.000125933	1.74884e-06	2.71752	1.93616e-07	8.92668e-10	0.0444932	0.00549427	4.2738e-07	0.00881604	4.0913e-08	1.86604e-06	0.0209935	2.97437	268.482	1563.04	146.034	782.456	274.918	5.53312e-05	15.0271	14.5531	1000	8.97466	140.603	15.6536	0.00228688	0.0571952	0.000762337	51.6369	298139	0.00260406	30.4008	206.927	2.71098e-07	24.0822	211.644	7.86616e-07	0.00843089	295.064
441	106.908	523.634	227.896	0.654725	5102.3	16.7141	1.60542	570.969	78.6025	76.6288	0.0041258	7.97903e-08	3.43788	9.42361e-08	3.51052e-05	0.296103	0.000466024	0.0111253	4.50531e-05	3.7185e-05	0.00267511	8.194e-07	0.596235	458.393	1395.44	136.115	1275.53	1669.74	115.425	43.0066	27.0235	2261.89	10.8983	77.2952	10.8773	2.27179e-07	71951.9	0.00651286	27.3328	91.1749	0.0111775	2.21982	231.131	0.000117905	0.575785	1247.05	3.62628e-06	0.0463632	1000
442	463.468	1568.84	23616.2	0.488759	1000	1737.64	0.200681	952.637	763.802	53.6135	0.0142213	0.0138204	32.4337	1.78092e-06	1.3116e-06	0.260162	0.00162036	1.76263e-07	0.00185353	0.00753153	8.03181e-05	0.00536764	2.04502	411.923	200.537	1296.12	56.26	331.773	0.924877	30.8509	0.308388	8644.6	9.40376	245.366	18.8739	1.58472e-06	2.68699e-06	1.97532e-06	53.4108	391.701	2.66494e-06	2.93707	1254.04	1.36509e-06	0.125907	211440	3.30476e-07	0.0254869	2406.05
443	44791900	625.615	2406.05	0.0564357	2595.7	89.3188	2.43561	99.2695	293.051	39.7342	0.0348243	1.27952e-10	72.4416	3.13723e-07	0.000128631	0.0933209	0.00453375	0.000247176	0.123299	0.000181572	6.92594e-05	6.37354e-05	0.297275	66119.8	570.838	97.2917	339.792	185.63	20.9416	27.4984	39.7046	850.829	22.6184	145.864	4.3426	0.00379862	0.0043017	1.71163e-06	31.7884	221.394	2.75626e-08	29.1618	306.356	4.87241e-08	1.09263	107.822	4.55567e-06	0.0687746	920.057
444	82.4396	7314.3	75552.1	0.163444	2895.6	211.532	0.711511	143.839	2045.83	84.0339	0.00138078	3.7613e-06	0.00570728	2.99082e-05	8.38101e-08	0.268156	0.00113523	2.74006e-05	0.190857	5.04634e-07	8.51322e-09	3.39044e-05	0.68572	115.664	769.098	75.8328	333.311	1354.64	0.0110645	16.7012	1.05049	168.323	5.79428	173.78	18.8364	0.000687067	5.30873e-05	0.00799013	41.876	131.452	6.81827e-05	19.5431	184592	7.60285e-09	2.31456e-05	146.297	2.30373e-06	0.0326299	1000
445	160.393	1000	1666.07	0.040714	180.156	329.251	0.388372	754.494	99.0221	228.339	0.004075	8.5887e-07	30198.3	7.92554e-07	0.000400601	0.0221553	1.22683e-06	0.0254579	0.0229769	0.348781	0.000901556	0.00484704	3.55509	468.163	248.042	157.979	2310.41	181.644	750	43.7099	0.121227	8437.79	35.6357	67.4421	18.0263	4.32724e-05	0.00524606	6.98315e-06	54.472	437.737	6.26728e-05	7.05996	630.68	0.000179506	0.262669	52.0568	2.2637e-07	0.0438747	6599.43
446	8.56661	24841.3	5.474e-06	0.00955748	210.776	441.196	0.292877	113.635	173.441	155.574	0.00134838	1.14986e-05	0.000539624	3.65997e-06	0.00563725	0.0127312	0.000136032	4.44767e-05	0.010076	0.000517278	0.000967106	8.34278e-07	0.226429	633.946	11413.7	97.9171	1196.87	3516.59	44753.6	42.4713	15.759	180720	6.77952	49.0423	3.56262	0.00012517	0.000181043	4.9161e-10	6.16294	559.951	4.65956e-05	16.9158	12682.5	0.00678542	0.0938119	959.983	0.00525249	0.030469	278.305
447	71.1649	1980.9	164.769	0.304495	29189.3	279.202	0.719447	1652.12	27959.9	187.373	0.0375213	7.18743e-06	4.02472	3.73744e-09	1.14608e-06	0.0503399	1.18632e-07	8.5294e-09	2.15878e-06	0.00227775	0.00404243	0.0162771	0.56446	499.163	130.877	123.211	1000	2274.23	25241.7	15.5169	6.47692	243.692	29.2891	110.128	22.0977	8.97702e-05	0.000291875	3.41587e-05	13.692	75.2962	0.000244955	69.8785	501.223	5.84643e-08	0.427243	208.7	0.00884885	0.0146555	871.28
448	130.175	819.084	750	3.50504	2055.12	39.0818	9.21902	179.012	142.952	25.3221	0.0431567	0.00079865	0.00193052	2.60907e-05	1.29786e-07	0.0201995	3.86882e-10	0.000126967	0.000470396	0.0012315	1.22465e-06	0.000405723	0.393021	508.988	1485.93	166.088	7628.31	372.35	56.6976	31.3261	11.3397	354.748	15.6797	77.8997	8.89087	0.0140654	0.000108215	0.00203141	56.6673	654.703	0.000999448	12.9929	16278.8	1.75902e-07	7.07532	209.967	1.86234e-06	0.050251	107.656
449	93.3536	3020.92	30492.3	0.255365	914.949	45.5661	0.917346	134.394	1779.61	56.3416	1.44462e-06	2.19617e-05	0.00735328	0.00222303	1.39211e-08	0.239791	5.15912e-06	5.19903e-13	0.0121338	2.25085e-07	5.69466e-06	0.0158164	1.61127	49.9259	388.431	4313.87	1188.86	21614.1	0.958221	38.963	8.19771	978.388	16.2019	693.184	4.54622	9.27983e-05	0.000734893	8.21611e-05	29.799	325.769	4.99931e-07	21.724	314.142	1.59155e-07	1.6192	114.751	0.00896054	0.0880931	872.132
450	68.996	1000	693.696	0.013566	165.087	339.779	3.01576	207.003	122.692	105.146	0.0753486	0.000757847	85.2704	0.00261484	3.43082e-05	0.0892721	0.0037631	5.01602e-07	0.00434786	5.07737e-07	3.6642e-05	0.000244693	0.124944	2044.25	778.041	330.237	217.541	31191.4	0.0129245	22.8894	21.1161	388.975	9.24426	1960.65	9.78919	0.000353154	0.00568378	9.98675e-06	53.9567	189.652	0.00308604	56.0736	1000	0.00256838	0.966096	161.874	6.71338e-05	0.0506741	104.011
451	69.6632	1000	1.41656e-05	0.0756422	146.533	770.806	2.61885	262.732	884.549	118.956	0.00206462	0.000314175	1000	1.79769e-05	0.00135393	0.19374	0.00880903	7.92407e-07	1.04129e-07	4.51829e-07	0.000287132	0.0315839	1.13097	178.606	58.5539	110.344	1000	1860.01	1.37284	31.5872	30.3353	643707	8.49346	175.575	13.8566	0.000872317	1.11789e-05	0.00764585	21.134	66324.4	9.09293e-07	45.0369	192.237	0.000872591	0.00284187	1000	0.034228	0.000880026	135.066
452	1000	174.981	1.11208e-11	0.0578314	345.494	344.445	0.0257965	154.102	1533.71	60.3794	0.0128517	4.47032e-08	52.5254	0.00411996	0.000272106	0.0569572	0.000166984	4.91023e-06	0.00221753	0.000448299	3.98063e-06	0.00143234	0.400256	151.173	1423.29	230.94	628.23	215.946	0.005292	12.4219	5.29372	164.959	13.6085	36.0054	11.8451	4.4397e-05	0.000172982	0.028654	31.1423	26589.5	0.0038071	32.0097	2698.26	1.17884e-10	0.365501	188.575	0.000807171	0.0302713	577.636
453	401.154	1000	318.558	1.11768	226078	30.7167	0.0137336	229.676	578.207	62.7631	0.0250881	6.08831e-06	74.0896	8.51802e-07	6.04442e-07	0.313738	0.00820372	0.00765753	8.24853e-05	0.000146018	9.47973e-05	8.8708e-05	0.432391	1066.84	71.5703	1562.36	2951.03	850.079	0.00574567	14.3087	1.75703	2883.32	15.3861	1207.77	35.3048	0.00333108	9.46158e-05	8.06009e-05	56.6291	1100.04	2.66876e-07	1.61546	1681.07	0.000339258	0.829265	85.3294	2.65288e-06	0.0315367	333.852
454	26.4175	1000	0.000314744	0.0537835	8289.34	4232.7	0.183001	122.394	1773.29	45.3225	0.0034669	0.00849924	1.99038	8.47335e-07	2.25829e-06	0.0430667	2.16928e-05	7.83427e-05	0.0770025	0.010223	9.4963e-05	0.00102496	1.23346	274.341	1000	135.749	12449.8	885.388	8.2107	31.5814	17.3642	3769.57	26.2906	111.397	16.7953	4.50038e-05	1.02579e-07	6.64987e-05	49.8749	1000	1.21854e-06	9.06709	769.222	6.21587e-06	0.0536283	215.065	0.000144736	0.0179155	1011.76
455	38.3681	298.435	607.284	0.594407	1958.97	89124.1	351.502	218.308	1000	53.1759	1.17424e-05	5.11077e-05	113.451	5.94811e-05	3.12426e-06	0.20289	0.000250867	5.42904e-06	3.35924e-06	6.72171e-05	0.000470007	0.0144191	0.79009	29984.5	53.6356	1590.03	158.276	262.698	15.713	33.401	0.15066	625.724	6.01519	27.1974	1.9514	0.00756321	9.19665e-08	1.10359e-05	47.6222	129.547	2.10145e-05	44.0589	1497.19	0.000448454	0.0496456	75.617	2.69728e-05	0.00223032	146.352
456	32.6954	9984.05	0.00115032	0.374158	246.108	49.2527	2.16276	166.315	299.731	111.305	4.8513e-06	1.74306e-05	6.02539	0.000811952	7.45185e-08	0.198092	0.000787313	6.03506e-07	2.80084e-05	4.06691e-06	1.35979e-08	1.01659e-05	10.2937	8638.13	1000	613.429	717.103	5308.63	6.4694	20.9542	10.2251	10627500	16.2159	26.0117	6.81832	5.33012e-05	3.39558e-05	6.03499e-08	44.8433	619.266	0.00068724	15.4238	196.869	1.46608e-07	0.389492	1077.18	0.000639048	0.0243878	522.452
457	338.557	224.417	0.0150706	0.347075	386.135	2568.27	1.65613	1000	1586.4	20.4668	3.75965e-05	0.00754885	58.5332	1.18162e-05	4.49943e-05	0.477843	2.05899e-05	0.000651619	0.000195359	3.68074e-07	0.000642917	0.00562796	0.86645	409.475	261.168	162.775	868.854	173.515	1.92268	34.5791	11.926	1000	42.4322	2946.23	18.257	0.00133482	3.48972e-06	0.0123951	29.6768	1000	0.000400345	17.0679	13379.3	0.00358939	0.846395	73.8189	0.00830034	1.53161e-05	1000
458	73.5382	145.787	193.51	1.37089	278.132	177.988	0.0209608	951.526	1000	60.3351	0.0831309	2.71156e-05	4.91464	1.52842e-08	5.00054e-06	0.188973	0.000220195	3.43739e-08	4.10429e-07	2.89592e-08	0.00123856	0.00448652	0.494108	176.731	68.7698	20734	1000	555.51	32.5408	18.2527	0.0604588	281.481	10.844	261.979	11.3516	8.21848e-09	4.20874e-08	0.00426483	29.7232	965.967	0.00187842	30.7166	3412.62	1.67667e-06	0.419905	7961350	3.06423e-05	0.0592209	26.2436
459	32.7309	244.588	0.0017567	0.201366	235.731	501.38	0.017816	347.016	580.268	232.954	1.40554e-07	1.09264e-06	0.474371	0.00202956	3.10245e-09	0.16259	0.00193245	0.00746113	0.038314	1.69772e-07	5.24055e-06	0.00146387	0.0629009	6880.96	1000	734.214	5934.7	439.212	0.0182892	30.3043	46.1907	281.948	4.61788	27.3403	18.7734	2.43196e-07	4.679e-05	1.51303e-06	40.3908	720.37	6.02091e-06	16.1969	1024.39	6.39751e-06	1.03249	650.238	4.14326e-06	0.0202323	7673.84
460	291.339	508.467	750.001	0.0470505	240.781	97.8295	3.40293	89.335	312.661	202.634	8.58894e-12	0.000304723	3.74706	0.000370362	0.000126874	0.0239378	5.20981e-05	0.00016198	3.77281e-10	0.00155566	0.0125792	4.87169e-07	0.34661	1000	74.2794	194.834	10998.7	281.76	0.0906042	37.7991	26.8468	196.66	7.73797	76.9245	7.99465	0.0115712	1.21369e-07	0.000141312	27.8004	111.283	6.89304e-05	41.8918	364.015	5.67142e-06	0.0061477	1181.17	8.09083e-08	0.0591009	257.977
461	53.5563	84.2441	0.00958479	0.030938	1120.82	4812.12	0.640816	1000	966.358	181.763	2.97733e-07	3.0349e-05	0.297238	0.000770289	5.58106e-11	0.0163911	2.50875e-05	8.31426e-07	0.0499703	5.15418e-08	2.37067e-07	0.000515816	0.171912	31434.6	751.943	1809.16	277.34	1718.92	36.6811	46.7912	11.6113	7593.6	25.5372	11.5024	22.3004	0.000212627	1.48828e-05	0.00036236	41.8302	130.182	0.0101615	14.5194	361.686	0.00533355	1.13261	146.045	5.12699e-06	0.00125076	393.601
462	8568.86	338.958	0.00536973	0.0551681	245.327	281.83	0.938393	109.384	100.158	99.1172	0.000143309	0.000434936	1.57599e-06	2.84105e-05	0.000367742	0.0704858	0.0289586	9.81986e-07	0.0932945	4.40981e-08	0.00111113	0.000666989	11.8514	566.541	276.06	39053.6	1787040	2207.55	0.000178592	39.3534	17.867	68309.6	21.9311	392.542	9.1531	3.93512e-07	7.66646e-09	3.47992e-13	36.5257	159.944	1.43733e-11	11.7311	5008680	0.00551054	4.69971	155.938	4.34838e-12	0.0694627	4379.09
463	335.094	40104.7	0.000383306	0.0479301	4971.33	222.006	1.82882	342.483	599.046	3062.91	1.27954e-06	2.05587e-05	98.581	0.00389808	5.70553e-07	0.336084	0.000920369	1.79348e-05	1.24144e-06	0.000899725	0.0105116	0.00773904	0.763821	1104.93	912.581	255.105	3914.31	42745.6	4.29892e-06	18.6095	5.0807	2301.32	12.6679	290.162	18.5677	2.46166e-05	6.38095e-07	0.00438598	54.945	359.964	0.000989967	2.83034	2639.81	7.21357e-06	0.0118142	191.044	4.95838e-13	0.0347538	167597
464	2.58311	29237.8	1000	0.182277	87.0618	95.2848	0.812725	85.1636	445.761	1839	0.0132516	0.000125747	73.1368	0.000279912	1.11664e-05	0.579512	0.000391706	4.34835e-07	0.00507727	0.00130442	0.000140426	0.00169987	1.59451	1157.46	1383.74	313.559	222.648	1285.49	5.66804	37.4351	5.53002	1641.21	35.4658	1135.12	0.119464	3.96437e-05	5.07157e-06	0.000352251	22.604	4257.86	0.00219846	7.80271	13467.2	1.06372e-05	0.0472489	191550	0.0182019	0.00674561	20874.1
465	181.814	1409.23	1438.44	0.274317	1934.45	21960	1.19765	891.031	25337.9	72.6077	5.15177e-05	3.3621e-05	12.8741	4.68395e-06	7.06244e-06	0.030353	0.000853547	1.48379e-06	0.00137755	0.00342488	3.01836e-06	0.00010509	0.0198173	108.726	83.139	1966.39	25319	1442310	50.469	35.0437	1.29038	208.586	8.0366	125.591	18.3675	0.000112286	1.54177e-06	0.00274269	36.7673	237.073	2.00534e-08	41.0272	264.489	0.000221121	0.362806	4145.08	0.00116332	0.0157195	212.704
466	130.916	2147.64	750	1.30763	65425.5	117.562	0.00160095	218.854	527155	208.225	0.0104371	7.85495e-06	26.9978	2.99314e-06	3.00288e-09	0.0870276	0.00302256	7.18155e-06	0.00162268	3.13982e-08	0.00255254	6.70774e-07	1.23457	488.064	146.672	1000	2106.76	118548	8.75526e-05	59.9686	40.9982	495.157	11.9556	194.935	10.6383	5.16442e-07	2.12115e-06	4.71435e-05	36.5473	1096230	0.0127334	9.00014	5467.58	0.00803472	0.0977587	470.505	0.0403948	0.026474	2833.2
467	123.404	4487.64	0.000213334	0.130218	220.755	246.51	0.107935	172.711	186.2	33.9585	0.00514269	0.000821606	0.0104917	0.0547748	7.01078e-06	0.225885	0.000134201	7.79235e-05	0.0761181	0.00312847	6.83332e-06	0.000129205	1.29418	1000	349.503	7379.03	1157.92	1354.04	0.000938256	19.8548	21.8982	195.59	14.5924	131.515	19.0027	0.00518506	2.83908e-05	0.00579087	33.7856	480.118	3.13292e-05	21.9842	210.057	6.18339e-10	0.0975545	15315.6	6.72368e-06	0.0264866	2240.03
468	38.6669	3076.07	750.013	0.0273001	5063.28	26.1529	0.0696498	998.454	741.241	22.902	0.000406189	0.000432042	166.978	6.06053e-07	3.16388e-05	0.0621957	9.39747e-06	7.09859e-05	0.000193682	3.62015e-06	0.012643	0.0124284	1.66649	181.601	4777.86	780.606	37520.7	419.297	750	25.712	55.0201	407.745	26.9114	165.166	2.85274	3.28671e-05	5.38595e-05	0.00475283	36.4966	1260.81	0.000546636	28.7111	2691.97	0.000218794	0.369999	654.942	2.9929e-06	0.0172608	235.371
469	343.766	213.618	9.16664e-08	0.195707	323.775	854.792	0.834242	597.206	249.233	644.402	0.0258179	9.68986e-12	0.0117807	0.00123077	0.000326812	0.492769	1.37062e-08	0.000577252	0.00573165	1.84396e-06	0.000632972	0.00101244	0.441513	152.942	251.406	254.197	121523	255.31	0.0553224	44.4733	12.5202	885.763	28.3047	39.7682	3.6079	0.00114284	0.0012105	0.000119281	49.7914	22271.6	0.00650652	24.6099	365.119	5.75823e-05	0.869831	275.987	0.0106799	0.0253348	3120.76
470	538.867	10966.7	295.842	0.234773	1000	69.5257	0.683146	1225.87	2348.82	57.1791	0.000128461	0.00293564	0.587053	2.29558e-06	1.07746e-09	0.0712432	0.00032355	0.00313045	0.00538852	3.60428e-09	0.00862345	0.0140319	3.83391	1531.58	92.4093	650.928	5731.82	587.762	5.45502	12.9604	13.5117	978.094	18.3653	54203.9	17.507	0.00703293	0.000196762	2.85647e-08	14.3559	1000	0.00010685	8.95851	15849.1	2.60499e-08	0.684788	342.634	8.22684e-06	0.0522779	740.321
471	519.971	202.216	2.59487e-10	0.102286	90158.5	11446.6	0.378153	782.371	185.249	7782.68	0.0256223	0.0028632	0.00162928	0.000140596	8.12576e-19	0.226299	0.000107937	0.000196908	0.00462094	2.27241e-06	0.000625416	2.2832e-08	1.5295	2585.03	13.3704	114.382	584475	327.477	1.46999	20.7269	46.4966	110.029	14.3567	6.91466	1.56466	1.22413e-07	3.4819e-06	1.89547e-06	48.9764	98.2316	0.000723898	25.0974	587.429	8.80798e-06	0.871246	2008.3	0.00302821	0.0306529	218.254
472	118.906	408078	0.00168486	0.0425402	1310.52	139.483	0.14377	99.6432	97.135	51.0662	0.221267	2.74241e-06	0.0429097	5.87711e-11	9.35286e-10	0.0844027	9.00427e-05	0.000166025	0.0510753	2.25631e-07	4.68452e-07	0.00989474	7.30058	456.985	413.897	30955.8	154.182	300.351	17.6281	21.6899	0.826212	1468.2	2.67131	41.7345	19.8863	8.38778e-08	0.00540245	0.00126375	39.8903	7409.43	0.000466337	10.2179	294.745	0.000198382	0.0318576	104.136	0.000586933	0.0157959	311.249
473	126.426	1138.06	6.34344e-05	0.00709613	840.723	162.195	0.0710828	8426.21	866728	11.232	0.00136033	6.81248e-05	194.968	4.32259e-07	0.00269157	1.49696	0.000474571	2.07351e-07	0.0644325	0.00232579	0.00303643	2.20007e-09	0.286413	2807.94	545.273	1000	7238	206.704	18.1874	30.0657	12.746	408579	23.1256	92.6593	11.3672	0.0842052	0.00204042	0.00771307	35.0614	2259.76	2.98807e-05	29.8729	1764.65	2.4953e-06	0.0520009	117.177	0.000172604	0.0799985	323.222
474	23.935	182.209	0.000956516	0.0726213	1019.51	107.079	1.37192	633.471	1230.37	80.8505	0.00318124	0.000252598	34.8077	0.000800606	8.13843e-05	0.00902202	0.00393541	0.000350572	0.000209178	0.00150677	0.000338743	0.00824215	0.203854	208.714	157.12	591.387	453636	225.231	59.0445	21.163	29.4551	339.861	23.479	323.278	0.672348	0.000164015	6.21873e-06	0.000312611	24.6291	1866.2	4.61916e-05	66.6522	894.355	0.000129519	0.00915873	494.262	0.0061063	0.00821383	3074.29
475	103.555	1226.01	0.00575538	0.0342624	1000	1294.32	0.397973	416.756	231.688	54.6681	0.0532666	0.0181623	1000	0.00094683	5.37023e-08	0.00396953	0.0031633	0.0265759	0.00904171	1.77608e-05	7.03883e-05	0.00384334	0.177489	1000	118.991	92.3795	87.3729	1158.68	0.323663	44.5058	48.5598	1000	31.7146	14515.6	4.76569	0.00013467	0.00336841	0.0933304	10.9141	382.273	2.02605e-05	17.3776	1808.7	0.000102114	0.0368165	288.132	9.23363e-08	0.0170478	105155
476	19.9387	785.731	750.001	0.202151	4624.36	160.769	1.56757	215.03	912.807	350.102	0.0446376	4.6773e-06	81.7957	1.32914e-05	2.69016e-06	0.00743759	6.67312e-05	6.20477e-05	3.82379e-05	0.0232448	9.56671e-08	0.00852395	3.05013	127.687	267.641	398.163	1216.95	150.994	38.099	33.9896	13.213	4443.6	17.1821	27.1669	0.350776	0.00398596	0.00158285	5.72839e-10	64.6453	576.928	0.000811904	48.2648	434.349	0.0105864	0.0399126	1204.97	6.7373e-08	0.0243749	3765.42
477	811.377	687.073	0.000903455	0.0176734	1876.16	382.358	0.0731183	135.749	6857.83	54.2278	0.00275494	4.84164e-05	0.919402	5.3398e-05	2.17916e-08	0.0482618	9.98164e-06	1.45637e-05	0.00551033	0.00514867	5.04092e-06	0.014066	0.125382	336.242	384.475	150.591	54716	4932.37	104.928	26.5522	12.2753	219.913	18.5372	6822.09	5.52416	3.08259e-05	0.00557412	0.000404615	64.2316	2719.12	6.17736e-06	4.31724	568.404	0.000204354	0.0458718	1000	0.016977	0.0478645	131.746
478	266.496	1000	0.00304207	0.145023	387.152	635.357	0.0008271	106.912	270.826	44.2465	0.00432019	0.019035	0.624225	1.80357e-07	1.03202e-07	0.132837	0.000331365	1.39386e-05	0.000166082	0.000856314	0.0288102	0.000328016	0.117414	95.0412	362.159	195.407	3205.23	1000	8.14654	26.1955	29.2029	138.562	7.28821	36.7565	21.4268	6.68845e-05	0.00660375	0.000142729	68.5496	931.622	0.000167127	18.8262	1654.76	1.84586e-05	0.00195167	168.697	0.00725974	0.0356849	1000
479	50.9334	1767.73	0.000596666	0.165055	52303.2	1000	0.370875	139.583	613.188	11.8	0.000217069	4.58944e-08	25.9896	0.000251749	4.24963e-07	0.052723	7.79792e-07	0.00426475	0.0249058	9.31635e-05	7.04888e-05	0.0566192	0.205312	707.254	29535.6	68.1551	629.934	380.379	0.000550913	43.6429	21.823	45073.4	23.3289	957.149	5.87969	8.39422e-06	0.000399502	0.00969815	18.0906	4243.56	0.000367744	9.00463	2453.53	0.0146937	0.00462226	123.072	7.2433e-07	0.020618	16170.3
480	776.297	186.537	0.000570672	0.191073	169.957	7464.07	0.033215	86.8005	392.719	89.6718	0.000132258	0.000365101	133.009	6.73824e-05	6.01386e-05	0.142258	0.000504085	0.00523789	0.000246328	0.00110247	0.000543802	3.58056e-06	2.40547	286.966	356.191	347.908	982.19	1327.29	75.6504	28.4715	41.7916	598.526	10.8514	4111.7	4.83212	1.42355e-08	3.83128e-07	0.000176126	18.23	29.3867	6.16317e-05	55.4013	1000	0.000198593	0.195262	4204.33	0.000524794	0.0275323	2090250
481	107232	2329.54	1737.14	0.0380309	846.864	1000	5.24121	211.761	192.618	2030.52	0.00115138	4.18856e-10	0.00364354	5.96623e-05	1.08636e-06	0.0747707	0.00409711	4.80694e-06	0.00145395	0.063245	0.000117858	0.0156967	0.157451	324.094	1000	2625.3	2010.77	15859.1	0.356379	8.49511	28.6103	267.216	11.6523	83.2507	3.10599	0.566301	1.22093e-05	0.000238085	30.3876	758.415	5.01138e-08	1.65575	1149.36	0.000128457	0.162085	10572.9	0.000209788	0.0538827	78012.4
482	234676	119.702	1363.45	0.120985	777.046	319.833	0.0485503	427.271	398.079	25.0465	0.0129542	0.000251224	363.837	0.0154002	1.86508e-10	0.00249525	3.54245e-05	3.55699e-05	1.00917e-05	2.2656e-05	2.01425e-05	5.02702e-05	1.34702	1659.53	1747.81	872.922	1561.66	192.986	2.64832e-12	28.0792	13.323	525.969	29.5156	19.1825	20.8749	0.00131416	0.000401033	0.00655651	40.5078	111.955	0.000696479	9.87051	156.388	9.29895e-08	0.0149148	1000	8.87269e-06	0.0453843	593.869
483	75.3018	195.121	0.000231571	0.314965	966.197	297.026	0.424387	130.72	90.0935	105.841	3.6141e-07	0.00446155	241.471	3.1004e-09	3.73099e-05	0.0445117	2.83604e-05	4.77183e-05	0.0125552	2.02419e-06	0.00714951	0.0231727	0.680473	131.195	70.9998	4953.06	144.278	1357.27	86.4151	30.6421	60.4483	1460.89	29.7257	75.6945	14.3978	2.60359e-05	1.04332e-06	0.0018911	46.2598	19208.9	0.000102247	6.17639	1152.44	6.38881e-06	0.698765	139.416	5.39923e-06	0.0534133	62.1022
484	47.8335	1000	1559.84	0.561221	11194.5	540.666	1.12219	106.631	137226	89.2035	0.00357263	0.00132658	128.747	4.07497e-06	5.6855e-07	0.110902	0.000177236	3.14753e-06	0.0115088	0.000262683	0.000374071	0.000228907	0.294364	298.499	218.76	1291.33	324.914	3664060	43.7641	35.8669	4.09018	7432.08	8.01306	80.6333	11.5113	0.00570252	0.00942716	0.0558903	46.0732	680.911	0.00402587	48.6182	856.959	4.37657e-05	0.399347	58931.8	0.0152478	0.0285827	1363.3
485	404.892	407.806	3625.79	0.397841	122.817	95.3374	3.942	78.0183	1000	1.60146	0.00352545	3.51996e-05	0.183362	0.000864026	3.84155e-05	0.116179	0.0147476	0.000110699	0.00513557	0.000327018	0.000425511	0.00581193	1.40788	279.798	231.905	307.625	240.208	675.839	352.007	44.4664	31.1082	1470.53	32.3027	21.6511	12.7517	0.000440882	0.00397945	0.00247623	24.5443	516.708	3.02733e-05	35.1505	84.8732	7.07845e-05	0.271761	147.286	4.46616e-05	0.0536523	19248.4
486	55.4287	274.457	0.00211165	0.0657121	2473.91	400.149	1.49417	78.2022	324.795	131.913	3.76619e-08	0.000939841	9.79064	0.000229825	3.00302e-08	0.0930135	1.89663e-05	0.00120945	0.00138558	9.96696e-05	5.59737e-08	0.0406829	0.365669	189.046	607.56	1000	436.393	177.11	36.0763	17.8216	10.6765	1000	15.3442	59.0049	22.1169	1.30687e-06	8.20393	0.00144325	40.6318	210.445	0.000137125	35.0486	715.29	0.0120069	1.61007	104.577	0.000491264	0.00278572	596346
487	59.5347	1629.08	522.724	0.14523	808.939	104.199	0.737312	277.4	1172.45	168.289	0.0530177	1.17574e-06	0.37327	0.00270732	0.000135411	0.872787	0.000140205	5.77532e-05	0.000295123	0.0150854	4.07902e-08	0.000284327	3.57586	3710.62	606.378	11815.7	214.43	963.161	0.0070058	31.3007	26.6665	3447.93	11.696	17.5403	5.70729	1.45221e-07	7.42848e-06	1.36643e-06	35.8213	114.235	7.18152e-05	55.7343	402.508	1.06883e-05	0.394541	63.976	1.63887e-05	0.0613276	204.773
488	788.915	626.248	206.76	1.27521	286.371	145.772	0.42779	196.275	400.145	64.0376	0.000102404	0.000268461	362.513	2.04659e-06	4.89068e-08	0.0219573	6.37144e-10	1.06131e-05	1.05287e-12	0.000785974	3.52102e-05	0.027986	4.19044	643.736	421.781	1882.07	142.719	1374.42	283.705	29.7638	5.2261	42929.4	8.49804	15173.5	7.09889	2.53154e-06	0.00546844	4.55363e-05	27.255	270.734	3.9307e-05	39.373	958.41	0.000526358	0.721806	177.617	0.00085918	0.102862	160.498
489	73.3253	114.114	0.00752685	0.249622	46140.5	170.076	1.73906	96.6202	1359.29	19.8181	0.100743	3.05605e-05	0.000898592	0.00324822	3.70672e-05	0.0851092	0.00844489	0.00298203	0.000165049	0.000733319	0.00419816	0.0037148	0.290311	3299.79	319.092	1954.3	1002.91	174.982	4.16535	15.6606	1.93171	3922.96	14.1475	30.0115	5.74534	0.00922189	0.000304454	0.00161557	47.3807	434224	7.67192e-05	2.76506	1000	0.00166859	0.19282	483.289	4.23316e-08	0.0163855	11296.9
490	35512.4	20546	304.27	0.847256	1947.26	524.406	1.0336	73.4745	1452.35	78.4051	1.53332e-06	1.28062e-09	0.156541	0.000389943	0.000468228	0.00420964	0.000295472	0.00697376	0.000434632	9.81988e-06	0.000113055	0.00458124	0.307547	187.547	225.134	26936.1	13829	687.554	47.0336	26.7058	53.1987	289.389	15.0909	39.8495	4.52507	1.34662e-06	9.00761e-11	0.000785037	53.8309	43150	2.82837e-06	17.7682	1000	0.00118354	0.0622425	26440.4	0.000469026	0.00417417	1000
491	133.913	1000	0.00934122	2.60467	420.541	1729.4	2.24796	102.397	124.613	64.8822	1.25557e-06	1.08105e-06	0.00319535	0.00033655	0.000538217	0.00471626	7.36693e-06	3.36263e-08	0.00246535	0.00163959	6.95798e-06	0.000710275	6.37176	135.016	918.802	9447.42	1000	2141.65	750	15.9214	12.059	2044.5	25.0902	132.248	24.3112	0.000291184	0.00312446	0.0228879	16.4352	543.696	1.8333e-05	37.467	372.464	0.000122548	6.49167	82.9347	1.64404e-10	0.0198642	2323.95
492	84.7127	109647	0.0020724	0.598553	6009.35	372.228	6.79763	3284.51	44.4616	113.71	0.0319511	0.00026298	0.236575	8.21962e-07	0.013854	0.0467485	1.63077e-09	0.00052062	0.000108293	0.000891639	0.00686211	0.00403051	0.592796	90.5794	3449.95	312.838	146240	267.365	9.13462e-07	32.9556	1.73157	400.906	3.97091	40.4124	14.2322	0.00116636	0.00446008	3.15548e-11	50.7367	759.311	4.72436e-05	24.9692	186.257	1.77528e-06	0.930497	370.544	0.000319163	0.0057349	14227.9
493	3.03393	592.271	1750.18	0.567391	149.136	583.079	5.37467	91.3467	595.494	5401.18	0.00203013	0.000824471	0.157764	0.00686979	8.42878e-12	0.00413972	2.04876e-08	0.000207415	0.00260716	0.00151631	0.0212934	0.00433296	0.000222356	111.323	3940.47	435.728	386.187	368.008	12.5426	40.5269	7.36177	1000	30.7596	695.781	9.2364	1.69313e-06	2.08649e-10	0.00142762	56.7242	1158.35	2.94205e-06	32.9004	261.211	0.000149332	0.0293449	31862.8	3.01545e-07	0.0366354	1712.63
494	13.9789	245.069	2.07789e-06	0.264547	1000	164.425	0.0838945	482.778	125.463	52.9982	4.56011e-08	0.00335357	5007.87	0.000492566	8.35556e-07	0.556718	0.00967075	0.00723386	1.68706e-08	2.08368e-06	0.000342741	0.000137172	0.769495	271.029	125.216	7759.47	347.56	556.557	2133.97	9.45155	35.6879	549.175	8.00327	81.8907	0.678653	0.0298293	3.56081e-05	0.0197917	26.1837	4288.43	1.14817e-08	3.7101	154.054	0.000356046	1.58388	150.897	1.94522e-05	0.00358752	535.134
495	4.8931	370.238	5.78918e-09	0.250468	127.785	209.749	0.871859	708.255	1240.41	5432.8	0.0400518	0.00113845	2.2792	1.60548e-06	4.83883e-06	0.155111	0.00105231	0.000185473	0.000462499	2.79226e-07	0.00035445	0.000799536	4.73633	1000	1430.56	7434.55	203.71	31.2468	0.0395061	52.9027	1.116	4358.55	11.8929	30.167	10.9284	0.00332767	4.08124e-08	8.29613e-06	47.4382	8605.07	0.000432744	4.68201	2945.1	0.000243539	0.216064	93.7927	0.00294366	0.0433863	1000
496	125.235	13402.4	4859.02	0.076009	38428.2	232.23	0.0668347	117.854	186.742	51.3507	0.00576884	1.39328e-09	8335.31	0.00251113	4.04916e-07	0.428094	0.000570785	0.000108477	0.00909289	2.48215e-06	0.000364414	0.0264485	2.0937	203.81	133.937	6995.67	421.052	7361.03	146.343	23.1961	15.3471	578.277	27.48	27521.6	9.98532	0.00171061	0.00503404	0.00265774	41.3366	13699.4	1.16738e-05	43.8524	760.583	0.000772183	0.0230131	315.826	2.19044e-07	0.0310805	302.636
497	178.745	683.489	14.2883	0.0195448	232.211	34539.9	0.420335	156.221	526.329	50.7704	0.00882659	1.28279e-05	63.9582	0.000338557	4.61969e-07	0.0959198	0.00991125	0.00631643	0.00141425	3.81331e-05	9.97775e-05	0.0013384	0.775053	158.005	2366.08	200.375	347.195	472.418	1.45727	22.5382	28.4299	181.413	12.2438	82.5219	3.67083	7.46701e-05	1.42229e-05	0.00413964	14.446	2077.79	2.50634e-08	11.2887	95.3962	1.06469e-07	0.000939329	625.504	0.00148136	0.0234415	2505.94
498	104.126	530.677	52.1247	0.142335	1286.81	126.528	0.00882769	177.392	3764.81	50.4347	0.00266392	0.0041791	0.193431	0.0332422	6.33362e-08	0.0810794	0.00162767	0.000317493	4.71567e-05	5.6858e-06	0.0018623	8.80371e-05	3.64256	179.552	615.772	799.692	315.063	14204.7	2.11275	20.218	27.6179	3964.85	14.9616	0.954277	38.6647	3.88697e-05	0.00499215	3.5202e-05	45.0946	28596.6	0.000403459	6.48967	224.826	0.00599273	35.6918	146.896	0.0238065	0.0218942	119.478
499	1591.5	232.711	0.0156603	0.364395	1094.75	634.022	0.00128506	124.209	124.078	1170.09	0.00153103	0.00393577	3137.79	8.82829e-07	6.689e-09	0.0132601	0.000264104	4.20346e-06	22.2295	4.16854e-05	7.79783e-05	0.010518	1.71467	116.044	82.6975	130.032	3117.95	636.554	57.8941	32.5289	18.1488	50909.3	12.0278	258.031	3.23149	0.00251884	5.47695e-06	0.0102234	16.3543	14150.1	0.00183643	2.43411	311.505	0.00865549	0.0129462	220.559	3.97434e-07	0.0228657	6707.24
500	5972.1	91.5799	11.5961	0.102633	68405.5	42341.7	1.42009	170.249	7834.38	71.4847	0.00938882	0.000432701	100.496	0.000149881	1.28479e-09	0.0542793	0.000865826	3.5849e-09	6.47736e-05	5.148e-06	2.03739e-07	0.00531744	1.16004	2492.53	6359.66	360.524	25594.2	788.204	0.0498476	29.5867	3.36764	3942.21	29.2473	38.4102	22.348	5.49103e-10	3.3972e-06	0.00168152	32.356	438.827	0.00123389	44.6198	5094.64	0.0208986	0.0282669	1235.2	7.93081e-07	0.0882418	295.354
501	4.01837	1011.73	1.10717e-07	0.131486	2051.46	367.608	0.0751999	204.875	259.741	269166	1.41483e-07	0.000858745	170.237	2.83755e-06	0.000714055	0.304564	0.000188508	2.02423e-05	0.0857238	2.60396e-07	0.000940228	0.00850281	2.21301	88.8707	239824	26221.4	12698.9	671.999	0.00435996	31.3149	4.07539	202.376	0.664229	49.1029	5.19817	0.00036852	1.93551e-05	1.26537e-05	26.3976	112.122	9.45038e-10	42.0859	831.184	0.00307506	0.404993	61.0768	0.000634749	0.0231784	16355.7
502	29.3855	3998.15	3.80275e-06	0.225008	737.952	649.179	0.920992	460746	1599.43	66.4052	0.0656092	1.61424e-05	4124.73	6.21303e-06	7.82426e-07	0.066918	0.00045661	2.41297e-05	5.92213e-05	0.00168431	0.00450674	4.02147e-05	0.0500427	22386.9	5067.35	158.701	87.7312	257.439	40.9804	18.5849	8.7727	347178	25.9398	85.027	5.12439	8.45378e-09	3.59365e-05	0.00488679	20.0499	177.05	9.86302e-05	8.59528	1511.07	1.05002e-07	0.0683431	951.335	2.08769e-05	0.0182436	323.475
503	2214.08	434.648	6.61653e-05	0.199702	233.472	340.143	0.714648	216.331	37640.9	114.52	0.0110831	0.000997922	42892.4	0.000541734	2.40204e-07	0.0808884	2.21158e-05	0.00107137	0.0224851	5.13711e-06	0.000767211	1.13833e-06	0.228449	956.822	255.384	86.8607	106.27	192.616	14.6639	14.872	1.7823	3905.46	33.3808	29630.7	12.6541	0.000344848	1.77267e-06	3.4869e-05	25.2658	809.716	0.00161692	1.99279	427.901	0.0012198	0.0575964	543.027	1.41759e-09	0.0666516	3663.5
504	304.427	4463.63	0.000820612	0.403986	886.755	10.8834	23.7802	116.691	5957.15	29.9565	0.197794	0.000608068	384.031	0.00181955	1.87017e-08	0.180544	0.00110369	0.00104359	0.0528284	1.17872e-06	0.00114633	0.0236303	0.17491	141.438	326.569	1126.91	45448.5	4146.13	0.00235859	10.8105	4.2611	1000	9.27341	6.39178	20.6004	0.330048	1.04969e-07	4.57773e-05	5.73175	16726.9	0.0034965	26.1395	265.435	1.0525e-06	0.00377083	222.753	5.86263e-05	0.00745752	2340.23
505	357.803	211295	0.000192421	0.0217706	11173.5	65062.1	1.09166	252.634	231.96	21.4019	0.07916	4.50704e-06	1.54821e-06	4.97619e-06	1.74902e-08	0.0556534	0.000352119	4.69911e-05	0.00224824	0.0003719	0.0109313	0.0720026	0.784461	98.4343	1000	272.899	294.024	117.131	539016	44.4699	37.0477	754.39	15.8805	7038.25	20.775	0.000165781	0.00887532	0.00143885	32.4665	9546.2	6.36303e-07	18.6014	334.815	1.4789e-06	0.502984	94.3555	8.15643e-07	0.000156026	1457.08
506	54.6999	199.607	3680.05	1.05414	319.01	325.843	1.21431	9516.29	162.509	41762.9	0.0474602	0.00191928	3.23789	2.39855e-08	1.56625e-06	0.0126188	0.000374341	5.86185e-09	5.40251e-06	0.000775062	2.25683e-07	0.00127354	1.25046	10745.9	107.342	817862	1000	184.572	750.008	27.0388	6.42622	696.97	17.8685	915.373	13.824	4.68654e-07	0.00133584	1.11691e-07	33.9325	1240.15	1.89931e-06	22.0862	341.865	0.0150403	4.56621	248.516	0.000629208	0.101629	1472.69
507	319.325	1000	8.65382e-07	0.00630085	2157.23	118.886	7.37445	86.8243	293.151	12.4854	2.37571e-05	0.00144551	21437.3	0.00131907	4.4845e-08	0.0147431	0.000701152	6.39329e-08	0.0933027	0.00120963	0.000106073	3.48663e-05	0.159985	305.162	322.785	327.489	10078.9	186.607	563.799	37.0279	47.5371	245.752	10.4764	413.23	9.14589	0.00025087	0.000181992	1.98902e-05	42.0141	1000	0.000188612	33.9268	704.343	0.00061612	0.0247922	89.6848	0.00115761	0.0133689	776.592
508	49.609	7825.76	0.000240167	0.0108373	2531.38	162.039	0.0993511	136.026	789.426	74.6217	1.78527e-05	0.00780514	0.00422703	0.00145352	3.51361e-05	0.049133	1.1923e-05	0.0021263	0.0471551	7.00174e-08	8.37381e-11	0.000162811	1.87002	869.614	68.1261	202.785	371.443	4557.78	63.2058	29.6922	11.1787	3299.92	32.619	83.903	19.387	8.31089e-10	0.0024969	6.28548e-09	22.0427	1000	0.00444407	26.3039	8264.29	0.000279137	14.537	4078520	0.000548969	0.0129959	1224.3
509	130.14	359.18	0.000477733	1.2383	513.802	487.221	1.60677	96.4467	387.099	21.8842	0.0506985	1.39002e-05	0.00149801	3.48626e-07	8.38301e-08	0.0281944	0.000675861	0.000369851	0.000713388	2.88258e-05	1.52194e-11	4.1023e-06	0.0615961	127.213	295.269	137770	8481.86	267.376	0.00419652	11.6071	32.9671	396.901	43.8047	19.7597	6.88493	0.000103346	0.00044526	2.93534e-08	47.3549	99.7892	0.0181538	31.4647	6276590	6.1542e-05	0.0082844	209173	3.66274e-05	0.0290809	386.968
510	490.864	872.791	168.916	0.0048192	600.473	10.46	2.44874	152.052	1016.05	8113.25	0.00128553	0.00458463	358.103	1.79252e-10	3.85206e-07	0.00574762	6.46749e-05	0.00313707	0.000139781	0.00114791	0.000526975	2.30167e-05	0.979732	13982.6	216.319	1345.65	230.459	128.068	303.143	29.0884	19.8388	1338.51	23.8365	106.779	18.1193	2.83312e-07	4.01848e-05	1.56772e-07	55.062	1099.85	4.26251e-05	20.7791	5633.71	6.88713e-07	55.1264	1004.66	0.0312309	0.0350475	1300.68
511	129.384	1875.48	0.000140735	0.117227	1373.61	301.958	1.08814	208.488	331.089	49.9417	0.00011152	0.000417576	4.56242	7.88032e-09	1.29277e-07	0.0339779	3.90467e-05	0.00432541	1.15583e-05	4.31111e-05	1.80526e-06	2.22229e-06	0.156717	438.268	498.235	37284.1	205.345	25.665	197.377	16.4812	0.380527	75011.8	24.2656	81.7536	2.4109	0.0242735	0.000758596	1.64599e-09	29.9283	3091.29	3.42178e-05	15.603	477.58	0.000193131	0.588031	956.575	2.90245e-05	0.0448902	665.109
512	117.355	166.549	0.000108377	0.68435	13148800	132.267	0.435833	202.368	3196.65	1935.7	0.00335714	0.00417109	0.0403727	0.00191492	0.000179242	0.149418	1.62378e-09	0.000391956	0.00439004	0.000484458	4.92326e-07	0.0842437	0.176506	845.089	258.882	65548.8	116.479	397.298	892.153	18.2299	3.26463	1588.22	4.50054	658.804	16.6945	1.8001e-05	0.00131043	0.00215509	28.7871	3506.92	0.00189126	31.4427	1000	0.00079037	4.2178	123.263	0.00567394	0.0779651	16317.3
513	5746	82.4607	0.000140528	1.70647	1196.15	1000	0.420305	181.103	22186.4	167.758	0.000731083	0.00458617	2.07817	0.000581732	2.07144e-12	0.363716	2.18596e-09	2.39726e-06	0.00951079	0.000343831	3.26408e-05	9.77281e-08	1.7703	259.03	107.613	12166.9	15681.2	1000	1.25558	16.5204	12.0221	506.592	25.0726	148.898	8.47985	0.000406382	0.000221354	0.00541351	29.0512	184.687	0.000112189	24.4121	822.27	7.36702e-05	0.137869	58.3356	1.42948e-06	2.89471e-05	166.92
514	168.891	507.009	0.00402185	1.01316	101075	237.975	1.05648	1307.72	107.074	124.102	0.108167	0.000466452	4.47672e-05	2.16035e-08	0.00207912	0.00814866	4.668e-05	0.00066378	0.0340269	0.0011385	0.00195089	0.00619189	0.0401159	130.397	84.6467	208.805	328.411	54.4997	0.438727	33.8248	1.33477	1649.94	6.39223	70.6319	13.2821	0.000918212	9.94306e-05	0.000937564	34.3664	280.072	1.71953e-06	45.9052	73868.3	4.03061e-05	0.893772	383.802	0.00701142	0.0200222	1228.3
515	699.846	11147.8	1.21004e-05	0.131534	155.986	56.9141	0.752102	11573.5	2564.79	19.3227	0.00523586	0.000104628	0.0256218	0.000401103	6.42334e-06	0.0154489	0.000692084	0.000126974	0.0019653	0.0011968	0.00491643	2.54468e-05	0.447069	169.338	55.9734	1706.32	180.951	154.864	16.8467	21.0126	4.88306	1122.6	7.82321	72.7447	3.50825	0.00014787	93.1518	0.00101543	15.0405	86217	0.00361174	35.9201	1671.58	0.00719762	0.0431443	224.417	3.57239e-05	0.0888721	1000
516	94.8991	1000	0.000683777	0.135674	182.538	1083.89	1.43511	106.439	2991.99	64.6428	0.0648661	0.00193502	0.0820965	0.000748066	3.25245e-11	0.0671568	0.000344239	0.000409117	0.000161186	0.0023601	0.00324079	0.000753991	0.0381309	155.114	2935.44	688.461	263.144	137.333	6.5854e-06	41.3202	44.185	182.544	4.01906	69.3648	22.1992	1.50834e-06	0.00066657	0.0001639	57.3866	7266.91	0.000107088	53.0951	706.331	0.0131343	0.0815878	1734.33	0.00115486	0.099893	391.696
517	2550.36	530.579	5.32704e-05	0.319795	1776.87	262.458	0.206135	249.411	101.99	60.7903	0.0338333	0.000472825	93.0633	0.00237888	0.000526051	0.00483368	0.00679729	1.48108e-05	0.0186133	0.00987877	2.31099e-08	0.361096	0.501446	3447260	2821.35	56382.7	21554.6	133.838	130.441	35.0081	8.747	164.712	34.6308	659.07	4.65772	1.44967e-05	0.0169484	8.07106e-05	44.0077	3656.3	0.00129154	9.95405	3289.78	7.37624e-05	0.727873	9167.95	4.34813e-05	0.0307099	3243.66
518	1000	128.625	274.336	0.0324621	1135.81	748.451	0.184914	19760.6	363.13	148.396	0.000391586	7.16654e-09	3.47101	0.00018531	1.87609e-06	0.0559288	0.00166264	0.00108008	0.00120765	2.0096e-06	0.000196804	0.0141375	1.93801	2873.63	1281.24	295.752	2033.96	2895.98	207.922	53.4194	8.24399	195.827	13.4224	2632.24	20.8282	9.09454e-05	1.81288e-06	0.00889174	21.2999	3961.11	0.000112449	46.3132	905.825	0.000681372	0.6366	4828.65	6.49471e-05	0.0396115	134.662
519	26.7649	1000	0.000123024	0.310943	173.412	5040.54	0.446636	219.76	553.24	36.2525	0.000144681	0.00288249	2.22494	0.000219552	5.69393e-07	0.112516	4.41765e-09	4.74836e-07	0.000776983	0.00621945	3.43889e-06	3.76762e-06	0.366001	177.732	111.226	193.159	111.742	231.79	94.7644	30.2803	12.3959	1000	9.34229	248.659	18.7699	3.17676e-06	1.43851e-06	0.0124391	69.5428	156.398	4.65865e-05	14.6101	1864.59	0.000183305	0.0904911	3788.56	0.00234923	0.0103486	10954.8
520	422.397	187.271	0.000326133	0.0821057	90727.8	453.338	6.31836	457.28	2245.44	2243.66	4.37546e-05	0.00705096	145.554	4.51359e-05	0.000445511	0.0278581	3.52727e-06	2.01459e-06	0.00407843	1.89512e-05	0.00272156	4.07817e-05	0.547684	3377.72	118.373	726.374	548.064	27794.6	62.676	19.3953	3.66392	26435.1	10.8945	195.509	15.1134	0.000936776	1.22781e-06	9.94593e-05	34.1105	26496.5	1.26181e-05	15.8575	9464.68	0.000144013	0.501724	10280.9	1.41853e-06	0.00829326	129.195
521	917.85	618.992	6.59976e-07	0.0782624	634.23	13647.6	0.43265	1635.58	433.205	58.1635	0.0139596	0.000514775	115.364	7.1235e-05	0.000166162	0.0494216	0.000899994	0.0276322	0.00367512	3.74781e-05	1.42521e-05	0.0106924	4.14572	139.001	837.186	1945.11	176.608	1472.95	226.838	46.2745	0.00528967	302.622	2.80086	748.039	4.68147	3.64786e-11	1.21146e-08	3.10976e-07	26.6043	288.8	0.000983459	10.3814	341.072	7.87094e-06	73.2884	265.406	9.33728e-05	0.0132926	77.1624
522	13.7643	700.988	0.0256559	0.158056	188.181	364.454	0.456042	389.405	175.85	132.351	2.87712e-05	1.97271e-06	51.6911	0.000280446	2.08322e-07	0.0546094	0.000540439	0.000212212	7.6006e-07	0.000168569	0.0119794	0.00558543	2.01137	252.78	499.903	33073.9	1172.15	879.012	91.4594	32.9939	10.3211	25475.5	0.902809	62.6341	4.03533	0.00232316	0.00597454	0.000405603	42.0989	251.272	0.00225536	27.8727	133.44	2.42642e-05	0.637747	162.814	2.57067e-07	0.0576038	853.305
523	73.9547	396.648	3.31155e-06	0.624221	4525.62	86.7691	1.44735	639.616	1334.53	25.9585	0.000192453	0.0038489	22.986	2.79152e-08	0.000215138	0.00360962	0.000163166	0.000157553	0.00010621	0.508847	0.00772432	7.53832e-10	1.68781	138.802	477.644	297.305	165.719	1000	0.000274701	29.7992	20.7303	265.439	15.4341	53.2378	10.6059	4.38825e-06	4.79805e-07	0.00019297	39.5406	5073.63	0.000659833	14.0688	690.672	2.81498e-07	10.8299	80.3326	0.000178747	0.071965	221.976
524	105.068	3546.03	3.59484e-05	0.444362	506.487	1000	0.0951674	10565.7	1091560	521.673	0.0356759	5.74255e-07	0.0101002	7.97241e-06	1.16084e-06	0.0162666	2.85699e-08	0.00212953	0.00586375	3.11923e-05	7.35967e-05	1.85156e-06	0.287807	841.495	594.447	4827.03	487.048	321.69	5.88845	11.2674	10.0168	878.219	20.4951	1834.53	3.12462	3.65596e-05	9.84007e-05	0.000111104	18.5227	286.142	0.000333118	33.8198	1059.21	0.00203301	0.0368708	124.501	7.33252e-11	0.0410822	2927.65
525	94.0096	19528.5	341.45	0.0251034	345.895	385.183	0.150299	639.525	1632.4	1000	0.0228227	0.000580876	1.23374e-05	0.00143898	8.87396e-10	0.147501	6.43496e-05	0.0216925	0.00245759	4.44661e-06	1.18825e-06	0.0020305	0.102075	87721.9	216.154	767.218	168.324	385329	66.8655	40.3287	40.0398	4458.57	6.32292	63.42	7.15172	5.46616e-05	0.0290942	0.00027526	9.74085	2025.85	2.22343e-05	29.7587	9093.79	1.66766e-05	0.0517153	98.0554	0.000109228	0.0400548	10268.4
526	298.55	96.6392	0.00607376	0.0854822	558.577	582.897	0.00620719	244.468	253.289	604.427	4.59482e-07	0.0240565	43.5523	2.81359e-07	5.75245e-08	0.122413	3.47741e-07	4.22903e-06	0.018707	0.00144146	9.62659e-06	0.00489007	0.362592	231.765	10577.1	171.635	779.968	244.814	444.844	28.1861	43.6044	230.581	8.61485	155.928	10.5065	0.00567922	2.0481e-07	1.54636e-11	6.36466	9221.44	1.03203e-05	27.8125	396.901	3.8537e-08	0.989278	258.938	8.58071e-05	0.0325331	347091
527	273.039	359.813	0.00354216	0.114785	342.819	271.479	5.0528	62088.2	438.517	75.0428	0.0399079	0.0017619	0.375938	0.000113703	3.83393e-08	0.304695	0.00497382	7.82182e-06	0.00252577	0.000194675	0.0081435	0.00651048	5.81956	123.443	20283.5	2876.41	40300.2	3309.04	0.00385697	19.752	0.131026	1000	18.2808	2567.57	5.93989	0.00013844	0.000116299	0.00609962	17.9476	739.708	3.33107e-05	23.2092	327.432	0.000832171	0.101349	224.512	8.61814e-07	0.00876594	1098.89
528	110.052	2351.88	0.002657	0.154532	1026.69	638.005	0.996611	145.136	123.794	39.1965	0.0290593	3.72151e-06	3.47284e-05	0.0193082	3.52535e-09	0.0930979	1.28919e-05	0.00326117	8.15594e-07	0.000134503	2.16494e-07	0.0172075	0.347607	3170.35	138.104	1934.63	494.122	4528.78	62.692	38.4167	5.91964	3605.36	30.6289	158.123	21.3748	0.00030139	0.00940738	0.000162792	33.8527	425112	1.01182e-06	43.7061	439.003	0.00273945	0.0218913	13474.9	4.88848e-07	0.0614347	1000
529	4.80161	85.0843	7.95903e-06	0.0243092	74.7296	24.2279	828.195	255.636	151.238	21.2428	0.00475326	2.79139e-07	0.0423435	5.147e-08	2.55598e-05	0.0906546	3.45757e-05	9.7197e-07	0.00120724	0.00022347	0.000318467	0.0264749	4.13517	407.699	347217	1321.6	6031.46	110.96	0.000554776	40.046	4.85504	585.164	11.6794	201.246	14.5717	0.0234527	0.000508805	0.000422469	44.888	13655.5	4.78425e-06	53.0007	1000	0.00270318	0.0508636	264.579	2.17134e-08	0.0057374	660.011
530	222.76	9634.08	2.96466e-10	0.12241	129.277	1000	0.0971176	102.868	282.645	1120.59	0.0163209	0.0056727	0.226107	9.27918e-05	0.000191016	0.483577	5.23368e-05	3.38754e-05	0.0214219	0.000496561	1.41024e-06	3.22548e-05	0.120901	1000	3100.64	2476.83	179.52	51.9574	3.56892	32.1678	10.6972	3041.1	23.4532	31707.8	19.7791	2.29952e-05	2.69594e-06	0.00759032	65.7768	1321.19	0.000161521	9.97567	172.798	6.27965e-06	0.027336	129.143	0.000154763	0.0219217	821.44
531	15.7092	196.379	4.98686e-05	0.360938	191.875	330.805	1.86585	8091.97	20115.4	98.5014	2.24757e-06	0.0112892	86.0943	3.12283e-08	3.4219e-08	0.0220952	0.0150162	0.000327019	0.000975459	0.0198078	0.021173	1.17874e-06	0.38014	69.7711	1000	1998.82	1000	59.6743	0.0880245	36.398	0.582026	433.531	7.5989	59.2779	10.9084	0.0317677	0.0210963	2.78948e-05	11.5124	1603.82	1.05619e-06	0.436842	293.406	0.00283149	11.7902	321.709	0.000201862	0.0318931	858.903
532	109.549	1226.74	0.000350443	0.299464	272.571	11.3625	0.741457	178.838	1000	1166.46	0.0042895	0.000885823	0.000137075	0.0034872	6.80073e-08	0.0489831	0.0209419	0.00935472	0.00460291	0.00190998	0.000436272	0.000131243	0.6909	4767.01	90.1118	343.673	1921.38	64.4403	15598.7	32.7054	0.0825729	52592.7	7.88312	58.2678	4.61567	1.44807e-10	0.00066802	0.00266703	49.7269	805.803	0.00150001	17.5553	1704.72	0.000815484	0.0974493	1172.44	5.15487e-06	0.0390226	246.269
533	26.223	212.399	0.0172716	0.249265	2788.03	238.053	0.402187	530.558	168.197	44.4164	4.95285e-06	0.000704302	0.268106	0.0002193	0.00541939	0.0895485	3.15474e-07	4.91079e-05	7.12659e-05	3.79465e-05	7.56833e-05	0.00641392	0.142799	133.104	149.499	10962.2	300.831	808.808	56.2694	28.5558	33.6999	1431.4	15.141	412.557	18.3732	3.16109e-05	0.0154708	1.58313e-06	50.0537	1000	0.00642494	14.7471	52038.4	0.00456345	43.2973	165.23	0.000178169	0.0217964	3821.8
534	70.711	494.002	470.391	0.149071	433.856	58394.4	84.4616	93.378	5118.44	31.8753	0.0322867	8.32917e-05	32922.9	0.0186596	0.00369836	0.0102076	2.14506e-05	3.39072e-06	1.79948e-06	5.18529e-07	0.000948005	7.30869e-06	1.15906	1000	14309.6	450.045	629.959	490.169	17.7481	43.062	41.8813	1172.01	26.2688	11343.5	9.69841	0.000253749	0.00394298	0.0224532	19.0914	79.0944	0.000274677	12.9596	325.936	0.000169938	0.235451	147.505	0.000507478	1.29333e-06	123.838
535	71.1226	3975.57	15151.2	0.772039	116.27	94.8142	9.8492	139.267	67136.1	81.8789	0.00304957	1.22866e-05	0.00263352	3.10472e-07	6.35813e-06	0.0739664	8.75611e-07	2.74172e-06	0.0027739	3.37582e-05	1.73593e-05	3.00027e-05	2.63571	16733.3	145.107	1497.08	2374.83	14591.8	3.57739e-06	29.8532	3.63522	1000	10.6942	1970.31	14.0259	0.011291	1.33119e-07	3.84231e-05	42.9002	573.748	5.79679e-07	2.49025	3029.37	0.00557818	0.361489	3672.46	0.000330245	0.052289	1000
536	108.65	140.454	113.877	0.39454	239.784	239.209	0.685902	86.0726	1155.44	44.4383	0.0013978	0.000706704	0.0237412	0.00151298	2.37728e-05	0.0422091	0.0145957	2.65273e-08	0.00188093	3.14524e-06	9.94571e-06	5.84924e-05	1.9	1336.55	673.77	1000	42337.6	2282.39	944.547	32.0775	15.731	1000	6.2717	346.222	18.0047	3.73137e-05	511.883	5.55385e-08	37.8691	17188	2.60097e-06	21.4168	10915.3	0.000207168	107.737	640.849	2.29987e-06	0.00802727	283.655
537	105.633	609.605	612.502	0.0422165	19356.8	73.5287	2645.63	179.594	1000	198.829	0.00146747	1.08266e-08	4.37634	0.00462511	0.000141615	0.193297	0.000593165	0.000498419	0.0144539	2.99928e-06	0.0115741	0.000566442	2.50625	126.259	7617.67	23467	206.063	217.801	1000	26.3538	0.670702	239.553	16.3867	108.569	10.7905	5.75621e-07	3.06109e-05	0.000451442	36.9205	624.936	2.19645e-05	17.2662	1010080	0.000273692	1.06319	21.7736	1.08169e-09	0.00735553	2561.92
538	97.9669	327.025	750	0.144412	8485.87	266.618	0.512305	222.787	17.4661	17.4554	0.00202128	0.00327403	0.0119176	0.00258578	1.16998e-06	0.00587365	0.000289445	0.000851416	0.000411094	1.45639e-05	3.33295e-05	0.000596964	0.697719	154.192	86.3014	5296.18	10716.3	142.019	0.0488134	24.8234	12.9662	34880	20.1789	253.7	1.40698	1.87439e-06	0.00030901	0.00144497	24.7553	746.256	0.000112718	8.0821	142.906	0.00022118	0.0168757	81.7897	1.83676e-07	0.00749305	1462.94
539	128.533	483.792	0.0104597	0.00637877	120.952	895.315	0.184288	160.242	164.303	72.5124	0.149304	0.000239254	6.98516	7.52818e-12	0.00108941	0.0350716	0.000157809	0.000270558	6.26568e-05	0.00021692	5.97569e-08	0.299747	0.015104	655.333	241.284	986.586	355.732	208.349	72.7551	27.4829	0.0789981	139.695	0.714088	2079.99	12.001	0.00427594	2.93455e-05	0.00234298	47.1343	355.021	0.000103035	13.2083	1009.47	0.000888792	1.35318	11756.7	1.31041e-06	0.0178166	6607.91
540	72.0408	205.375	173.126	0.075495	129.377	2685.75	4.34956	143.979	1901.62	27.2765	0.0179676	0.000582263	0.221059	9.66084e-07	7.28593e-08	0.0353226	1.77816e-06	0.00390514	0.000205906	2.94364e-05	0.00228041	1.24723e-05	0.0528515	125.41	104.583	9045.3	122177	105.947	60.1308	51.025	39.6105	348.426	28.0508	68.3449	20.8917	2.96584e-07	1.20184e-06	1.86793e-05	22.1084	169.321	1.09874e-08	29.2747	534.237	5.75251e-05	1.48726	28.3057	0.00123236	0.0028352	242.103
541	73.7615	1479.51	0.0133354	0.00248869	89.7476	4.10146	0.0559625	3621.82	1000	40.5468	1.02662e-07	5.37967e-06	460.234	0.000650185	3.35425e-05	0.00891326	0.000399043	1.73758e-05	0.000179319	4.95926e-05	0.000690924	0.00433792	0.1972	2036.18	1743.59	15730.9	1000	454.676	0.0303896	33.5955	0.497711	1689.26	9.12895	51.2138	14.7805	0.00028759	0.0116435	0.000110986	37.9448	5637.06	0.000377999	16.4174	9882.87	0.000587525	21.0498	165.474	1.59858e-05	0.0193146	341.428
542	1239.56	520.871	0.0359124	0.168268	507.733	194.429	0.32393	168.035	323.858	66.0107	0.000441732	2.3602e-05	13.0315	8.09074e-13	0.000182621	0.0151201	4.18005e-05	8.42179e-05	0.0026436	8.50669e-07	0.0037307	0.00385165	0.603864	184.305	1000	871.014	596.669	69.5702	51.7744	32.35	16.43	3309.17	6.06495	175.341	2.31159	0.0006974	0.000678622	0.001421	11.805	996.45	2.1152e-05	52.5667	406.69	2.68935e-05	4.34474	3267.86	1.63718e-10	0.0207169	1189.67
543	161.677	908.158	1.82371e-05	1.53381	70.3449	73.3497	1.65223	565.332	917.09	48.6581	0.0428405	7.47503e-09	0.0821384	1.39792e-09	3.35998e-05	0.012521	3.11058e-05	0.00138323	7.7011e-06	0.000131997	0.000284124	0.000658916	3.68867	9618.54	459.434	85.1785	237.54	81169.5	0.111094	17.5702	12.0349	8987.66	23.3047	44.3659	3.59262	0.000631469	1.19561e-05	0.00318913	26.612	490.882	5.00671e-10	26.2464	1119.48	0.00152232	0.0583452	139.52	0.00144531	0.0614748	222.551
544	25.8296	9149.35	0.00663445	0.0429186	604.639	106.035	0.479763	357.129	433.697	91.0404	0.00171767	5.28235e-09	81.7118	1.12284e-08	3.39155e-10	0.0435288	0.00295498	0.00293133	0.000272539	0.00124892	0.00100621	0.02687	1.20703	151.5	1181.14	3489.55	269.226	123.234	0.000595701	39.5638	0.448186	1609.45	31.3932	101.782	10.9851	9.50563e-06	6.50669e-08	0.000655352	25.4673	505.794	2.06119e-07	11.0848	421.223	0.000431969	66.1331	29939.1	2.28068e-06	0.049118	437.09
545	545686	184.587	1809.24	0.110634	2325.07	82.0183	10.8089	235.957	703.527	14.9873	0.0313941	1.16259e-06	131.238	0.000201579	5.41956e-05	0.037149	0.00224321	3.01994e-06	0.00101781	4.19829e-05	2.03389e-07	0.00588872	0.814992	7285.44	316.614	360.033	661.968	655.782	1.83214e-05	19.8202	2.76048	2677.35	8.28612	8672.86	22.335	9.77313e-05	2213.09	2.04159e-12	38.6332	869.367	0.000288474	21.5984	1292.66	0.0124439	0.11111	489.324	0.000173997	0.0411504	278.171
546	184.72	1691.81	130.411	0.202345	1000	147.697	0.0389462	516549	5781.53	65.9219	6.01838e-05	0.000154318	367.927	1.27523e-06	1.14744e-05	0.0318356	0.00535684	5.23932e-09	0.00250875	1.85386e-06	1.58155e-05	1.5462e-05	0.73645	980.916	37939.6	872.101	2028.22	269.304	0.768866	30.8249	7.9815	369421	6.64489	267.588	5.9302	0.0157609	2.23393e-05	0.207899	45.4365	749.099	0.00241025	19.8301	110.427	0.00287935	63.1683	205.035	1.46824e-05	0.0502032	100.024
547	47.3989	196.636	0.000106332	0.159204	330.9	107.604	1.06907	161.562	1048.85	116.707	0.0328982	0.0053355	134.984	4.82199e-08	0.000545611	0.191705	0.0353115	1.12577e-05	0.000407631	4.59775e-05	0.000645139	2.64312e-06	1.13522	124.449	192.129	795.566	647.471	193.232	0.145253	55.463	7.31105	1000	1.08029	2953.52	11.6326	1.39382e-06	2.00151e-08	8.51492e-06	36.1396	137574	3.85253e-05	20.2057	224.937	7.72024e-05	0.225965	239.001	5.26884e-06	0.034828	1545.7
548	2846.77	143.653	243.223	0.0796255	5863.85	81.1247	0.209844	4344.85	602.626	36.9162	0.00213336	3.78407e-07	0.0514314	1.98312e-06	7.92987e-13	0.000823457	5.49991e-17	7.46165e-06	0.0240781	1.87355e-06	1.92569e-08	7.18466e-06	0.0435319	150.651	1162.14	8362.81	31395.7	9052.72	0.00168096	33.9947	8.25584	3852.18	4.58605	34.172	7.30746	3.54832e-06	7.69956e-05	2.81021e-07	41.9272	2396.16	0.000193749	21.9503	77.5338	0.00318407	1.57352	12872.7	6.17495e-05	0.0337585	1628.4
549	42.302	627.995	239717	0.00154564	1297.42	8.57158	0.0584855	107.121	211.044	69.3838	0.259194	0.0018752	111.176	0.0162934	2.28145e-07	0.159302	0.000297525	5.08519e-05	0.000626039	0.00192073	0.00135292	0.000122943	6.34861	14067.7	389.853	971.99	110.573	294.087	0.000123097	50.2774	23.1227	1598.15	14.1923	84.8666	3.79485	0.000382712	2.32349e-05	0.000183852	23.167	1000	2.62319e-05	0.0497225	643.422	7.14751e-06	0.012388	346.026	4.53701e-08	0.0227123	790.385
550	1000	3821.92	945.516	0.117386	140.784	212.711	0.609083	165.73	538.998	113.189	0.0174507	5.35484e-08	455.784	3.03811e-10	0.00594749	0.0184197	0.00760369	0.0112662	0.0298059	4.32805e-07	0.000257566	0.0244344	0.00941074	163.301	350.933	471.36	1831.86	356.848	0.434103	28.3231	8.96487	706.386	8.42354	2916.9	16.4808	0.00248854	0.00057145	0.00256845	34.6393	30175.1	2.0897e-07	3.89662	265.172	1.0992e-06	0.993437	1306.64	0.000190335	0.0185986	128.617
551	56.7592	5236.36	4.22714e-06	0.0429394	3366.87	95.1885	4.8063	130.148	253.114	9.87011	0.0282238	1.65554e-06	0.0491543	2.80829e-11	7.21886e-06	0.0319629	0.00334424	0.0008126	0.000415631	0.0258168	0.0022155	7.61829e-10	1.48227	88.0323	337.85	2933.07	1781.46	137.483	1.48244e-09	14.3524	2.22605	7018.28	3.38074	158.08	11.2604	3.44836e-12	1.66225e-05	1.2052e-06	19.8277	1381.47	0.00929069	14.9631	7734.11	9.35851e-05	31.0006	899.903	0.000109238	0.0355604	4528.07
552	111.249	56.0221	938.131	1.52053	951.983	4278.26	0.0555796	271.598	189.697	46.6807	1.00754e-08	5.30901e-07	0.0198448	1.60281e-07	1.10787e-09	0.68866	4.36822e-05	0.0214731	0.0378207	9.57317e-06	0.014559	0.0203043	0.153866	657.503	477.433	123.59	30185	113.907	90.2918	35.556	38.1154	14144	12.819	28.9693	3.43251	2.9549e-08	4.90679e-06	0.000130138	7.64917	880.08	1.43052e-07	38.3759	22188.9	0.00459709	2.10094	938.325	0.00346465	0.00447452	882.597
553	13.4943	286.796	0.000494079	1.48047	304.461	163.465	0.437148	161.586	196.393	223.947	0.122652	0.000450388	0.0135379	3.24343e-05	2.4261e-06	0.0869612	0.00718156	0.000723333	0.000877701	1.2661e-05	3.01914e-09	4.63485e-06	0.139221	152.596	1037.3	13047.5	932.322	824.963	750	22.4437	8.49564	69505.9	12.396	40.5748	4.94524	0.00179934	0.000666226	0.000422586	18.3947	2004.77	2.47758e-05	56.9822	17793.3	0.000176923	0.603755	131.11	0.000767332	0.106537	137.808
554	166.91	449.951	1219.58	0.0680552	113194	116.697	0.269396	115.149	28110.5	89.5692	0.0295553	2.67975e-07	1.23333	0.0069536	8.03506e-05	0.182366	1.3335e-06	0.000428818	1.77105e-05	1.0633e-07	0.0113349	4.1274e-05	0.353322	114.776	445.224	1000	10595.3	271.466	0.249177	31.4203	9.53498	5133.59	10.5343	975.909	12.6555	0.021871	4.0016e-06	5.82195e-05	20.2929	372.223	0.000270761	42.6357	1792.88	4.11679e-06	59.5185	146.175	1.11773e-06	0.00200277	28214.9
555	26.3759	816.79	5.68164e-06	0.0515857	6727.63	1.34663	5.4647	382	2972.71	100.243	0.0128376	4.54643e-05	0.961185	0.00553131	0.0001141	0.257072	1.02443e-05	0.000449818	0.00328419	3.74611e-05	6.18943e-08	0.0193158	3.21677	328.133	19.5844	173.767	1859.24	294.23	0.00540314	30.0918	29.0314	6849.16	3.32504	57.1693	6.22128	3.37919e-05	1.59663e-11	0.00272646	17.1354	1000	7.70208e-05	52.3407	306.633	3.98399e-05	146.634	261.533	0.019005	0.0703361	203.587
556	35409.8	121.064	0.00100633	0.198784	158.943	624.786	0.306686	2668.99	2635.73	29.0293	0.00617908	5.91601e-06	5.96714e-11	1.23417e-09	5.84715e-06	0.314069	0.00641458	0.000181294	6.83463e-05	0.0116882	1.03066e-05	0.00701154	0.535361	123.44	711.164	337.981	25041.7	1281.7	1.3633	45.9199	18.0703	1129.58	27.9652	166.891	3.61012	1.75988e-06	5.21133e-07	0.00036889	48.9182	5174.07	1.19577e-05	16.205	715.731	0.000602049	0.61565	596.653	0.00204015	0.0209299	148.433
557	161.027	150.486	9.77823e-05	0.598877	3034.99	180.273	1.42997	188.509	501873	37.5292	5.61797e-05	0.00505626	46.39	0.00325844	5.77207e-05	0.026874	4.87478e-06	1.20624e-07	4.22386e-05	3.40612e-06	0.000545595	0.00205278	1.58185	123.157	286.197	1794.39	1000	5196.59	0.041956	17.2981	5.21354	1129.31	12.6647	2182.79	2.13014	0.000257199	7.19173e-08	7.89669e-06	21.9337	148.534	2.12523e-05	11.9484	1488.73	0.000823907	4.66143	1126.51	5.34734e-05	0.0194116	271.639
558	925.781	332.588	4.03895e-05	0.591656	166.164	809.243	2.08131	441.269	13904.5	16.48	0.00326509	9.94364e-08	0.0894535	0.000293043	1.5802e-05	0.0709517	2.43274e-09	0.000126149	0.00412978	6.17852e-06	0.000200862	3.90361e-08	7.18472	987.896	511.089	18103.7	298.37	297.701	51.4822	31.0685	21.2189	283.206	24.8664	3305.01	11.9095	0.000986829	0.0116238	0.000969197	28.6532	5136.76	0.0003064	8.96823	24793.3	0.00689149	1.53235	31.7445	1.53242e-06	0.00243784	173.881
559	923.591	391.533	6.51085e-05	0.113414	3870.35	86776.3	0.400143	224.971	147.394	38.0459	1.12736e-08	0.00531618	1.43759	7.75609e-06	0.000294889	0.00202193	7.56078e-06	0.00374794	0.00416831	8.50555e-06	0.00300113	0.000152876	0.830562	133.784	266.92	2307.56	4350.53	455.941	9.62789e-06	37.5939	6.20167	1883.18	18.7739	64.9806	4.21295	2.2523e-05	0.00268587	0.000397522	32.1683	142.754	7.1121e-07	25.4259	705.774	4.46653e-08	0.00455676	46.3692	0.000100132	0.00208643	132.104
560	79.7857	506.909	1.62845e-07	0.305048	3524.25	46.9474	0.0342799	140.619	6572.14	69.4914	0.044971	9.75213e-06	393.773	9.4728e-05	4.83251e-05	0.215935	0.00194622	0.000258109	0.00101818	8.90338e-10	4.15415e-05	0.000890019	0.553723	652.212	87.651	127509	4266.36	8115.06	34.4239	36.0599	7.06622	348.166	9.55313	454.816	7.386	0.10406	0.0161035	1.84164e-06	11.5317	1727.73	0.00282234	34.0493	1975.24	8.43431e-05	0.109684	82.6172	0.000352693	0.00781823	298.176
561	307.173	548.402	1000	0.318283	269.283	230873	3.2369	26228.7	858.792	89.81	0.126562	0.000946922	9.70702	1.52309e-06	1.68145e-05	0.00347242	7.29516e-06	1.31173e-05	0.0187565	0.0657188	0.00211545	0.00670032	1.6147	786.685	189.054	74578	1000	13639.6	7.02726e-05	51.5088	6.24922	23761	19.533	122.814	0.0214018	0.0043097	4.25204e-05	0.00159058	24.2205	54751.6	0.000159024	12.388	205.24	7.52428e-05	42.0602	145.888	1.09017e-11	0.0271703	106.266
562	85.4238	8049.08	1593.9	0.0141168	8467.86	53.1333	3.09314	950.833	10553.2	24.9533	3.61478e-07	0.000235607	1.39941	0.000158317	4.11322e-05	0.0712196	0.00136164	0.00495257	0.078969	4.12346e-05	5.25375e-08	5.49397e-06	0.765526	1849.73	1172.22	2384.59	166.619	108.436	19.3463	24.7437	1.00416	469.234	3.33478	69.1285	6.77775	1.10048e-05	0.000834542	0.009369	19.3031	65.6596	0.0103477	33.7434	568.555	5.29113e-06	0.272688	320.235	0.000281263	0.0819006	2485.85
563	119.306	1235.77	2.41758e-06	0.159751	276.529	14703.7	0.302433	822.702	1754.73	633.865	0.0558081	2.86631e-05	0.0514135	6.78619e-05	6.36959e-05	0.00187569	0.00722261	0.000142915	0.000141197	1.12695e-09	0.000194396	0.00385413	1.17144	1000	16031.7	155.109	2038.15	78.1393	8.23421	26.9135	26.1039	535.782	10.7403	33.6257	10.6364	0.000752679	0.000234372	0.018022	21.2142	398.85	0.000189174	61.7534	306.639	0.000143734	1.07202	110.021	1.345e-08	0.0331946	215.458
564	124.634	410.312	3.91984e-06	0.0823739	329.659	5532.53	0.487328	737.596	12482.1	21.0217	0.00186428	0.000300028	218.614	1.00324e-07	2.54164e-08	0.361272	0.00216745	0.000241872	0.000560941	0.000126718	0.000416817	0.0236452	0.308588	464.088	159.943	182.888	162.242	1068.53	13.0276	39.1874	15.1104	3000.87	13.1746	47.0975	14.189	0.000228255	1.87554e-06	4.46367e-06	41.4784	625.92	1.88037e-06	2.142	572.662	4.68777e-05	35.7667	157.083	2.10084e-05	0.00909458	1289.88
565	154.733	9994.11	2722.54	0.136093	56132.6	145.15	0.370959	174.711	713.658	13.5724	0.0122551	0.000906619	8.34236	0.000213468	5.2523e-07	0.0194897	0.00047176	0.000194459	0.0101343	0.000122997	0.00590171	1.81199e-07	0.0733798	214.65	1817.7	959.424	22977.2	180.16	2.61378	36.0314	39.2364	1636.86	27.8774	37.407	8.87522	2.23105e-05	0.0195684	9.2019e-07	52.2254	449.223	6.11669e-09	31.2615	827.185	8.67036e-05	0.278297	195.438	0.000874117	2.40327e-06	47500200
566	1122.79	373.63	24.9124	0.205175	792.328	648.682	0.710457	419.452	855.631	89.095	1.14399e-08	7.79274e-07	102.657	0.000132687	1.35855e-09	0.162172	0.00272131	1.30505e-09	0.025839	0.000344953	0.00267082	0.000107409	8.34183	1419.66	83.6497	397.788	67448.7	4694.5	621.271	44.7537	3.37812	1828.08	10.9118	206.801	7.09761	2.4137e-05	9.46728e-06	0.0033366	0.762958	135.167	0.000271843	11.9981	1845.72	0.000223295	0.0889263	248.072	0.0095197	0.00380689	323.89
567	183.665	140.048	5.74908e-05	0.0203209	944.955	1000	5.41948	257.054	185.964	59.6132	0.392315	0.00788687	591.023	8.36266e-05	1.04654e-09	0.0828424	0.00107821	0.000816962	4.33948e-08	0.00326871	0.00184163	0.000391815	4.67743	7712.69	151.669	123.817	70.1193	484.157	0.19584	25.6068	27.3125	360.045	39.187	54.5436	14.1954	0.0232612	1.13521e-05	3.42439e-05	51.7223	79.4	0.000530889	25.32	7937.48	8.67949e-05	4.08271	176.019	7.38472e-06	0.0192404	1046.81
568	171.893	1524.15	0.0155627	0.299747	521.577	93.7352	0.896225	2181.83	674.836	20.3488	0.000608051	0.0281216	0.00829471	0.000960884	2.40154e-09	0.362663	0.000406095	0.00290954	0.000771098	0.000112172	0.000134405	2.23485e-05	0.00208694	114.823	141.223	418.151	594.97	276.509	339.013	31.2785	5.79913	242.905	14.5684	137.288	2.57504	9.01927e-06	1.03338e-05	5.0582e-05	63.3236	67.0258	4.10293e-06	33.5526	104.98	0.00132589	23.3096	351.384	0.000871892	0.0615531	97.9552
569	9.35543	128.512	0.000233412	0.0426301	66220.7	64.853	0.722484	131.463	1911.15	611574	0.00573842	3.66586e-06	0.000171435	1.55686e-08	2.59686e-05	0.116117	2.99074e-06	0.000354766	1.21659e-05	2.28649e-06	3.82218e-06	1.25594e-05	0.182787	169.692	26989.5	253.519	1096.23	4285.13	0.000279825	26.6748	2.30404	346.35	30.3783	10.7307	14.6288	2.48273e-05	0.00026756	4.85509e-05	57.5835	822.791	0.000306954	66.088	326.047	1.99071e-06	1.51998	1675.46	0.00103915	0.00609645	603.387
570	733.655	1111.22	0.00191539	0.0391306	169.708	2155.47	2.85102	131.798	896.799	198.064	0.103115	8.05187e-05	129.397	4.85535e-08	8.83953e-05	0.202769	0.00163613	9.24839e-07	6.72654e-05	0.000451051	0.00422152	0.000486738	2.23132	1253.74	93.6467	1000	150.07	498.868	0.00173724	27.5044	26.6005	1219.26	11.732	320.644	17.428	0.00390995	0.00109044	3.88305e-05	32.4732	73.6	2.66564e-05	44.1059	245.839	0.00392752	21.2729	646.237	0.000139639	0.0565618	5440.96
571	202.923	1000	603.941	0.0778942	190.181	445.324	0.760515	189.549	341.373	62.5501	1.01737e-09	8.0178e-05	1.80945	0.00011448	2.11116e-08	0.0360967	4.48393e-06	0.000159829	0.011561	5.76309e-07	0.00213785	0.0392105	6.46559	10357.5	55.3692	32289.8	1070.44	97.1556	42.5624	28.944	6.69351	777.626	2.91758	1999.08	6.13684	0.00357741	0.00152284	1.00524e-05	25.4039	3877.77	1.30535e-07	56.315	3996.72	6.42637e-05	0.00421474	42079.8	0.000271915	0.0264854	613.765
572	482.756	49037	2.25189e-05	0.214667	544.43	849.523	4.48192	1415.95	9867	73.3142	0.00224861	0.000657679	147.995	0.000474853	2.56457e-05	0.169633	0.000571948	1.57659e-07	3.84387e-05	4.46251e-05	2.33137e-06	0.014172	0.572513	1000	373.005	1699.7	18562.5	1124.39	13.3312	34.62	8.54006	77764	12.568	3.01471	6.38656	4.27656e-08	1.25426e-06	5.16171e-05	35.7222	26783.5	0.000441699	8.24313	1160.01	1.88762e-08	10.6636	1000	0.010185	0.0418199	166.214
573	73.3994	1602.46	0.0793299	0.0788071	427.063	10515.5	0.0378253	2923.6	896.421	64.1052	0.0643478	0.0048461	176.034	0.000325227	3.84402e-06	0.0350355	2.51133e-05	0.000134519	0.0429481	1.13777e-07	0.000237611	9.65027e-06	1.15283	628.305	94384.4	172.276	2201.8	125.833	750	26.8595	16.2589	1000	16.0051	39.6583	6.37128	4.4111e-07	1.42331e-10	2.99043e-05	63.0889	7610.1	0.00189062	4.75796	7465.57	4.10218e-05	0.239133	1436.22	6.28198e-07	0.00865643	57.5226
574	184.093	185.617	3.81393e-06	0.220362	728.46	2506.15	0.0294094	397.669	1000	91.0799	0.00993082	0.000998415	95.4998	0.00198002	1.21218e-08	0.0183437	0.000215661	0.00820624	7.96773e-05	2.24723e-05	1.12389e-05	3.39933e-05	5.52578	245.905	493.572	268.278	1611.02	384.311	64.5295	12.1736	21.3137	1264.44	11.4177	103.598	4.62646	1.62164e-07	0.0109835	0.0131932	58.3823	5415.79	9.56406e-09	13.1067	1410.91	0.000265756	0.0725791	835.741	0.00558697	0.00435606	1000
575	63.0439	323.681	0.000238958	0.0236638	777.593	21.0543	0.266029	328.046	114.128	27.8865	2.11719e-05	0.000885924	90.2897	3.80845e-05	6.17685e-07	0.0909706	0.00250892	4.27052e-05	0.000148486	3.31119e-07	7.74988e-11	1.06489e-07	0.000832401	204.329	108.019	29954	193.113	1598600	139.691	9.83549	4.99506	342.357	1.63324	94647.3	2.1347	1.24114e-06	1.38697e-08	7.36952e-05	51.3692	324.722	3.71618e-05	9.68319	803.916	5.22358e-07	0.361239	2227.87	0.000960896	0.0197221	839.191
576	154.416	601.586	1.51063e-05	0.00540175	86.4451	251.705	3.08966	148.576	289.892	82.7021	3.34971e-07	9.38493e-05	73.878	2.37223e-05	3.71092e-06	0.727068	3.8461e-07	5.54507e-05	2.20118e-05	0.0169754	1.53729e-06	0.000137758	0.064868	5118.14	43.6402	1799.13	184.452	14.2501	5.6187	27.7265	0.341056	34059.4	3.02702	49.3286	6.08135	0.00181375	0.00529893	4.50695e-05	31.7316	1447.4	3.15562e-08	46.0881	110.493	0.000120774	0.00422896	508.441	1.77067e-06	0.0120485	339.743
577	247.281	113.043	0.000814825	0.124015	3042.47	303.976	0.841181	316.992	1645.84	33.2879	0.0200328	0.000803328	0.000298266	0.00441966	0.000249527	0.0173222	2.78033e-06	6.43066e-05	0.00197481	7.23012e-05	0.00280919	0.000472575	0.225121	277.883	472.979	922.908	1000	89.1224	25.3253	18.0437	0.189478	4826.18	7.07692	1303.97	10.7688	0.0164975	0.000733631	4.57181e-06	44.4298	568.164	1.98706e-06	25.0595	254.111	9.18983e-08	0.426145	27316	5.16815e-05	0.0219191	241.139
578	48.5743	26841.1	40.1565	0.0366193	1000	97.2074	0.4808	101.553	207.762	69.9002	0.00323152	5.89541e-06	126.969	0.000723796	1.07907e-07	0.0216387	0.000101772	2.2613e-07	9.59334e-09	1.64191e-05	7.64853e-05	0.000496429	0.734071	179.954	552.265	5223.94	739.939	1000	2.55791e-06	29.6926	11.0355	2478.33	9.93003	44.3595	2.78441	0.00664025	6.11855e-07	0.0237942	37.5786	5681.68	2.47638e-05	25.6537	336.138	1.46574e-06	12.9467	85.2507	0.00154168	0.0118972	271202
579	611.609	120.69	2079.66	3.045	104.655	104.09	0.973661	212.824	1312.89	21.259	0.00797692	1.88268e-06	26.0934	0.00013436	3.4846e-08	0.213288	9.98882e-08	0.000431637	3.68607e-09	0.000567051	7.40442e-05	0.0121536	4.07314	144.568	445.637	222.756	477.316	2474.27	8.31649e-05	26.0275	0.0469095	6538.93	9.48819	1000	4.88844	4.29186e-05	1.27157e-09	0.00219805	30.2514	1999.28	4.04101e-06	45.2167	1196.81	2.39747e-05	1.61957	637.403	0.000153874	0.0321915	224.355
580	81.2328	193.186	340.737	0.0804655	924.842	14.3422	1.42459	705.074	1000	56.6932	0.000235363	9.69959e-08	0.00159618	8.34712e-07	1.86137e-09	0.0133399	6.50888e-06	1.83475e-09	0.0219001	2.4055e-07	0.000441166	2.58133e-05	0.294178	230.284	1321.82	125.01	363.569	119.805	9.75986e-06	43.9025	5.53509	11663.7	17.0007	1095080	29.3404	1.93931e-08	0.000512426	0.002744	46.2393	1086.64	1.49742e-06	5.64606	465.011	8.99344e-05	0.274597	323.457	3.45637e-05	0.00843436	4830.12
581	32.9148	768.456	0.00234585	0.272677	511.533	180.827	0.218126	39167.7	538.64	113.042	0.0016213	1.11598e-07	10.2267	7.9865e-06	5.44163e-05	0.0402351	3.33149e-06	1.62004e-05	0.0259875	0.00102325	0.00103215	0.0014642	0.129586	4848.23	739.882	235.761	8177.77	1510.78	16.5832	48.7352	15.5167	2357.69	16.2586	95.7167	5.11509	1.59606e-06	0.000828672	3.69217e-10	51.2539	2455350	7.15767e-05	40.8664	738.133	8.95518e-07	0.224042	136.061	6.49162e-05	0.107766	307.402
582	48.6536	701.279	8.01817e-07	0.587192	169.374	971.63	1.2839	81.7515	1810.78	82.8713	0.0357945	1.90884e-05	2350.58	0.000735264	2.67684e-05	0.523357	9.41981e-06	0.000131962	0.00010313	2.92465e-06	6.82621e-08	0.000425062	0.136387	2998.7	64.8439	349.121	42967	188.076	19.687	42.1326	1.1882	193.587	9.15124	93.3587	4.71509	0.00173747	1.15071e-09	0.000497468	29.7523	2946.63	0.000243535	24.5422	250.929	1.6195e-05	0.406655	3712.48	5.42467e-05	0.059949	118.827
583	35.6314	860.33	999.128	0.237404	3381.41	21.5613	0.161166	121.913	2539.58	56.6957	0.000384401	0.0190259	0.0100023	0.00179479	2.24274e-09	0.747826	3.93711e-09	0.00392551	0.000996467	0.000146294	5.88047e-06	0.00279273	2.11703	497.901	354.459	1715.99	687.881	75.1609	0.0178193	12.9195	49.1743	919.917	3.2285	91.2568	4.09653	0.000609577	0.00322158	0.0004157	38.9162	283.015	0.00187304	46.9179	129.861	0.000230329	0.0103355	3160.15	2.79781e-05	0.00152423	331.844
584	54.5776	172.928	0.00221641	0.190487	486.609	40.8385	0.979541	764.502	1028.25	2216.58	0.000316897	0.00305471	4.31433	1.68792e-07	7.7694e-05	0.0197415	8.6725e-07	0.000410635	0.00188367	8.46777e-07	2.42588e-07	0.0125679	0.494352	297.751	254.55	486.089	672.15	650.892	190.258	22.4689	44.7209	12944.6	9.33715	94.8874	14.8621	3.72936e-08	0.00444952	5.4396e-09	42.4644	1062.16	0.00106398	35.2237	841.435	2.38897e-08	0.0312123	155.977	5.87083e-05	0.00924306	793.416
585	69.0463	10563	0.0148103	0.145094	667.727	125.495	0.335627	1576.17	95.0217	88.7633	0.00117988	0.000321252	3.97148e-06	1.51558e-05	2.64245e-06	0.566799	0.000344163	0.00607023	0.00085377	0.000277068	4.04875e-05	0.00187669	0.088987	113.946	78.155	470.11	3519.56	494.222	5.62758	35.9188	41.987	1000	9.75727	331.214	19.0244	1.01873e-10	6.25895e-05	0.0284494	44.9681	2025.26	3.50792e-08	10.5571	12499.8	4.60837e-07	0.236427	1461.46	0.00545938	0.0389245	1004.75
586	38.6022	9773.48	213.325	0.165026	313.644	164.31	0.168451	148.156	1466.46	63.7236	0.0098586	6.73168e-06	0.056771	4.64836e-10	1.96651e-07	0.0036681	5.30973e-06	1.77494e-07	0.00850105	0.000400102	4.30781e-06	0.0140783	0.406179	55901.2	143.931	2663.94	1923.54	324.853	96.4515	21.8491	31.6362	1000	5.1805	578.292	7.35331	0.000366567	0.0111666	4.50238e-09	56.9047	120587	2.71767e-07	30.866	195.83	0.000516827	0.683312	48841.7	4.43058e-11	0.00971654	233.828
587	75.5511	25595	2.52967e-06	0.0935461	1897.53	1000	0.798187	119.958	1970.03	1887.13	0.000211	7.98917e-05	12.2083	3.48149e-08	2.67094e-08	0.0789917	0.000425723	2.18834e-08	0.000166738	5.50725e-06	0.0035078	0.0136197	0.157237	364.185	948.224	5252.89	19985	1010.31	1.27964e-05	15.8586	0.677903	6634.83	14.5753	110.316	2.28344	0.00072383	9.28902e-07	3.79651e-08	54.9353	448.4	0.000173456	39.8935	369.857	4.26069e-08	0.0117214	100.841	0.000306473	0.0086118	501.16
588	97.2423	112520	0.0011745	0.0409302	359.212	68.3302	0.0319554	318.754	587.696	68.4007	0.0068115	1.28003e-07	0.0016078	3.80645e-08	8.21264e-06	0.493555	7.7997e-05	0.000746851	4.91342e-11	0.00154689	4.31666e-06	3.14951e-06	0.0957994	55.4842	4100.38	123.752	983.386	462.586	8.13808e-07	38.4557	30.1425	625.609	32.7992	108.3	10.7608	3.31598e-05	0.000180953	0.00185558	46.6188	318.307	3.80418e-05	31.6299	14528.3	0.000120643	4.70721	801.492	5.4496e-06	0.0171268	70.7625
589	118.135	5376.85	8.29233e-05	0.753464	277.435	436.865	0.612805	1000	406.89	10.7416	0.0422848	2.06756e-05	0.00346381	1.00127e-05	1.96043e-06	0.00547578	8.52193e-09	0.00512002	1.19434e-05	1.31761e-06	0.0290037	0.00128391	0.167127	17427.9	48.0595	1000	748.182	211.677	0.00361028	43.6406	4.90234	1197.81	4.44648	105.672	6.16258	0.000296509	1.33373e-06	0.00179869	58.8296	4557.22	2.21808e-06	23.5665	1198.56	0.000607221	0.962839	92.7003	0.000126311	0.0785009	663.697
590	232.206	3909.33	0.000655506	0.0472597	1000	2447.16	0.720919	1000	1955.58	99.8321	5.19433e-05	0.00584921	0.00185601	0.0180689	6.91248e-08	0.101279	2.23003e-05	0.00025472	0.000777519	2.59765e-09	0.000298849	0.0150644	0.30295	369.99	3688.8	1201.91	643.439	1191.34	6.79935	46.2697	64.1617	1198.6	16.6076	7.10449	8.66539	0.00222303	0.0162719	0.00481889	31.0663	684.586	4.51586e-05	11.4633	2450.01	2.74861e-05	1.12428	157.224	0.00377724	0.008826	186.416
591	382.723	4941.69	0.000787575	0.21653	191.67	2.96961	0.29532	885.996	1000	48.7259	3.84311e-07	0.000115016	0.00819606	0.000462411	4.96081e-05	0.0109038	0.000173984	8.32831e-06	1.26495	0.0121677	2.67448e-05	0.00862214	0.13678	4254.48	2347.56	28.7326	1733.51	21288.5	0.0213973	24.0438	1.29872	268.22	14.8446	96.9882	2.40263	0.00227165	0.00510771	0.00272155	26.4944	1118.72	0.000607584	32.9784	20265.5	0.00587791	0.0485978	297.785	1.43267e-05	0.00116488	297.103
592	211.876	206.871	0.00109531	0.398761	516.767	1000	0.992629	118.765	99.0568	68.6357	1.35057e-05	0.00504015	137.638	9.95993e-07	1.60739e-06	0.0571097	0.0101156	0.00330222	0.00858239	3.16843e-05	0.000154896	0.00025871	3.6997	158.896	764.106	204.254	3663.44	1000	78.6711	17.1268	30.1273	258.352	37.3398	66.8593	8.65837	0.000731156	0.00331142	0.000690661	57.62	3929.62	7.78847e-06	12.544	460.518	5.06015e-09	0.0599275	142.61	0.00193512	0.00113225	296.427
593	78.4593	52283.4	150.044	0.7289	1058.31	48.3788	0.130201	700.841	290.288	930.338	0.000794603	0.000173192	8.14846	0.000386563	1.33682e-05	0.0263512	0.00120087	0.000481897	9.77171e-06	1.89794e-05	8.76338e-05	0.0241683	0.655648	5094.17	944.245	339.553	352.574	102.303	77.1934	24.8432	44.2822	912.103	8.78489	100.707	18.517	0.000179188	0.00106059	0.000668936	51.105	271.512	1.4653e-05	34.5782	1000	6.7966e-05	0.789224	595.503	0.00133302	0.017835	2022.53
594	596.668	99.0733	2042.34	0.0530747	1000	107.324	0.340854	713.487	72106.8	18.9371	0.169183	0.000521511	0.00269713	0.0193779	4.14301e-07	0.290902	0.000717379	0.000646431	0.00262502	0.00355099	1.88422e-06	0.00114711	1.07662	186.757	142.591	3004.78	398.607	720.937	0.00574342	58.0066	37.5116	229.116	7.5535	48.52	4.29577	4.683e-09	0.000123512	4.67133e-08	12.2399	492.162	0.000172466	2.30612	1350.2	1.40351e-06	0.486118	833.846	0.00272177	0.0744792	207.65
595	622.604	627.458	5299.01	0.144004	1000	277.359	1.64995	109.725	112383	1670.09	0.0971118	0.000317573	20.8565	1.24192e-09	5.14685e-08	0.274873	0.000111931	0.00177007	3.36765e-05	0.00132793	0.000887305	0.00842315	0.0335151	670.307	140.069	61012.5	14612.8	169.651	0.0024289	30.8579	0.0403594	1459.17	5.53754	312.618	7.50525	6.27935e-05	0.00579209	0.00183476	12.6839	35984.7	0.000651214	62.7239	196.081	8.34539e-06	0.228783	28.4737	0.000244169	0.00401351	863.236
596	62.2693	1117.78	0.000450922	0.0927205	8807.35	247.219	0.5638	21504.2	1175.48	73.6696	0.000118752	1.65765e-06	17.6788	6.20474e-05	4.39728e-11	0.108725	3.00373e-07	7.44237e-06	3.50682e-05	0.0157853	0.00271774	4.259e-05	0.816122	25820.5	424.946	66930	131026	163.288	16.2173	27.6417	3.41256	141435	21.5557	120.386	19.8457	0.0063817	0.000257909	1.22704e-05	36.8912	5205.48	0.0105353	45.6959	2770.64	0.000381104	126.498	1767.43	0.000132237	0.01426	913.254
597	12.8174	17932.4	4.29312e-05	0.405094	255.365	508.65	0.351484	18.4584	443990	59.3726	0.016131	0.000194582	73.1168	0.000221535	2.13394e-07	0.0173876	4.16525e-08	2.15855e-05	0.00195334	3.63721e-07	0.000757129	0.000231042	0.751117	4399.62	1586.84	263.507	3138.27	418.364	8.16173e-05	15.967	3.89961	265.988	25.2673	45.5181	4.14033	1.84453e-07	0.0040429	0.000907517	30.9846	223.323	0.000423099	38.0398	667.643	0.00110899	28.33	31.6063	6.5755e-05	0.119002	232.205
598	176.855	3216.27	1027.87	0.0144794	2310.56	109.018	3.24263	279.497	81.4794	49.9545	0.116451	1.95946e-07	533.949	0.00187818	1.49869e-07	0.0652188	0.00054478	3.26628e-05	0.0636867	0.000144894	0.000791958	0.00429966	1.10732	3185.82	214247	565.027	2904.13	593.239	2.52408e-05	45.563	0.894441	506.424	32.6496	607.405	13.2477	0.0029931	0.0478541	4.78913e-09	34.3115	506.379	1.1553e-08	17.5986	142.549	0.000764568	0.260429	252.645	8.74673e-08	0.0128566	1156.03
599	115.941	40340.2	750	0.0579159	496.332	661.739	0.304195	106.445	238.061	112.348	0.000133734	0.0054604	4.49031e-05	0.00550042	5.91283e-07	0.0292281	0.00512285	2.35789e-05	0.00142926	9.26145e-05	5.32529e-05	0.000247389	0.341029	132.638	99.4772	350.093	1000	433.821	0.00482885	56.2763	1.37442	124501	6.47115	8549.35	40.1335	0.0215765	0.000483137	4.27689e-06	23.702	107.664	0.00206901	14.8193	1000	4.98794e-05	0.308793	128.179	0.00100444	0.0547288	157.374
600	1841.07	586.589	5.69418e-07	0.375705	1000	15290.9	0.951367	8273.19	371.836	50.0342	5.34177e-05	0.00174065	0.00130466	0.00875543	0.000212848	0.0235437	0.00321499	0.000801176	4.55273e-07	0.00032807	1.10294e-05	0.00156226	0.261151	276.347	23.1673	627.168	919.263	1207.43	93.0437	24.1384	20.419	888.14	11.1985	205.574	4.03093	0.0049899	0.00679212	0.00631606	27.7862	1554.49	0.000128225	16.9086	961.856	0.000627379	0.0391349	1000	0.000328064	0.0281539	1000
601	181.038	2430.26	0.000224072	0.0553311	33129.7	521.38	2.56836	115.959	133.498	22.4079	0.0044219	6.38617e-05	0.000188706	7.45665e-09	3.68487e-07	0.0273147	1.90813e-09	0.000231071	0.000513525	4.658e-05	0.00562147	0.00022201	1.49711	1000	180.594	786.628	26801	1000	0.216338	15.26	4.17127	171.137	19.6848	316.081	26.4498	1.22942e-05	0.0121895	0.000898657	32.3144	75.3053	0.0059792	48.8058	1505.59	1.58519e-05	0.0165683	56.3738	0.00138453	0.00326254	1287.22
602	40.4755	376.861	1.71926e-05	0.0169088	1000	2.23882	0.0633766	101.268	655.703	27.7053	3.74823e-07	4.18837e-06	0.228897	0.000715591	1.93383e-07	0.0769419	2.45326e-06	0.000766312	1.43166e-06	0.000127343	2.52522e-06	0.00499372	0.897054	1844.31	78.7733	264.654	301.025	1395.72	1943.34	10.854	4.2098	2351.38	7.41441	31.237	13.1795	9.62439e-09	1.11102e-08	1.52396e-08	34.2353	912.436	1.10408e-08	17.9546	10192.2	0.000214381	0.22938	622.373	0.00375886	0.0668954	331.487
603	1322.23	2016.62	260.356	0.542934	2623930	1.79807	0.0765029	3248.75	1872.55	97.0285	0.00109318	0.00021726	0.00158549	3.58338e-05	6.52745e-06	0.316926	0.000821384	1.51732e-08	0.000112604	1.05038e-05	1.44092e-05	0.158433	2.56952	218.095	492.84	7010.85	2274.1	3013.32	1.83104	47.784	1.53584	2198.96	17.3208	51.4212	19.029	7.92806e-07	1.1258e-05	1.47688e-05	5.20661	245.386	1.50989e-06	22.3156	1000	0.00355702	0.108963	117.886	0.000120344	0.0218721	5534.1
604	32.7425	5744	602.654	0.626235	143.165	346.772	1.57194	51914.2	1466.12	15.2922	0.000415388	1.49134e-05	2502.16	4.13984e-06	1.16735e-05	0.339592	1.22678e-08	4.63168e-07	1.57094e-07	2.04218e-05	3.03741e-07	3.40405e-05	0.371098	160.643	129.777	41345.3	83.3868	1157.62	31.0744	31.5927	9.46209	127.536	10.4604	1277.72	3.79681	3.66393e-05	0.000136104	0.000111501	58.5238	13654	0.000400762	48.6087	1208.88	0.00015478	0.0710629	692.276	2.84846e-09	0.0367191	642.215
605	173.885	671.996	0.00325637	0.117127	280.072	5.63251	1.45591	3972.82	14388.6	90.3011	4.50333e-09	2.11387e-06	1000	1.75407e-06	9.80153e-10	0.101105	1.51037e-05	0.0110682	3.16955e-05	0.00920684	0.00149349	6.87757e-08	0.177947	144.353	76.077	776.471	328.816	6516.11	0.0335143	10.9268	42.8899	8267.22	15.2277	170.869	19.7351	0.00114894	7.29872e-08	0.000208101	6.55043	1088.46	0.00270596	22.201	17450.4	6.42505e-06	4.94668	291.447	2.18218e-10	1.17e-07	5406.1
606	8.92078	227.456	0.000306681	0.0951273	68670.7	418.464	0.599288	92.5182	174.214	66.4097	0.000622993	6.77556e-06	2.07576	3.02084e-11	3.02593e-06	0.917469	0.000336204	1.82866e-06	0.00980284	2.01482e-13	4.63498e-05	0.0014836	0.974123	288.237	1000	143.284	1000	14644.7	7251.38	21.878	7.31507	223.745	52.9525	147.689	11.4563	7.07626e-05	0.00316995	1.0213e-12	45.1253	7146.4	0.000671206	16.3091	893.091	0.000333124	0.0449538	619.754	0.000799482	0.0501481	196.534
607	340.295	235.456	0.000519478	0.0211751	402.295	1504.32	0.478608	995.949	199.395	175.479	0.0112785	4.67646e-09	230.265	4.97213e-07	6.20196e-05	0.0327572	2.75118e-07	0.00120398	1.78078e-07	0.000134105	0.000486229	0.0259054	0.515407	754.991	879.336	403.96	661.404	1000	0.0285226	49.4096	3.78324	2463.63	0.883739	73.362	14.3508	1.40356e-09	0.00105102	6.21376e-05	27.5659	429.915	0.00201969	44.3763	12841.8	0.00547889	1.13444	164.301	0.0010242	0.0464677	70209.2
608	86.2274	48.3467	0.00818331	0.0739558	1000	79876.7	8.44077	567.205	353.111	92.064	2.39816e-09	0.000536723	1.73684	8.34223e-06	0.000200761	0.0116871	6.40324e-06	1.30747e-05	0.000963267	8.42276e-05	0.00124729	0.000866263	0.993842	1747.19	176.981	366.437	788.164	102.962	0.00147389	25.2178	16.996	48075.4	39.3458	52.1012	16.5056	7.87061e-06	5.46877e-05	7.51045e-10	48.865	531.694	0.00829401	16.0297	652.852	0.000252481	1.06686	100.255	0.00164122	0.00281932	487.163
609	107.831	509.788	1000	0.728314	859.068	138.026	0.959594	286.068	354.778	86.0853	0.0020806	9.42523e-06	70.0239	0.0184807	0.000142348	0.116839	5.83188e-11	1.17153e-12	6.85641e-09	0.000685958	8.98589e-05	7.64298e-08	0.101708	357572	103.041	3112.51	1112.63	103.628	0.00153481	22.6928	0.296617	4338.1	28.092	2463.75	30.1435	0.0220499	0.0119841	4.49458e-10	41.9351	855.708	1.14411e-06	4.89366	1084.65	0.00208453	0.520838	1152.33	3.65423e-10	0.00842997	278.509
610	318.605	6006.18	8.44132e-05	0.19745	447.217	253.924	3.18196	99.0127	15559.1	99.68	0.000227432	8.11535e-06	3.94312	1.84226e-05	0.000387482	0.0539759	8.7903e-07	0.00650334	0.000134444	1.23043e-08	0.00239889	0.00190451	4.96245	80.2643	55.561	2995.27	10755.5	761.885	3934.21	28.3837	9.87788	1185.7	11.2917	94.7277	29.9792	0.000158597	5.42204e-07	0.00204038	22.3209	125603	1.89095e-07	28.5512	355.714	0.0142494	0.239259	275.821	0.00347032	0.030316	373.288
611	72.8836	953.357	10288.5	0.0153778	152.672	214.896	2.69581	668.51	484.328	32.4179	1.14581e-06	1.14943e-05	0.162351	5.38708e-05	2.63828e-06	0.118768	3.61537e-06	0.00523113	0.0145687	2.29145e-05	1.01736e-05	0.000814101	3.75401	141.917	108.134	5562.76	190.549	363.004	0.0494455	41.1296	0.0793906	311.217	8.64226	43.0713	14.4749	2.04991e-06	3.93861e-05	5.28024e-05	29.6604	45.2511	0.00026126	12.2138	711.876	4.85501e-06	22.0468	665.385	8.80689e-11	0.0529271	185.989
612	14224.5	909.19	0.00917533	0.776077	438.637	177.75	0.949325	101.216	832.423	4696.66	0.053299	0.000114887	5.81235	0.000138457	9.02562e-06	0.65351	7.88949e-06	0.00398694	0.0399759	9.10093e-05	1.01831e-09	0.0094448	0.0797552	214.356	190.622	296.214	2859.65	3006.19	7.3328	46.5212	5.22785	6326.18	18.2024	42.3132	9.54483	3.35943e-05	0.000983766	0.011183	39.2169	106.919	0.000803066	9.0916	610.683	5.67595e-06	0.0784024	3653.48	1.41212e-05	0.0117637	107.977
613	58.221	175.914	3.31695e-05	0.682311	59458.9	231.848	722.007	384.872	403.628	87.8786	0.0148506	0.000759935	1987.59	5.68894e-06	2.46108e-07	0.177733	3.125e-05	0.00633894	0.000216235	5.3335e-07	0.000473281	4.08567e-05	2.12377	4070.46	899.327	94.6691	465.633	81.7502	6.93987	32.8516	46.5829	530.406	41.9587	44.9764	6.25207	0.00300375	0.000221916	3.86107e-06	23.3093	89.0801	0.000100392	1.64434	609.238	0.0098011	0.00672033	5080.12	2.98821e-05	0.0354941	314.125
614	25.6607	148.422	0.00172986	0.0182873	301.778	115.522	0.412392	542.805	2116.03	7085.35	2.55798e-05	0.00147925	105.563	0.000673232	1.9896e-09	0.0273715	0.000153014	0.00131133	0.00241393	9.56876e-05	0.00222337	0.00359504	0.0814104	1328.94	170.23	77.6209	663.535	19220.7	0.271205	32.4439	2.55526	1320.75	18.7585	89.8082	6.33105	1.18446e-06	6.17806e-06	2.09569e-06	15.7435	129.819	0.00126209	30.7241	9242.98	1.18813e-05	7.96876	247.815	0.000481733	0.0545084	109.94
615	66.8823	30166.6	0.0247953	0.974518	34.9161	30.9148	0.0264226	1033.5	124.422	163.394	0.00498908	0.00229065	24.0155	0.018146	3.47258e-09	0.0387464	0.000113519	0.000186321	0.030961	2.06841e-05	0.000795326	0.000263039	0.934344	8902.38	147587	101021	2517.36	126.781	1.02794e-05	36.3997	10.8945	123464000	16.0994	742.765	12.4793	3.67491e-10	3.53488e-06	0.0291974	40.0337	807955	1.64992e-06	39.7302	252.965	0.000970966	0.460328	618.051	0.00180088	0.0274301	103.285
616	151.322	396.18	4.80034	1.24609	220.888	1000	0.0828378	125603	1000	66.8932	8.2549e-06	9.32342e-06	0.0799263	5.02986e-08	8.1536e-07	0.0252837	2.89332e-06	5.81225e-05	0.0498122	0.000175354	0.000151213	0.026836	0.101653	774.95	137.156	333.772	264742	249.063	0.0186747	24.1259	27.8953	3594.11	21.3368	129.426	5.29799	3.91946e-07	0.00306423	0.000285162	30.4041	2563.23	3.13676e-05	24.7378	3036.62	0.000169991	1.92261	278.997	0.00350729	0.00735653	126714
617	78.9819	3561.26	1.16355e-06	0.186811	962.464	1000	0.158229	70.3381	299.791	72.8728	0.0149858	0.00120439	0.778135	0.000112823	4.56156e-05	0.0237253	0.000178183	1.51618e-10	0.0148034	0.00675901	0.0016169	0.000478899	1.73824	6247.41	497.771	1000	234.583	485.355	16.7474	36.3911	7.50683	154.819	6.15018	41.7241	4.93788	1.91715e-06	0.00425411	1.0526e-05	21.8296	185102	0.000235816	40.3344	1190.34	0.000103374	1.05344	28344.5	1.33991e-05	0.0601411	214.16
618	75.5287	373.789	1.12646e-05	0.658988	167.821	41125.9	0.655655	2210460	211.479	26.2256	0.021453	1.05545e-05	882.926	6.87864e-10	2.10455e-06	0.0591938	0.00701884	2.18817e-05	0.000553762	2.55675e-09	0.00188033	2.61983e-06	0.321293	41649.5	151.548	96.0876	44.2971	2897.26	2.82936	54.2441	15.5852	1000	22.7448	39.7462	17.0614	0.000851368	6.43322e-07	9.69855e-06	29.0968	422885	1.11389e-06	10.1532	286.81	0.00517668	0.175533	60.1765	0.00103948	0.0370323	205.65
619	72.4765	55.0263	8.80641e-05	0.0227098	415.778	704.485	1.22646	286.985	1081.92	167.394	0.000216167	2.14933e-07	153.315	8.27699e-06	6.93337e-11	0.0202698	2.14196e-08	1.65471e-12	0.000245116	9.24887e-06	0.00498113	0.00185713	3.52512	487.868	151.51	8618.01	721.211	1095.99	55.3906	16.3834	4.15195	82955.2	11.3286	2120.33	18.7933	0.0131688	1.25278e-10	0.0027413	51.9382	134.108	0.000208604	74.4979	735046	1.68513e-07	1.4067e-05	375.835	0.00792801	0.050677	220.178
620	602.321	10782.2	7.17336e-05	0.0565053	971.512	56.2208	0.0636419	118.464	1633.32	190.076	0.00812457	0.000287764	5.53078e-06	0.000139044	3.71082e-10	0.00935838	2.39324e-07	6.77358e-06	4.10231e-10	0.01393	0.00983549	0.0330515	4.56044	34.4586	61.4333	739.249	1000	123.162	0.00851394	31.2282	22.9173	714.272	22.9875	51.4004	42.8354	0.00158592	0.000472388	0.000381713	38.0502	8753.97	1.73081e-05	2.62556	306.394	6.15458e-07	0.00868664	310.507	4.35706e-05	0.051696	5068.75
621	1578.24	343.063	4450.44	0.328184	1000	81.9246	3.41701	64.3798	121.619	78.8403	4.68526e-06	2.64144e-06	1.11857	3.18934e-06	4.12431e-07	0.0259276	5.10778e-05	0.00442644	0.000502384	7.25613e-06	0.00194882	3.35601e-05	1.13667	331.425	98.549	8085.83	6949.5	56.1961	0.488701	11.3086	13.8602	1302.09	18.5834	78.1472	4.58521	8.41887e-06	1.62462e-06	9.43961e-09	31.9826	360.531	1.1282e-11	5.29943	657.988	0.00399111	0.958082	2446.25	0.0183305	0.0452394	15264.6
622	97.6491	1582.28	0.000540838	0.137842	840.525	2424.4	0.0643507	351.22	1260.42	124.428	0.0576853	0.000284263	292.484	9.52272e-05	2.01801e-05	1.81151	0.000163713	0.00378385	0.0740805	0.00372	0.0028707	7.33619e-06	0.268374	21075	367.931	2000.48	1000	104.076	0.00181007	19.134	13.0889	222272	6.59869	85.7443	19.1685	0.0162473	1.18412e-05	3.14423e-09	44.8794	309.745	0.000429384	22.5437	190.212	0.0209536	1.31548	249.015	0.00298458	0.0348353	129.839
623	50.7984	251.88	86.7514	0.0167038	386.655	6112.2	0.333059	184.187	854.699	49.64	0.00985617	0.0424621	9.65806	0.000746777	0.00687176	0.0253286	0.0038952	0.0305162	0.0192207	9.9847e-09	3.32749e-07	6.5037e-05	0.386171	132.14	1030.64	388.154	1637.82	467.013	43.9458	29.0977	16.525	318.592	38.0423	207.372	27.6282	4.37514e-06	4.53593e-07	0.00929866	25.5967	171.495	0.000350182	42.8538	227.892	0.0020588	0.79614	209.858	2.86972e-06	0.0511738	215039
624	5.80577	1766.74	0.0155301	0.470993	175.456	222.429	0.221701	2168.33	504.072	40.2598	0.025104	6.40464e-05	31692.5	0.00143554	1.03347e-05	0.0421489	1.08688e-06	0.000581261	9.284e-06	0.000395044	4.52504e-08	3.19658e-05	1.20346	1115.5	231.716	456.843	8619.87	50.5498	91.0341	33.2687	62.9885	52014.9	48.6621	256.847	14.5672	1.48167e-05	0.0465687	5.49813e-09	122.715	196.586	0.000500746	20.2257	267.401	0.00023108	0.212584	262.159	0.00019947	0.0715771	215.826
625	2.82353	192.876	693.565	0.0124607	268.777	305.578	0.249085	83.7183	95.1159	43.4942	2.06476e-07	0.00014004	0.000173967	0.000647781	1.14395e-09	0.359703	0.000252395	0.00244123	1.04448e-05	0.00278738	8.28319e-06	3.23526e-05	0.963311	7293.91	42.3041	25825.1	196.221	293894	6.27959e-08	30.449	25.9181	667.08	3.6367	297.537	21.9168	9.69744e-05	0.000158755	2.30399e-05	9.75672	11930	0.00253297	23.8347	164.94	4.52391e-05	0.0227947	147.207	0.000514565	0.00181042	202.357
626	216.455	363.655	0.0010039	0.196232	1487.43	469.924	0.210211	32963	227.993	98.538	0.0307141	0.00630883	462.876	0.000105868	4.96081e-07	0.0950841	0.00171361	0.00025938	0.00128806	0.000393633	0.00192237	0.0154844	0.416414	885.097	315.243	217.498	2565.81	13.6145	239.702	26.0977	17.8192	1000	40.9195	24363.9	9.61485	0.0116177	0.00052386	0.0112387	42.6135	88.637	0.000706516	32.3181	202.033	0.000119988	0.1972	72.1338	0.00261673	0.00086284	154.643
627	928.5	685.711	0.00540256	0.0201853	12841.9	445.764	0.14037	251.293	520.291	53.1015	0.0596173	0.0092883	0.0464726	4.66533e-05	8.58788e-12	0.0209253	0.00259756	5.78911e-05	0.000113998	6.65782e-07	0.0126568	0.0162142	5.13778	99.0021	260.695	1000	285.355	2365.2	4.44574	55.8124	0.799487	181559	22.2068	88.385	6.07401	0.00208321	1.56441e-05	4.13324e-06	31.7329	539.236	8.31684e-13	10.7603	159.189	4.8182e-07	0.0155426	459.861	1.09295e-06	7.33177e-07	1117.54
628	437.038	362688000	0.000265706	0.0475689	621.72	408.886	3.18369	393.702	854.67	9.90581	0.0681461	1.44282e-06	185.089	2.40774e-05	7.39411e-05	0.00775101	0.00100214	0.000214555	0.000453384	5.72235e-06	0.00030244	1.70503e-06	0.732489	1516.63	111.584	3737.93	252.352	2327.41	750.002	18.0499	56.0787	585.623	29.3656	70.6069	13.5862	7.72487e-07	0.000299839	3.42464e-05	52.0883	100408	0.000161032	8.29313	125.657	2.54566e-05	1.9688	90.2893	0.000100145	0.020752	829.888
629	137.936	205.451	0.00845332	0.106904	181.265	18.9464	0.409628	146.47	918.174	739.062	8.84289e-05	0.000388793	4.77575	1.08868e-07	2.30784e-09	0.0128983	0.00109177	0.000360683	4.72016e-09	0.000148205	1.19178e-09	0.0387493	2.79177	39.7201	146.505	31.8117	778.491	224.371	0.0808356	59.9995	28.4335	8183.18	47.2791	65.8271	9.08262	4.5138e-06	6.1294e-05	0.000550671	32.5723	285203	0.000298865	25.1391	108776	1.29798e-05	35.9853	151.676	1.23055e-10	0.0375724	586.104
630	189.429	98.3029	0.000500079	0.00718178	32231.3	4796.4	0.969351	217.55	862.773	83.2568	0.000857797	0.0282339	0.328954	0.00342193	7.44462e-07	0.0694459	1.20042e-09	2.23423e-07	0.00232099	0.000206379	4.32212e-06	0.0241273	0.514391	2878.57	1570.69	1242.24	319.394	149.919	138.01	32.2514	7.71266	290.971	20.7594	60.7744	10.8181	0.358185	0.000112975	0.00371947	22.3484	972.828	1.2e-05	42.1339	5905170	5.77085e-06	0.214552	68.7444	0.000720282	0.0702485	111.977
631	686.194	1234.38	36023.7	0.229239	3376.18	186.805	0.0849422	194.271	367.739	62.7172	0.00345906	8.91173e-14	25.3693	9.08722e-05	4.43711e-06	0.0309288	0.000407961	3.79137e-05	0.100672	0.00160225	2.31395e-09	0.0109523	1.06093	205.983	232.624	248.155	1968.01	1170.25	0.65756	57.6291	3.7275	127.627	11.8787	69.7875	3.69407	5.04357e-08	0.0142687	2.41838e-09	33.3053	28263.2	1.48975e-06	13.0119	31001	5.56447e-06	0.647302	309.346	0.0277444	0.0997662	585.703
632	123.074	472.242	0.000642723	0.344657	170.145	115.8	18.6188	286.962	628.034	92.2954	7.30408e-06	4.71843e-07	20.8291	0.00026218	2.60418e-09	0.0380001	1.35321e-05	0.00591979	0.000403482	0.00206332	2.01502e-08	0.00210755	0.253336	70456.7	1000	2274.07	928.963	6238.89	1.24921	38.5781	8.56378	827.389	37.9297	46.5947	10.3209	0.00111297	0.00130683	2.53932e-05	35.7681	62385.5	2.87864e-05	1.27495	77999.6	0.00597383	11.4855	1197.81	0.00132008	0.000823572	4593.72
633	174.195	21186.8	0.00730236	0.221969	1376.39	107.141	4.09094	150.673	685.372	31.2572	0.000957674	1.48047e-12	50.9232	0.00433893	1.72549e-07	0.111842	0.00682695	0.000338636	1.59899e-05	0.00018252	0.00101953	0.033667	1.528	5842.93	1000	1396.32	193.963	189.834	2.76931	25.5302	0.183645	56669.5	20.349	490.682	11.3389	0.000150197	1.50994e-07	2.38837e-05	24.487	19486.5	2.33825e-07	36.5131	124.113	0.000607206	2.74504	51984.5	3.94409e-08	3.29809e-07	394.856
634	78.3476	1245.63	9.20361e-05	0.015377	147.872	15.8642	2.51685	71.7521	1361.95	64.632	0.0180187	1.30821e-09	127.8	0.000643923	4.74312e-13	0.071311	2.12429e-06	2.58133e-06	0.0111088	0.00013985	1.88223e-06	0.00462438	1.12404	581.337	2467.1	80.2082	816.081	144.816	0.000757091	46.9528	17.865	1007.66	13.6182	142.138	10.9153	3.52681e-05	5.0058e-06	0.000200373	3.47592	49645.3	0.0160526	64.2097	1735.99	6.91602e-05	0.12816	2497.53	0.000224638	0.00563533	28579.7
635	164.523	271.313	0.00015647	0.371712	1000	624.799	0.464245	102.104	756.331	6.37806	0.0286605	0.00127307	14.2959	0.000127806	5.54937e-05	0.0121811	0.000527131	0.000326206	0.000875829	0.000162239	1.83641e-08	0.000432391	1.259	61988.4	32.8717	159.161	430.598	109.024	0.00243393	29.7518	7.08057	23460.9	10.1607	30.2134	7.28896	0.00058599	3.43547e-05	1.59432e-05	57.0682	670.623	8.82661e-05	13.9874	5014.15	1.23044e-05	1.22907	181.93	0.000238799	0.0740466	1500.28
636	2.55724	565.4	0.000150159	0.0346197	2150.91	5771.41	0.0427635	56.9649	77840	143.243	0.00218204	0.000195669	0.103593	0.000367656	1.06594e-05	0.0651522	0.00278348	0.00763586	0.000130975	0.000903848	4.57132e-08	0.00364475	0.756074	271.357	31.72	488.109	12517.8	161.844	1233.09	32.8056	11.0337	282.123	15.8867	19.4264	24.0249	0.000196608	3.87384e-05	2.49337e-05	49.8341	89.8576	0.000103384	27.4159	2991.74	4.53572e-05	14.3356	1868.84	2.46398e-05	0.055278	1753.9
637	75.7261	107415	2.06591e-05	0.15228	8242.46	181.626	1.18978	343.984	4216.33	37.9042	4.58375e-07	0.000347033	954.213	0.000304755	6.96107e-07	0.545635	0.000187255	0.000723078	0.00143527	0.000571525	5.52761e-05	0.00161737	1.19576	880.495	4096.05	122.494	157.231	516415	0.101364	44.9603	2.49257	8171.54	23.741	64.9676	4.99675	6.39157e-06	9.78258e-05	8.55835e-06	22.5189	1000	0.00197703	17.4085	221.672	1.59218e-05	0.930975	790.355	5.59998e-05	0.00224462	18093.1
638	151.81	137.705	0.00027257	0.0416835	282.065	970.89	1.88343	1227.4	1361.01	31.3416	0.000404486	0.000155166	0.00416949	7.62479e-06	5.46068e-05	0.0424744	7.80493e-05	0.000757585	0.143661	0.000300687	0.000491315	0.0344978	1.20095	835.521	47.6405	9290.04	267.549	49.8108	2.93123	41.294	12.1483	281.007	37.383	59.0795	15.0581	8.2628e-10	0.000963343	6.50826e-05	21.0279	12601.5	0.000216745	10.8005	91.916	0.000517711	4.75706	1136.82	2.61531e-05	0.00900794	6188.48
639	70.8814	153031	0.0171907	0.256287	2571.05	109.448	3.1669	482.394	131.292	16.2129	6.9179e-06	0.000299747	76.6392	0.00221804	5.88438e-06	0.139251	0.000113438	0.0025842	5.07914e-05	0.000253482	2.98415e-06	2.91821e-05	1.68264	72477.3	142.778	1000	62.8042	617.576	57.0442	37.5334	1.74862	376.397	30.2969	59.7594	2.86675	0.00344489	0.00160621	1.48654e-05	13.0245	6391.51	3.13601e-05	12.5486	145.689	2.24984e-08	0.885348	493.374	3.07105e-06	0.025652	143107
640	379.914	742.976	4220.93	0.27404	624.082	2624.14	1.03551	220.342	336258	169.551	0.00188698	0.000178584	3.51207	4.38044e-09	2.35772e-05	0.0316818	0.000309647	2.50918e-06	2.62024e-05	1.24026e-05	0.000105974	0.0714419	1.24503	141.496	120.662	173.639	7091.02	88.5589	15.0608	24.8663	12.25	1295.24	3.09625	2266.16	16.4155	2.0354e-06	2.45848e-08	1.47931e-05	54.1958	2134.9	0.000123916	15.0246	613.673	3.38155e-07	68.3498	30.7381	5.48463e-08	0.0926314	2837.78
641	56.9566	946.066	0.00772351	0.0656507	3695.28	931.95	0.933396	88.9347	158.444	161.522	0.0449835	0.000181303	16.1606	0.000616898	6.27028e-12	0.191286	0.000522495	4.52267e-08	0.00249814	0.00502779	0.040268	0.000251008	0.753755	104.757	561.42	1011.64	6281.49	133.053	1.61252e-05	22.9762	21.3157	246.25	24.548	1272.87	8.97098	0.000115515	5.09247e-06	3.29144e-06	57.2927	122.085	4.95274e-05	25.6086	225.674	0.000122518	0.498632	220.076	0.000228525	0.0672144	463.553
642	51.5924	100.204	1.53738e-05	0.0040527	773.02	762.393	0.0112357	480.321	378.539	33.6264	0.0532656	0.000600257	39.175	8.1718e-05	5.45244e-06	0.243144	0.0166221	0.000769893	8.13529e-05	0.000634966	4.67532e-05	0.0140511	1.31318	228.174	287.915	140.098	761.461	1075.25	140.669	19.4518	31.0713	559.04	15.7135	211.971	9.63313	4.9537e-08	0.0013824	0.0199978	43.7729	2493.8	0.00063775	16.9425	935.813	0.000405407	1.52275	159.61	0.000986021	0.0138548	190.536
643	256.276	14430.1	5262.83	0.923546	176.839	203.139	0.700176	1388.65	13116.3	12.5249	0.0828485	0.0105349	144.004	0.000880315	1.70929e-07	0.0187827	0.000240276	2.56633e-05	9.89384e-05	3.03e-08	0.000286141	0.0174093	0.0460774	439.443	86.3439	1934.45	1000	668.795	7.4801	36.5309	3.49501	329.765	17.7196	97.3493	0.612782	0.00104931	0.0060583	5.83773e-05	38.1363	164.107	1.4418e-05	70.7767	14953.2	0.00386821	0.1212	145.563	0.00135099	0.0915708	961.819
644	30.9497	489.308	1.06764e-06	0.0010256	52115.3	231.834	0.569648	128.767	6816.31	680.542	0.000123857	0.000226296	9.07495	9.15442e-05	0.000138472	0.117415	0.00494056	0.000993509	0.0185654	2.43769e-06	4.6584e-05	0.0262147	0.186578	7114.53	230.22	2233.5	35510.6	74.8677	0.00260445	29.137	16.7221	940.519	12.4477	190.587	15.9638	7.09448e-07	1.99402e-05	5.04461e-05	59.7638	210.145	0.0012804	16.875	4373010	0.000526328	68.2242	565.735	0.00302118	0.0183862	2761.73
645	162.963	531.03	750.003	0.0392907	1289.88	230.805	3.84928	138.901	474.244	44.8984	0.0456701	2.39094e-09	80.2145	1.29799e-07	5.17538e-10	0.245951	0.0011748	0.00838421	0.00476864	0.00323491	0.000174225	0.00709811	1.97401	102.631	6552.78	11683.7	816.536	66.8711	3.23761	16.4272	9.52363	1492.06	33.703	61.1057	9.26204	3.35692e-05	6.90669e-09	0.0101781	28.3067	281.292	0.000513012	43.0971	57391	1.25773e-06	19.6929	7015.69	4.21897e-05	0.0331819	493.234
646	140.948	3306.24	0.0104205	0.56325	631.219	271.85	0.255838	5745.72	683.63	102.394	0.0486471	2.02838e-05	51.621	0.0041302	6.58866e-07	0.0110775	0.00385444	5.54313e-05	0.00465028	1.23153e-05	0.000809524	0.0884061	0.138739	63230.8	1012.09	591.899	1390.84	27965.9	2.1198	16.6045	27.0346	28572	26.0377	123.679	13.2674	0.0188127	0.00499448	3.81857e-05	22.582	2309.33	2.24327e-05	63.1243	357.754	0.00185604	0.0700099	766.158	2.2455e-08	0.0775553	672.732
647	134.655	995.348	3.3112e-05	1.11068	407146	357.053	0.0491285	342.73	413.987	78.6791	0.0845312	0.0016217	0.107114	0.00012504	1.38353e-09	0.0851422	0.0121502	8.5439e-05	0.000809535	0.000803595	0.00325532	0.00338519	1.5494	343.288	361.635	1249.91	144.927	6407.62	13.4551	18.4499	4.1535	662.8	6.23312	2187.14	8.16269	0.00758205	8.03147e-07	0.000413045	27.5761	764.043	0.00251694	40.2668	1000	0.00196105	21.8146	178.177	9.01399e-10	0.0419016	1792.3
648	51.3477	465690	572.973	0.100175	816.571	4.77811	49.3479	788.06	12608.6	75.1383	0.0083208	0.000713174	0.506586	7.7014e-10	5.17722e-07	0.0740658	0.00277884	0.00104263	0.177191	0.00309561	0.000856859	0.036537	1.732	3757.88	43.8176	505.866	3620.36	88.4903	4.60283	47.8591	10.3681	1238.27	33.6936	33.4189	7.61144	0.00273599	2.19141e-05	3.18e-06	18.7094	1000	1.84702e-05	7.07058	260.292	2.61154e-06	0.0214492	116.231	0.00240428	0.0539483	1235.26
649	299.812	1000	141.904	0.0933503	679.368	173.356	1.57337	218.409	815.911	33.0484	0.0532756	0.000196844	7.89531e-05	1.72223e-05	2.30855e-07	0.477582	1.3999e-05	0.0111748	0.000269341	7.85461e-06	0.0431604	0.00803275	0.198804	4534.65	1000	338.045	239.551	43.7084	0.00153182	22.282	43.5196	146180	5.72726	215.461	11.3952	1.87648e-08	4.55656e-06	7.03509e-10	7.65471	599.424	1.55148e-06	46.8713	1670.63	0.000157356	40.9439	529.121	0.00605532	0.0198345	448.633
650	120.05	4638.08	0.00241264	0.10773	112020	32.3256	0.758971	554.154	28248.8	614.252	0.0010078	0.000111185	3.69041e-11	1.02347e-05	3.46365e-10	0.01542	0.000227982	3.08303e-06	0.024611	4.6825e-05	5.55906e-05	0.000830449	0.412343	140451	230.925	101.364	666.452	3542.19	688.565	24.0562	11.4029	147.188	8.2513	36.2795	4.78778	0.00918087	2.78013e-05	0.00147176	22.9406	195.647	9.1796e-08	27.3313	6745210	0.0020403	0.223231	99.0191	6.55867e-05	0.0257719	824.981
651	1.57976	1083.04	0.0388693	0.115972	2775.35	111.661	0.329369	219.669	1000	190.381	0.0463725	5.20148e-05	0.0731181	2.13406e-05	0.0029591	0.247754	1.95634e-10	1.94814e-05	9.00684e-07	0.00013475	5.12209e-12	0.000376186	0.330906	141.82	975.769	43326.8	887.138	902.063	2.62589	17.8174	46.0685	27360.6	6.44267	88.5635	5.02621	0.00103326	0.00190358	2.68274e-06	24.8543	2715.69	2.02364e-05	30.5764	33028.6	4.21824e-05	1.32501	377.515	0.0132804	0.163343	99.1442
652	118.105	158.369	5.38178e-06	0.944006	216.07	13893.2	0.617309	467.157	2307	60.2438	0.000520444	1.51198e-05	471.464	0.00280017	9.65244e-07	0.00372811	4.14413e-07	2.01755e-07	0.0013141	0.00054323	0.000175031	0.000925976	0.412179	33996.3	197.586	1000	1000	106.347	38.7757	15.7246	0.126444	3011.41	14.9597	115.833	20.3119	0.000550158	2.50653e-07	3.21531e-05	26.7212	1609.99	1.79381e-06	64.8245	23534.8	0.00186729	0.066185	3656.69	0.000899778	0.0226841	9348.12
653	64.5093	70.3127	3.89563e-05	0.0250648	611.363	64.1547	0.0557581	1268.52	4716.89	138.884	0.0178698	0.00218535	927.119	2.44175e-05	4.05983e-07	0.2658	1.94961e-05	0.00132801	0.0233269	4.51933e-05	2.07356e-05	0.00398705	2.27821	174.613	88.2339	641.621	1680.63	100.82	887.679	41.4972	7.44716	1000	5.3169	1000	20.9971	1.22133e-11	0.00279594	0.000462982	14.0201	7307.34	3.44534e-05	54.3275	239.612	0.00432164	0.0562355	1000	6.47572e-06	0.00424334	564.787
654	87.8149	1456.05	0.00745101	0.0113681	276.361	139.255	1.27491	1000	89210.4	54.8143	0.016676	9.90451e-05	87.4624	1.03415e-05	0.00117816	0.513955	1.76025e-05	0.000325985	0.0247037	2.55562e-06	0.0295758	0.0133125	0.226426	65603.6	47366.3	1797.87	837.352	82.778	2.19019e-07	17.3346	1.03496	212.8	4.27427	422.376	14.6199	0.026372	0.000787244	0.000378768	38.7071	674.249	0.000241391	54.6768	8735.31	0.000843422	58.3363	2372.19	5.16191e-06	0.0146326	860.012
655	309.583	258.387	253.388	0.574214	3808.09	204.357	0.106304	116.167	320.009	63.4719	5.88137e-06	1.69475e-05	0.0427267	3.33492e-09	4.74831e-05	0.0141491	0.00181298	0.000443076	5.66138e-07	8.50667e-08	3.54224e-07	0.000516642	0.140534	571.102	249.208	11776.5	147664	85.1091	143.301	33.1093	9.01435	719.135	13.509	23.0375	8.80128	6.06402e-13	0.0751079	4.09701e-05	37.7989	21979.1	0.000218152	1.02701	270.488	0.00022628	51.8855	105.844	0.000737363	0.0642762	153.019
656	114.473	15993.7	1.69555e-05	0.087563	204.634	456.365	0.0255992	2013.31	295.236	152.576	0.130783	0.00118254	41.3937	5.77523e-09	5.5025e-10	0.0459617	1.91514e-07	0.000680982	0.851408	0.0100158	4.49763e-11	8.09609e-05	0.15026	2864.97	64.9389	26664.8	107215	112.192	0.131812	8.68799	1.64211	1184.86	21.5675	72.7652	3.95806	1.21738e-09	0.00413505	2.76294e-09	23.8289	7623.19	0.000710525	31.9009	794.519	6.20951e-06	0.440598	865.122	7.31271e-05	0.00153801	9838.42
657	132.124	54588.3	2.48094e-05	0.325985	763.386	440.051	0.110015	755.655	338685	41.3554	0.00912788	0.00078974	0.00556943	0.000135247	0.000239748	0.00501731	0.0108694	0.000261939	0.00151134	2.817e-07	0.00266628	0.0195973	1.96966	6817.02	659.724	525.322	412.35	3271.97	0.0492899	39.3716	10.1666	494.211	17.4104	1.4717	13.8511	6.31013e-10	0.0130339	9.77959e-10	42.7467	2114.28	0.0220141	23.8567	399.172	0.000190754	0.00525704	442.322	0.000129428	0.00970507	748.207
658	376.006	420.064	4.3853e-07	0.133375	1498.35	507.012	0.0103377	741.333	695.197	62.6818	0.000457029	4.97649e-05	0.000385611	2.97069e-08	2.51252e-05	0.108107	1.40163e-05	2.93859e-05	1.41289e-09	0.00313599	6.22834e-07	0.00476264	0.603517	73.9682	153.546	287.786	5754.33	2107.92	0.937849	16.4201	1.75096	24120.7	3.82438	233.962	9.50231	6.31803e-05	2.01627e-05	0.000913995	43.9437	3331.33	9.92636e-06	19.134	5702.25	0.000510901	0.202666	469.285	0.000840174	0.00831577	369.225
659	203.96	75.8489	1.55636e-06	0.0383267	129.622	926.968	2.01167	269.85	562.751	155.085	0.000282553	0.0007481	8.31342e-06	1.20637e-06	0.00169212	0.00115535	3.94265e-09	0.000313366	0.570024	1.13259e-05	0.000812961	0.000109567	0.00107293	85.4961	462.091	98.5506	18065	1251	8740.8	34.785	1.72645	294.7	23.5717	55903.4	15.282	2.36516e-08	0.0051538	1.96226e-05	47.3046	301.726	1.79701e-06	12.8002	10793.2	0.000144084	0.0896748	318.649	5.69712e-06	0.0383971	645.064
660	67.0924	602.382	0.0288948	0.0344975	426.342	744.899	1.22424	1340.67	1073.86	69.6971	0.320241	3.8123e-06	0.00914779	1.03466e-05	1.06058e-05	0.0193037	0.0115024	0.0123087	0.00371056	0.000285627	3.16683e-06	0.000174953	0.824265	948.251	43693.4	219.984	23933.1	103.372	0.0443224	27.5132	32.3321	3260.8	7.01152	1000	21.3789	4.516e-06	0.000655338	0.00151577	36.6898	2587.74	0.00031979	1.18565	6189.53	8.77835e-07	0.358145	605.498	2.13147e-05	0.0175893	1569.82
661	147.809	6572.43	0.000171068	0.0650327	182.329	1000	0.791916	275.758	2278.43	105.024	0.00500208	2.92641e-09	77.0835	6.66935e-06	8.76556e-06	0.0117331	0.00723759	9.47573e-07	0.000197654	2.89531e-05	0.00799643	0.0218485	0.335103	170.066	206.716	55105.5	896.066	164.934	3.01328	15.4639	21.4024	1626.89	36.3522	52.9394	3.33561	4.61632e-05	0.000737282	1.15941e-07	70.5667	107.349	1.93782e-06	30.7905	54826	1.31207e-09	6.83136	1000	1.15615e-05	0.0172272	767.04
662	101.122	82443.2	0.000490482	1.23118	203.75	125.255	1.30027	561.142	240.304	151.313	0.000699326	4.81947e-11	93.1065	0.0007756	6.98599e-06	0.132206	3.96958e-08	5.90087e-06	0.00262332	0.00190942	0.00104576	1.79957e-05	2.27611	146.927	225.887	42888.1	364.772	2134.4	877.281	22.8507	0.693114	985.335	1.01597	541.931	13.3464	0.000954161	0.00186604	6.88006e-05	39.1605	199.809	0.00016435	41.2426	266.428	0.0103585	0.0113341	890.542	7.60408e-07	0.0144107	915.584
663	9638.29	718.945	0.00622725	0.00216136	1000	1224.48	0.0378001	148.44	20029.8	190.715	0.0320929	1.26612e-05	0.156518	1.04195e-09	1.5218e-05	0.0472733	0.000644478	0.000185307	0.0364972	0.000254978	5.06869e-08	0.000403409	0.718987	1000	3757.13	441.735	300.745	140.928	3.34802	34.3793	1.69568	2689.29	24.6145	4000.66	21.3913	0.000244756	1.73714e-06	4.73291e-05	25.3494	791.561	0.00683106	44.9469	9837.91	1.95917e-05	0.0936397	125.946	0.000624869	0.0610716	1663.56
664	93.3112	48482.5	750	0.310688	215.57	4201.91	0.182972	2520.34	4465.23	20.0118	5.81481e-05	4.62578e-06	0.00984556	0.000180331	4.94424e-09	0.0266655	7.65606e-07	0.00512992	2.15386e-08	3.68761e-05	6.40287e-07	0.00213726	0.226596	3239.25	97.3265	1089.52	208.63	4450.57	0.0299491	14.4062	14.9146	591.931	4.28511	113.255	6.86947	6.22376e-06	1.82578e-05	0.00353596	6.24024	488.196	0.000376377	21.331	488.957	1.35901e-05	0.446156	200.681	8.75216e-05	0.0218851	378.813
665	2559.32	548.452	2.89762e-05	0.116873	2694.21	3895.46	9.43428	102.135	200.765	35.4768	2.85734e-05	0.0102768	0.242613	0.000617261	3.74455e-08	1.78771	5.28059e-08	0.00041176	0.0793274	0.012805	7.9962e-11	0.00199454	0.046168	195.258	373.071	959.938	204.846	135.281	2.05042	30.2981	40.5054	2028.01	4.25076	349.71	2.70532	0.00207747	0.000634202	0.00333311	49.166	284.68	9.06421e-05	7.93054	533.19	6.24783e-05	0.0418052	278.096	0.00018918	0.0337183	353.189
666	612.703	1215.28	5.36226e-08	0.215581	132.512	847.419	2129.17	7835.97	820.206	17.9641	3.95786e-05	0.00023116	0.00407674	3.31763e-06	3.44475e-07	0.0116381	4.26556e-10	6.45578e-06	0.000234252	8.59535e-05	1.05302e-07	0.0112792	3.07089	11469	8530.93	49593.6	1946.48	887.931	45438.4	22.0745	4.40171	25275.2	0.902932	348.58	3.52717	0.000809767	0.0054964	4.49519e-06	26.1428	1292.76	4.35195e-05	0.579058	1000	8.69606e-05	0.0572465	100.98	0.000120865	0.0131795	100.521
667	68.0883	109.749	147.549	0.0435843	65.7138	208.427	1.54464	1899	122.609	63.1245	0.000107652	1.79205e-08	1.97034e-05	0.0100035	1.14118e-09	0.0821494	0.00196589	0.000113141	9.74009e-05	6.8802e-06	0.000209445	0.0333846	3.83925	278.291	236.964	2665.64	2694.53	3230.39	30.9042	35.9814	22.3437	578.88	15.2768	1000	0.0531592	2.48605e-05	6.51869e-05	0.00212509	25.7773	416268	0.000166404	0.627976	392.473	0.00111277	0.738199	8323.51	4.04034e-07	0.0343935	217.521
668	64.6384	241.27	0.0435289	0.0858779	505.385	126457	1.11594	205348	1082.28	59.2158	0.000848468	4.83926e-07	0.000162362	3.29574e-06	0.00043619	0.0982814	3.22068e-10	7.76913e-05	0.00037414	0.000222985	0.000372066	0.00458197	7.55458	1662.47	24.3241	237.268	350.899	1000	4.19335	44.7397	9.55439	670.418	20.5214	107.996	23.5159	3.77576e-07	0.000665506	5.40395e-06	40.7545	222.135	5.38899e-06	26.3141	637.387	1.24683e-05	0.105479	136.134	0.00379014	0.0081067	3226.94
669	105.674	700.866	5.09248e-06	0.160962	51614.9	99.0785	3.25067	392.945	1185.14	88.2392	0.00181985	1.53483e-06	1.49652e-08	0.000982137	4.20392e-06	0.0733479	0.00724492	2.20126e-09	3.58817e-06	1.54542e-07	0.00249199	1.01138e-08	0.384653	1265.16	392.992	8065.89	1912.86	53.9282	911.881	13.3272	0.816077	398.006	17.8011	1.95506	6.13843	3.61028e-07	0.00216603	0.000138926	24.3814	156770	0.000250404	20.3531	4472.16	0.00128135	0.00317148	800.827	0.000474496	0.087286	139.384
670	337.021	1824.23	0.0129	0.377972	82.9526	5792.38	6.46936	3497.48	691.624	15879.6	0.000395591	0.000102813	34.4845	1.85428e-10	1.69511e-08	0.115775	0.00129732	0.00226601	0.0001685	4.96316e-06	1.4876e-08	0.0002708	0.941459	564.403	358.503	831.281	148.274	95.7482	6.62606	53.435	15.0619	339.127	11.0551	125.177	8.88054	6.66209e-06	1.10478e-05	0.0132943	44.2703	136.159	2.83596e-06	35.0169	410.721	1.28834e-07	0.00606787	172.927	0.00239317	0.0226633	185.31
671	93.4275	129726	0.279779	0.1821	3050.7	78.404	2.1383	343.683	26031.4	207.155	0.00157148	3.87744e-12	0.311455	3.39721e-09	4.51889e-08	0.292038	0.0157633	0.000925966	0.00396485	0.00101207	0.000119659	0.0278846	2.33088	372.085	641.372	587.62	80.9432	250.256	32.4438	30.7709	0.0900195	344.078	5.59899	124.164	3.73693	0.0168435	2.12468e-05	4.35699e-09	27.747	1027.41	0.00357877	0.815785	236.323	6.59156e-06	56.9611	1450.05	3.50263e-06	0.00595833	742.326
672	53.8364	608.055	827.835	0.0988651	313.264	1000	0.510875	183.465	36.8578	33.9251	0.000658102	0.0106694	1.73936e-06	8.06026e-10	1.25194e-05	0.254252	0.00259674	9.32317e-07	1.8482e-05	0.0209224	0.0175897	0.152014	1.2232	29106.2	79.2287	93497.3	400.024	261921	0.0072706	57.5404	3.91439	5424.02	29.9428	48.0954	2.09415	0.000685856	0.00356247	2.97011e-05	21.6776	1480	4.65803e-05	33.5325	517.181	0.000150775	23.1641	85.1405	9.50467e-06	0.0341955	190733
673	85.1986	27640.7	0.0344904	1.00897	743.819	496.409	1.01679	677.809	759.95	47.6293	0.00331507	6.76905e-07	14.2919	0.000306736	6.68227e-08	0.230565	6.38571e-06	3.64863e-05	4.48206e-05	0.00179291	0.00470841	0.014413	0.0289502	56.5166	144.172	20495.7	968.697	105104	0.600714	20.3739	12.5578	1645.42	23.941	472.177	14.1179	1.05074e-07	1.05043e-07	3.27027e-07	54.3721	392.799	0.000531693	31.3683	651.463	0.000976057	0.548144	4728.05	6.3477e-08	0.000230427	433.399
674	830.37	440.683	0.00109301	0.141253	323.993	416.418	17.8176	282.089	81.3521	93.9312	0.0375176	0.00579282	0.403897	0.00896676	6.93056e-07	0.547288	9.3237e-05	0.00457737	4.16353e-06	7.92095e-07	2.7159e-07	4.35875e-05	0.0097481	170.303	398.924	2448.78	335.169	168.478	0.0471299	32.0025	1.67516	1000	10.6648	1000	5.87271	0.000101646	0.00028804	0.00434806	7.0081	175.564	2.57697e-05	46.7818	374.935	0.00562661	2.11693	306.188	1.40153e-05	0.0104755	302.689
675	4360.15	79.7855	1.28184e-05	0.183533	6664.35	3352.23	1.29217	1000	33149.8	38.1432	0.000424247	0.000191473	72.6812	0.0197364	8.75649e-08	0.0309839	5.31389e-05	0.00013684	0.00788239	0.000219246	0.00335588	7.72969e-07	1.6175	130.041	544.514	62.4491	17948.1	586.464	6.97302	35.6789	9.68514	29717.8	19.5497	94.1463	7.97068	5.95901e-06	0.000250077	3.46733e-06	21.3675	1596.56	2.51952e-05	28.2563	27392.3	0.00508334	0.0128678	753.694	0.00198432	0.0302386	442.001
676	29.078	180.095	12358.9	1.3416	1000	2203.62	0.261845	482.696	1000	64.0889	0.000644792	0.0158705	28.4676	5.28459e-05	5.94218e-12	0.0366643	0.00851687	0.00528581	3.9969e-06	2.43514e-05	0.000106647	0.000522499	3.81418	16381.9	205.287	144.062	101316	1000	63.272	24.7628	8.19991	3354.79	25.7769	1000	16.0935	0.00254694	8.28015e-05	1.14474e-05	14.3686	160.623	7.38391e-07	3.79929	1000	2.77314e-11	0.050032	137.97	2.53463e-05	0.000907976	1023.39
677	112.717	336.985	0.00231131	0.29217	1909.5	405.037	3.52809	4819.08	661.862	93.4899	0.00123926	0.00298893	221.98	0.000294547	0.000532432	0.0267683	0.00153699	1.39313e-05	3.46567e-05	0.000323803	0.00460283	0.000277206	1.17256	88.7287	2937.27	235.195	672.044	71.6896	1.54899e-05	48.3933	7.1012	994.889	6.33793	130.943	6.6081	0.002744	2.85684e-05	9.59921e-05	31.9055	1895.53	0.000114535	32.3199	145905	4.22001e-06	0.00879782	25816.3	2.16066e-05	0.0356909	429.836
678	160.175	351.214	158.568	0.249325	1441.88	0.299042	312.939	1000	483.473	91.2407	8.32518e-11	0.00457296	0.000664093	3.0262e-08	7.43415e-09	0.264941	5.49943e-06	0.000136977	0.000888107	0.000219112	0.00355711	0.00174013	0.15093	241.182	405.111	745.218	6882.97	1585.42	3.59638	32.6496	14.3437	5279.81	0.765489	156.947	11.7392	0.000118082	2.54607e-07	1.44453e-05	38.1438	1129.32	5.88921e-08	52.5964	976.873	0.00182902	0.572911	81.0076	0.00303992	0.0171126	122.571
679	271.929	884.998	792.584	0.00910005	3039.6	18153.2	0.604491	292.72	184.309	15.2152	0.000180151	0.0059681	15.344	0.000288735	2.33614e-10	0.0874179	5.17096e-05	3.5267e-05	0.0095525	4.15566e-05	4.9833e-06	8.80352e-05	0.783378	3920.08	673.917	142803	1888.86	3198.2	1.03076	37.1373	2.39664	2249.8	1.40351	682.96	9.84448	1.25538e-06	2.39291e-06	0.000640697	28.7979	624.219	1.07797e-06	11.3863	228.153	8.67545e-06	0.0527835	162.002	0.00132081	0.00704937	378864
680	13830	631.455	750.002	0.24299	837.423	102.564	0.427917	239.436	70.346	30.2855	0.345628	5.65553e-06	3.95625e-06	2.85583e-05	1.74105e-05	0.646624	0.00506864	0.00241495	0.000167437	8.83692e-05	0.000129015	7.5813e-05	0.628077	184.398	1212.35	441.62	197.855	119.452	1159.9	27.3368	23.1497	1000	23.8337	54.1701	15.8175	0.00486502	4.19693e-05	5.93855e-05	44.3176	319.603	0.000215177	1.95703	6019.2	7.83727e-08	2.57337	6056.84	0.000417977	0.0104341	567.786
681	48.0548	1501.23	198.47	0.0746085	2156.09	56.8535	0.494189	5758.57	73654.6	51.9915	0.0218754	6.23475e-05	4.15026e-06	7.37054e-05	6.74024e-06	0.160037	7.74219e-06	0.00093229	0.00541316	4.12013e-06	1.97873e-07	1.75126e-05	5.65368	114.899	843.609	376.276	187.56	99.0393	125.953	19.8319	16.6447	1257.26	11.4609	139.689	21.3622	3.28115e-07	0.0307229	0.010615	56.957	2629.47	2.93386e-05	16.8534	542.159	0.0102707	0.693457	83.1859	9.04104e-06	0.0281198	10518.6
682	56.5256	127.736	89.6388	0.00378538	529.92	1099.68	0.445914	196.814	4448.33	39.701	0.035308	2.95033e-05	81.4615	1.66506e-09	1.80369e-05	0.0380891	0.000152857	0.000121115	4.05629e-06	6.14294e-07	1.28813e-05	0.000378057	0.0430662	264.33	141.063	723.93	394.104	54.4769	0.344111	18.0139	6.44301	2348.07	33.2283	58904.8	9.05752	2.67485e-07	4.78898e-05	6.04486e-08	61.0591	1287.81	5.76788e-08	40.9712	575.894	0.000144218	0.604971	2651.28	8.24204e-08	0.0289058	491.262
683	204.464	1129.02	0.000663706	0.900378	815.911	104.063	0.526678	3068.17	1761.74	8455.28	0.00973472	0.000185987	3.08255	1.38817e-08	2.19993e-07	0.0108483	2.00059e-07	0.0218739	0.0124306	4.88334e-08	4.65752e-06	0.00527313	0.579466	488.156	289.706	202.354	2836.75	5688.21	0.00107233	17.7914	4.26099	282.306	24.0724	1000	8.92179	3.72593e-06	2.06113e-09	3.01672e-05	35.1739	57720.1	0.000124791	26.4679	1000	9.44422e-06	9.64827	138.393	0.00334973	0.013559	3016.31
684	42.3138	368.596	816975	0.241813	79.9886	5408.02	1.27069	220.955	1000	38.1029	0.0585268	0.00222317	0.0834219	0.000428498	1.92271e-07	0.0465827	0.00784184	4.03293e-05	0.00104739	0.0299336	3.757e-05	9.09585e-06	1.64053	243.429	81.7217	4296.39	1000	278.672	22.3972	42.6122	33.1833	168.503	34.0246	6586.49	4.33417	0.00648331	0.0119737	1.15589e-05	41.6793	129.511	1.24844e-06	22.7357	1283.42	0.000339393	73.788	6037.65	1.49126e-05	0.0812824	1066.61
685	7.72649	528.83	0.000387809	0.0177362	6843.69	3.27259	1139.08	547.995	257.044	702.101	6.29199e-05	0.025118	329.785	6.13109e-06	1.51649e-11	6.45395e-06	0.00272799	0.000212249	0.101886	1.44549e-05	0.000976048	0.000861296	1.48471	274.129	4669.07	1212.9	417.802	9359.26	28.7605	13.1614	0.3281	846.175	7.6605	559.853	4.10761	2.98079e-09	9.33113e-06	0.00125946	56.6178	503.962	8.3269e-05	7.53869	146.122	0.00123938	0.0347214	35.6236	1.1313e-05	0.0465377	2037.12
686	3.11617	298.365	0.00175437	0.280931	1000	19427.4	3.88117	66.7559	6091.23	113.284	0.00321511	0.00708269	0.0184546	4.50009e-05	8.03859e-07	0.106088	0.000915486	0.00416333	0.00903279	3.71622e-05	6.99913e-05	0.00180976	0.11865	162.221	50.5823	762.798	412.44	1114.23	104.01	51.5479	3.78573	4655490	32.2233	4730.95	14.6532	5.8778e-05	2.01698e-08	0.0182542	23.2227	3296.56	0.012806	8.58812	325.678	0.000291585	0.0442412	2488.79	0.000163057	0.0395906	121.297
687	47.936	2035.17	0.000340048	0.34947	246.761	19.5675	0.0140004	5697.54	1885.35	48.8843	0.308132	3.09549e-05	0.000345909	2.91256e-07	0.000266067	0.0395992	3.60269e-05	0.000174701	0.0476793	0.00266814	0.00418806	0.00299403	0.870577	959.987	2434.14	1953.92	52576.9	164.803	3.79891	30.8192	10.9599	589.605	8.41134	126.098	5.07398	3.36156e-05	5.63834e-13	0.0286302	55.4904	242700	2.88066e-07	13.2256	614.849	0.00775152	13.904	103.757	8.97634e-10	0.0097574	208.638
688	128.57	48843.7	1007.58	0.135628	66648.9	4196.89	0.904851	9987.36	367.365	375.897	0.00981563	9.7545e-06	1.10484	0.000374471	3.54349e-08	0.0223364	1.55353e-07	0.0001023	1.33489	2.02832e-06	0.0011514	0.00901749	2.00159	6494.44	155634	6200.74	896.179	190.683	0.000464999	27.2128	8.38522	389.5	36.1533	42.9476	0.00619648	1.68227e-06	2.81488e-05	1.63444e-09	58.1983	303.03	4.489e-08	18.7339	647.777	2.94322e-06	0.460217	126.249	0.000709389	0.0524642	245.776
689	118.14	251.057	6.11815e-11	1.08172	24961.7	610.843	0.433926	4615.86	15514.9	38.4944	0.0410864	2.16612e-06	2.2085	4.1188e-10	2.39074e-07	0.0202716	6.92167e-07	0.00265497	0.0484006	1.26541e-07	0.00324324	6.94404e-08	0.885683	1000	97.7738	95.7297	516.276	911910	19.3506	26.9085	35.0188	322.039	5.96287	69.5287	12.7374	9.1969e-05	0.00586826	0.000170572	22.292	27204.4	0.000691124	13.7954	25585.6	0.000979137	9.62488	243.14	0.0330707	0.0242821	42019.6
690	3338.93	540.584	6.87931e-10	0.122715	266.673	1000	2.04276	552.119	195.438	256.483	0.0130105	0.000625236	0.0553591	4.00908e-10	3.92378e-06	0.069151	5.78386e-05	2.04185e-05	6.4477e-06	0.000384898	1.50346e-09	0.00174203	0.15789	89.9095	597.918	573.285	83.7976	1000	0.841248	18.5128	16.8971	85316.9	3.04398	289.245	28.7563	2.4198e-06	2.87376e-05	1.23377e-07	33.1861	1118.68	0.00144643	45.5372	989.852	0.00720758	0.142732	71.1121	2.42604e-05	0.0443927	1387.01
691	80.528	259.414	1129.28	0.34351	945.342	570.127	1.7755	52703.4	119.202	30.7189	5.26754e-07	5.79814e-06	0.00301671	0.000111351	1.56984e-07	0.0376565	7.61076e-05	0.0028365	0.000491175	0.00286122	0.0053895	7.35555e-07	1.32814	980.564	879.943	955.294	125347	760.533	0.00404221	61.6338	2.02937	3000.48	6.9537	25.4912	8.78472	1.20021e-05	0.000281426	2.2514e-08	25.3904	5705.51	0.000151124	1.59397	5357.14	0.0126893	0.0617874	201.499	8.51802e-05	0.0642608	185.63
692	141.171	140.804	1995.57	0.30341	1183.18	22.6194	2.76785	560.714	100.289	68.8376	0.085978	0.000112878	0.00379551	0.000187583	5.53523e-09	0.000376281	7.3566e-05	0.000683091	0.00249664	0.0113578	0.00848318	0.00437454	0.0202935	146.959	81.3275	161.525	138.198	1444.61	0.000381019	36.9424	6.79728	140.454	11.3117	70.1639	14.43	5.09421e-05	9.73952e-05	2.23241e-07	18.6083	803.576	2.60322e-07	13.4413	911.407	3.1263e-05	0.0358282	5239.39	1.39233e-05	0.049643	113.537
693	396.271	1755.78	0.000447587	0.0696276	4754.72	323.595	1.05946	247.313	75.3716	87.2524	0.00522247	2.15742e-06	92.8858	9.54003e-07	1.49856e-10	0.205906	3.06028e-05	3.87082e-08	0.00317159	0.0392815	0.00132484	0.00514394	13.6721	444.923	204.205	90.3017	3454.35	1194.84	36.7658	38.0941	39.286	3420.05	8.0828	554.688	8.1698	0.001707	4.20455e-06	8.72526e-05	28.2467	58.7221	0.0026679	15.6251	21033.3	0.0164172	1.1465	75.1958	3.34984e-08	0.0329702	815.663
694	95.3398	268.995	0.000706264	0.0306604	274030	326.837	0.126601	104.434	185.428	20.5907	1.46035e-05	0.000500165	9.8516	0.01151	3.56781e-05	0.0218514	0.0396026	4.79205e-05	0.00304388	6.5128e-06	0.000197605	0.0123807	0.27338	207.844	599.492	8101.54	11328.5	4530.3	725.733	29.1894	3.73945	35191.1	26.3859	61.6482	6.29925	0.000130868	0.000381743	7.37762e-05	37.5611	1319.82	0.000522046	46.4544	1538.22	1.41306e-05	0.771027	122.702	3.36649e-05	0.0256772	3696.99
695	520.551	708.214	0.00022655	0.633352	1672.92	1315.23	0.299795	93.1124	397.813	87.5935	0.000196113	0.000386671	0.0120685	0.00301853	1.11085e-05	0.0371031	0.000188791	0.0001812	0.00361464	9.34502e-05	2.19313e-10	0.0164772	1.07692	170.413	63.562	629.269	433.277	119.312	0.00674761	31.9942	40.7519	624.939	10.6488	70.3814	23.6193	2.51811e-08	1.12467e-05	7.24574e-09	15.3062	503.026	6.2431e-09	14.5891	1000	2.5983e-05	88.2955	153.381	0.00145506	0.0028379	341.062
696	50.424	3436.88	191.006	0.29587	2466.01	546.638	102.344	361.382	308.309	49.5097	3.2883e-09	5.83722e-07	0.689219	0.000317451	5.75839e-08	0.00018655	4.87846e-08	0.00101657	1.28624e-07	3.61105e-07	5.74716e-07	0.000554415	0.0041067	372.649	4935.25	118.446	1408.51	932.388	75.1407	37.5252	4.83732	2560.15	7.85703	52.1062	3.95097	1.52903e-07	0.00687513	3.01322e-05	55.5322	4816.88	4.01239e-08	19.0931	37246.5	4.4903e-07	1.88181	2081.67	2.04907e-05	0.0737053	188.727
697	265.05	91.8959	0.00171422	0.252306	1839.82	2137.82	1.73053	1000	130.131	2458.8	2.37141e-06	0.0070801	7.91892	0.0209968	3.04913e-05	0.0156668	2.2993e-06	0.000279526	0.00271271	0.0019824	0.000341503	0.00175649	1.65617	2696.68	1162.35	11092.6	1653.09	671.795	0.768312	30.3216	0.146835	1000	5.77788	29.7842	16.7754	3.94189e-06	0.000372282	4.40807e-05	30.7515	1160.58	0.000782142	52.1506	1917.3	0.000203246	0.43083	700.07	1.88196e-05	0.0248205	1505570
698	187.463	181.359	0.0053935	0.57447	4154.13	146.953	3.43491	212.381	372.889	23.8977	0.031829	3.0774e-05	0.00240566	8.09228e-06	1.70657e-10	0.130897	0.000473641	4.30439e-05	2.7245e-07	2.73959e-05	3.99629e-05	0.00228344	0.000665311	3463.64	5314.72	326.997	123.486	867.765	5.22254	18.4457	4.39214	124.935	9.09255	5.20598	9.40971	0.00125793	0.00184343	0.00139482	45.0532	1763.67	1.02435e-06	13.7776	998.124	0.000372142	0.953834	790.321	0.000632682	0.0636692	1000
699	10505.4	117.444	0.311081	0.282165	10854.7	14.1137	0.615122	89.7273	559.317	672.182	0.0248685	4.80363e-05	0.00437815	3.58908e-06	1.82168e-05	0.0114303	3.83286e-05	0.000151714	2.09287e-05	1.85305e-07	0.000116382	0.00794079	0.0666978	40158.4	21.6299	95.0523	562.559	39692.9	1.61958e-05	40.8486	53.8721	982.044	7.34536	71.4549	12.196	0.00282425	0.000232103	0.00150177	57.8048	4822.39	5.14673e-06	28.2976	934.105	0.0114373	0.283258	262.805	0.0021651	0.0142355	30029.4
700	111.138	227.369	3.95107e-10	0.403019	12260	70.5578	3.92516	125.818	565.189	61.0996	1.64528e-05	0.00025857	3645600	0.000142114	1.98965e-07	0.0483982	0.00152033	1.32544e-05	0.0215592	0.00147105	0.000444618	0.0259112	0.429343	867.869	623.442	223.781	1902.56	272.365	5.55184e-07	19.0448	1.11314	365.5	15.4508	56.2783	8.19588	0.00457482	0.00046205	0.00444778	28.9509	87.3282	2.1236e-13	2.65324	98.7815	3.36066e-05	0.0149242	23008.5	0.0176682	0.0256794	209.134
701	2303.83	3978.92	1.27697e-06	0.350081	4470580	1713.54	0.0165433	330.025	635.956	82.2871	5.17799e-07	0.000180588	116.67	0.00131191	5.00651e-07	0.0180184	2.46496e-07	2.03949e-06	3.03475e-07	1.64967	0.00279194	0.000111406	2.74282	451.867	302.014	161.933	952.663	304.172	1.11489e-05	27.6046	15.9499	474.656	21.9607	391.82	12.0161	2.90695e-06	0.0150504	0.000137206	64.2556	3003.46	3.27467e-08	11.7439	5250.25	1.48924e-05	2.05105	93.4621	9.35016e-06	0.0474168	102.192
702	23.5247	1132.83	99.8612	0.536183	237.075	29.7544	2.63215	728.033	1057.96	35.3645	0.00233973	0.00103718	57.3132	0.00605177	4.03529e-06	0.0715365	6.88367e-08	0.00060363	0.000587378	1.23653e-06	0.000724973	0.0277555	0.63479	442.916	95.3538	4780.63	249.248	362292	12.6463	29.7282	49.0963	15564.3	18.5413	642.447	14.3519	4.07593e-06	3.19597e-05	0.000262749	31.8043	600.613	0.00202444	7.23784	262.372	0.000123751	3.35313	713.808	1.62492e-06	0.0150455	320.786
703	75.8188	594.445	0.000103847	0.0262495	1662.93	142.859	0.20346	124.398	4339.13	3471.02	0.000542046	9.69468e-06	341.877	5.98401e-08	7.58851e-06	0.0454326	1.63682e-07	8.00229e-06	0.00334998	8.16997e-14	3.7764e-07	0.00793414	1.71431	133519	109.115	168.384	664.204	219.264	0.463757	22.1364	44.1516	26528.3	37.6339	50.904	23.8233	1.60378e-05	0.00088272	1.29681e-07	8.70642	2166.67	2.19754e-05	24.0004	6158.24	0.00100947	0.812246	24722.8	0.000279352	0.0412087	1000
704	12.3851	182.104	1.10369	0.183045	242.808	7948.96	0.855859	350.42	908.036	45.6054	0.0270782	5.16538e-05	293.716	0.00319643	8.31499e-07	0.151139	0.000155052	2.28944e-06	0.00056157	0.00983007	2.028e-05	0.00453298	6.97778	309.027	74.5092	304.081	18984.9	195.181	12.4462	15.7702	5.94071	1000	20.0459	2465.05	6.91883	6.05286e-05	0.00054003	8.05029e-05	14.9423	15986	0.000131546	1.26984	6316.03	3.42264e-05	0.645034	755.033	1.95669e-06	0.000743266	2210.97
705	77.7683	1235.77	0.0021289	0.253578	256.998	18.9936	1.97087	529.304	223.902	22.5526	9.0692e-05	0.00656522	0.508615	1.20614e-05	2.99901e-05	0.355528	4.83046e-06	0.00144902	0.00950289	0.000309089	0.000193944	0.000719442	3.18851	350.785	207.029	580.093	1000	66.0763	0.778403	11.0596	5.92888	1550.77	39.7878	68.6362	5.20268	0.00121643	3.19004e-05	0.00130554	34.0205	1000	0.00128231	37.0893	277.298	0.00014151	0.431408	132.622	0.00676782	2.22648e-05	917.783
706	89.8515	99.8451	0.000290433	0.0617326	8195.07	2617.76	0.0393452	129.62	144.016	135.189	0.00107438	0.000545446	0.35507	0.00282913	9.81156e-05	0.00322507	7.12789e-07	0.00269507	4.5158e-05	0.00216316	0.000984128	0.00279803	1.56164	61.6351	1000	191.512	289.381	43.5998	3.53902	33.3279	0.0293697	208.294	23.5649	117.064	11.3262	2.97604e-05	5.51976e-08	7.28153e-08	15.6624	2404.57	0.0250893	16.5806	1358.89	5.58223e-09	0.0820229	983.679	0.000162271	0.000769454	1849.37
707	128.264	334.099	0.000206751	0.0125389	222.084	117.15	0.371992	821.507	24027.3	4.27798	0.0383388	1.08502e-05	22.9918	0.000281967	0.000174125	0.29709	7.08564e-05	1.66878e-07	0.000607702	0.00136359	2.74194e-05	8.05619e-05	0.111822	1014.62	256.002	232.404	1970.17	2144.41	1.56062	43.1901	5.62982	981.451	3.12705	24.4939	12.1598	1.54179e-05	0.00541828	6.7414e-08	18.1745	12157.2	0.00111562	28.8779	72798.7	2.73464e-08	0.65027	308.179	0.000261055	0.0523899	8231.84
708	114.517	3883.59	3.78946e-07	0.0264808	73641	1000	0.726788	1000	500.385	10.2376	0.000720866	0.000568997	0.612652	0.00298874	9.85218e-05	0.606454	0.0143129	7.95379e-06	0.000274339	0.00180644	0.000141714	0.0111982	3.22285	160.844	534.744	1232.65	845.879	334580	21.7673	16.8972	37.7897	967.633	6.59062	228.234	6.12921	1.0859e-06	2.73069e-05	2.87771e-09	18.7839	4467.99	0.0128412	9.03021	18403.1	0.000454438	0.0533025	149.093	3.52768e-05	0.0629213	1578.63
709	145.242	2366.75	5.43402e-05	0.868301	438.404	136.359	0.288284	204.398	497.445	124.292	0.000336276	0.000956182	0.000248711	2.02052e-05	1.09354e-05	0.445745	0.000915882	0.000228899	0.00322762	0.000290116	1.09703e-06	0.0125944	0.566917	93.2713	678.45	90.6613	2382.47	26243.3	5.62427e-06	23.9462	0.166069	2591.75	17.2986	85.8933	2.10569	7.82674e-07	0.00038336	0.000140985	41.1272	127.426	0.00186258	19.0071	1000	5.73888e-06	0.176366	208.388	1.07858e-06	0.0360875	475.899
710	92.7249	4583.94	954.678	0.439706	2018.27	505.345	0.603148	1000	189.06	55.5094	0.0509586	0.000148626	4.31642	0.000139564	9.02796e-09	0.148162	0.00134363	5.43702e-08	0.00220436	2.35714e-06	0.00171457	5.59838e-05	1.03882	117.199	69.4928	1134.8	326.968	4678.06	0.583868	20.2906	8.01861	2096.9	3.76968	471.223	5.96887	4.96109e-07	0.00447883	1.60858e-08	31.7235	412.121	1.89037e-05	9.63716	1202.15	6.13186e-05	0.677052	181.43	0.00764685	0.00763783	494.358
711	81.609	49.6382	2.95069e-05	0.244157	1936.96	1509.83	0.390265	703.755	1064.56	86.3273	0.000688635	9.14775e-06	716.437	2.46711e-05	1.05045e-10	0.104219	0.0127695	3.48513e-07	0.000229943	4.61234e-06	0.00472152	0.000180826	1.66981	1118.06	51.9426	333.813	231.477	141.977	0.0010273	14.5623	15.2268	890.009	17.2082	1446.62	11.1496	0.0153414	0.00362451	0.00109424	42.0314	1000	3.41904e-09	13.4991	2935.86	4.42814e-05	0.866684	17.12	0.00227046	0.0384619	17024.8
712	93.6774	410.508	4.0713e-09	0.291842	880.488	64.9747	3.55853	131.862	1000	55.6164	2.0278e-09	2.25359e-05	0.00722471	1.45516e-06	2.87477e-10	0.00254989	6.19365e-06	7.34583e-07	4.41296e-09	9.09801e-06	3.91402e-06	2.6223e-05	1.68895	122.285	156.729	137.107	544.091	7766.29	0.000725838	56.9638	26.8313	305.986	23.2579	298.232	11.5666	0.000263337	533.431	0.000192629	62.8961	642.588	0.000106057	51.4861	174.987	5.19451e-05	0.417823	1148.45	0.000386805	0.0266241	176325
713	133.177	13905.2	0.0273381	0.418044	111.818	68.9227	0.571535	101.89	564.996	1605.86	0.00286377	0.00562661	36.84	4.07603e-05	2.39383e-08	1.351	0.00892885	8.73664e-07	1.37865e-05	0.000636097	5.05227e-08	0.00198378	0.352017	585.162	1284.22	259.231	231.354	318.508	101.014	40.9041	12.1689	308.86	8.74037	250350	20.1178	0.00689917	0.00714817	0.000224994	33.1866	15620.6	0.009661	25.1469	397545	1.86877e-06	0.254405	734.82	1.27702e-05	0.0407326	678.782
714	41.4123	394.1	1.53241e-05	0.405314	1574.81	755.78	6469.1	269.499	862.58	51.7595	0.000791613	0.00428565	2465.69	2.09763e-05	1.82204e-09	0.0941295	1.54243e-05	0.00539044	0.000317956	2.92208e-06	1.81509e-05	0.483529	1.34485	943.48	357.072	895.421	386.965	254.51	26.5732	34.8439	48.4495	7913.74	15.7832	1144.32	1.74992	0.0145882	2.85969e-07	4.20138e-05	54.6098	155.322	2.05567e-05	8.4459	1659.68	3.45782e-08	69.714	8425.17	6.54545e-07	0.10421	25801.8
715	33.7628	7033.14	3.09715e-09	0.0354284	198.006	139.398	0.776028	134.701	165.84	69.1164	0.00175319	0.000783627	0.139448	1.17526e-07	2.34888e-09	0.0294505	1.24887e-05	1.46159e-05	0.0360576	5.98887e-05	2.9618e-06	3.83055e-05	1.37902	205.454	395.285	142.77	702.012	16510.2	0.0395713	26.4075	7.58538	106.765	18.791	556.854	3.32161	0.000824438	6.00202e-06	2.3496e-05	47.5553	160.004	6.43996e-05	3.80972	1933.19	1.07488e-08	40.7287	1127.89	0.000177311	0.110741	709.081
716	308.413	45726.9	0.00032839	0.0390335	22460.4	44.1485	3.67313	424.712	1357.77	31.8877	0.000123464	0.000672302	0.000118427	1.40456e-05	0.000146399	0.0727596	0.0103883	0.0027268	7.33893e-06	2.50152e-05	0.00769318	0.0236325	0.0246665	162329	57.4663	779.467	480.589	112.116	9.37355e-05	25.4187	8.7414	1000	20.919	227.204	12.9781	2.68438e-08	0.00184172	3.43723e-11	44.2287	1172.38	0.000426841	17.4155	153.003	4.49256e-05	10.8094	146.411	5.13962e-06	0.00427702	272.213
717	75.8565	160.451	73153.5	0.141014	4520.01	217.17	4.14344	151.721	160363	65.1616	0.061843	4.25261e-08	0.0133288	0.00677641	0.000992745	0.0563468	0.014735	2.26681e-06	0.000145986	0.0101067	2.63438e-06	0.0127593	0.557679	991.911	97.5154	611.539	354.541	113.985	0.054753	30.7264	0.156526	850.346	10.6733	36648.3	28.6176	1.65271e-05	4.09332e-06	0.00600454	45.7935	206.262	0.00262683	5.05912	1000	0.00409877	0.524822	502.161	1.55194e-05	0.000791184	27292.9
718	11.4404	325.132	1.80676e-06	0.024543	17271.1	12.0267	2.00557	483.206	881.984	107.023	0.0478435	7.19813e-08	29.6058	6.353e-06	7.77786e-11	0.246279	0.000265427	0.000720491	0.00015124	2.49903e-08	1.24715e-06	1.58204e-05	0.214588	192.381	20067.2	818.486	251937	1000	3.00503e-05	13.3339	30.5311	15466	0.251069	163.55	32.2816	0.00615099	3.97588e-05	0.000227437	59.0565	564.831	6.78009e-05	45.9961	409.892	0.00451738	0.451467	460.608	3.52026e-05	0.0536377	1537.18
719	316.542	86189.7	0.639058	0.0880553	10081.4	13047.7	4.70359	393.93	26742.1	27.2446	0.0135753	0.000109578	3230.5	0.0028276	8.89669e-11	0.18815	3.24109e-05	8.20736e-05	6.11698e-08	3.29866e-05	0.000239458	0.0012056	1.22401	53.8931	69.5467	126951	354.824	7347.44	0.0222791	41.7146	45.8649	6789.29	10.2048	275.259	4.06407	0.0122561	0.00189987	8.3366e-05	59.7156	396.17	0.0105121	20.6269	37571.2	0.000180615	56.3494	157.849	1.19494e-09	0.00354454	1000
720	79.6705	3135.92	0.0135906	0.0264311	1391.17	732.476	0.387551	1801.19	761.932	2702.44	3.69698e-05	0.00529132	101.691	3.93757e-05	4.28812e-07	0.0418412	0.000117215	0.00369977	0.00313792	5.1509e-05	0.000102024	0.00460984	0.131246	659.506	873.695	2336.41	262.594	509.164	1.3675e-06	46.9978	45.2316	112.357	48.3017	4492.77	24.0344	0.0227389	0.000126295	0.000752711	54.2016	66439	3.12133e-05	41.2821	844.853	0.000397778	0.0437895	44.7493	0.000111096	0.00921019	150.65
721	152.538	888.067	15.1626	0.0203281	322.775	489.502	1.69188	706.475	1072.52	480.072	2.78055e-05	5.47973e-10	0.000130964	0.00119972	9.88288e-07	0.0283552	0.00154863	0.000230178	8.93072e-05	1.96039e-06	0.000656481	0.0249867	2.77294	12726.6	128.001	22850.9	4323.13	161.424	0.000764494	41.0358	0.103478	29361.3	7.07161	30.9614	14.8236	0.0076011	0.0173338	1.43619e-05	39.4729	3699.21	4.87696e-05	30.9578	103.412	7.75626e-05	0.0169223	147.359	0.000294286	0.0569409	628.864
722	67.7168	298.845	0.00284877	0.113371	504.008	107.132	0.138338	59212.5	491.653	106.508	0.0340546	0.000116686	0.141017	6.22296e-06	2.7726e-06	0.142547	1.36232e-07	0.000420195	0.431354	4.67756e-07	2.11464e-05	0.00217954	0.00478697	132.805	127.696	110.232	298.5	253.26	1.06512	28.3244	3.66071	515.489	14.9345	60.6765	10.1352	1.52516e-06	0.000207535	3.24039e-11	23.2993	2903.49	0.000209736	23.0479	11399.6	4.55578e-05	11.9002	122.326	0.00102183	0.000850307	125.109
723	78.3187	152.086	0.0538461	0.626464	1337.44	829.769	0.391134	7424.92	875.732	34.8536	0.00273585	5.8828e-06	24.0187	5.86532e-05	7.86095e-06	0.0142905	0.000104672	2.06747e-05	0.000366762	0.00460783	2.77405e-06	0.000477881	12.3657	1327.28	1876.03	19762.8	15039	97.3318	1.40636e-08	23.5461	1.58486	31285.6	14.0348	82.1867	8.38848	5.68536e-05	0.00226762	3.01101e-09	49.7787	1243.99	5.70128e-08	2.33886	257.285	0.00030268	0.000455163	6184.12	7.96266e-05	0.0161234	39.4391
724	1000	108.781	1.09466e-07	0.402412	921.017	159.492	3.21593	231.977	404.68	63.9386	0.060554	0.000556185	0.0012839	0.000178533	7.38297e-05	0.000927057	0.00163283	0.00131657	0.000688966	0.005078	0.000175616	0.00787268	1.17725	186.128	2649.08	559.583	204.815	116.953	376.402	19.9041	13.5472	10011.6	24.6681	41.6703	9.45054	2.66304e-05	0.00013057	0.000781589	31.2601	19.0227	8.10746e-05	22.4856	1000	0.018706	0.453332	432.576	4.62993e-06	0.0598207	921.878
725	212.267	379.578	0.000229701	0.74128	130058	103.468	0.129555	1105.28	547.175	27.3992	0.0257193	4.28891e-05	4.01929e-05	8.46679e-05	2.13503e-08	0.0874049	1.65635e-05	1.68156e-05	0.000113015	0.000530112	0.000118733	0.00405482	0.814369	130.369	4152.93	170421	269.977	99.7402	192.936	31.4321	23.8648	2010.39	45.9241	387.887	7.66652	2.05401e-06	8.05978e-05	1.87938e-05	61.132	91306.8	0.000664854	36.8767	74176	2.81028e-08	0.0479483	207.017	0.0194845	0.034372	466.115
726	34764.7	1813.27	750	0.151069	1801.21	2019.71	0.0136206	256.345	409.807	80.5238	0.0279363	6.81159e-06	1.50065	0.00108063	7.89917e-05	0.0383227	0.000206384	0.00190722	0.0589096	2.24189e-05	4.54321e-05	0.00247479	0.647361	379.193	1000	197.043	659.44	320.416	0.0022003	38.4901	0.0763055	257.378	9.76216	100.426	6.4195	4.70934e-06	2.48734e-07	0.000114335	31.2973	579.219	0.00346613	15.6265	449.958	0.000262113	0.741342	237.425	0.000906046	0.0087874	9209.72
727	12399.8	5480.04	0.0103236	0.366018	155.325	29.9436	2.09265	334.871	407.921	27812.4	0.0708486	0.000185275	0.0534787	4.01241e-05	1.6285e-06	0.01643	0.00298676	0.00158221	0.0146533	0.000121227	0.000240672	5.31031e-08	0.00562231	82.5437	775.11	206.64	451.658	746950	3.4842e-05	58.8105	1.24477	1000	13.3541	400.685	4.45097	0.00318842	3.32038e-05	0.0186238	29.4977	3002.62	3.63297e-05	3.53202	119.74	0.0277409	0.0277374	665.284	2.10399e-15	0.0111709	273.696
728	53.9543	34380	998.318	0.0438079	342.955	27.233	2.1598	141.196	30.6942	340.114	1.45611e-07	4.69965e-05	101.897	2.09845e-05	8.02852e-11	0.0224209	2.64614e-05	1.44102e-07	0.0132333	7.3912e-06	1.80644e-05	0.030467	1.17848	77.1347	172.695	1592.07	24856.8	646.389	0.0125667	42.7084	8.92393	1936.13	32.8866	82.3498	10.7188	9.49628e-10	0.00642719	0.00493587	21.8155	665.927	1.78268e-05	32.5253	229.531	0.00015685	0.0385327	1026.85	6.52563e-05	0.0230286	8663.05
729	47.4075	385.545	0.000576106	0.39017	266.007	564.48	4.03181	1309.01	149.174	337.729	0.0272973	0.000920093	0.000460666	7.97846e-05	5.00427e-09	0.176918	1.28693e-05	0.00358373	0.00133327	9.26465e-05	0.0183904	0.00433931	1.87561	1000	41908	156.957	2800.84	3409.25	0.000175749	36.9053	9.13359	2426.34	29.2287	81.6684	11.7529	1.30587e-05	5.22361e-06	2.71026e-05	43.0497	483.574	3.94062e-09	30.0934	686.357	0.000475526	0.0770114	7394.57	1.53083e-05	0.0301403	556.885
730	204.288	230.812	0.0537904	0.0515744	1000	173.462	0.100406	144.643	77.514	58.9142	0.0132618	1.34363e-05	0.00716069	0.00333361	4.66401e-08	0.248593	0.000290176	0.00488631	0.0020264	0.0056755	1.20429e-05	0.00234028	1.27072	90.2489	230.842	392.748	2167.5	857.686	101.724	44.1294	10.2061	3764.58	11.3928	24.8823	19.7217	0.00013009	0.00126037	0.000420404	23.9369	234.5	0.000105241	29.9293	268.857	0.000722506	0.695717	82.367	0.00177479	0.0277243	237.226
731	44.884	11677.1	0.00112924	0.000426223	196.608	1150.95	1.72419	319.492	644.268	82.2745	0.030168	8.45187e-11	7.38332	0.00240843	3.78686e-10	0.00197912	2.39024e-11	0.0022063	0.0111168	1.81248e-06	1.7267e-06	0.00168896	1.15029	1000	1000	190.097	102204	216.234	0.00127414	28.3129	6.47579	20537.5	11.0973	1296.79	10.8383	0.00153384	8.69767e-06	1.38073e-06	46.0455	296.516	0.00208497	8.26128	1246.92	1.56685e-08	5.95127	225.137	0.00111793	0.0257032	490.622
732	51.6989	87.6742	0.00187617	0.00159991	153.292	195.306	1.14787	1000	17416.5	91.3226	0.00110364	2.80893e-06	0.0890803	0.00428464	1.48198e-07	0.0170397	5.92045e-05	0.00507373	6.0628e-05	0.00281807	0.00434147	0.0785913	1.60506	388.288	1530.92	835.749	1000	243.524	17.8559	36.5385	32.3366	1963710	5.89963	318.787	5.09403	1.21509e-05	8.09926e-07	1.19101e-07	9.72078	77.698	0.000670415	18.1184	2380.59	4.41946e-06	0.0394252	167.362	0.00832822	0.0714535	3186.73
733	62.4539	754.807	197.527	0.058314	427.745	723582	0.614405	76.9556	455.119	34.0927	0.052126	0.00017247	0.0414834	2.18701e-05	1.84362e-05	0.0528841	8.64689e-07	1.40796e-05	0.000109663	1.2107e-05	0.00121389	1.0182e-05	4.51311	669.375	121.251	1024.38	261.503	2485.13	11693500	27.1873	0.243418	4274.58	21.8863	71.1707	10.7572	0.00359779	2.3561e-05	0.0271331	37.4209	616.085	1.27525e-06	1.59464	1139.08	0.000109161	0.00973677	579.758	0.000775659	0.0951057	11165.9
734	1000	17765.7	2.04254e-08	0.169538	307.757	580.688	1.17134	4887.95	1000	78.767	0.0332644	8.84659e-05	7.56802	0.000219156	9.873e-06	0.00295355	0.00223606	1.1651e-05	0.0436808	2.23822e-12	7.79698e-05	0.017462	1.54335	155.226	104.253	1000	14768.1	328.847	961.893	37.2139	60.9033	736.947	23.6645	37.4883	18.5853	2.92891e-06	0.00657797	0.000725788	35.5317	3335.4	8.97878e-07	15.3085	861.805	0.000194872	67.4756	334.882	0.00768516	0.0261058	42837.7
735	1186.65	333.196	3.76396e-05	0.245154	1731220	772.572	1.19141	210.467	334.727	65.7732	0.00279493	0.0014815	56.44	0.000448186	3.41187e-06	0.854016	1.18418e-07	0.000110033	7.02867e-06	0.000290093	0.000515636	0.000338436	7.75512	681.996	28.4907	1561.16	845.989	1000	6.5053	11.3353	13.2273	778.995	19.5483	21.7712	15.0895	3.87061e-05	0.00372312	2.0715e-05	26.2055	65608.4	9.94503e-09	36.4846	9603.89	2.30494e-10	0.166849	389.761	0.000200824	0.0829262	284.394
736	55.255	3977.62	0.00231151	0.225537	2182.48	845.962	49.1354	1000	1214.81	657.038	0.0163527	0.0254941	0.034794	1.60085e-05	9.14604e-05	0.0496032	0.0456164	0.0140734	0.00212118	1.08894e-06	7.71175e-05	2.23703e-09	2.23748	383.042	116.015	560.761	4872.32	1031.79	0.389375	16.9231	32.3181	2269.68	23.0277	1000	17.2649	0.0025874	6.93146e-05	2.21779e-05	43.4507	134.219	0.000300798	23.4707	2864.03	0.000329866	0.0791818	124.076	8.02714e-05	0.0166028	12178.6
737	104.637	102.23	3.11383e-05	0.176302	1000	744.268	0.539932	419.018	2393.13	59.6283	3.21215e-05	0.000151451	453.731	3.0999e-05	1.06198e-07	0.321165	0.000180013	8.65362e-05	6.32828e-05	9.49575e-07	0.000561634	3.1128e-06	0.33883	900.078	288.786	502.424	103.416	73.0039	0.116133	45.2742	1.21065	1000	3.42768	98.3102	13.8131	3.84003e-07	7.61419e-06	1.15102e-05	53.9079	15713.3	3.72327e-07	28.5307	363.406	3.6396e-08	0.351738	1401.72	0.00407044	0.0275231	818.297
738	54.7301	374.35	143.165	0.0961701	490.524	30399.9	0.551818	442.649	27.3561	30.3464	0.0164899	0.000485712	185.316	1.15021e-05	0.000421881	0.00426547	0.0023427	0.00875204	2.35994e-07	9.57981e-07	0.000981588	0.000834113	0.801713	3412.53	8044.22	319.769	248.271	8535.33	220051	37.3577	30.3342	361.853	17.7327	324.117	29.8671	6.06729e-09	0.00806627	0.00212576	26.8855	263782	0.000894501	13.6458	298.514	8.90031e-05	0.013656	118.613	2.28059e-10	0.000315053	3770.72
739	147.845	221.564	8.65606e-06	0.228805	617.837	7516.52	0.0802302	670.589	350.516	152.342	0.01301	0.005573	108.144	0.000213404	2.88239e-06	0.0386649	0.00404581	8.63071e-07	0.270781	0.000590149	0.000697503	9.46081e-09	1.86188	186.49	280.277	364.497	14032.9	506.604	4.60829	10.1203	4.20611	1051.05	17.6135	90.2963	12.2847	0.0486373	0.00217415	9.4578e-05	21.281	5843.75	0.000157526	16.3514	12303	0.00229993	2.63548	400.086	2.99424e-05	0.041589	419.438
740	129.604	1000	1.25296e-06	0.106911	39905.4	34.5218	0.404325	111.494	279.383	30.8079	0.0328541	0.0016312	0.000920071	0.0162496	4.63513e-08	0.986046	0.00188876	5.59245e-05	0.000532865	0.125223	0.0118085	0.0435298	0.518599	524.391	1000	864.326	362.43	5622.04	750.001	40.3765	6.16242	2083.6	15.579	46.0037	21.2575	0.000537291	4.45481e-05	0.00250317	43.3361	753.655	1.72215e-06	33.4433	292.381	0.000873867	0.846224	2668.76	0.00116851	0.0175669	34261
741	18.2235	2037.32	3.80358e-05	1.56383	196.195	137.008	1.20563	138.48	17968.5	74.2644	0.0160726	2.79852e-11	0.00242376	0.00268849	3.13469e-09	0.00629171	1.5433e-05	4.72126e-07	0.0613238	2.03438e-05	0.000771767	0.0274831	0.132769	1000	152.735	182.008	334.833	147.301	0.000398407	21.3598	4.34738	525.348	6.34458	11325.7	4.75838	0.000652938	0.00119513	0.00210263	18.6146	1595.27	4.95874e-06	4.31027	1109.03	0.000773037	0.0355375	306.265	0.00043411	0.0101684	569.895
742	1000	418.005	1242780	1.255	437.654	291.441	0.339665	1652.42	115131	4.7055	0.064136	0.000289991	0.000542347	7.36307e-10	0.000258187	0.00499377	0.00018546	2.96316e-05	0.00262897	2.22674e-06	0.0126946	0.000310944	3.65081	3299.29	87.0497	4867.42	333.14	732.864	1.75099e-09	20.8104	0.0535655	5136.11	6.68007	118.939	5.60663	0.00757471	1.06959e-07	1.41288e-05	54.7852	140.953	0.000310452	40.324	4765.2	3.48523e-05	3.89464	1000	0.000797589	6.4241e-05	1008.69
743	2936.66	179.103	171.944	0.011172	333.756	2635.65	0.450358	2338.81	6947.03	40.1591	3.96011e-08	2.21017e-05	157.688	0.0138608	1.68822e-07	0.0871704	0.000108781	1.02044e-05	0.00187886	1.90205e-06	0.00203128	0.0129708	1.56946	1210.15	136.748	417.75	233.152	217.601	26.9882	19.9108	4.0936	1117.14	7.26126	418.648	5.92162	0.000396149	4.07503e-06	0.000187906	34.6811	438.288	0.000391112	24.0619	771.672	5.22858e-06	0.518846	1059190	0.00464221	0.0248284	2287.13
744	899.146	302.141	750	0.0351427	487.875	625.865	1.36802	717.742	143.24	64.6726	4.08425e-08	0.000281801	72.7839	6.66102e-05	7.14402e-07	0.016184	7.96447e-06	0.000824531	2.44422e-06	0.000336161	4.61908e-05	0.000404076	0.0923549	360.498	25.9681	4083.59	571.104	346.859	15.3534	23.857	0.255889	48082.5	24.7981	72.5604	49.3641	7.50521e-06	0.0228384	2.80781e-05	40.6267	140.543	0.00343594	13.0246	259.378	0.000753929	0.182959	75.0967	1.623e-05	0.0123368	167.265
745	120.592	3554.74	355.398	0.0180604	27762.2	7.86718	0.199254	170.488	61.8586	76.6295	0.0380448	2.71298e-06	0.00104642	2.27156e-06	2.93417e-06	0.0174459	1.04497e-06	0.00267201	0.0481821	0.000236451	0.00236617	0.0357041	0.244586	981.58	160.653	283.18	792.333	409.964	0.0788899	24.6963	29.699	1710.15	20.2056	285.278	3.97313	0.000343534	3.48144e-05	0.00150406	31.227	9891.3	2.10551e-05	18.5064	856.995	1.90937e-08	0.0274496	616.151	0.00102185	0.0668781	4542.65
746	191.939	839.753	371.36	0.055671	1938.01	729.929	0.553878	141.625	4960.27	21.2126	1.08404e-05	0.000116163	2.24158e-05	8.94007e-05	5.64837e-06	0.117	0.000137557	0.00234536	7.68332e-08	0.0179421	0.000446155	1.95185e-05	0.375758	487.509	172.193	315.616	131.371	1825.65	92.633	27.4809	0.0810285	971.198	2.97298	3070.22	50.423	8.15981e-08	6.45996e-06	0.000103047	42.8248	286.212	0.00124241	56.6026	1012.26	0.000199196	0.018349	173.258	0.000539755	0.0116644	1503.87
747	200.508	514.477	750	0.0371995	707.555	36945.8	1.40917	1000	60909.3	16.4516	2.56263e-07	0.00121995	269.694	2.56664e-06	1.80489e-07	0.0165935	2.38421e-09	0.000192388	0.00976001	0.000822008	0.014745	2.97032e-08	2.34965	179.605	57.4902	24903.9	467.81	205.907	539.585	39.0456	25.0456	4396.59	11.0731	47.1275	35.2351	0.000159441	0.002555	5.11411e-05	21.782	4218.02	0.0187586	50.1021	115.037	0.00136751	0.607951	124.063	2.94127e-05	0.0427842	130.739
748	100.443	496.027	6943.46	0.0258326	168.12	422.747	0.0580564	84.9876	185.248	62.9994	0.000815132	0.00132999	22.049	2.48993e-08	9.1902e-05	0.0565505	0.00520179	0.000385398	0.000191496	2.94914e-07	8.15805e-06	1.123e-05	0.952721	92.6474	120.246	62.8616	1762	1495.99	50.1604	50.6234	13.2984	32653.7	13.1123	179146	22.0675	0.00022444	0.00801544	0.00250608	31.2259	4780.98	2.63821e-10	14.4924	339.34	8.26743e-07	68.0021	435.653	0.000122912	0.000406973	522.53
749	93.4704	1000	7.71954e-06	0.312035	218.405	8346.32	0.0292713	160.97	796.935	42.0797	0.0751935	0.0130237	0.0970576	0.000457938	5.09714e-07	1.70615	0.000239208	0.00121315	0.0008695	1.63197e-08	2.56913e-06	0.00116635	2.07782	246.034	84.7645	4269.34	398.292	27428.4	21.9655	25.85	1.24682	1000	4.55678	710.298	6.94034	4.3836e-07	0.00138894	0.0334846	21.9003	142.82	3.11793e-07	8.24439	396.245	3.0756e-10	0.00174963	423.764	0.000504102	0.0280816	3011.44
750	138.225	2712.88	412.273	0.0778138	1000	251275	0.784148	140.898	177.579	23.2037	0.0265932	0.011494	3.2718	0.00018285	1.51803e-08	0.190296	0.00011757	0.00191655	9.12814e-05	0.0216015	0.000430146	0.0171196	0.65757	1000	48.2462	669.246	46039.2	1294.76	0.000524292	29.3405	19.9651	336.407	31.5303	136.932	20.0769	0.000192137	628.831	0.000452186	52.2598	264.176	0.0171776	56.599	682.21	0.000104975	0.0053993	131.664	2.26803e-06	0.0378773	1243860
751	1000	181.215	0.000294288	0.0410318	107.529	18397.6	6.93426	78.6028	86.1394	24.8453	0.00815719	0.000369917	0.00322987	2.20409e-06	6.70248e-09	0.174779	0.376573	5.1278e-05	0.0332597	0.0019044	7.91718e-11	1.81119e-05	0.0191625	237.379	2012.22	2589.51	408.723	1932.28	1.03642e-05	13.8767	1.7471	530.757	6.1674	148.544	10.3921	0.000123555	0.0043071	0.000109886	50.7791	227.833	2.09823e-06	56.0283	6685.33	0.00122109	0.336287	4343.68	1.63972e-07	0.0178939	1141.06
752	664.808	1539.84	0.000626322	0.108986	2792.02	906.889	1.18769	131.862	495.934	52.2063	0.000153934	5.2258e-07	32.7552	8.22935e-08	1.06441e-07	0.000362938	0.000717335	0.000115465	2.69745e-08	1.81464e-07	0.00219177	2.41971e-05	0.0753757	34621.2	49.2024	505456	183.777	127.968	0.00437461	25.3724	7.33045	1000	19.2842	1672.15	10.209	6.39989e-05	26297.7	5.05876e-06	9.09321	99.3321	6.06147e-05	18.5139	600.355	7.05416e-05	0.0756596	177.458	3.93308e-06	0.00122699	86.4676
753	1.13044	11949	7.33608e-07	0.17931	234984	615.046	0.726214	3257.73	545741	37.4621	0.0259431	0.000237898	3.86846	3.59581e-05	6.04927e-05	0.0131542	8.56841e-07	0.00887992	0.000176886	0.00226601	0.000393865	0.0708824	0.415536	135.33	10640.1	1640.86	289.491	641.585	18.4835	50.7649	18.4588	282.297	7.90304	59.9986	14.605	0.000273919	4.8684e-09	1.75636e-06	24.538	1040.73	0.0228388	18.1159	9538.31	1.15713e-05	0.344788	108.032	0.00144836	0.013226	346.979
754	93.6871	1417.01	979.627	0.359299	2960.83	14985	1.17915	216.754	1000	111.204	1.56869e-06	0.000590226	3.20865	0.019385	1.21452e-05	0.810512	0.00821609	0.000178941	0.00161706	0.000196962	0.00021617	0.0236893	2.53628	107.382	121.089	1000	312.111	419.132	1.76839	50.1712	9.07147	1000	29.8432	74.9638	26.9339	2.88934e-05	0.0502455	0.000206586	52.8138	1439.06	1.04688e-09	19.3699	444.6	0.000103241	0.423465	5713.22	5.21232e-06	0.00602275	255.386
755	34.1425	1357.01	0.0594621	0.040286	451.831	107.61	0.859025	213.101	330.055	15.8412	8.12242e-08	0.000941613	0.528735	1.13137e-07	0.00574099	0.665936	0.00051392	0.000127043	0.000295769	1.08535e-10	2.34217e-07	0.002167	2.57265	343.404	213.841	753.37	474.016	467.202	0.00876921	9.81307	24.9708	54621.6	15.6362	461.527	21.3641	0.00145236	1.85865e-05	7.7115e-07	37.0436	117197	0.000514594	25.5413	456.873	4.89425e-07	0.828342	271.88	0.000635567	0.00856576	515888
756	287.768	596.201	7.40593e-05	0.0371649	652.407	1000	0.96052	2754.64	727.581	68.6607	0.0514114	0.00336152	1.14006	0.000409392	3.12179e-06	0.0793343	0.00797267	0.0030704	0.00914242	0.000460947	5.89359e-06	6.48873e-05	3.64619	1612.59	2590.74	474.55	261.776	329.715	1.3814	38.8097	24.8887	7340.99	49.2763	1355.96	8.02259	3.72892e-11	0.000605018	7.72481e-06	49.136	5862.83	0.000148977	23.8853	24045.2	1.92381e-07	0.0199837	171.747	6.86312e-07	0.0750627	122862
757	114.941	100.183	0.00216196	0.00255294	410.352	585.267	0.269817	129.799	2920.45	81.9078	0.000887324	0.00157578	54.2092	2.92884e-06	4.50605e-11	0.46632	0.00511486	3.66649e-06	2.33455e-05	0.0140949	9.82955e-08	3.64129e-06	0.266181	1455.89	11183.5	447.503	774.394	227.147	4.62176e-09	30.7714	0.0483898	540.014	27.6341	117.041	8.88569	0.000143232	2.63618e-07	0.00101679	42.2037	226.819	1.64709e-05	20.5912	38146	3.26945e-05	0.7331	7512.49	0.00741419	0.0181971	126.576
758	112.388	8204.15	3.16623e-06	0.215079	1000	261.161	0.582608	194.808	1155.82	39.1209	0.0347238	7.87952e-06	508.537	1.22829e-05	0.000138626	0.0272562	1.16336e-05	1.40912e-05	0.0382998	1.39754e-05	8.15724e-06	2.06407e-05	4.29636	269.211	206.564	620.781	1287.99	2647.71	1.48407	37.1751	3.33186	7868.33	11.5517	181.768	5.41355	6.71501e-07	4.74832e-05	7.07314e-05	39.9207	1000	0.000512389	27.2212	2401.05	5.47651e-07	0.440864	1621.46	0.00037096	0.0320812	22572.1
759	138.848	666.773	0.000623263	0.00227842	243.422	295.016	3.99288	265.406	72931	1067.89	0.0149444	3.84335e-11	0.000891957	1.33137e-09	7.47061e-06	0.127036	0.000628953	3.43665e-06	4.63509e-05	3.15003e-06	8.36521e-05	3.15552e-08	0.0569726	1410.57	159.155	8882.05	3799.54	525.628	75.4412	30.0754	0.00178066	1000	22.4603	109.24	3.0141	0.0131557	0.000635532	2.19946e-07	35.2731	5099.88	0.0107728	4.67213	12087.7	2.64086e-05	0.25406	322.691	3.37272e-07	0.0664602	293.593
760	123.188	49352.1	3.0526e-05	0.0219075	407.711	149.274	3.71138	22618.4	472.502	81.7505	0.123332	0.000153316	0.000162932	9.74059e-11	1.62602e-05	0.0760786	0.00229156	4.71425e-05	0.0627516	1.00239e-05	0.000801475	0.00527403	1.86382	136.303	17822.6	1074.13	698.08	3837710	91.6289	30.9456	42.6937	803.706	9.00506	64.2788	12.1737	1.73892e-05	0.000254751	6.57681e-05	29.5504	405.238	0.00133393	37.3097	3149.44	8.89533e-06	0.499061	272.667	0.000467402	0.0552905	178.511
761	59.3267	2010.27	0.0144908	0.579075	9434.97	147.94	0.350927	163.119	990.229	92.7016	0.023249	1.69811e-05	6.99685	0.00175259	5.61199e-12	2.25622	0.000237235	0.000230474	0.00614721	5.03353e-05	6.21694e-06	7.57555e-06	2.1622	99.3197	20358.8	1504.11	153.627	1943.53	1.30046e-06	36.583	8.94634	997.891	11.7923	18.2512	1.78436	0.0191309	1.71629e-05	1.24639e-05	54.9615	863.298	6.94759e-05	2.59427	415.377	2.35419e-05	0.614072	146.65	2.14719e-05	0.0491171	630.589
762	34.2954	755.144	0.000134797	0.00307478	138.15	204.468	0.677892	128.318	138.086	3.82111	0.0004894	7.92367e-06	1.17129	2.73085e-05	9.39593e-05	0.530101	0.000120852	2.7565e-05	2.44928e-06	0.000785847	0.003634	7.57342e-07	0.543049	398.083	125.305	971.845	650.477	513.127	176.118	28.0845	33.5165	216.269	11.1732	6.80658	18.4216	4.43576e-05	0.00459592	2.16617e-05	22.7638	428.07	2.27313e-07	25.8014	327.644	9.09775e-11	0.415902	150.701	0.000953412	0.046436	1922.98
763	90.3001	333.023	0.00124352	0.0337498	6017.91	395.916	0.211366	690.478	10402.2	13.0073	2.32623e-05	0.00404541	0.00592918	0.00356238	6.58317e-05	0.0533426	1.49378e-07	0.00010913	2.12455e-05	0.00576947	0.00328045	0.0064402	3.62056	3248.54	98.3407	388.772	223.685	1000	28.6546	39.5304	36.6005	227.322	21.1303	77.386	11.4828	0.0135924	0.00149823	3.18504e-05	63.2826	1000	0.00105577	20.6365	198.597	6.81222e-05	0.655976	1198.69	0.00155504	0.0261626	1000
764	54.7412	92.2484	0.000221166	1.06983	1263.82	6559.49	0.178499	90.9644	654.278	26.6832	5.93191e-06	6.25738e-07	15374.9	0.00345301	2.24252e-06	0.00867677	0.000261627	2.64228e-06	4.91643e-10	0.0100301	2.11569e-07	0.00311812	0.753701	296520	235.485	1518.87	90680.7	4326.86	0.118078	34.3876	25.6587	151.433	6.76101	21.6456	23.3845	2.67719e-07	0.000168309	2.19908e-05	22.9997	801.224	0.000175151	46.8019	1000	4.13107e-05	0.180721	114.413	2.48327e-07	0.0532738	4256.87
765	620.716	996.85	0.00019106	0.0817771	224.372	1367760	3.56562	412.874	1530.17	1452.49	0.0772916	0.00123934	12.9235	6.12679e-09	8.9215e-08	0.0427435	1.05496e-06	0.000158763	0.000314622	5.85369e-05	0.00344338	0.00227755	0.0692264	108.403	1543.82	4237.38	553.335	145587	0.036586	30.6484	38.5962	1000	14.8501	113.211	10.4049	0.00153546	2.08076e-06	0.000511805	47.3458	20519.9	0.000327419	55.2722	3393.04	0.000174725	0.420367	2643.32	2.55852e-08	0.0185065	125.861
766	70.7928	464.6	0.0810153	0.048551	178316	1000	0.443503	38931.7	159.503	20471.7	0.0289379	6.64715e-09	0.0370485	3.96494e-05	0.000106589	0.261707	0.00067522	1.82564e-05	0.0681092	0.00437197	0.00145672	0.000260429	1.0277	1640.34	275.663	13740	3856.28	1124.52	29.9762	39.4236	8.9143	525.968	41.2003	82.1835	8.33815	0.000134552	4.26169e-07	6.43207e-06	22.5929	193.758	4.83993e-06	0.751911	494.813	6.89582e-07	0.639223	173.72	0.00444877	0.0122223	243.35
767	8.59679	515.478	0.00568469	0.0431421	1896.3	155.415	0.44962	2425.15	2169.44	74.0784	0.00230742	0.000368332	97.083	1.15137e-09	2.47378e-05	0.583598	0.000327516	0.00201977	0.000267721	1.8533e-05	0.00262559	0.00818822	0.0406744	503.312	149.005	748.039	600.043	451.651	3.05498e-08	14.7797	7.94342	1000	20.4555	75.2053	17.3708	5.23769e-08	0.00320371	0.0206791	42.6169	103.656	0.00560468	25.4188	833.736	0.00113119	0.119863	404.574	1.53363e-06	0.0240265	1779.63
768	392.984	748.878	1.0409e-07	0.0820011	315.679	364.71	1.80795	185.433	539.87	161.506	5.74292e-05	7.61514e-07	6.95876e-05	1.20949e-06	5.65522e-08	0.00454321	0.000331111	6.6406e-07	3.51532e-06	0.000425335	0.000609611	6.29819e-05	0.710775	13467.7	422.567	788.759	462.474	1146.89	4.27398e-06	34.2358	10.98	1102.76	52.6251	71.3812	11.0687	0.000988086	3.59736e-10	3.40485e-05	45.2233	383.962	0.000428196	54.1853	153.076	5.1688e-12	0.0602704	296.939	0.012032	0.0149291	160.304
769	5.2739	2063.91	0.00180154	0.0208913	787.949	5055300	0.0274688	99.7326	517.956	109.271	0.00711012	0.000518994	1.51562e-05	0.0016508	1.13532e-08	0.139566	0.000192302	4.93214e-06	0.0025733	0.00617569	1.51914e-08	3.36156e-06	0.181455	151.263	81.9973	104	252.681	24884.8	70.101	40.5027	45.4682	8794.64	38.1934	79.8271	11.2525	26.5689	0.000153433	0.000351784	31.6925	14281.2	4.87097e-05	4.06573	219.578	0.0029554	0.144242	435.268	0.00945828	0.0362871	1000
770	651.406	852.605	8.11328e-05	0.695311	770.346	1734.02	0.0765389	35.0143	1439.55	65.7927	0.0321698	0.000155697	0.513851	0.000209975	2.74686e-07	0.0997854	0.000170707	2.47718e-07	0.000259256	9.80085e-09	0.00155615	0.00267577	6.57994	256.996	89.8885	363.83	177.347	31053.7	0.664099	13.2601	0.845608	1000	16.3752	52.2963	0.074446	0.00101544	0.000354391	3.99443e-05	24.3588	301.976	0.000649005	14.0888	522.508	1.06055e-06	0.303884	151.374	2.94938e-08	0.0381505	661.92
771	45.9904	69264.3	0.000195118	0.0860704	718.941	114.38	6.08744	2765.43	2280.47	66.6195	0.00296665	4.13843e-05	0.248182	0.002313	1.75628e-06	0.0514502	2.68199e-08	0.0034868	2.07683e-06	0.0021404	8.88379e-05	0.00363203	1.72198	219.288	118.303	245.414	15233.1	1000	3.83421	32.587	0.0689482	199.829	15.6046	4475.36	6.49546	4.83942e-05	0.0459743	0.00117828	27.2965	590.521	1.58896e-06	11.624	12052.7	0.000328457	55.6784	371.705	2.67665e-05	0.0484007	296.373
772	135.155	4667080	4.62386e-05	0.186162	254.254	10167.4	0.802375	73302	1000	63.5158	0.0321346	0.000153063	468.348	0.00517806	1.67673e-05	0.0372039	3.80707e-06	0.0117753	0.000671072	2.35243e-05	0.00019717	4.03421e-05	0.550208	350.929	213.306	360.758	26258.6	23205.4	12.2373	29.4755	7.4976	2478.56	13.0396	254.47	1.74491	0.023406	0.0147275	9.2259e-05	55.9693	96.4769	0.00272854	29.535	7864.39	0.0144459	0.00861692	324.593	0.000625055	0.0167674	1356.53
773	130.019	281.579	2.81862e-06	0.7418	2294.68	24473.8	0.507888	111.749	270.438	1908.28	0.0012133	0.000752282	2.89199e-05	3.24651e-06	3.48885e-09	0.526536	0.00481267	1.07825e-09	7.84536e-11	0.00344998	0.00021007	3.05488e-05	1.82818	188.241	1942.74	1396570	4565	2608.56	165.821	25.025	27.6152	715.886	7.84691	992.894	14.4206	1.12722e-06	0.00940862	0.00284818	28.6817	1205.45	1.42717e-06	35.5469	2605.76	7.22703e-05	0.336505	1000	0.000115365	0.00450011	2699.79
774	58.1787	253.63	8.16624e-06	0.220221	1279.13	877.541	0.197982	179.154	268.041	106.27	0.000602252	0.000827612	0.000915295	0.00236023	2.11386e-08	0.363249	0.00729005	0.017387	0.000106969	7.59407e-06	6.00196e-05	9.30584e-05	0.773795	138.786	140.332	52.4288	683.292	238.482	201.212	7.78618	0.169645	240.53	3.99572	41.7843	19.5485	0.000658601	0.0215043	0.000299055	22.1472	751.357	6.25138e-06	15.5956	7407.5	4.69305e-06	0.145608	673.225	0.00968352	0.0352144	22.4741
775	36.4172	58552.7	0.00419903	0.04751	210.474	356.836	1.06656	399.454	3130.31	298.403	0.0109584	8.65329e-07	232.21	2.08436e-06	1.24983e-06	0.138436	0.000361306	1.81242e-06	7.40088e-05	0.000295782	0.000140206	7.15284e-07	1.40888	324.316	265.449	1834.08	1000	48.6135	2411.02	47.8673	42.7102	82.8011	9.37614	100.039	18.0661	0.00176286	6.0893e-05	0.000123269	40.6326	1006.75	2.8899e-06	20.1077	181.159	0.000164603	0.159899	622.835	0.0243291	0.018807	69.5279
776	68.599	1000	2.56044e-05	0.0226984	129.199	326.632	4.29292	344.768	923.731	75.6981	0.000409047	0.00196004	0.0894194	0.000430442	6.41633e-16	0.00778845	0.00565009	0.000476663	1.76283e-05	0.00146009	7.72152e-06	0.0167256	0.358334	569804	1000	119.121	394.834	360.34	1.52867e-05	25.908	1.82363	452.124	21.195	37.9266	22.028	0.00239667	0.000782404	0.000851408	33.0413	2317.25	0.000255338	16.5997	1732.72	0.000644712	0.795348	4119.28	0.0010779	0.00338005	187961
777	9.48331	1460.23	118.814	0.102893	23056.2	265.776	0.786545	237.946	1000	112.672	0.000233796	0.000178627	52.075	0.000317215	1.01076e-09	0.0254892	0.00018946	0.00425377	2.13355e-08	3.67568e-05	0.000546821	9.41173e-06	0.0971946	753.886	3007.01	1000	601.039	878.62	750	42.8673	8.56034	15047	33.3664	141.259	6.02939	8.90902e-07	0.0523869	8.8432e-05	33.2579	111.525	0.000472687	7.46627	5427.99	0.00015911	0.025887	11.1471	4.83421e-09	0.0639739	532.399
778	98.4261	1821.43	4.01186e-05	0.219164	224.354	39.7121	0.0954699	164.603	3127.83	648.525	0.000206069	0.00214706	177.027	0.00591832	1.7172e-06	0.521316	6.49774e-06	1.55707e-07	0.00193825	0.0034373	0.000439775	0.00281121	0.70027	273.263	287.132	1000	2274.03	1185.53	38.4836	17.5798	3.62051	7694.39	3.39051	18.0427	11.0864	0.000254074	2.6047e-06	0.00988629	52.34	83.8902	0.00084633	56.8932	510.713	0.00205481	0.0501455	56.4438	0.000785545	0.0286052	577.633
779	0.168294	12221.9	0.00426817	0.0812266	150.473	275.18	2.31293	261.376	249.356	7.50194	0.0572893	0.000256539	0.00710084	0.011695	7.63878e-09	0.00947921	0.000930585	1.6098e-07	0.0685031	1.17064e-05	0.000962292	0.00117697	0.587952	72.5112	809.091	108.329	32212.2	1031.72	1.48702e-05	48.9237	5.80202	1128.63	6.7362	335.786	6.33321	8.7842e-06	0.000154664	0.000128614	48.1498	191.675	1.03239e-05	25.1532	142049	0.000300319	2.98878	534.214	5.55558e-05	0.0326285	221.356
780	774.389	1000	0.0120148	0.0266666	1705.26	5212.08	6.01236	854.41	66.8015	64.5235	0.00380614	0.000691505	3.88291e-11	1.94783e-12	6.93807e-07	0.190148	0.0021088	5.26171e-07	0.0373451	1.10385e-08	8.31279e-05	0.0276817	0.600425	427.746	5541.81	1008.93	1000	595.428	0.0298791	27.1804	16.0146	104676	22.0053	90.2177	13.5686	0.000197158	0.0248367	0.00176717	18.1767	570.247	0.00349134	18.7678	322.478	0.0148879	0.22539	69.5406	0.00418759	0.0322029	114.667
781	69.0846	296.741	0.00230393	0.0187209	2573000	177.499	2.89979	121.94	143.342	72.4673	0.0457319	0.00018151	1.23867	0.00797601	1.70022e-06	0.038261	7.9403e-06	0.000602044	0.00509535	5.26489e-12	0.00161904	0.0126427	0.860527	909.639	223.294	2412.03	210.744	1494.66	0.00141376	40.4015	4.89258	4760.01	23.9111	56.884	2.66534	0.000202512	0.00286525	4.69239e-05	40.7865	820.448	0.00896786	31.6513	1403.47	0.0142633	0.0201702	278.103	3.6141e-05	1.35947e-05	236.501
782	16.2313	130.376	1.08473e-08	1.15041	134.472	6593.93	0.681923	725.81	47.7968	13.3078	1.8481e-05	1.84976e-07	1.24858	2.78838e-05	3.88433e-07	0.183914	5.81066e-08	7.67766e-05	0.0136069	0.000192977	0.00581824	0.00120718	0.32833	376.048	1000	1878.19	1932.3	23823.9	43.8441	33.9668	36.1681	145.579	21.6887	60.5664	2.39191	0.000200296	1.5605e-07	1.5939e-07	64.9093	1389.49	0.000234471	18.7657	66842.7	0.000735628	2.95696	66626.4	6.19111e-05	0.0402812	7776.14
783	34.6467	2211.28	0.000366876	0.127974	1867.88	90.9139	0.386514	975.487	861.822	89.9169	0.0615383	0.000124113	0.00160217	0.00147564	1.12142e-05	0.0302045	0.00299702	7.01562e-05	0.0853684	1.91692e-06	6.66827e-10	3.1555e-08	1.22264	332.086	433.797	277.82	754.822	153.652	135.831	32.9364	44.0694	139.733	10.4098	241.135	12.2997	4.23982e-06	0.000360345	0.000778175	12.1206	478.534	0.017684	32.68	2958.2	5.75736e-06	16.4555	112.688	1.05419e-05	0.0717919	207.727
784	315.621	162.776	8.46202e-06	0.592743	1549.05	27.9773	0.459631	123.299	81.8796	284.599	8.87431e-05	0.000131635	403.184	1.79389e-05	3.65989e-05	0.405421	0.0018046	4.13114e-05	0.0270166	6.19826e-06	1.84205e-05	0.0237394	1.43192	109.87	29.4569	3899.3	1273.04	3734.38	52.3101	43.9498	11.4834	22109.8	8.04609	210.387	26.479	1.09302e-05	0.000470155	0.00414858	49.7925	660.26	5.81942e-07	11.4942	36700.8	0.00172159	0.700853	84.2312	0.00134353	0.00982966	274564
785	342.445	141.95	6.78498e-06	0.0695942	500.786	170.199	9.86853	176.174	732.146	53.2245	0.0481114	5.39015e-05	0.675696	0.000527617	1.43036e-05	0.0819272	6.37349e-06	0.00123223	0.000629817	0.0349139	8.63993e-05	0.0121268	1.05887	114.867	260.294	13506.7	186.206	657.914	1.85028e-05	43.8076	3.33213	1000	41.9972	436.461	12.5027	1.01444e-08	1.62335e-05	0.000413321	52.6069	28402	0.00396607	40.6354	104.716	0.000448993	0.000754731	428.346	4.31014e-07	0.0252929	1065.13
786	8622.97	1088.44	33417.3	0.819269	303.77	247.4	0.566727	2279.36	1000	24.2914	5.15545e-09	0.002023	0.0408433	2.68523e-08	4.29327e-08	0.039193	1.30953e-07	0.00012402	0.00184628	3.30977e-06	7.5957e-05	0.000332483	2.18354	621.536	1940.68	25238.3	1700.02	113.543	0.0550175	18.0593	1.44723	1844.25	1.82279	46.8096	9.31143	0.00119851	5.62807e-07	2.61052e-05	46.9673	150.831	9.7023e-06	12.7414	1441.68	3.16168e-06	0.0498365	2879.09	3.91453e-05	0.0406771	637.747
787	37.419	303.423	0.000439747	0.690425	625.8	103.609	0.674512	145.106	262.705	47.0209	5.49423e-06	0.0227556	395.37	2.5981e-07	3.07833e-07	0.142677	0.0127147	3.78609e-07	3.20536e-06	1.24219e-11	1.2384e-05	0.0441619	2.24043	67551.4	10.1154	704.337	208.519	1072050	750	41.2476	37.3868	269.937	37.1161	80.1087	29.4238	0.0311651	0.00341874	9.9754e-07	12.8446	2614.13	0.00292605	5.60798	2848.68	0.00022916	0.0105443	779.151	2.15097e-10	0.0288567	491.597
788	0.0042804	177.06	0.000140968	0.196252	3048.54	407.407	0.0633622	394.475	913.285	47.6556	3.9201e-11	0.000337235	30.9612	2.89202e-05	0.000663552	0.138854	0.00272897	1.70082e-06	0.0102094	2.28125e-08	0.000319761	0.0645938	0.0321326	203.655	1892.75	1771.12	3619.38	392.228	66.0904	19.254	2.3823	438.644	20.219	90.3934	2.33362	6.01186e-05	1.73728e-06	0.00236891	62.6572	1146.93	3.10698e-07	19.5916	9605.24	0.000319276	0.214683	534.199	1.80264e-07	0.0307531	276.545
789	242.547	559.066	0.000250828	0.0432416	1696.88	119.295	0.117335	1000	1067.82	131.037	0.000568385	0.000481337	1.15234	0.00151829	3.21023e-07	0.0404245	8.68135e-05	3.34343e-05	0.00163879	0.0183748	5.62691e-07	0.00133416	0.258138	4542.74	968.574	191230	2336.93	1985.19	4.76165	29.4457	10.2523	1119.08	7.08958	7003.12	15.3226	1.98255e-08	0.0042816	0.000431923	48.7761	489.681	3.96244e-08	18.7891	5195.71	6.07798e-10	0.495407	1565.93	4.17967e-05	0.0362572	68.4718
790	97.2495	99.3839	0.00236604	0.528744	8540.96	125.752	1.00038	10204.6	5112.04	34.0239	0.00875404	0.000241515	92.5686	0.00505116	1.37032e-07	0.136981	0.00102251	6.72252e-14	0.00848209	6.71989e-05	0.00389278	1.94523e-05	8.46957	104.755	322.157	81.5402	335.585	507.37	114.939	23.4225	0.47442	5399.36	8.19842	48.9381	20.6044	0.00127012	7.09366e-05	4.44957e-06	47.0701	102.892	0.000153631	19.3101	1672.56	1.07672e-06	0.752363	56.8768	1.18714e-05	0.00868234	116.065
791	56.4067	5515.51	0.00086091	0.466014	7253.36	67.3051	0.825574	140.785	188.06	73.7472	0.0096199	8.86522e-05	152.718	3.18865e-10	1.86014e-08	0.00433658	3.09158e-08	0.00171016	9.3537e-05	0.000308941	9.44601e-05	0.001819	6.97996	21248.2	126.248	441.631	601.214	309.606	9.04588e-06	31.8367	30.761	87.202	13.2046	29.1981	12.5193	5.34696e-05	1.21916e-05	1.02526e-05	32.4045	1000	0.000458963	7.73271	1251.18	8.68177e-05	0.129797	162548	0.000161172	0.0175674	610.985
792	1909.67	3574.76	637.158	0.0140817	1229.3	1000	0.353875	120.443	1225.77	85.8162	0.00543991	1.57126e-05	4.27396	4.35447e-08	3.21999e-07	0.0156577	0.000971617	5.11418e-05	0.00751862	3.29142e-05	9.35475e-12	0.00704444	0.00186215	207.422	224.644	1266.67	1768.3	366.333	5.18173	36.139	24.2231	6069.3	41.0242	101.757	16.2242	0.000212318	0.00672048	4.47428e-08	57.8305	138.654	0.000655193	26.2777	560.724	1.09561e-08	0.261999	901.259	0.000397586	0.0293444	1198.09
793	82.4338	132.051	43206.6	0.029263	1267.48	402.422	3.08893	4095.6	691.982	80.8853	0.019257	0.0103666	4199.81	2.50958e-06	6.72224e-07	0.379374	0.0225516	4.6359e-05	0.000780234	1.14442e-05	6.54548e-05	0.00216675	0.864704	95278.7	82.202	140.072	1902.42	239671	16.3074	14.5149	7.43856	621.673	12.0491	9238.14	3.49351	0.00030509	0.000808896	0.000701374	11.4234	15223.9	2.3267e-09	37.524	151.331	0.00951049	0.311224	47.523	0.0119466	0.068536	1771.06
794	144.618	558.369	5.09098e-05	0.268303	101390	265.283	0.0676892	118448	1170.93	1.94751	0.00360407	1.22503e-09	0.000172102	7.98201e-05	1.04307e-05	0.0605378	0.00548738	0.00207025	1.28928e-05	4.34355e-05	0.000140773	0.0191071	18.5145	815.346	226.722	377.496	14269.2	907.243	32.6056	44.4122	19.2672	893.979	34.5838	5470.28	15.9295	6.2719e-07	5.20059e-05	2.50647e-08	16.2752	862.02	0.00529479	15.3466	14314.6	2.42085e-08	5.05371	142.402	1.45539e-11	0.0241931	167.813
795	13.178	4206.05	0.00338541	0.00763119	652.706	300.734	0.313609	131.229	1296.29	146.426	0.0284446	0.000701747	0.0214208	0.000132165	0.000104854	0.216104	0.000137328	3.62311e-05	0.00123438	3.93288e-05	0.000159988	0.0544355	1.28258	108.079	72.8028	2381.96	1340.86	1610.13	1.93031e-05	10.2614	7.29657	318493	29.2274	71.1962	5.74663	2.3341e-05	0.000220391	6.45669e-07	33.3327	2832.33	0.00719266	34.0801	2874.23	2.36445e-05	4.55777	1000	0.00240917	0.0222035	113.426
796	118.002	111.77	45.8477	0.0911265	2257.68	709.217	0.0576694	203.936	731.336	75.1672	0.0232309	0.000108127	3.19855e-05	0.000302855	1.95111e-06	0.00524356	1.47773e-06	0.00300301	0.000238948	4.74408e-10	0.00181003	6.73831e-07	0.825737	612.068	346.485	8535.23	837.091	1291.06	1.13466e-06	15.3412	39.9567	1630.29	0.142849	244.542	9.28864	5.60909e-06	0.0129792	0.00415136	30.8258	1732.97	0.00545782	54.7327	133.667	0.000140055	0.0208057	6033.22	2.18744e-05	0.00712489	123.446
797	1000	850.914	750	0.511915	647.517	129.454	0.00583458	119.079	129.811	58.182	0.000356208	3.04806e-05	0.656016	1.34329e-05	0.0331851	0.087478	4.22526e-05	7.51462e-05	7.30868e-05	0.000311623	5.44056e-08	0.0037799	1.08065	505824	1516.34	202.672	236.441	218938	464.868	39.8429	10.6676	281.477	26.0126	39.2429	11.6142	7.61865e-08	0.0195902	0.000113186	55.1681	2946.76	0.00745882	28.1601	4107.3	3.18546e-06	2.86086	58.3287	5.33267e-10	0.0121605	239.652
798	115.217	883.543	750	0.384452	726.772	350.893	1.03293	82.7085	186.495	50.511	0.00875976	5.09448e-06	0.0321731	0.00808282	0.000378505	0.116174	0.00578115	0.000152959	7.72807e-05	0.0209169	0.000645363	0.0886834	0.222298	174.911	1000	318.947	211.041	630.926	48.0601	21.8215	25.4903	735.66	18.0124	323.742	25.2621	1.76511e-05	7.87205e-05	1.089e-06	11.9957	4288.88	0.00449178	7.10056	881.54	0.00334262	0.163329	1000	0.000235112	0.0172734	362.967
799	587.405	4710.45	509.596	1.16629	7001.91	258.907	4.47025	33.5589	120.65	4255.37	1.04637e-05	0.0048605	6732.55	7.42274e-09	1.7058e-05	0.294227	2.54289e-12	0.00025078	0.0229022	1.99925e-06	3.93138e-05	3.77588e-07	0.0597939	5642.37	152.141	175.14	986.773	555.597	9.61846	35.5995	13.2295	123.591	8.10894	14749.3	18.59	0.00181303	0.000101377	7.28327e-05	53.3501	3128.97	0.00120058	19.0298	2489.84	0.00206198	4.94016	699.749	0.00352821	0.0654297	1000
800	75.8012	252.403	212.247	0.0661313	123.223	6292.27	0.162288	30006.5	184.009	39.4101	0.00584506	3.38559e-05	1.08157e-05	0.000660013	6.66602e-08	0.850592	2.73161e-05	0.0205804	0.000801937	1.05939e-05	0.00971408	0.0192143	3.24318	188.113	252.114	473.252	1012.25	773.609	0.00623478	48.6849	8.00309	32858.6	19.6906	62.3732	19.1834	2.67146e-12	0.41612	5.7434e-05	25.3819	4304.41	5.51647e-05	12.3898	516.583	0.000737743	0.901987	2999.56	0.00810557	0.00589878	247.39
801	40.1506	3399.87	0.229839	0.0067603	220.216	127.317	1.05255	5242.39	66780.3	47.1758	0.0197292	1.15222e-05	231.839	2.25817e-07	1.52843e-06	0.0851404	5.89121e-06	0.000137132	0.0109347	1.19326e-05	7.66631e-05	4.8441e-05	0.436987	146.376	89.831	62.5684	1000	404.439	0.0683891	29.956	6.41611	139.608	23.5652	122.238	23.8221	0.00654696	2.20838e-05	9.53073e-07	54.6514	1295.04	0.00496835	32.7433	126.32	0.00632457	0.0587324	102.35	0.00165491	0.0402924	6067.04
802	37.2054	1000	0.01777	0.0543496	161.13	4015.18	3.47067	213.088	395.642	77.976	0.1016	9.52436e-06	141.472	4.03863e-06	4.12419e-09	0.230978	0.0134737	1.8531e-09	0.00501992	4.146e-06	0.000632666	0.00379554	0.67213	201.682	95.6234	269.796	544.396	27864.1	48.5311	35.3932	3.18455	668.148	8.71325	211.211	21.9001	9.37365e-05	5.76685e-08	1.23825e-05	20.6041	1000	0.00158698	21.8933	6777.3	9.57333e-06	0.711052	41.7207	0.000656337	0.0654666	2727.39
803	22.6013	2685.54	1.14109e-06	0.517533	63486.4	4089.48	0.112716	783.423	1000	80.0111	0.244533	9.19526e-05	4457.12	0.0204577	1.90639e-10	0.0113969	6.61283e-06	0.00249377	0.000120441	1.78888e-10	0.000206104	2.83893e-05	0.00485027	979.211	171.917	739.089	1000	5078.39	7.66721e-05	41.6943	0.562643	95844.8	47.9736	5.87604	28.9666	2.45915e-07	1.51174e-05	1.48665e-05	12.1393	281.182	0.00022711	27.6246	128.441	0.000110234	0.0396086	903.566	6.03791e-06	0.00421615	1725.24
804	156.805	17914.7	1.22723e-05	0.268414	1902.09	364.722	0.958772	252.326	89.5081	39.9288	3.28157e-05	4.0986e-05	0.977202	1.16484e-05	2.71946e-07	0.255597	1.8439e-06	0.000253935	6.20871e-05	2.62099e-06	0.00125941	0.00658925	3.47554	559249	756.32	94.1882	703.928	248.988	0.000125058	25.8947	0.154067	1583.2	24.9551	120.115	4.39323	1.64627e-06	8.83941e-07	6.16751e-06	35.5098	1361.67	0.000333897	59.7011	25011.9	5.48959e-05	0.0374711	1169.62	0.00142509	0.033095	3279.61
805	24.1077	2067.69	3.26916e-06	0.136593	306.095	409.653	0.987143	1474.16	854.54	79.7827	0.00209253	2.77066e-08	67.8224	1.16727e-07	2.53963e-05	0.0488507	0.02108	7.69575e-07	3.94426e-06	0.0015337	0.000312625	0.015287	0.434035	169.054	2411.65	3550.18	3298.25	13843	0.208197	27.5533	5.0123	1000	14.8476	61.2438	8.21346	2.92467e-05	0.000526145	0.000161901	17.0711	142061	0.000100574	10.9843	210.253	2.45943e-05	1.28092	538.927	0.0125718	0.0316936	19475.7
806	8.89001	399.094	0.00774164	0.258438	77.3984	1000	0.230981	2418.47	799.007	554.821	8.35225e-08	0.000363274	0.316843	0.00394456	2.70508e-06	0.0637416	0.00121913	0.00560703	0.010873	5.84031e-07	0.0023319	0.000481802	2.46106	132.191	103.662	182.087	43678.7	818.638	0.000798248	13.0066	24.3333	529.522	5.69633	12.5898	3.94531	0.00403217	0.0240381	0.0134106	48.2249	14.4688	0.0225553	30.5635	9584.06	0.000109843	0.112702	177.661	2.63445e-11	0.00980971	351.929
807	345.04	3080.47	750	0.0179628	1797.12	2020.05	0.00028303	6257.73	13510.8	44.781	0.0563204	0.00930946	150.112	4.34757e-07	3.85779e-06	0.0487831	0.0102626	0.00487165	0.0423104	7.89044e-05	0.00738317	0.000728191	12.7644	1127.46	106.367	823.765	455.625	2330450	31.2682	39.8337	0.0471281	434.359	30.3604	41.9055	8.59778	0.000330434	0.0200123	0.00204626	23.2365	17502.2	0.00129284	47.1837	9237.8	0.00839722	0.00603582	103.815	0.00129392	0.0571376	734181
808	352.688	973.927	0.0616707	0.327198	703.012	167.909	1.45793	1000	131.162	142.099	0.0403921	0.0148806	3.28879e-06	6.82424e-06	3.98924e-10	0.0428664	0.0221169	1.01405e-06	0.00143465	1.7216e-05	0.000354394	0.0331159	0.423867	187.945	126.942	561945	1000	357.738	28.7012	35.7242	13.0553	215.655	10.2822	419.807	13.0347	0.00104614	0.000173382	1.74041e-05	46.8277	280.581	8.82292e-06	35.0629	166.206	1.68106e-06	0.459461	343.7	0.000260216	0.00477657	243.715
809	12.2206	334.865	2.28921e-06	0.0553411	87.4274	297.168	0.19059	196.367	76915.7	51.7714	0.0039205	0.00078997	0.93119	3.94123e-05	4.79947e-08	0.327159	2.55987e-06	0.00060784	8.0318e-05	8.33115e-07	0.000188328	0.00166009	0.0774249	4379.28	63.0374	2005.78	184.708	45734.3	6.05438	36.6542	5.92341	33134.9	18.7147	44.3766	9.19716	8.92616e-06	1.88313e-05	9.41302e-06	42.4569	6990.43	1.60649e-07	11.528	197.36	0.000189351	0.0749109	261.4	8.19994e-06	0.0366518	624.027
810	242.151	747.798	0.0129162	0.0089193	578.485	625.26	0.887128	106.024	1763.12	42.3627	0.0240805	0.0032174	18.4372	3.47079e-06	4.55527e-11	0.0571436	0.00399301	0.00082072	0.000171871	0.000140644	0.000450823	0.00621083	0.493778	3544.6	191.33	291.41	181.398	147.432	2.13573e-06	27.598	30.4973	265.457	7.40204	117.639	0.0697821	0.0230121	6.96899e-06	0.000220892	14.2269	912.759	0.000975135	28.3244	164.483	5.77436e-05	80.0761	216.052	0.00037459	0.0744927	1000
811	170.395	135.395	6.71682e-05	0.0902429	159579	52.3074	3.10223	1093.37	3427.73	5.50396	4.0304e-05	0.00160602	0.00142735	0.000510048	1.25746e-05	0.00283327	2.73221e-08	0.000119231	0.0290856	2.88213e-07	3.28068e-08	0.091457	0.31065	1094.11	3728.39	483.156	146.5	3340.92	122.762	52.0081	3.50396	1858.58	16.9615	9471.88	14.9097	0.00175148	5.50737e-06	0.0308494	45.4377	7311.69	5.11603e-07	25.2664	18678.6	0.000424077	0.0778902	99.4295	0.000189202	0.0992395	119.616
812	132.566	192.813	750	0.0336736	15443.9	284.683	0.148178	7837.86	241812	207.601	0.0209168	0.00396783	76.8595	0.000237442	9.52708e-06	0.133744	1.18443e-05	0.000222176	4.58506e-05	2.36927e-05	2.1701e-06	0.000374336	0.05338	248.841	70.1289	759.982	1944.52	547.097	0.00666939	31.8129	9.42728	780.677	13.6539	30.8255	5.16992	4.01372e-07	169.227	5.72175e-07	42.4668	1701.53	1.08713e-05	29.2622	547.564	1.60021e-06	0.026303	3554.59	8.09049e-08	0.0139614	680.681
813	278.842	24.7243	0.0824401	0.18895	531.605	31348.3	4.8845	1000	174.024	130.795	0.0101987	8.30067e-05	2.24629	4.50298e-05	1.98696e-11	0.0326901	0.0026938	2.12861e-06	0.00738644	0.000187639	4.56116e-05	0.00237507	0.0704345	300.433	73.9483	18409.8	199.969	641.815	895.407	21.0071	11.6119	502.832	11.7612	1189.26	28.7393	0.0182687	0.0130133	0.000162182	63.34	1000	5.25571e-07	43.6033	3125.6	2.80397e-05	0.299455	87.9221	5.63809e-06	0.0191931	110.749
814	5151.79	9930.26	1.46058e-06	0.0913323	278.868	2636.09	0.254485	94.5861	6918.63	87.4881	0.00536228	3.2225e-08	6.07535	3.80586e-07	3.48288e-05	0.072578	0.000231728	4.60931e-05	5.91169e-09	7.86509e-06	5.85087e-08	5.85716e-07	0.0212241	156.547	614.078	323.864	1963.85	989.678	0.000509537	22.3087	58.4281	5260.61	33.8761	48.589	10.5765	0.00125653	9.62607e-05	0.000652888	62.8361	98.2153	0.00039242	16.9562	906.646	0.000117337	1.42237	1573.94	1.16664e-05	0.00359081	9032.25
815	86.314	237.017	8.13411e-06	0.120467	229.008	23622.7	0.539157	74.1978	1323.62	34.1909	0.00090732	0.000352862	53.2913	2.78637e-09	9.82212e-09	0.00967835	2.59024e-06	0.00102136	3.05506e-07	3.35159e-07	3.02956e-10	0.0130176	2.97578	97.8598	846.882	1623.01	808.902	1732.19	3.66286e-06	14.2786	1.21488	378.222	21.4235	459.034	16.959	0.00114065	0.0158827	9.5513e-06	17.992	3289.8	6.24485e-11	41.187	413.087	0.00197916	0.211236	39.2986	1.25536e-05	0.0772305	87.7241
816	62.8571	264315	1.80987e-07	0.0546451	138.621	10101.8	0.403655	188537	383.696	115.06	0.0467901	5.5446e-07	5.07621	0.000151544	0.000291202	2.11628	4.6594e-07	7.00198e-05	0.000176232	7.38484e-05	0.000762015	6.69349e-06	0.872943	1444.42	1180.13	2744.81	280.96	12899.5	0.00114919	50.7661	1.29452	335.434	13.564	84.8764	12.641	1.34933e-06	2.04004e-05	0.0420877	46.3917	993.606	3.04342e-05	6.40237	1065.42	0.00541819	0.0746483	92.5068	0.00243873	0.000349554	167.344
817	1174.54	23540.6	3.53654e-06	0.0391904	1000	598.459	0.598311	1608.64	644.556	60.3525	0.00292136	0.00020845	0.343922	6.90473e-06	8.49245e-07	0.206931	0.0298558	0.00882323	5.47314e-06	0.000138796	0.014678	0.12164	0.424331	2158.94	69.0357	21496.4	198.856	5188.27	0.000639757	30.2249	24.9671	454.212	23.2118	141.546	13.3552	9.62974e-06	0.000647732	0.00365965	66.8901	743.217	0.0293927	64.9019	1491.83	9.67301e-06	2.97891	3921.45	0.00315943	0.0276062	215.878
818	38.9328	686.239	0.00101379	0.0561103	194.197	21.6715	1.47079	121.454	365.831	94.2733	0.00527831	0.000291175	1107.11	0.00417437	2.06905e-05	0.0229403	4.00472e-05	6.31155e-07	0.000908073	0.000398817	9.09716e-05	0.0178879	3.23108	572.531	54.5988	132.844	5437.2	100799	1.5752e-06	45.9466	9.90095	1421.98	22.9489	51.0019	5.57837	0.00161339	2.86156e-05	1.41978e-06	44.5655	5587.64	1.11978e-05	32.6758	22300.4	4.5336e-06	0.0490885	92.6278	0.00130289	0.0236657	158.187
819	12511.8	23006.8	750	0.10104	199.618	1000	0.0106929	395.668	285.013	29.9201	1.40532e-05	0.0159869	0.177544	2.91626e-07	2.19004e-05	0.139467	0.000265069	0.00223963	0.0274005	0.000296784	4.65726e-05	0.00224132	2.64735	83.3213	275.634	140.955	1143.94	325.93	0.0411477	30.0166	6.26034	1023.26	17.5221	368.761	9.8192	3.0353e-06	0.00127914	0.000413035	19.1608	6392.22	0.00123132	32.0278	219.374	0.000713225	0.00812796	2484.29	0.000169076	0.0961225	477.741
820	205.535	13477000	8.71057e-05	0.0560259	183.052	139545	0.166513	900.846	645.898	170.889	0.00557071	6.58381e-06	0.00494452	8.88174e-05	0.00881846	0.00586679	1.71769e-05	8.7198e-06	9.04128e-06	0.000140141	5.34333e-06	0.0466051	0.427661	2952.06	195.794	1157.79	1000	13367.2	0.00160982	44.2043	12.6918	4059.03	9.97451	185.176	7.07749	1.84726e-09	4.40753e-05	0.00091104	47.4825	427.016	0.00261034	38.7724	5222.6	3.08299e-07	0.09392	505.69	0.000454336	0.000355968	187.102
821	37.1641	2454.9	7.91804e-09	1.36331	788.269	340.296	6.87182	237.164	6.67625	85.5505	0.0690755	0.00762629	224.941	0.00210958	2.5367e-06	0.0125245	0.000494312	4.4746e-05	0.0802423	4.70241e-06	1.98014e-09	0.0578662	0.0113133	132325	156.928	541.199	27087	9019.44	1.53241	22.0381	6.49978	9668.75	21.742	96.7857	25.5121	3.13962e-12	0.0198594	0.00536861	38.6335	281.334	0.00024887	27.9487	335.941	0.00132794	0.4767	187.52	7.14075e-06	0.00419378	70.2721
822	638.411	269.119	0.00039605	0.39589	5473.7	423.867	0.36934	215.24	20049.9	42.5703	0.0148818	1.33109e-07	7731.34	0.0027161	8.59114e-08	0.0689155	2.69399e-06	0.00741824	0.000591963	8.24311e-05	2.84452e-08	0.00014087	0.506112	69.2097	50.9233	350.235	178.33	7672.91	286.665	43.0773	19.0381	710.808	13.7218	227.035	40.5926	0.000113134	1.47036e-05	0.000237585	37.2137	9860.06	4.16238e-05	9.43827	260.366	0.000233973	0.207867	434.461	2.05577e-06	0.0360257	223.554
823	1.43659	2656.74	2.35656e-11	0.0306862	188.026	274.679	0.0187415	2143.48	461.317	45.0263	0.000247251	3.95859e-06	1.4066e-05	0.000392461	0.000246022	0.0249903	0.00329261	3.10275e-05	0.00368262	2.01364e-06	3.173e-05	0.00892927	0.00648445	182.315	7600.46	4310.43	10480.7	3634.18	0.00957431	15.289	1.24159	3246.87	25.1041	67.5972	25.6611	0.00154207	0.000316415	0.000123703	31.9674	55.4348	0.000690562	5.8862	2810.54	1.31665e-05	0.0897749	51.6139	0.0049109	0.0412957	78.3458
824	73.3923	173.902	0.00273349	0.128562	143.831	297.947	1.85905	537.394	457.206	81.5968	9.60255e-06	0.000217551	383.228	4.6729e-06	1.80499e-07	0.235915	0.000364972	9.88051e-06	8.15495e-08	2.21011e-06	0.00286084	1.26462e-06	1.44857	474.313	216.591	1372.58	317.689	2074.46	3.67766e-05	35.5731	28.5945	1950.17	11.2322	108.856	17.8905	8.76882e-05	0.000636266	4.19018e-13	56.9349	37.3703	5.33437e-07	35.3309	270.485	3.92825e-05	0.849378	1701.45	4.5897e-07	0.0514088	1049.05
825	50.0586	128.556	0.000862694	0.177245	100.169	413.06	0.909354	869.958	4.07876	44.0904	0.00759081	1.18324e-05	4.90662	5.00483e-05	0.000105546	0.0192403	0.00207115	0.000480713	0.0930051	0.0081686	0.000215484	3.45197e-06	0.693706	192.252	3087.36	325.727	913.818	59069.6	0.0415902	29.9985	2.23441	2867.15	18.6151	131.903	26.4354	0.000267722	0.000226506	8.87836e-09	26.7854	183.932	0.000713172	19.5823	5754.51	0.00118371	87.1853	1017.89	3.42491e-05	0.0225559	1957.13
826	0.376821	6926.68	0.000364209	0.211414	144.204	47.7738	2.05044	379.319	1779.96	33897.9	0.0130886	0.000363753	23.9111	0.000375617	4.51359e-05	0.0816559	0.00050547	0.00060436	3.67723e-06	0.000645626	0.000260887	1.12833e-05	0.912815	97.7844	382.384	2394.58	1058.35	1000	0.000213011	39.0987	21.5256	924.735	14.5569	137.923	8.84438	0.00446908	0.0181412	0.00125191	35.1918	488.079	2.54916e-06	15.1128	16825.5	1.14878e-09	0.0900694	173.159	2.82822e-06	0.0447117	20984.4
827	853.409	314.622	4.05098e-06	0.117189	1000	406.617	18.0425	759.755	211.378	1000	0.00851964	0.000122912	5.98468	7.37182e-05	0.00118681	0.273658	0.000141619	1.70235e-05	0.0415405	5.86329e-06	0.000220333	0.000101039	0.551373	161.357	403.054	207.115	1677.76	290.476	0.00571549	56.7688	9.66894	3992.09	0.908059	491.782	5.93765	0.000982143	0.000216943	8.05699e-06	45.5074	695.74	0.00221592	14.5302	1000	6.6614e-05	0.0190424	531.221	0.00222843	0.00634343	292.344
828	98.0677	294.146	7.7214e-05	0.527358	51115.8	64.035	1.68657	9709.24	513.581	61.4465	0.013193	1.00475e-05	1.96707	0.00025348	2.58073e-05	0.664986	0.00211764	0.000962977	5.68603e-05	2.65675e-05	7.30155e-06	0.00974683	1.18816	440.475	195.079	899.598	7691.86	2047.4	0.0941395	19.0917	30.035	272379	13.9178	2453.2	9.68795	4.42275e-05	0.521495	0.00711307	8.8194	173.792	6.17786e-05	66.1222	1274.11	3.72506e-05	0.114376	93.5601	0.00160634	0.0709734	18499.7
829	62.6412	358.427	1.11242e-05	0.119074	3865.34	5090	93826.7	540.439	2200.98	291.73	0.0532023	2.26278e-05	0.0801858	3.23782e-11	8.12963e-07	0.192281	1.54272e-05	1.12373e-09	3.6673e-05	1.06022e-06	0.000251766	0.0435017	0.2792	1981.98	135.74	6007.23	757.325	502.3	15.3629	40.6606	1.08532	289.677	32.529	51.9395	25.5453	0.000273917	1.78324e-06	0.000326949	40.5785	1000	0.000414767	22.7792	890.093	3.24697e-05	0.0676455	163.041	0.0240698	0.0107151	190.501
830	81.3586	91.0602	1.32483e-07	0.0286267	3440.99	324.616	0.340084	188.447	136.949	53.9092	0.014528	1.73037e-06	0.0166285	1.44092e-08	3.8825e-08	0.019919	1.60731e-10	0.000639618	4.07719e-09	5.18186e-07	4.35161e-06	0.0110588	0.595084	116.043	93.6748	1152.21	823.76	1185.92	4.06286e-06	45.7855	26.8621	655.559	12.461	38.1675	7.09554	0.00557873	0.000193411	1.46197e-05	51.2239	24218.7	0.000410774	41.3084	5191.02	3.30732e-05	0.0224731	1016.32	1.36633e-07	0.124821	91.861
831	6.45123	1718.57	0.019583	0.00364497	188.878	80.3521	0.170573	90.3792	3567.45	46.882	3.83594e-08	3.19391e-06	0.38093	0.00472261	5.97088e-05	0.0316741	0.00278519	0.00442813	2.45355e-09	5.62678e-05	0.000190459	0.000135779	2.64984	122.73	9192.76	58798.6	224.503	1000	6.08197	9.2802	34.1153	1026.55	14.3145	10.1246	13.0712	0.10427	2.78067e-07	1.35238e-06	54.0986	123.091	4.70032e-06	5.03215	341.344	0.000142514	0.711597	6347.86	0.0055747	0.142704	170.819
832	64.7188	134.747	0.00289063	0.012047	1323.18	37.2976	0.274463	2233.77	9396.94	97.4345	1.8142e-06	0.00013156	8941.37	0.000187863	6.2326e-11	0.150353	0.000374554	0.0033338	0.000286757	4.08382e-07	1.92783e-07	0.00127454	1.97554	460.144	318.209	6286.85	2499.24	9634.31	1.48756e-05	40.1721	33.342	1515.87	10.0839	79.0278	25.6056	1.96919e-08	2.66309e-05	0.00131241	31.9421	92.1632	2.21375e-05	38.948	259.479	1.83714e-07	8.52792	839.981	1.23571e-05	0.0253458	502.739
833	853.215	708.836	0.0196834	0.0830181	1910.17	231.596	1.842	2483.39	1188.89	78.6938	0.147231	0.0085514	0.00267074	0.000614022	1.12711e-06	0.57615	7.67377e-13	0.0033481	0.0112283	5.37226e-08	1.11072e-11	0.00068302	4.12259	618.118	2078.12	127.519	211.346	22015.1	8.18898e-05	51.6489	3.8432	1000	13.3303	76.1927	14.396	0.00361238	0.000527154	8.19213e-06	30.5061	486.26	1.66992e-05	18.9893	8905.15	0.000781887	0.824884	416.113	0.0160123	0.0218636	231.686
834	319.481	200.857	1.46228e-05	0.0710573	822.013	58.9873	0.17603	1000	521.416	39.8375	4.58951e-05	5.91117e-07	1009.27	6.06217e-05	2.13914e-16	0.0764804	1.15095e-05	0.0113982	3.79544e-07	0.00121773	3.97299e-07	0.0128625	0.270905	569.771	288.841	165.485	123.54	9572.68	3.33494e-05	15.6555	0.687342	310.462	29.6819	81.904	17.7818	1.14058e-07	0.0127334	0.00209277	8.43044	112.429	2.40777e-09	24.5006	321.888	9.78422e-05	17.0816	549.168	0.00218406	0.0289374	356.382
835	81.834	230.131	2.70775e-05	0.299059	589.254	169.165	1.13841	118.262	1339.86	72.383	0.00148533	0.00142354	6.55146e-05	0.000524142	2.45926e-05	0.671957	0.0175408	0.00162581	4.33377e-06	1.62421e-07	0.000269593	0.00212931	0.336774	117.322	262.999	1026.68	15081.5	5512.57	0.0110769	16.1479	1.24506	159853	25.637	25.6054	11.0119	1.10109e-08	1.06763e-08	0.00339196	22.4556	188.746	8.74898e-11	30.1082	162.838	0.00360322	0.0402799	160.15	0.00626362	0.0330527	2371.24
836	156.089	492.478	0.0197046	0.0222655	1201.06	848.765	0.633162	69.5074	4746.99	49.6497	0.00114191	2.75773e-07	11.7187	7.98081e-06	4.81704e-07	0.146877	6.98015e-06	0.000397416	0.00103876	0.00557864	5.69122e-05	0.0072979	2.43787	98.0831	586.595	203481	1702.13	9024.35	13.3378	36.9587	52.5017	239.091	17.2641	47.6689	14.7062	3.27863e-05	0.00761012	0.00131764	23.8775	3545.22	0.00226786	10.5328	590.797	1.08917e-09	0.279297	1000	0.0102967	0.0243867	153.66
837	286.254	1612.87	0.00156489	0.00620458	103.06	2119.59	1.38446	118.5	455.814	69.4384	0.00417484	4.85039e-05	106.528	6.17507e-05	3.58279e-05	0.0478797	1.05246e-09	0.00105512	3.38471e-07	5.65026e-06	0.0164323	0.000595935	0.232576	5436.9	93.9782	630138	88890	1000	4.90262e-06	19.2937	1.13393	4815.95	30.6868	1848900	13.3802	0.000372904	9.92146e-06	0.000439061	31.5393	16431.9	6.89259e-07	44.7254	1287.36	0.0406489	0.129163	808.586	0.00061406	9.65668e-05	689.599
838	57.1196	434.298	0.000388687	0.0464849	1000	461.174	0.398609	125.676	1000	8.9153	0.00863492	4.40375e-05	4.89039e-05	1.80861e-06	2.20874e-06	0.111146	0.00163515	0.000715196	4.85244e-06	0.000258966	0.00082431	0.000275808	0.232898	18782.7	840.807	316.819	758.959	9793.41	7.33636e-06	27.1782	24.3403	581.258	27.4928	156.293	34.8552	6.3597e-06	1.80027e-06	5.55308e-05	50.9674	2546.06	6.93085e-07	7.75703	145.622	0.000103881	0.110712	56.7771	0.00253503	0.0438899	509.712
839	32.6346	27496.6	2.33362e-06	0.0927072	873.372	267.916	0.0163038	139.043	2105.46	32.423	2.58108e-05	0.000691037	0.000494729	7.33731e-07	2.84894e-05	0.0550092	0.00328398	3.77627e-06	0.0177394	0.00137861	2.09243e-07	0.000374937	0.0183929	725.977	541.891	2169.31	67995.7	352.214	0.00258229	60.4661	59.915	1000	3.84611	971.376	5.72145	0.00769669	4.08905e-08	1.85242e-05	43.0021	289.838	0.0062578	22.3638	403.866	9.70479e-05	0.0481017	109311	0.0261369	0.108803	112.821
840	192.819	1000	217.75	0.239595	910.723	257.511	0.149038	403.197	770.194	125.941	1.45109e-06	1.33042e-05	74.4137	1.71387e-05	3.81052e-06	0.0129215	3.20843e-06	0.00038166	0.008135	1.40514e-05	6.65658e-05	0.0150473	0.0999319	1642.07	132.841	2038.65	1619.48	229.829	5.25086e-08	22.7776	25.9998	1000	10.7798	153.606	5.69129	2.58323e-06	2.86504e-05	0.000402908	38.2576	92.519	7.9084e-05	14.7085	150.406	0.0017876	0.418332	1273.77	0.0135712	0.0596378	121.175
841	67.8958	292.527	3.37489e-05	0.037834	283.046	315.047	0.489228	1000	170124	30.0871	0.108805	0.00723479	160.873	1.26537e-07	4.20422e-09	0.05159	5.77987e-05	3.11189e-05	0.000192083	7.8432e-06	0.000990628	0.000666838	0.834359	94.7604	307.24	21938.8	363.9	375.344	5.72211e-05	53.8215	0.0229598	4289.41	10.5883	88.1784	26.8205	0.00196791	0.0130196	0.000812894	24.2453	2050840	1.45694e-05	22.1856	2520.07	0.000210213	0.583302	228.214	1.98023e-07	0.00521101	209362
842	84.1121	2921.4	1.78345e-05	0.354523	149226	506.218	0.947045	143.501	68523	79.4675	0.000186364	9.00947e-08	41.7615	6.67597e-07	4.4856e-05	0.123958	8.92197e-06	0.00149958	2.03844e-06	7.77287e-13	4.23781e-06	0.0010899	0.934886	117.683	238.259	348.219	273.114	25303.7	111.748	45.2562	1.68176	1451.7	10.2212	92.0875	6.18922	7.82001e-06	0.000135509	0.000162791	18.663	7629.69	0.000495699	2.46237	8302.24	3.65098e-09	0.0396176	144.715	0.00262357	0.00584567	131.582
843	723.009	7057.07	85.4266	0.536043	2986.91	711.302	0.934841	689.289	749.534	211.913	0.03235	5.97323e-06	8.11874	1.21324e-05	5.56815e-06	0.882548	6.86272e-08	0.0186258	4.35991e-07	3.75901e-05	0.00240272	0.000674931	0.0826571	472.024	20307.8	3458.1	18003.7	34808.1	750	49.2572	15.2141	184.264	17.1837	40.3461	15.2942	0.0114514	0.000429059	5.43932e-05	41.5236	3362.97	2.17415e-07	6.03053	400.132	3.66133e-07	0.0995296	5574.33	0.000260809	0.0564782	8176.97
844	31.8564	477.977	0.000272151	0.00203247	167.755	46760.6	527.992	161.52	2182.15	76.5598	0.0191385	3.84782e-05	0.000220334	1.52778e-08	0.000667108	0.45692	5.21508e-08	0.000280112	6.53352e-10	0.00398808	0.0186233	0.00418103	0.389452	285.541	87.4431	10141.1	295.134	10255.4	1.10504e-06	52.0128	19.8001	123936	5.46993	1723.62	11.7048	0.000228457	0.00177272	0.000220899	45.2293	5895.07	1.73022e-07	24.4467	1000	1.30529e-06	0.343791	2001.76	8.92336e-05	0.00981199	2456.54
845	85.2387	2161.05	0.000508619	0.240574	1000	354.807	4.35082	8172.13	861.722	15.0767	0.000102301	1.54999e-06	0.000229287	3.54346e-09	0.00012398	2.04804	1.24272e-06	9.29468e-05	0.000366478	0.210504	1.10884e-05	0.00708247	3.43763	151.517	998.031	4268.74	1000	798.399	0.00108512	10.9494	2.10467	2985.01	4.41799	470.269	12.3651	0.0148453	5.43011e-05	7.98336e-05	52.8427	129.24	3.79851e-06	39.5766	178.457	0.0139482	0.0538435	149.007	5.31389e-07	0.0212144	1682.01
846	93.8186	59731.6	750	0.678902	1126.04	183.707	0.795567	5115.06	1137.44	72.582	0.0417688	0.00662006	28.9785	0.000254183	7.88281e-07	0.290286	8.42289e-07	1.05485e-05	0.0106711	6.5948e-06	5.45374e-05	0.00265402	1.97368	14773	2884.27	70.6578	893.766	8212.67	59.8078	35.2138	0.754436	375.988	8.4323	229.805	7.9201	6.14512e-07	0.000764708	0.0136959	12.4156	2957.97	0.000168277	11.3415	678.728	0.0197398	0.620533	1323.84	0.0121678	0.004306	3006.01
847	35.8366	814.6	0.000213072	0.636644	1983.84	81.5838	0.698139	359.547	131.785	55.4652	0.0289344	1.18008e-05	3.09499	0.00371459	1.02677e-06	0.260069	1.91071e-07	0.000382887	0.00310629	0.000389366	0.00562992	0.00309997	0.625099	639.254	81318.3	12479.9	21468.2	182.237	13.2356	32.1859	11.9797	6556.7	28.6867	108.285	11.2473	0.0150111	8.85258e-06	0.00295251	44.4422	1000	0.000587809	10.7978	100393	1.41844e-07	0.100833	224.552	0.00203007	0.00474474	214.606
848	82.0697	14670.6	0.00336037	0.0638869	6121.21	306.015	0.343579	222.585	310.388	53.5761	0.0268022	0.000121758	0.112651	1.42211e-05	6.70733e-05	0.0473852	0.000384496	0.000606646	2.45654e-11	6.45118e-05	0.000147661	0.0614827	0.00910348	3089.78	7120.79	1431.83	1000	6017.6	2.28223	55.3028	8.08227	10015.5	17.2145	79.6221	2.65127	0.014109	1.95821e-05	2.84109e-05	43.91	206.349	1.04183e-10	17.9419	46417.6	2.58422e-05	3.09747	4160.46	0.0084015	0.017775	286.981
849	40.1668	3408.66	0.000235975	2.72066	5284.2	212.598	0.450054	1733.18	247.535	60.7134	2.0522e-08	5.60166e-05	376.683	9.08967e-05	0.0110202	0.215697	1.13235e-05	0.000123515	0.00318352	6.22653e-06	9.18758e-05	0.00148159	0.368891	516.734	182.129	230.51	1192.58	18193.8	42.1763	42.2205	2.63751	318.653	23.9213	52.378	20.7092	0.00239034	0.0116309	9.99609e-05	45.1918	196.031	3.36882e-07	12.1796	1000	0.00917961	7.26802	80.8959	0.00850456	0.00194476	32.3661
850	161.423	535.229	0.00255509	0.238925	991.01	54323.4	1.95811	330.538	1774.81	25.6694	1.7631e-06	0.00135971	0.380564	2.05425e-05	1.8071e-07	0.00559178	6.71993e-07	1.46232e-05	0.00152874	1.62729e-05	0.00433015	0.00146617	0.284501	1562.33	298.26	7099.09	1173.96	16168.5	3.43097e-06	18.2222	6.36305	1000	7.90077	115.426	24.2173	2.85565e-06	1.92341e-07	0.00091049	6.04427	190.55	5.75752e-06	8.34032	258.293	1.53192e-07	1.11542	4633.93	9.60444e-06	0.05019	10657.6
851	130.726	13970.7	0.00313958	0.116596	10128.2	250.108	0.444547	536.924	192.647	58.3329	0.0434246	4.97734e-05	0.00376818	5.12706e-05	7.33176e-07	0.145035	1.4574e-06	0.000344555	0.00462572	0.000205429	0.000693591	0.00253529	3.3448	240.82	640.978	67.5524	548.427	1347.67	5.69834e-09	24.6103	32.9285	406.337	12.2395	89.4684	12.7793	2.85012e-05	1.01188e-05	0.0122674	19.2063	8915.05	3.75601e-06	57.9428	599.133	0.000208237	0.000559516	11314.6	0.0107549	0.0431292	3162.95
852	131.475	125.577	0.000180041	0.953258	11193.9	462.254	0.143967	62886.2	195.77	63.2344	0.00301514	4.59913e-07	26096.3	0.000429935	1.34096e-08	0.460119	0.000210846	0.000128631	4.28014e-05	0.00119438	0.00298446	0.00514305	0.00771843	1000	29050	2051.13	728.085	1000	9.34626e-06	23.8384	0.0125054	800.388	24.2078	75.0619	22.3233	1.00479e-05	3.74887e-06	1.46995e-05	25.1043	1140.1	7.60651e-06	32.0022	546.745	1.20788e-05	4.06334	64.5012	1.42605e-06	0.110238	237.853
853	233.82	132.751	0.00454303	0.963557	211.782	900.634	1.90568	4655.25	12347.6	59.3883	0.0186038	3.23681e-06	392.779	1.09662e-06	7.39598e-07	0.0198597	0.000194839	1.09611e-05	0.000255216	0.00128696	1.6659e-05	2.44944e-05	5.18311	2033.23	29705.6	502.487	381.018	30326.4	750	34.3231	7.48573	1004.95	8.78094	702.621	3.59007	0.000362867	1.16834e-08	0.00864019	31.8009	115.972	4.05652e-06	11.5483	243.767	1.84558e-05	0.0132508	226.039	2.11664e-05	0.00655205	1125.26
854	160.627	2099580	0.0147738	0.298265	547.038	2.80166	0.00067019	1000	281.963	57.9776	0.000143919	0.000749337	0.852895	6.2886e-07	4.74349e-07	0.00497173	0.00107027	2.99768e-07	5.6931e-06	0.00125926	5.95469e-05	0.00602102	0.773674	464174	350.565	62.3188	1919.49	906.059	0.0001481	12.4395	9.98964	446.537	21.6009	1307.71	19.5436	0.0388689	1.94581e-05	0.0022539	4.13476	2991.57	0.000346026	7.37506	1366.57	0.000951737	0.0070205	157.497	0.000691692	0.0330197	583.38
855	104.356	341.281	0.00618389	0.168878	1632.68	412.289	4.26556	189.091	663.52	38.4852	1.16665e-08	4.03583e-07	0.064756	0.000104671	3.41734e-12	0.343324	8.02287e-06	0.00106973	4.88161e-06	0.000608826	3.29833e-05	0.00738997	0.700675	522.03	252.748	2356.45	1000	1701.22	365338	40.2579	2.42093	1498.27	18.2597	202.571	15.8426	0.00358129	0.00354191	7.27306e-06	23.7558	295.045	1.92181e-12	52.9953	1834.54	1.19078e-05	0.0957504	100.169	2.33822e-08	0.075164	386.559
856	5.87154	5748.84	0.00436772	0.78774	3334.87	386.785	21.9633	143.965	733.273	76.8371	0.00808751	0.00405872	0.000379685	0.00251857	1.85587e-05	0.771009	0.00031365	0.00191075	6.07874e-05	4.94806e-06	3.05254e-08	9.59159e-05	11.2405	459.071	56.7262	22184.2	752.581	294.305	68.0229	25.3062	5.93539	1217.76	36.585	72.0765	13.6782	0.0496214	0.00272772	0.000256254	37.9922	126.104	1.44361e-05	20.8997	487.645	0.000260978	0.38226	492.814	0.00298615	0.00117937	990.512
857	70.6727	797.382	1.03897e-07	0.0394512	237.968	135.567	0.742185	676.237	128.333	741.395	0.00360187	3.52283e-10	726.254	0.000112022	1.41813e-06	0.279697	0.00776928	0.000300812	0.0942496	0.000250932	0.00326393	0.0343785	0.945082	1008.79	1000	7416.02	3971.25	837.849	51217.6	9.14822	7.84131	698.48	10.0358	88.5225	17.1533	0.000658634	1.5071e-06	0.000122692	46.3325	896.56	0.00346157	14.7832	361.482	1.13092e-07	0.0380341	121.481	4.41249e-09	0.0325661	714.523
858	128.458	118.355	0.00137947	0.196776	1802.16	463.655	0.615295	1156.73	417	34.4447	0.0123472	6.64957e-06	4.10152e-05	3.79495e-07	3.09094e-06	0.840063	0.00186136	0.000440555	3.65669e-10	0.000217481	1.23314e-05	0.00311475	0.118272	1000	999.026	349.725	600.456	4271.05	2.86311e-07	22.1175	12.0457	819.914	15.5834	281.811	8.30957	2.66912e-06	0.000159542	0.00577907	47.0832	1609.35	0.000268462	6.87406	208.04	4.81607e-07	13.8195	235.515	4.90098e-06	0.0323717	265.235
859	88.5844	1374.26	7.24139e-05	0.025168	790.853	345.105	9.30868	662.441	107.671	67.8396	0.0207439	0.0129871	99.6025	0.000561996	1.66878e-09	0.0304169	0.000353346	0.000382978	0.00205312	1.25742e-08	0.000492631	0.00747512	0.0142695	359.62	436.848	582.813	432423	2324.5	0.622806	34.8329	21.5135	1957.09	21.8379	201.378	17.0417	4.98792e-10	7.98718e-05	0.000461758	55.651	1805.56	0.00385323	26.2524	6401.97	0.00283164	0.201774	153.678	9.27236e-09	0.0656316	1187.27
860	423.864	512.083	7.49724e-08	0.389659	195.402	180671	8.95575	95.3019	21307.9	28.129	0.00238408	0.000177549	36.5114	1.12862e-06	7.53272e-05	0.0271206	4.08839e-09	1.13209e-05	7.73527e-08	4.94134e-06	0.000219913	0.000144854	1.31336	37197.4	112.403	344.311	669.826	5883.34	95.1972	36.5433	18.1837	351.498	15.3902	164.81	11.4738	0.000331187	9.73721e-06	3.40317e-06	32.2344	1000	6.81768e-06	9.5109	35881.4	0.000140396	39.7467	2210.91	0.01435	0.0288009	172.385
861	254.303	1975.46	0.00376784	0.0444552	105.496	195.391	0.673634	312.435	1804.05	524.219	0.0344307	0.00407271	129.134	3.52261e-05	4.37985e-09	0.416643	0.000248875	4.5043e-15	2.92615e-05	3.11218e-06	3.6128e-05	0.000104738	0.526398	8568.43	164.001	474.391	1303.95	34596.2	0.0277758	11.7393	14.0721	7745.81	7.9801	1.26704	28.9306	3.12662e-05	0.000185513	4.10504e-07	37.2023	263.745	1.40732e-06	59.2041	145599	5.33499e-06	0.0615628	327.328	2.85874e-06	0.0061638	721.585
[truncated: 139 more rows]
[truncated: 17 more columns]

## Sheet: Peak_Frequency_dn_Populationmed
	1-Pentafluoroethylethanol	3-(Perfluoro-2-butyl)propane-1,2-diol	Perfluoro-3,6-dioxaoctane-1,8-dioic_acid	Nonafluoropentanamide	3-(Perfluoroisopropyl)-2-propenoic_acid	Octafluoroadipamide	Dodecafluoroheptanol	3,3-Bis(trifluoromethyl)-2-propenoic_acid	Perfluoro(4-methoxybutanoic)_acid	Perfluorobutanesulfonic_acid	Perfluoro-3,6-dioxaheptanoic_acid	Heptafluorobutanol	4_2_Fluorotelomer_sulfonic_acid	Hexafluoroamylene_glycol	Heptafluorobutyramide	Perfluoropentanamide	2,2,3,3,4,4-Hexafluorobutanoic_acid	Ammonium_perfluorooctanoate	Perfluorononanoic_acid	2-Aminohexafluoropropan-2-ol	4_2_Fluorotelomer_alcohol	Perfluoro-3,6,9-trioxatridecanoic_acid	1H,1H,5H-Perfluoropentanol	8_2_Fluorotelomer_alcohol	Perfluorohexanoic_acid	6_2_Fluorotelomer_alcohol	Perfluorobutanoic_acid	Perfluorooctanoic_acid	Potassium_perfluorobutanesulfonate	2H,2H,3H,3H-Perfluorooctanoic_acid	Perfluorohexanesulfonamide	6_2_Fluorotelomer_sulfonic_acid	8_2_Fluorotelomer_sulfonic_acid	9-Chloro-perfluorononanoic_acid	Perfluoroundecanoic_acid	Perfluoro-4-isopropoxybutanoic_acid	Perfluorooctanesulfonic_acid	2,2,2-Trifluoroethyl_perfluorobutanesulfonate	Methyl_perfluoro(3-(1-ethenyloxypropan-2-yloxy)propanoate)	1-(Perfluorofluorooctyl)propane-2,3-diol	3_3_Fluorotelomer_carboxylic_acid	3-Perfluoroheptylpropanoic_acid	N-Methyl-N-(2-hydroxyethyl)perfluorooctanesulfonamide	Perfluoroheptanoic_acid	Perfluoropropanoic_acid	Perfluoropentanoic_acid	6_1_Fluorotelomer_alcohol	Perfluorooctanamidine	Perfluoro-3-methoxypropanoic_acid
[truncated: 1,000 more rows]
[truncated: 17 more columns]

[truncated: 3 more sheets: Peak_Frequency_up_Populationmed, Peak_Frequency_zero_Populationm, Total_Cells_zero_Populationmedi]
