# Supplementary material for: Characterizing PFAS hazards and risks: a human population-based in vitro cardiotoxicity assessment strategy
Source: Hum Genomics. 2024 Sep 2;18:92. doi: 10.1186/s40246-024-00665-x (PMC11368000; doi:10.1186/s40246-024-00665-x)
Supplement: Supplementary file 46 — Supplementary Material 46 [file 40246_2024_665_MOESM46_ESM.xlsx]

## Sheet: TDVF Peak Frequency Up
	S1	S2	S3	S4	S5	S6	S7	S8	S9	S10	S11	S12	S13	S14	S15	S16	S17	S18	S19	S20	S21	S22	S23	S24	S25	S26	S27	S28	S29	S30	S31	S32	S33	S34	S35	S36	S37	S38	S39	S40	S41	S42	S43	S44	S45	S46	S47	S48	S49
	Fail	Fail	Fail	Fail	Fail	Fail	Fail	Fail	Fail	Fail	Fail	Fail	Fail	Fail	Fail	Fail	Fail	Fail	Fail	Fail	Fail	Fail	Fail	Fail	Fail	Fail	Fail	Fail	Fail	Fail	Fail	Fail	Fail	Fail	Fail	Fail	Fail	Fail	Fail	Fail	Fail	Fail	Fail	Fail	Fail	Fail	Fail	Fail	Fail
	1-Pentafluoroethylethanol	3-(Perfluoro-2-butyl)propane-1,2-diol	Perfluoro-3,6-dioxaoctane-1,8-dioic_acid	Nonafluoropentanamide	3-(Perfluoroisopropyl)-2-propenoic_acid	Octafluoroadipamide	Dodecafluoroheptanol	3,3-Bis(trifluoromethyl)-2-propenoic_acid	Perfluoro(4-methoxybutanoic)_acid	Perfluorobutanesulfonic_acid	Perfluoro-3,6-dioxaheptanoic_acid	Heptafluorobutanol	4_2_Fluorotelomer_sulfonic_acid	Hexafluoroamylene_glycol	Heptafluorobutyramide	Perfluoropentanamide	2,2,3,3,4,4-Hexafluorobutanoic_acid	Ammonium_perfluorooctanoate	Perfluorononanoic_acid	2-Aminohexafluoropropan-2-ol	4_2_Fluorotelomer_alcohol	Perfluoro-3,6,9-trioxatridecanoic_acid	1H,1H,5H-Perfluoropentanol	8_2_Fluorotelomer_alcohol	Perfluorohexanoic_acid	6_2_Fluorotelomer_alcohol	Perfluorobutanoic_acid	Perfluorooctanoic_acid	Potassium_perfluorobutanesulfonate	2H,2H,3H,3H-Perfluorooctanoic_acid	Perfluorohexanesulfonamide	6_2_Fluorotelomer_sulfonic_acid	8_2_Fluorotelomer_sulfonic_acid	9-Chloro-perfluorononanoic_acid	Perfluoroundecanoic_acid	Perfluoro-4-isopropoxybutanoic_acid	Perfluorooctanesulfonic_acid	2,2,2-Trifluoroethyl_perfluorobutanesulfonate	Methyl_perfluoro(3-(1-ethenyloxypropan-2-yloxy)propanoate)	1-(Perfluorofluorooctyl)propane-2,3-diol	3_3_Fluorotelomer_carboxylic_acid	3-Perfluoroheptylpropanoic_acid	N-Methyl-N-(2-hydroxyethyl)perfluorooctanesulfonamide	Perfluoroheptanoic_acid	Perfluoropropanoic_acid	Perfluoropentanoic_acid	6_1_Fluorotelomer_alcohol	Perfluorooctanamidine	Perfluoro-3-methoxypropanoic_acid
	PFBOH	PFHp2OH	PFHx2Et2OA	PFNAM	PFIpOA	PFO2AM	7H 6:1 FTOH	TFPrOA	PFMBA	PFBS	NFDHA	HpFBOH	4:2 FTS	CFHx2OH	PFHpAM	PFPAM	4H-PFBA	NH4PFOA	PFNA	AmFPrOH	4:2 FTOH	PFPE-6	PFPOH	8:2 FTOH	PFHxA	6:2 FTOH	PFBA	PFOA	PFBS-K	5:3 FTCA	PFHxSA	6:2 FTS	8:2 FTS	Cl-PFNA	PFUnDA	PFPE-1	PFOS	ET-PFBS	MePF2ETOA	PFUd2OH	3:3 FTCA	7:3 FTCA	MeFOSE	PFHpA	PFPrA	PFPeA	6:1 FTOH	PFOAMD	PFMPA
1	2.54455	25.5212	15.0814	1.96859	5.2771	1.50329	1.21824	2.40471	1.93015	121022	151455000	1243510	136351000	175442	177678	378829000	5610430	257795	4938.22	5083350	27.6062	1.64488	8.68161	3.89444	1.30222	1.75941	3.26571	1.99551	2.94785	1.99878	4.42012	6.01109	37.0079	4.46735	8.01584	2.54325	2026850000000000	6874310	10.1762	9.28193	293.352	4.15451	20.4421	1022700000	4.02589	33.3071	20.3644	2.31479	504.239
2	1.42768	77.9967	2.29645	5.6697	1.87072	5.11154	25.839	4.6442	2.36549	48.5612	1449200	3031740	163888	18.8054	35678900	5333370	5353260	6357860	38093300	3939380000	155.689	1.60918	4.3057	614.648	2.29773	436.164	2.19374	2.02078	22435.1	1.60555	9.13419	1.66814	3.76317	2.70742	12.1078	4.96873	5.95201	432350000	1.78016	9.4066	10375.8	1.15685	18.1741	1.69765	4.86262	3.12347	33.1314	1.42915	1.29002
3	3.72498	2.2863	70.0973	8.4369	2.24529	1.76577	4.73553	4.29323	2.00901	2.96558	240350	282288000000	1809170000000	665959	263972000	214343000000	1645560000	277019000	33567800	2775560	84443.2	2.47303	5.05137	2.70932	4.57276	12.4877	21.5998	2.84372	17152500	2.04307	8.94568	10.1416	8.43821	2.9863	1.15067	228374	3.74965	617.069	14.6709	7.76488	1.51682	11.2486	53791	3.55258	9.4273	33.569	274095	1.67345	355394
4	4.1094	17.5428	14.3188	2.88708	1.4983	2.92672	1.184	2.56742	1	204551000	1803.65	5073220000	215115	6.28875	217088	103819000	48455700000	448928	76403800	3449520	18894.2	4.51453	7.30246	19.9668	1.72646	5.6567	3.05301	1.7205	45205.3	3.05061	2.57472	2.90124	7.02869	1.97903	1.05801	9.04092	874811000	163978000	2.12724	8.92686	1000770	1.95867	73.7899	1.74902	107392	1259.32	3.5347	1.18303	5.85994
5	2.78868	7.8828	80.9696	2.50505	1.1366	3.23408	2.74404	2.0884	1.42651	12.8205	3815430000	5765800	8409400	6.4029	21205900	612704	1256230	10574900	642.166	76952.2	10982.9	1.67465	2.079	5.0248	4.6106	11.3073	4.11693	1.39961	57321.4	33.3546	5.54631	1.19724	6.65236	6.75897	1.36073	7.02041	3.29463	23.7235	18.382	12.6388	1512.95	4.59194	2801.28	4.09775	1.23343	8.60533	41.2698	23.1011	15.1334
6	27.3312	2.14448	3.06517	17.5561	1.47886	3.47594	1.41613	1.03006	1.86009	5192380	4057300	2378890000	2923.29	55.6422	416614000	127443000	19890800	1233600	57750.5	3765830000000	406.932	2.08778	15.6076	5.03475	100225	4.66346	2.84759	6.45871	73861600	3.02452	1.40264	4.46811	34.5448	4.12596	4.87441	2.02157	5.94057	310105000	2.12965	8.04175	1.79797	1.76783	167.298	1.88935	59625.3	196.728	28.2444	3.67118	3.35057
7	1.29468	1.76697	7.62468	2.66009	1.22454	3.20188	4.29466	1.53189	2.95548	1529730	5.69897	2459700	13962900000	8049320	294334	3648240000	11.123	144962000000	13782900000	76517100000	24012.8	1.4616	19.9303	3.85154	3.57669	4.25881	2.29125	1.50183	2.53097	2.52343	1.38802	9.31322	340.133	20.153	17.1894	2.29767	927.375	5.62553	1.83925	4.76342	17.5727	1.86574	2965.56	3471930000	2.79353	1458.14	4.70356	3.34024	14053.5
8	2.56286	2377.22	3.05388	28.8851	61.6937	2.41826	1.69481	1.73136	2.20728	57012.8	9589650	2578080	112015	346621	173697	3334000	25024300000	94320.8	1610.99	629029	16386.3	2.70676	5.2424	55.7023	38.128	2.74982	461.015	3.59409	515373000	6.34622	1.66358	1.83632	15.5111	4.54459	1.47324	2.02505	832.749	881.154	2302.38	4.82774	290261000	3.81503	456.235	156.562	485.096	52.8761	6.60378	1.47114	11.6112
9	5.24237	14.5964	3.49726	11.9697	83.7628	29.1489	1.15846	3.91661	2.74635	12988	8367.06	1291450	44262400	41.4695	636311	938832000	563861	99104.9	4152.2	715661000	1003020	5.98052	1.35462	18.2782	1.67299	2.2903	5.34248	2.22668	840654	11.4353	1.67642	1.10707	17.7631	1.34316	2.14579	2.56077	273.568	277365	1.86798	6.58925	1.78897	2.30835	2164340	240.938	876.301	1.74184	5.13422	5.35347	14498800000
10	2.48119	1.77636	31.7867	3.61191	2.14354	3.03832	6.64909	1.32424	1.28407	3.06308	67982900	2764140	52365600000	182096000000	142466	212246	21427.3	1694920	5173.51	1434580000000000	206.826	2.30975	3.8585	22.8496	2.28514	3.54806	1.67339	7.83921	4.95548	2.66617	1.3258	2.36423	68.226	2.75758	13.6734	24.6835	2.16685	686899000	1.41623	10.1809	12.4902	9.12426	42.3003	182581	306718	2.39368	28.9049	1.74831	3.5912
11	5.56924	1.0831	3.08252	3.41651	6.47647	2.72485	2.38975	3.6856	1.22637	2492760	4210240	195502	1336650	1893830	132362	3935340	2579630	2077550	24740100	1395080000	25617.4	2.88891	87.3741	6.74559	7.98778	25.7987	1.75376	1.84974	2.05586	2.57223	1.91037	2.86391	1000.62	3.30703	1.99317	19.2719	2.99193	20.1653	2.13169	9.52433	362148	2.25917	85.11	1189450	26064700000	190.889	77.014	3.14737	26154.9
12	5.51235	5.69285	2.37334	5.04248	2.03139	3.89593	1.29165	5.55465	5.40116	3914060	538993000	1030000	70529	3201590000	7390380	62208400	27434300	8327950	2159190	2624290000	546.143	1.42421	65.5517	3.38564	2.42938	3.39058	36.4307	1.6224	2161120000	2.15932	3.17175	3.28603	24.0695	22.8349	3.83286	3.48949	5.39583	2539820000	2.1317	6.21427	1751.92	4.88943	44.3861	8.15671	4.25378	2.86396	2.94185	2.9947	73.1019
13	2.89386	1.40915	15.3791	1.59473	8.06085	2.77053	2.42533	4.22905	5.5281	3.79965	5710120	3743690000000	370848000000	7791190	71523900	3242330	156834000	13028600	115563	1921390000	313.885	3.10415	13951.6	10.5883	12.209	1.82386	107.618	102.464	16267.8	1.11583	1.68447	4.86984	5.15383	1.93895	1.46989	1.91898	16.2865	24.9457	6.39937	7.70307	63.5903	3.0838	3.09501	5.02177	6.69098	5.04362	72.1976	2.57684	236.695
14	6.87388	1.69966	38.2078	6.73659	2.43526	4.76891	2.52125	6.03442	1.73527	4.92361	885507	2481830	131973	1026380	4.53855	63994000	26197700	40913900	3691.98	1948420	1068.07	3.04472	3.57402	2.34462	1.85369	2.44152	21.8964	2.01926	4998250000000	3.08303	1.61055	2.0131	8.39058	1.59092	1.39442	2.77092	24.1337	40326.7	9.66218	3.79388	857896	1.80491	4.9748	6058900	42.7688	283.902	14.6144	2.3568	930.621
15	13.2816	246.657	10.2113	11.9861	3.04076	2.86735	2.16091	1.18219	1.5706	17075400	228842	136481000	3930120	58.2141	1298830000	297.007	5331940	29695700	278341	176923	518982	1.45134	4.57973	6.00817	11.2841	14.9434	1869.19	3.61389	9.92574	2.09216	1.2828	1.90575	7.18821	2.94558	1.94763	3728470	19.6647	110.665	1.50663	14.5872	75.3795	8.42423	666.016	40540000	18880900000	11.6686	55.3721	1.64318	11.6425
16	1.93025	3.5052	28.2718	20.4053	3.61683	4.23519	2.34157	5.31748	4.03571	1142530000	24108500	8680290000	133135	161410000	152613	1896350000	105332000	1875610	1879320	4365580000	113.474	2.34023	16.5053	9.62671	1.15545	4.58374	19.2694	1.26625	48.5609	3.19339	1.89382	1.75551	4.24193	1.36463	2.0798	23.4847	3.3618	552974000	14.3221	42.9398	9.62872	1.85074	451.57	42.9197	3.32146	2.57127	12.7779	1.57034	2.65637
17	1.88438	7.35872	9.52674	2.18865	6.75652	215.78	2.62869	1.43584	2.46782	867.794	22.6472	4779.18	11188400000	146565000	1151770	33.0344	150096000	1569780000000	1734010000	30776600	30422.5	2.32876	4.26228	7871.39	1.54605	12.3949	106.484	4.33234	3.35098	3.54047	1.8122	69.2459	15.5339	1.37881	1.64356	4.55242	1.23067	175.95	2.73879	3.02438	1318480	3.50119	111.9	11.5139	5.16471	2.81408	2517.92	3.45133	6.69396
18	4.35493	5.44527	7.04734	6.64463	2.03186	2.54017	2.39822	1.55732	5.78028	36616100000	31844400000	220690	793983	3140300000	41205.1	41248900	57217800	6266790	68551.5	36311000	23720.7	3.76871	1.18481	147.985	2.22027	6.42697	7.30453	1.59094	2396250	2.62794	6.01063	1.50914	5.44583	2.49896	2.48205	9.2399	2.3461	2419580	1.58478	5.10356	23.5109	26.7005	55.0716	43.8538	1588.08	1.5437	9.04089	2.06345	14.4777
19	2.28348	3.67931	1.91772	25.5566	41.4898	1.88587	1.1903	14.6119	1.22497	1687690	4.52442	41480400	60168100	10.9032	983242	12949000000000	29443300	999642	3045500	19037100000000	36.2374	1.07659	1.67016	13.6473	2.22404	23.5721	3.72153	1.22906	2541450	2.65425	98.114	4.90368	3.76516	1.30539	4.74495	4.9571	17.9691	730.418	314085	12.3561	222528	1.6092	129.362	804212	50.4827	1.68417	3.71009	1.014	31.2281
20	1.3706	10.1658	15.1615	1.71039	10.3088	2.46599	4.9686	1.70394	1.80072	9.7114	1813690	241741000	19028.7	329261000	3.60157	184233000000000	2903990	186779	307043000000	638776	54612.1	6.23864	3.2194	5.46393	2.0144	8.83825	7.6703	8.12953	254778	4.23144	1.54348	4.91167	2.28489	1.94062	2.52353	2.96354	2.23824	5.68507	1.78456	48.2967	2.56373	1.31084	2.86041	3.69378	413417	25.8542	18.6259	53.8391	1.04536
21	4.32125	12.4098	5.47473	6.69918	1.39528	1.99172	1.10603	6.28293	12.5662	306288	30994500	2326400	115776000	38104800	1333240	13797600000	33.6579	824474000	204805	94155.1	961.137	22.0957	4.65618	2.35258	2.87002	1.99136	1.48199	1.77973	164324	5.87121	1.16039	19.8024	7.76913	1.56522	8.94348	16.8029	2.04909	15349	1.31974	17.9175	4.49315	1.72766	13.369	603966	23326.2	1.41393	507532	7.40429	19.7167
22	1.90917	62.9589	4.00049	9.0108	7.953	1.33519	2.4591	13.3981	5.2809	3287140000	245830000	19621200	4831030000	337230	40756800	1154860	19254500	2280850	1062.76	1334510000	106458	1.4723	39875.5	24.6869	56240500	871.522	39.5932	7.05523	4131.94	12.2204	1.49578	1.49508	139.738	2.47953	4.70191	4.18036	75.9675	349699	4.87083	3.00912	14574.9	1.59197	74.5728	306088	5217.65	5.1764	41.4616	1.70764	1.05938
23	1.16067	12.253	7.18412	7.7135	19.6854	1.35893	8.98766	5.64335	1.36459	9.33604	159933000000000	165389000000	250290000000	1123670	373355000	26910.1	113224	38347300	167989	55224900000	43.3085	2.10876	3.70453	80.6347	135.221	33.7885	4.84509	2.22099	21917.1	2.33827	1	22.5322	11.3635	83.0377	254.601	2.68481	36.0563	1666360	5.52862	15.6429	1.40942	8.55427	30.6025	109.411	1071310	26.484	5.06657	1.68366	17.8798
24	1.13089	3060240	7.84716	1.39085	1.36457	1.71713	1.56499	1.61038	1.88082	10549000000	48717.5	27016100000000	439230	1.77545	1601990	28548500	3090040	23785300	21605.3	657215000	90527.4	2.50909	2.00794	11.0709	1.57362	144.063	1.38001	1.71389	11.7613	2.55523	2.31526	2.42011	14256.1	2.16926	2.65097	1.2694	5.66131	8503790	2.64498	16.2524	1.26939	3.38012	45.6172	215.221	30446300	31.3432	6.29672	1.25654	4.51053
25	2.05479	2.11365	9.22142	2.63406	64.6486	3.07214	1.4051	2.59207	1.65387	144996000	3.43717	5324420	52.5221	31.7123	118822	16012700	539068	10912400000	508446	8869670000	4454.89	6.6594	2.56311	12.5232	42383000	7.19463	4.24195	3.16314	38.8164	2.69549	11.4667	8.04157	651243000000	14779.4	45.0101	170.536	216104000	4193720	5.38455	1.65858	3440.35	1.24423	94.0763	4040050	1.35757	2.52209	652849000	1.5439	15.4828
26	4.89392	10862.8	19.9336	17.7181	16.0446	1.40171	17.4446	1.16359	2.42021	1.32263	37090800	347479	437304000	71493.1	10537600000	33778000000	1763410	837181	34.9475	102935000000	6.03425	2.6422	3.47493	3.93324	277761000	21.7343	2.17374	2.37492	1.58845	5.75292	3.47492	2.10796	155.745	7.0081	3.03588	1.22806	1137950	2.36183	1.23248	2.08474	94614400000	65.3435	32.9489	1.46565	34790.7	3.7984	838.557	5.34612	8606.94
27	7.9426	2.39726	10.2078	5.70567	4.85238	2.32763	1.3123	4.1411	26.3638	61.3942	2.04993	36265400	101180	293722000	32991400	645171	3851220	22732700	84459.3	4292240000	222.012	2.36486	402.467	3.03316	1.06804	2.80566	1939.31	3.81547	6.053	1.45369	1.67993	3.81986	231.672	1.3736	7.40568	1.30677	3.55915	1158990	6.05187	11.9187	99.8602	2.21015	10.1521	37135200	57890.2	485.076	17.4147	5.1037	32.2225
28	5.63034	345.854	213.978	1.67312	45.7884	6.84261	2.17391	13.2862	4.52058	51.2993	6798590	117.684	2628380	21319600000	1459950000	60679.9	166579000	472884	27307600	908561	220.646	2.4076	6.23456	50.6591	14.0002	7.94172	4.56341	1.9359	1.91465	1.1791	1.49489	1.22192	15.3369	3.49976	4.78991	5.23512	3.16207	1241	109.468	45.0349	7.41567	2.00964	676.912	299749000	3515240	2.38199	60804.2	1.94751	2064170
29	219.077	1.7918	3.58813	1.41372	3.40181	1.20289	1.40129	6.19182	1.94649	29.6688	1296230	308737000	312100	15.8161	3485650	354799	7663310	6613310	1016.25	15164300	19969.2	11.5835	7.44375	17.5474	1.41877	3.61852	9067.84	3.41555	4.24702	2.41414	1.49295	2.90636	21.5186	1.62577	2.86911	1.24376	142764	69693000	8.6774	587.934	2.38006	1.38438	35156.2	879413	18962	146.364	5.68521	1.72292	12301.8
30	1.75584	2.58998	5.76218	3.97765	1.55316	6.92747	8.42357	6.49981	1.69481	110.845	9673370	959581000000	128873000000	309578000	723866	864305	5316910	7920130	16258000	5426260	1532.5	2.39726	270.123	4.8799	782.872	16.5948	3.92354	1.45728	3.5842	1.95718	2.06175	4.89564	24.0757	2.59308	1.17161	5.17912	56.8624	13.9633	3.11101	71.9268	18124000	1.36724	108.992	10.7577	5926.63	1.9522	9.064	1.09346	25.7903
31	1.25609	1.71568	892.616	10.0215	25.0282	4.16477	5.93829	1.29696	8.6551	1.644	12357600000	1014910000000	807552	1558530	451797000000	1217030000000	3.54626	8647340	228.714	812145000	175815	3.5002	8.8057	6.92025	129543000	13.5287	130.682	1.29407	74394000	37.011	1.74486	12.5543	77.4765	8.15552	7.08085	4.93168	7.6973	12291000	1.40447	125.018	5.01945	4.48004	5.83052	3476290	24840.5	32.4226	826239000	5.38112	45.4863
32	1.81676	7.41086	22.8977	16.959	2.52122	1.40092	1.89732	4.75204	3.23174	1.54289	42032200	170.82	177.921	11166	161610	59821.4	216371000	4381180	1327180	73128500	41.1311	6.44672	4.51957	3.28523	5.44291	3.85217	2.1746	1.24956	6458060	1.36473	1.26275	1.52427	5.69597	1.90456	2.79288	1.70552	102359	563.499	4.87608	4.80818	2.61979	7.44505	832.379	3.1729	472843	1.39249	24.7683	20.6774	30.2771
33	2.1418	322.733	28.3577	2.74196	5.56016	6.02505	1.33904	10.8783	2.36058	113828000	6563020	23816000000000	6244300	1865500	583836	515501000	235005	94419.6	203599	111186000	8466.44	3.45464	498.818	33.1748	44574.8	10.7596	3.6627	5.71255	24.9379	1.77066	5.51497	3.44071	85.6791	17.0273	1.68975	97.6965	2.46202	8.51561	1.94906	10.9906	179258	2.38093	57.4256	73.4086	20783.1	1.7666	2.75505	3.26231	83.5541
34	1.94455	4.03803	119.453	60.7959	4.70957	6.53281	2.50064	1.32649	1.6629	3.74845	93293.5	408166	19884400	2018050000	1.70027	37407400000	283183000	6766420	95310.2	201466000	164.64	1.31884	5.45453	1.86782	5.65917	3.55806	4.89618	3.00882	1265.01	1.52129	4.5807	3.59641	4.51173	2.80736	1.47883	2.27543	4.85198	1.9925	1.37989	2.96054	24.413	1.55612	492.862	103514000	2.89775	2.75032	139.006	2.48129	5.31562
35	1.5512	1.72172	8.74592	9.46042	8.83228	3.13974	3.54671	3.43571	2.99119	10220900000	8371450000	365714000	60.0911	5.20996	75328400	41404.3	144679000	137327	48556.5	79736700	22740.1	1.28617	85492.5	1.45254	2.10145	1.69695	6.981	2.4454	239159	3.10858	4.539	2.91913	18.0086	3.23946	3.49698	10634600	55374.3	12761500000	11.7772	12.5271	19205.8	2.65203	15.7596	6712.01	59901.4	2.90661	5.52047	1.3091	2453.45
36	1.86547	1.86173	175.7	4.05804	16.0591	16.8186	10.3109	20.5609	4.08022	5.61232	2.13998	2769160000	911159	559869	165778	5443030000	505297	22741800	1427380	55312000	806.393	3.6268	253.406	2.2517	1.1144	9.45337	1.95575	1.19362	56.0637	11.9814	2.99638	1.27558	13.2556	33.2405	2.03248	8.2849	4.39277	17.0292	2.45369	3.53488	5.25181	2.80842	90.2104	84.9984	42.6119	115.11	53946.6	6.07796	7597.51
37	3.47551	638.464	1.08479	4.88082	3.02824	1.37272	8.93626	1.71399	3.05604	44.762	3131210	1223990000000	41597900	5.56941	1241190	61315800	11887400	20097400	1561770	10114100	67.92	1.15269	276.783	2241.74	2.51449	1.84974	3.86267	2.00913	320373	3.85655	1.40989	2.6027	12.3836	2.31596	3.98971	5.79976	2.75308	96533500	1.45457	7.39606	1.92444	2.07157	66228.8	195558	152485000	867.407	1932.65	2.19169	1.51609
38	2.41467	7.13797	6.11862	1.45864	4.77857	3.11904	3.64823	4.41421	10.164	18649.1	26994000	2895170	66596800	56.4898	796786000	3642830	30564300	10278400	100412000000	80099.1	1826.11	1.72459	2.79944	3.94996	14.5093	3.54301	2.96695	1.19723	1239.21	1.12841	1.38954	2.05075	16.68	1.21413	7.75408	1.65213	11077900000	103.687	95.7288	4.86106	63.4619	1.36093	17.3403	826503	6791620	1849.55	27.3868	2.58975	1215.03
39	3.40596	59.2801	51.0103	2.09286	1.68816	2.6282	1.30426	3.23082	2.57414	911328000	10.3386	97242200000	365158000000	166247	12109500	3785890	40553200	1172920	1500.52	115093000000	523.126	27.9815	4.14724	108.664	4.00581	8.44569	1.18897	3.0896	155.615	62780.5	5.67129	1.13948	2.1211	1.40728	2.53059	1.85447	2035810000	1248050	1.73961	6.93593	4283830	1.88081	71.8509	1.65036	161681	1.83575	2.26058	1.52866	79289.2
40	2.36461	1.4573	86.8967	4.24838	8.95811	2.67901	1.81671	3.42287	1.44821	43100900	3329770000	866306000	26177.9	234189000	41415800	182548000	267470000	15970800	9842.56	19134500000	90787.3	3.15259	2.15954	4.5401	15082	1.71853	2.81646	3.72261	262.284	1.33282	2.65375	2.08857	1.87588	1.98201	2.83223	1.43865	82103300	581623000	6.80931	3.2111	3.03684	14.4967	317.602	47.1994	2.74488	4100.65	166.976	2.4408	15.2457
41	3.22628	6.79896	12.3407	6.703	1.49749	2.46641	2.63022	3.2088	4.83313	5003700	190120000	31023200	216.329	1.86856	52044600	9522400	270160	744211	7613.71	2533910	21.4616	3.62977	6.98199	55.1195	6.7132	2.35507	1.87955	1.68072	4.27981	35.3977	3.44698	1.09139	51.6264	2.88325	2.03695	1.37095	289.453	131291	1.98201	4.74205	1.71243	1.25471	2034.52	1.85555	18511.1	2.98043	6336.01	1	14.1418
42	2.51245	90.3647	9.62206	5.49895	6.25689	2.03016	12.0076	1.28979	4.47612	3.76783	59881400	228555	44897700	123196000	1434490	2186750	159787	39576500	468129	5057540000	3.18911	1.32778	2.28739	4.41392	1.75857	17.829	4.5075	10.0297	481371	4.83656	2.08276	4.78394	10.3739	3.90801	1.04236	3108890	418.662	96752.8	1.94084	7.29703	8.21254	2.4265	13.5334	1989750	10.0773	900073	12.342	1.7991	5.70866
43	1.37963	9.1777	39.5193	29.1478	1.36823	1.97815	1.2186	3.49876	6.41275	21.6865	102690000000000	1583850000	1492470	7046380	98225.1	3267370	18043800	229384000	7287520	46804400000	13.6408	2.58464	8.34076	3.32371	123.006	2.53494	1.15732	1.46036	25642.3	1.61891	45.7254	2.32025	104.78	25.4977	2.55961	46.8958	276298	37738.9	1.32464	49.7845	2.1741	1.36272	34.3072	1444550	3.01106	4.13611	7202220	16.2773	9542380
44	5.65362	16.4823	15.2581	1.45401	242.418	2.11597	14.6898	1.74798	2.09909	29254800	25057400	50927.5	23157700	607344000	287359	113646	1223130	414086	3121180000	25841400	692.04	2.97578	24.2153	6.2304	2.93364	9.3967	5.80278	1.51417	100.376	2.45288	1.63701	3.38182	6.09828	4.35478	1.92398	4.65999	100.555	3.33325	15.9168	4.13095	3.75858	1.75445	25.4654	130.727	1392.64	1.51133	2.09365	2.77385	1.87939
45	7.83747	385.055	151.263	3.53664	4.78011	1.56598	1.44865	3.70342	2.32214	551663	3084140	6239510	10.5921	12.2729	80600100	7629370	69487800	9024520	2221.4	2897450000000	3354730	1.65321	2.64768	1.83509	6.20281	3.48799	4.00415	17.5108	7429220	2.73228	1.0327	19.5285	13.0883	1.72391	1.45989	1.72733	2.80949	878175	2.91706	9.58651	64.276	6.77017	138.944	1.67295	315.854	743.947	10943000	5.11772	2565500000
46	1.53728	5.87621	5.0189	93.6243	2.81301	2.74603	1.40761	3.83299	3.45969	396702000	199.66	27314300	10.3308	8248590	828951	3352540000000	95566300	124230000	6841370000	32345.1	16705900	95.6909	2.99187	13.2768	147115000	81.9143	4.92448	5.16893	47092.1	2.90139	4.06704	1.30256	13.1805	1.98697	1.04957	1.59659	26137900	33385200	1.25225	72.1077	7.84059	1.57822	2428.61	1680020000	2.98973	1.18157	24.8956	11.3635	77.2525
47	10.8347	2.63794	17.7944	1.88301	1.10373	1.66551	54.87	7.56112	2.32612	1719120	1792770	557176	295815	23.3945	3.37767	7046730	1560420	8954400	506.39	2167420	86247.5	3.04905	181.649	5963.08	1.39465	99.4876	3.78601	13.3102	8.30408	2.42822	20.792	1020.79	35.6214	2.03025	8.26351	1.21258	655582	68139.2	2.20539	21.6829	14.7693	2.27613	1463.37	5.4478	2414330000	4.04936	5173620000	2.59597	33713.2
48	3.0779	1.32474	2.938	3.54644	10.0414	11.5163	3.93455	1.80226	1.85421	116.65	3.91421	532041000000	17008800000	6.54193	1005850	13583300	110640000	25934400	1928.41	19569700	971.437	2.91743	17.783	4.37272	1.94818	2.33057	2189.37	1.57437	21648.4	6.17769	10.4345	2.00174	79.5898	2.26602	2.67841	89.8155	17848200000	92.6961	1.63466	3.6197	14.6813	2.66099	2240.81	1724580	2671.25	4.30108	100.437	1.43426	3.01682
49	426.402	484150	5.95393	1.89004	1.33642	4.51159	1.19936	2.89384	1.85045	3880850	43.6223	39454100000000	249248000	119826000000	48655500	8962590000	1369070	3080790	7830610	1260390	53585.9	2.482	4.22199	26.7512	10.0483	8.76572	35.9385	2.1313	4.70861	4.85708	1.3536	2.83005	9.14888	2792.87	1.63188	5.28389	1.40929	7694710	2.10649	102.807	263881	1.68417	14.6916	54743.9	420075000	1971.09	6.65134	2.36835	3.76369
50	2.55157	49.7931	20.2613	17.4389	1.31799	3.72504	1.33604	1.72829	1.62635	108.48	46.8461	5756860000	378575000	1247100	24703000000	18.1992	66789300000	879589000	687121	1120180000	256.26	1.04074	43.579	1.71949	2.71037	2.72367	2.62746	2.85661	424183000	2.1904	1.93977	2.61477	5.46574	1.49148	1.38263	2.19898	2.97981	1.73134	1.44869	6.7183	2466.01	9.38973	233514	59040.4	344.389	37.8019	580696000000	7.39335	5.19434
51	1.58456	2.57122	94.1038	1.51197	17.3743	31.6988	17.4575	3.41794	2.29444	4.3679	10499600	3389450	18297900000	230588000000000	1108090	215287	1880610	209295	1.33333	9145850000000	145621	1.57767	5.25623	2.1274	2.25562	268.257	8.26529	1.17796	3981.97	2.45247	1.84591	2.23881	3.99315	1.36005	2.76142	42.5711	3.73206	9947900000	2.03049	2.55094	405.678	3.44563	12.9326	6419250000	51972700	5.65082	41.7796	1.41917	217345000
52	3.03765	1.92411	2.22932	1.59242	2.07273	1.95597	1.90298	3.57492	1.42779	50980000	400737	591091000000000	13826700	41927700	1451170	350900	9533220000	17736200	747405	22311300	36583.6	3.40428	12.8859	2.57745	1.8047	29.0213	2.59653	1.7038	818.987	2.76271	3.47731	1.59395	10.1974	2.19821	1.13908	2.59865	366.108	4.26184	2.16139	7.2423	4.31847	4.83002	60.0736	4.05228	12.558	19453.2	5.3948	2.18036	216363
53	3.06921	53.2496	16.4943	3.3643	1.80629	6.27086	1.99853	1.17594	6.72159	698538	14634000	870503000000	4580880	3.04296	313236000	509347	236070000000	1576140	31172.6	12737200000	568.441	1.37902	11.3894	70.4071	6.70042	9.30967	6.59882	3.47625	258304	2.2601	1.06441	3.79341	3.8058	1.72061	3.55653	1.13443	41.6551	1.65829	1.49632	29.7409	8.13125	43.9591	36.3214	13.6438	82216900	1.63116	272.445	2.78414	4957760
54	2.00224	6.31038	10.7327	2.59538	5.01513	4.14448	9.50952	3.03026	2.4875	5099290	11221300	2.22051e+16	2431240	42063	27510600	515269000	35361500	2456940	130046	28725900	38.4367	2.70441	3.12189	16.1096	3.7195	10.7945	4.07838	9.22205	3.79118	3.42262	10.4422	1.58607	20.5195	1.05734	6.61737	8.4841	2.13017	100570	224.189	19.7039	4368.81	1.29003	3.04842	1.22491	2.32897	1.14371	5.64802	3.97932	3.3601
55	2.84374	6023.94	13.4075	2.28966	2.82458	2.35961	1.65809	22.3667	1.71155	57767100	323490000	77147300	69153400	11.008	2779490	993724000	86049200	3368730	3884.8	584986	66.6069	138.381	3.65371	8.84037	19154600	7.09943	4.96226	4.30639	201.589	3.67333	7.50759	3.94904	17.1431	1.64033	4.1576	20.4837	3.21631	163341	6.33479	4.09984	19.2695	1.59857	701.815	3053.4	2.27005	86.7412	529783	3.99311	2.63946
56	2.86103	6.1601	46.8667	3.07089	7.10059	49.2279	4.42119	1.47756	1.94886	35561300	2.40482	112736	1.82585	13401000000	360226	157239000	6315770000	77819.2	2344.75	1197930	10.1101	1.19217	1811.33	4.04551	5.66494	16.8627	1.77659	2.75755	55052.2	1.17469	2.22947	1.37811	3.1684	1.24336	1.66767	1.99805	2.19447	3293.99	5.94553	3.83942	101.022	15.7014	100.101	2556420	15.44	28.562	314010000	4.26443	11048500
57	2.88367	368.834	53.9563	2.3532	4.22962	16.4406	1.50013	123.503	2.19972	21049600000	16.0783	48975900	961056000	24887400	763718	3785950	51249900	88068.4	310.73	4365640000	21375.8	1.20785	5.08501	3.15426	1.27067	13.0822	32.2858	7.79729	3319290	5.04884	4.68477	3.08611	10.9677	1.37604	1.3761	1.20922	2.52516	3.71212	1.22905	9.88187	10.2195	1.40971	43.6047	3.54264	1.67676	10.3739	4.5509	2.70836	109.544
58	1.11411	9.44363	1.60954	1.65646	4.77377	2.95535	1.29751	5.77865	1.02395	499663	860215000000	93686000000000	352130	8226200000	284802	761077000	1822880000	334246	1573800	7766050	748.451	27.2537	2.3108	40.1908	11.8871	3.49205	3.5225	1.57572	4.49547	1.26985	1.19071	1.85816	12.0556	264.077	1.54587	4.25526	2.51254	691870	12.2459	11.0752	2.9285	5.74464	61.0365	2193320	16481.1	15.924	2.43025	2.43239	1.98772
59	2.83529	949.265	31.7099	4.68179	24.1423	1.16996	4.35647	4.44344	8.93592	680532	218144000	283871000	558849000	592723	479280	185945	55316000	44325700	157463	9070770	27.0827	2.08725	9.54077	13.5988	630883000	5.78301	2127.07	2.18696	20237600000	1.58876	1.29277	1.04714	3.35989	3.74094	693.362	1.36312	2.70392	7108740000	1.84935	10.2156	3.21178	2.78576	8290.66	710272	11695.9	910.607	115570000	9.68528	2.26917
60	2.24859	1065	2.13625	8.20782	1.15949	1.94092	3.84504	195.907	7.1122	144642	53.8648	63808100000	139818	17234900	7963140	33562300000	46708600	618484000	186343	984145	495384	13.7065	6.80766	6.96807	20860.2	1.3437	4.47062	2.77177	421359	1.52185	2.58092	1.15073	10.8677	2.19461	1.82384	1.3261	4.07535	89826.6	3.25587	9.80642	8.60557	1.60604	183.233	1080840	90027400	2.8588	16.5404	1.93593	1.88665
61	4.2554	2.23208	5.44085	1.47044	2.76361	3.58952	1.94951	12.8945	6.34975	2608700	1808670	135362000	1129810000	23383200	99820700	3641640000	2625870000	3170510	11853700	46019.9	106.716	1.55375	1.40441	11.4585	4.58088	4.58773	1881.59	1.20886	2616210	14.1554	3.1331	1.46984	2.52872	15.4446	1.36718	1.38944	1.19407	11317.4	1.2749	8.7537	89315.1	1.2077	367.241	6196330	71.0258	2.82766	230851000	5.78329	75.4145
62	178.779	11.7476	163.635	2.37136	1.65153	4.27959	11.1335	1.30419	1.15864	1.81823	49.6238	44013800	9540450	100099	26903000	13361100000	225469000	1986980	108163000	10306000	221.116	1.66118	14.0669	2.15428	2.68089	3.08599	1.31476	1.7938	9.26972	2.57206	2.74379	1.87624	5.15501	1.46083	2.67753	233721	3.08584	20946.8	4.73309	9.87987	8.3794	1.98052	14.8767	592838	4.64778	2.4662	7.18301	341.613	80.9518
63	5.32522	2.85297	251.431	79.8012	2.63655	1.36305	1.56677	1.53959	21.5831	3217.76	19.7887	4860130	35252.2	2.79738	738430	720698000	515648000	345723000	6845290	40792800	124997	10500.5	18.7792	22.1059	6.43096	8.1816	28.8404	2.48543	1576140	13.4626	2.78146	2.06749	27.4914	1.62634	11.8687	92.0504	863746	115871	388.4	43.7104	4.49035	1.69989	21.1365	30.8925	745996	5.32518	40.499	1.29526	1083580
64	2.14115	2.45647	248.975	3.15115	2.71467	1.92513	4.72948	2.68459	3.27523	10.4291	284219	3854150	349038	10357700	21.7767	35015100	587104000	32533000	15050.4	36790.7	511737	1.92744	25.1555	6.06934	31714800	14.0447	20.1558	1.66232	8081100	4.80391	4.77548	1.66925	68.9248	2.56544	2.59342	1.47455	2.1184	4583750000	2.15707	4.93637	1067120	2.57225	58.6555	5122920	607.79	1.70702	1.56128	1.20967	31.8605
65	1.04571	1911850	4.44453	5.81068	252.528	1.10974	1.90605	2.92403	5.4005	32833000	5087.94	885588	2093860000	5853720	37923400000	22172300	12320400	142852000	88819	278146000	33.1067	2.5294	1.71552	8.85221	26409000000	3.02494	362208	4.69333	4.7471	9.80209	7.61112	2.06891	7.78664	2.87591	3.70645	2.26687	3.0493	7.61907	1.75914	12.8956	4.37273	1.54236	14.124	3.33527	2.75049	5.15978	4701220	1.28148	4226.61
66	1.84277	14.4497	13.5775	2.35095	68.8865	2.7858	4.77534	3.39154	5.95968	3.92188	44842900	214889000	30576.1	2.61796	970284000	1263300	10971400	35.355	1728190	266096000	176347	1.57533	2.01103	43.5996	3.92696	3.19044	58.4221	2.39084	4.94796	1.49918	1.91322	1.00864	398.158	6.61595	1.3402	3.11245	5.29974	216.301	2.14348	6.93288	3.48642	2.06884	2785.92	8.76707	1606.85	21.9153	9.54356	2.30063	57.3378
67	13.6953	3.56705	3.49101	1.76882	12.63	1.64991	1.95031	2.10736	1.78536	23.7343	77132100	59770000	140246000	21.9331	454118	11967300	614213	2395310	1.33333	132513000	29.5924	1.92557	11.8438	3089.92	37292200	4.08645	1.24921	1.99323	3.0103	5.53622	1.72221	6.28443	7.81747	2.60687	5.3291	1.23043	6.91201	43636800	1.56264	2.17223	84755600	2.85263	5.75883	998.212	4.61717	11.6803	48.5341	6.77502	24320.2
68	1.94068	12.1387	4.49806	5.44306	2.62832	1.56471	1.38914	12.3788	1.91629	22.4105	5761630	236342	388884	2056520000000	644856000	1818710000000	3563220	2541650	33651.4	9691540000	150.03	3.13833	4.13145	79643.4	1.46598	1016.53	8.75038	18.1977	2.8586	10.6414	3.49432	1.37353	4.48628	44.047	1.60075	3.61349	19.3439	26142.6	5.5712	31.0962	732.985	4.98272	110.876	1311280	1.41838	5.99768	65052	1	1.17061
69	1.79668	4.19657	2.90239	33.2353	1.99663	8.45787	4.73209	360.063	6.67047	1.93668	21.5223	100647000	30416700	963320	314306	42171600000	803426	399462	219049000000000	26368900000	87.5995	3.38675	3.15614	4.58329	3.24175	3.40479	1489.43	2.8922	22.3158	1.2207	1.52012	27.7263	8.45458	5.4264	3.90414	7.60099	5296.75	48207.4	3.37279	16.4067	3.21509	1.25285	30.5746	39.8201	14.4921	7.42659	149.443	1.40177	26494.9
70	1.65984	1.83948	3.29907	5.92832	1.90801	1.64297	1.53851	1.81698	1.44086	4018650	36829500000	327450000000	38307.8	43221400	388494	10759300	1215860	118136000	92009.3	1763460	1067.89	7.07684	25.3385	2.47495	1702410	20.5469	28.6651	1.49984	4.19667	1.34044	2.55333	4.86104	8.27562	1.68714	3.66151	234.936	3.6796	1838980	31.4765	5.18079	1363260	2.06602	90.4549	2.52301	12145.9	14.516	2.69215	2.67119	25977.2
71	1.96794	2.76654	7.24412	8.8334	2.25776	2.19972	2.28187	1.87887	2.13009	3.82503	8.69986e+16	13197700000	39784800	374227000000	61393100	16585200000	6180370000	4993030	2833190000	539701000000	10.0643	8.06192	2.40388	4.87415	1.76185	27.6194	6.81967	1.70662	21609.1	9.13167	2.84667	3.98615	42.0451	15.8703	2.19965	1.29054	4.07102	24.1177	2.79224	8.30887	559.417	442.642	23.9744	2407570	2466.78	2.50891	62.741	2.99912	35268300
72	4.14812	108.356	57.5743	1.80087	4.09968	5.94492	2.61675	1.62241	2.35047	18.3219	38.6884	126899	355316	6425610	682118	729318	55571100	9461660	56894.2	56671.1	49250.7	9.07401	8.32451	3.89801	1.42272	5.87804	3.39579	40.3213	633.321	2.48776	3.9025	4.65632	7.47687	1.19717	5.10398	3.22357	11342	721.537	1.11721	4.42818	579.422	2.80845	10.3937	560834	3.54159	1.99974	54.6302	2.37827	167699
73	15.5858	219.915	31.4514	3.22659	2.70413	1.19754	3.43182	4.11766	1.20278	43779800	2034560000	4.79606	11.3403	368977	416384000	254.534	8443300	216211000	182168000	45684300	62280.3	2.85173	5.03391	9.56697	131050	6.15496	4.18421	1.67015	4.80757	5.71569	3.94458	1.6614	6.0402	6.51552	1.74626	5.67474	5.35961	21774.6	1.90123	10.9388	45760200	1.8929	138.418	6.81031	32.3598	154.042	112153000	3.79588	6.60987
74	1.26572	1.5318	639.042	15.1662	1.60234	13.3889	2.47182	2.37349	1.43854	25.7824	241666	34485300	186518000	212.878	25423400	2125180	193812	1026920	491.824	487674	770.41	1.84826	37.3471	1.7538	211206	33.7936	2.63568	1.8924	2124630	1.31986	3.16908	1.15978	218.132	4.92057	2.33217	5.20964	6.2196	817109	296915	3.07296	11.5625	2.67043	571.311	69973.1	12462.7	1.5643	3.6774	5.76957	2.65046
75	1.16012	1.87843	2.87739	2.54008	4.84968	5.35	14.8061	3.1108	2.45888	13091400	48193600	43504	19175600	2139460000	15976600	13436700	5170270000	1944490	112825	128809	8.32617	310.163	22.7242	3.44741	103467000	61.9135	3.73651	1.72056	7935.28	2.05475	1.7597	6.76664	2.46915	3.84171	116.771	1.37242	1.0977	35032700000	1.56418	5.1198	2.56589	2.06558	36.0499	594563	3950.57	4.59458	9.5567	1.09874	3.48448
76	5.11956	5.32128	5.25687	2.33614	4.25036	4.12704	3.84597	67.5371	2.07508	1282460	11736.2	321226	23197200	1527540000000000	9302690	37346200	19913600	7783540	970028	22571100000	3.15385	1.46398	13.484	6.75484	4.25847	4.79137	4605.08	20.4135	1.78622	1.91034	1.62088	1.85716	5.52898	1.69259	9.18656	231.642	13.018	179619	2.49248	1.77686	2.15754	2.28868	5.00651	6.36881	1.50501	2.14781	32846600	1.36982	1.67471
77	9.77634	2.18764	15.7941	2.16871	9.87715	3.47194	3.08378	77.6612	1.38431	14.5198	44642800	628415000	74204.7	2330400	22503000	4.25765	1006160	1295050000	187.928	488837	30675.7	9.60816	8.91011	2.54735	17472.9	1.19778	1.25898	1.66324	120.379	2.3094	1.2983	7.96161	12.0575	16.3993	5.29328	806726	2.27459	5709720	8.31457	9.06457	55657	6.83039	53.2268	32553.7	459463	297.199	4.25031	6.69649	4345.02
78	2.17145	6716580	5.04022	7.0955	3.01061	1.39359	1.58803	7.88759	1.4811	7648470	12989100	727732000	128963	441578	325107	14930500000	435302000	41745400	10924500	2646320000000	9.01295	3.35454	88.395	57.6027	62757500000	3.84126	20.4451	4.43959	7513.49	14.0895	1.41376	1.08219	5.55666	6.0126	1.4089	8158.17	50569.5	10934.2	1.43551	6.27177	2.60706	2.99805	66.1146	2.38262	35062100	2.1788	32576700	2.21777	150644
79	1.4808	194.373	11.5797	12.773	4.04067	2.06615	2.70398	3.06193	2.85886	3.44085	827430	774850	1233570000	4.06859	454958	2384510000	140969000	33386900	49531900	360134000	320.453	2.80698	13.1469	1.63801	6.67016	12.9719	3.69054	2.25867	151091	3.22457	36.6837	5.11584	11.9468	1.44946	2.11791	8.84933	100801	45.189	1.95392	8.41359	7.56155	28.3373	2253550	194934	258635	1.24701	1.67754	1.63665	630759
80	1.22073	10.6314	11.0521	1.84036	1329550	1.44703	27.5527	1.43504	2.4588	23997300	275219000	48654600	354362	17015700000	2.81204	523484	785319	27126000	199088	3722300	66260.5	2.27826	2.83786	100.576	1249700	1.56232	2.30957	1.49834	2.8854	1.60405	3.19636	1.26072	22.6678	5.92385	1.50574	2.01465	1.4031	2124840	2.98651	5.9164	2.76654	1.43305	40.4216	1192940000	1.07975	5.61767	4880860	2.16278	31977.5
81	1.95231	2.38584	103.527	5.79746	2.04613	26.3758	4.4634	1.52567	1.41015	3.33757	228894	8210100	8603600000	7910790000	22285400000	544816	10747400	29524300	361011	415882000	3257.92	1.29904	5.23521	1.71995	2.33857	4.5783	5.03526	1.1562	306787	2.85489	12.1646	1.31205	5.88281	1.60136	1.94733	1.54248	1.88415	281.267	6.43128	4.25994	8.37199	4.15825	497.078	9.50978	75667.2	4.08537	51.5565	2.48479	353.056
82	1.22344	8.65059	255.64	3.00277	4.35044	4.55356	1.42228	1.37724	39.9179	31100800	22587500000	16636700	35016300	8.09762	289009000	176554000	584420	53012200	22053.9	147460000	31805700	1.86009	4.28498	5.8114	2.32786	4.38086	13.6033	2.74539	1149290	4.82371	3.0569	3.60319	3.60183	6.48936	1.05215	6.81239	13.5358	11884100	4.82624	4.06367	1355.39	4.34144	223.25	10254200000	20754.7	27.5547	11.0322	1.73014	10909.2
83	1.98289	2.71469	10.6913	2.09909	2.29666	3.9522	1.18803	2.1695	1.92612	95.2046	191494000	8933830000000	32095.1	1593190	4108430000	173094	17847300	20000200	14820200	1616950000	14.0806	25.8883	3.30544	19.4457	220903	46.6791	1.43743	5.68901	87589.2	1.86355	3.56428	7.75284	19.4766	5.65205	5.8687	2938	355855000000000	4.2459	1.38689	6.64515	1837.2	3.29915	492.764	6.12515	1.6462	15.4476	5.1368	1.64147	109.765
84	2.42553	1.14032	30.9088	8.1205	2.03909	1.87991	8.87558	4.88225	2.03164	49.8347	24989200	107412	237560000000	2568760000	736774000	310429000	506394000	478643	73797500	1460680000000	24416.7	1.43551	7.93211	7.80269	1.05574	4.97569	1.64381	1.43816	22.6978	4.35976	1.88549	2.28412	8.57008	20085.4	5.62403	1	5143990	335951	5.79539	1.43247	13.7046	1.35614	15.4827	70436	1.99879	105.586	2.81288	1.65811	107.181
85	1.61702	8.28015	56.1373	12.9956	2.48887	7.1072	35.6409	1.86489	3.17182	11561200	688897000	1759610000	2.34146	942805	265541000	2663720	68476.5	191567000	11505300	1636350000	86775.7	9.97419	22.7778	8.76642	2.91544	2.97483	46.9046	1.76606	671.79	2.32905	5.20074	4.06552	92.0172	2.29706	2.7607	12.6496	98016800	362586	8.24108	10.9215	294982	2.24673	11.4333	11.4599	148.638	1.96364	12.5056	2.8347	8171130
86	1.68249	1.10268	71.4924	1.26855	3.33614	9.29953	1.6242	1.73421	4.43058	5.32941	6.38437	1781640000	347.506	48273.6	2328180	69969.9	5641820	209182000000	297.414	48999400	4910.77	1.12415	466.637	3.98221	6.37734	9.00261	4433.37	1.39981	4661.91	1.62161	1.52519	2.89203	1.49404	2.07846	3.67814	5.42363	3.70282	17.8177	2.91693	3.02694	678916	2.60965	14.1419	18.3535	6.20582	2.32105	1.62552	10.5714	3446.28
87	3.49162	3.25358	20.2327	11.1158	1.63904	1.76522	4.57834	5.35201	6.82214	53800100	5229300000	21273.1	262317000	2845000000	2986310	155080000	111846000	515066000	84230.2	87211.4	31.3069	4.29042	20377700	20.9239	35451400	6.09962	18.5174	9.88959	132549	3.95334	3.29266	2.79493	6.6997	9.66842	9.67498	12.203	3.74176	780244	3.02062	5.93764	14115.3	1.61776	46.6156	11.285	310.206	10.5444	20.2114	2.75177	2.12406
88	2.15642	5.66285	11.2731	2.47375	2.90167	3.12048	1.40652	6.85457	1.62096	229.626	2696850	1988020	79246.5	11.9562	768300	7371490000	5143060	528857000	13202800	1746530000	95803.2	10.3088	7.72716	1.40868	20.1471	2.15777	1.95244	3.70101	44233500	481.707	1.72731	7.91229	33.4146	1.61037	1.63916	4046840000	1.4731	3952.02	25.8742	10.172	4996290	1.58133	98.691	282833	365181000	4.35201	2.1104	1.72979	2.14974
89	2.36676	1.43897	9.85652	4.87562	2.18098	1.48627	2.79149	20.2958	1.25226	623557	5629810	922578	1210660000000	3028010	8724030000000	16065.4	1677570000	25865400	494997	3717900000000	35.9489	2.11662	14.5491	3.78666	3.36121	8.64056	1.35886	1.56071	6.25563	4.64654	1.59196	6.91754	5.04986	2.45491	1.601	1.5729	15988700	13.1597	6.11116	13.8964	62920.7	2.61694	40.4682	65926400	106584	970439000	649254000	1.99321	17.2511
90	1.64633	52.0336	5.74139	3.74756	8.32969	3.09707	3.46561	1.39467	1.26276	9.93912	346066	27454.3	544750	70.7982	1290750	254629000	867934000	336250	37.8859	3785550	57426	2.51623	1.71553	6.4461	14635.1	17.0312	20.1628	15.5134	268.675	1.40847	26.2429	119.439	792.429	26.8958	1.70394	32.937	5.75802	799962000	48.7154	26.8552	5.54895	10.7441	122150	84.4577	1.92648	2.36288	131.075	18.3788	7857480
91	4.23812	94.964	17.6887	1.5717	2.61844	3.00673	1.87527	2.00829	5.06632	1265370	3618660	97413700	50880700	3517360	512005	20445.1	548658000	50785100	211567	51558.5	60.431	3.56865	6.41573	1.96924	1.24712	3.39383	2.06412	2.26345	43787.5	5.34089	2.49595	1.19782	75.8314	2.02231	6.97667	121.14	246991	6180660	1.82496	4.66928	2261680	5.72791	91.2709	8.05971	386.15	4.28533	1.93823	1.07986	74.3047
92	2.75133	6.52962	3.16942	7.69904	1.42525	3.60915	27.2832	1.09764	13.2398	200916	199058000	88658300	316804	7.31516	6.35132	2.27479	1.06207e+17	181371	30486700	18214100	123.205	1.10435	2.65422	3.06951	2.0488	3.16469	5.6485	1.87141	53.7672	11.1071	2.81691	2.58081	29.3845	1.52628	10.7672	3.38582	8939.81	36333	4.81111	4.59471	73.1188	25.6334	9.00869	135.234	2.3082	3.85334	1.65291	3.93325	1.57444
93	1.81901	15.1093	5.14625	1.6057	8.69924	2.14254	2.71978	1.02058	3.47835	100987	48443700	2969340	519812	385408000	89730900	187.235	8687820	1945720	18656.3	2368890000	450.61	1.31225	7.67481	9.1009	4.92624	10.8235	2.54752	8.82831	123.971	1.94696	12.3706	3.25221	22.255	2.36254	3.72864	3.38873	4.44027	5.81074	5.15019	12.0177	6.02823	3.82768	26827.5	2243810	42062.3	4.42823	95750400	1.88786	1.72333
94	1.58986	7.95495	9.44194	1.38762	2.89599	23.1418	1.13293	2.63888	1.92845	4.32754	3.78436	76161.9	649518	3.62655	439541	81207600	1997270	169113000	573910000	173331000	368499	3.97598	156.732	40.3546	1.74569	8.41904	67.6196	2.03662	9580.97	2.8339	1.49646	1.95225	25.3735	1.21487	1.43175	5.99204	31563700000	52.9411	1.53812	22.5149	4552.09	2.09274	200.947	1543180	3253920000	3.2459	3.20612	2.97534	2.17417
95	3.03389	1.117	5.79689	4.27847	4.202	5.37365	7.44888	1.51558	5.38825	2589210	3317810	4903540000	627643000	3775010	366388	104048	1643910	100454	2040860000	19182200000000	105370	2.79794	406.786	1.2762	47.4225	4.58831	5.84356	1.0943	2.98247	4.2256	1.361	3.82985	5.57267	2.0051	1.38299	1.65774	24.798	956.793	1.48297	4.1933	36.5382	1.16374	27.9197	11.2519	3523.32	1.81185	43.7841	1.38	773664
96	1.92149	60.3489	346.901	6.13007	4.55958	3.43572	2.42459	338.677	1.42403	8.63172	3570840000	34040100	86750300	489667	40989300000	3277390	2320370	398692	1621.76	20847.9	94.5763	3.3174	88.4584	40808500	5.04508	7.90414	47.3327	2.67631	6.49646	81.9586	3.26916	4.77051	18.982	2.6275	7.53978	5.01369	52.021	47.2682	1.46331	9.31048	489448	1.11617	363.083	75.9218	2652.35	5.07535	27.6856	2.97225	32.8166
97	1.29682	4.07344	2.50038	2.23809	2.70647	5.46282	4.16208	4.68328	2.57488	22541500000	88322700	617558	34.8252	3.54137	737702	109285	184356000	20518500	1418000	12716200000000	12215800	2.01884	3.17527	60.1889	2.36756	5.02891	21635.8	2.68137	12364.7	4.42963	10.4318	6.32361	10.3746	2.82307	5.15981	11865700	1.19206	99062600	3.7736	411.114	39502.3	2.92299	8.968	5.8684	9180160	3.61693	5.45552	2.38144	3.19608
98	12.3928	4.11571	7.66669	2.99434	1.92612	1.42073	1.66812	2.12109	2.65693	14.8048	1733080	144951000	368580000000	16562400000	45268600	42714300000	1182860000	921623	2395840	7730950	8837.95	2.4774	5.76869	4.24511	2.50886	6.41568	42.7675	3.67778	4.37285	1.63823	2.77599	1.22413	15.1813	1.77256	2.63699	1.74492	10355.4	850.562	2.11162	24.2323	12348.5	1.48378	5.86466	100.081	1.82688	1749.5	11.7495	10.5793	2.55181
99	10.5092	1.60864	10.907	68.4727	8.7594	1.83382	1.98236	1.93123	1.8961	18458.1	472087000	1820240000000	147.899	1.54568	6.86287	3.76669	199785	157917000	12647200	13741300	326.438	5.51109	3.81719	8.57247	3.62515	9.09957	2.41033	22.6463	4673720	2.77668	1.24829	6.59194	19.823	2.24706	1.4625	4.4989	5.57888	471902	3.3528	10.6667	106700	6.37686	527.414	9.6073	523.433	6.05869	22.2571	5.14163	70161.7
100	1.84807	1.40649	2.80298	4.20788	2.15367	1.35097	1.26094	3.48196	1.50142	5.36658	9029700	739436000	112300000	5.94155	463061	63367500	4892900	214156000	19518700	15100400	19695.3	2.30001	59.5111	4.77546	5.75022	52.1491	790.131	8.66922	10036.1	5.90005	6.43424	1.51732	97.2944	6.06964	20.8169	7.63788	34.7559	2061550	3.80162	87.2845	203465	1.9446	403.774	322665	28.3111	3.55745	1389870	3.97355	3.99646
101	4.80503	9.90823	155.588	1.2427	1.16953	191.496	42.8822	2.56055	2.24971	543417	369463000	174672000	3802150	915382	1900550	12540400	4535780	5104140	5404180	2445850	20322.1	1.71266	1.24292	32.6805	2.30084	1.99576	2.93445	2.99414	3.11462	1.34398	7.63755	10.5169	69.0034	3.21779	1.3493	2.6746	16209400	14.2206	16.1909	2.82337	17744900	2.32072	159.448	6902250	21.0199	2.62779	2.33674	1.78466	3384.02
102	3.12968	7.22973	7.87583	2.56619	5.79947	4.84768	11.1281	3.88344	2.64471	232734000000	11431900	99883600	797016	14813700	1936990	4.99524	235242000	8366620000	354610	28902.1	1288410	3.25771	10.748	2.93322	166622000	14070.6	4.13992	1.82764	4.00117	1.45169	3.61343	40.8827	6.29992	1.55797	117.434	2.65098	8.03469	2500590	425.341	11.9748	4.51938	46.3008	117.16	29.5942	27.4106	4.92414	31.2619	1.46921	234.217
103	3.16938	15.6339	5.82278	3.18093	2.98642	1.6571	4.15032	2.99608	2.83323	582409000	60790400	3472530	3529610	11.1091	120660	54356.9	4826810	437878000000	816391000	635296	12.7065	2.35222	3380200	10.0135	1.70047	5.41946	11.0395	3.83255	4.21216	1.39581	2.00492	2.74553	2.84899	1.35399	5.25671	5.15942	1.96533	32252300	43.5424	44.7044	10.0571	2.53942	7.51045	3554090	2.54033	2.13763	493.218	1.14994	35.2904
104	2.43974	2.75698	4.85307	1.84728	2.41432	3.7486	3.95285	1.64437	3.22106	156893	34752.4	114142000	2369320000	62.7271	16025100	75088.5	6.47897	357297000	3936720	230452000000	215.443	3.29113	4.69484	1.91851	76.5601	7.66564	1.59068	3.14209	52752.6	3.92931	1.21264	5.14594	9.45023	1.29298	2.23121	3.35981	13975.4	2.51191	2.13951	3.08358	917898	2.2067	119.522	293821	4.323	25.9167	3.00573	1.29485	36.396
105	1.76917	2.91972	19.8144	3.85957	2.75057	5.03568	2.00546	3.78054	5.09177	7.2282	34360700	486399	493393	4896360000	3.33063	89876.2	3424440	358544000	42530500	158751000	2.8325	1.20872	8.50018	7.65846	2.32075	17.0683	15.6743	2.39922	5355.02	3.04872	405.663	1.39982	18.2286	1.3294	3.12201	93619600	5365330	1142920	2.18789	23.3736	1.41808	2.16439	31.3636	96.8763	1.38439	1.16754	47.8909	2.77278	2.98562
106	7.9336	2.55957	10.155	2.23688	1.76954	2.28969	20.354	1.50064	1.54066	35.2477	198931	122749000000	37711600	23.2067	762306	551440000	3.60891	4455480	5281930	1865810000	23013.7	1.51306	2.65845	6.32534	58957.4	1.51113	3.35248	7.25205	2657.01	1.18265	2.45873	2.3933	129.678	3.03969	1.25136	4.45955	3.04608	422512	3.19826	13.7489	33834.9	5.58694	11.6997	3.53662	45.4771	2.02995	185.361	2.35357	23625800
107	1.58889	4.87194	2.076	10.818	1.5014	1.61034	2.03406	2.05468	4.06391	111335000	176001	20674900	4148640000	18.7473	53044300000	590526	11601100	930078	420766000	14990900000000	254.914	1.60008	8.10927	53.2167	2.42503	3.55309	12.8299	1.12372	155.565	2.82085	16.7752	7.42551	1.13614	4.40622	2.30626	234.065	9536000000	375489	3455.09	12.4495	148896	1.30983	1909.01	28.9135	1568380	1.05556	36.8549	2.4394	5.06445
108	33.1636	7.51593	25.5106	3.24625	4.60772	1.43941	27.7328	3.28329	7.24409	11.7558	3713040000	104438000	4496660	12.4676	56125400	402171000	166353000	57633600	6352.06	9380190	55.1606	7.54775	4.11447	2.45311	1.85437	4.70309	4.6444	4.78667	7.81637	2.41452	2.18807	3.54854	67.7773	2.38424	4.28357	2.74754	21.7209	18486.3	2.63428	5.52757	55.963	2.89672	24.7735	5913.05	166306	6411.07	2.02916	10.0635	801624
109	1.90721	2.41809	82.2153	14.3382	3.18927	3.11143	3.34471	8.86426	1.4227	1504610	122.445	281963	4131340000	777390	6136470	23950.1	200693000	6186420	109958	49712100000	78584.9	2.37782	2.05664	2.16081	3.1365	6.5079	4.24986	1.34388	28.9092	2.06598	8.33116	1.59404	655.993	35.8335	10.8512	7.82055	10679000	1.56883	2.70399	2.27593	4113350	8.03629	479.203	28750300	50.701	36.6082	1650	1.80974	2.58794
110	6.31472	1565.11	215.744	1.29685	21.2517	1.80362	15.6695	5.4134	1.49023	2.80455	543597000000	35209700	332283	17980900	96209.6	17876000	402524	110055000	27541300	2337750000	1459430	2.97456	2.7002	4.94778	2.68583	1.12735	3.41051	3.64196	38.1382	1.43926	2.01878	4.62021	1.23736	2.28464	1.92298	2.50483	5.54157	2505340	2.59448	80.7817	8.62669	7.59692	8.11991	3066170	397602	1.76481	132.866	2.7262	6.92739
111	5.23838	39.2648	27.291	3.57077	4.86776	5.38064	2.35686	35.8948	2.48279	147217000	4825250000	10405700	528430	5.74396	4775410	3226990000	10966800	707430000	1626220	21753900	92.6166	76.3999	2.1403	6.57762	3.74741	9.83717	2.2834	6.97649	546653000	1.20073	6.80842	81.7809	16.1623	2.18239	2.6357	1.06384	5.33676	19.3894	1.01708	7.58837	241803000	3.97311	958.287	17.2357	7.17752	3.65937	62.8182	4.18498	10.1474
112	1.49575	9.1591	51.07	4.66018	1.53468	3.63278	5.87812	3.24894	1.08643	297.632	2.5402	79961.6	316912000	52.6227	119.401	202315000	23887700	317483000	15813100	10528	408.585	5.79138	10.6434	1.84771	1.95661	16.8667	12.3195	1.87939	5.80685	1.30419	8.17831	5.24316	5.32184	4.29767	1.29901	2.31199	31803.8	6126320	6.29126	4.55878	2.51287	1.10853	5.79255	36302700	3.08801	10.4574	1146210	2.15272	7.12974
113	3.80471	1.65408	2.25465	135.016	17.7319	2.21279	1.53011	4.33041	11646.3	10.1626	753680	98703100	8311830	46196.5	139250000	27.838	8.44707	1436680	7622790	12682600	84505.3	7.2544	7.89924	31.003	3.8873	19.0139	2.28169	39.0423	415034	14.5487	2.086	1.57236	11.9767	1.77371	5.88995	2.28772	6.09699	51.6141	1.4285	42.9618	4.66878	1.82097	9.42355	8.09454	163992	4.69412	3559.36	1.38767	7.97074
114	1.50396	2.5089	8.63763	1.47949	2.47098	1.47004	24.7118	2.87994	2.88602	6.34084	88.627	183.778	255096	310838	87103.1	38467400	152366000	69580900	6465340	45973	208.578	14.2928	290.656	5.6504	12.746	59.6885	3.64767	3.15289	435223000	3.34955	13.2105	5.8296	2.60746	2.10267	4.25836	6.29398	2262920	387243	1.55476	2.43185	920962000	1.45352	161.14	5416250	4.12786	498.204	48.6442	1.59929	96810.1
115	7.48985	1.96172	12.0555	1.3889	1.94107	1.66891	1.48869	4.86235	2.3399	14.9286	2.03924	334078000	5114480	52740700	10524900000	88562.9	29350300	10594600	6482090000	17121500000000	887.242	18.4631	25.661	13.7548	12.6917	20.0635	323.027	20.506	136333000000000	3.20104	2.44698	5.19652	84.0765	15.149	1.52425	70956.9	1.64284	2.24774	5.34517	8.16711	27796.6	1.22443	41.4431	269.169	10959000	7.61075	66.004	1.62658	4.59303
116	1.39073	34.3665	36.5032	7.11241	2.3347	1.64701	1.83878	3.61878	9.39856	131.483	3.52319	259266	30922.1	61.6505	17.2193	77784600000	75274100000	766067	357658	15723100	1048400	1.72485	37.4737	20.0073	32.3516	81.5608	4.93236	6.33832	3.24913	9.68792	1.40657	1.24252	59.0153	1.54912	3.64589	1.38502	1.72595	6374.75	2.1234	4.95456	1.76985	1.55821	153.044	89.5367	64026600	2.53846	152432000	5.5543	42578.1
117	16.9484	1.18871	41.2627	3.72107	1.85397	5.7275	1.43888	10.6954	1.56692	19.3693	124942000	150458000	3.96163	1555250	22493.8	9076700	7710040	38034200	917.56	79119600	47.6213	1.18774	53.095	2.60673	2.32239	2.81787	5.47005	1.6219	8.05651	1	5.29873	2.27735	3.9591	4.26231	5.53174	41.9735	1.76785	132.974	6.27846	2.45301	5.75461	4.14051	4.79459	921316	1630770000	2.70671	22.7313	1.07665	3.60988
118	4.55033	14.1127	5317.32	4.53165	4.83563	6.80776	2.35528	2.53491	4.8918	968850	22384.9	188595000	44482900	233132	2193690	141367000000	345443000	222776000	1795560	4094930	715005	2.85803	61.9029	19.1032	7.07567	17.9442	12.3816	1.79515	592230000000	2.88233	13.9069	3.20459	22.8817	10.122	4.01523	6.41573	36077900	104.568	4.19319	12.6673	4.17174	3.69644	7.96986	51641800	2.13616	3.9723	5.26307	2.70851	1.97421
119	1.06871	1.7437	3.39438	10.4333	1.59766	1.29287	1.73429	2.14312	10.9981	196401	242069	48177700	153452000	31.258	41848.2	3957960	275937	134457000	6579720	818819000	18.9726	6.04372	6715.52	34.8049	2453.12	4.08175	1.66328	2.06519	1660750	1.51066	7.31611	4.07363	70.4153	26.192	13.5509	2.80267	362904000000	1.64617	1.18316	2.73508	7210.21	6.43227	48.5633	7706580	20740.1	1.37242	4.24238	3.30172	71202100
120	4.1173	44.6142	7.23642	3.01184	2.11788	10.5191	1.36329	1.9434	1.28035	186539	21698100	26809	73153700	7743710	649445000	3739990	3587270	14599.5	8935510	89875000000	54.5126	18.1472	19.3847	4.5398	1.81679	38.8539	5.87683	2.11818	158514000000	1.66515	11.9852	3.3392	191.93	17.8643	2.48926	4.96989	2276950	1413060	3.59108	96.0061	5.25667	2.20011	17.4516	9525280	143.702	247.192	3.26382	1.30358	1003410
121	2.71799	12.5538	27.9243	1.14642	1.43809	4.6054	2.58481	2.22272	9.8792	8229800	2461370	1512200000	210498	251.832	260959	376822	9004260	8321210	131.066	1542960	537665000	57.5942	12.9883	2.36543	519784	1.47731	2.94436	2.11027	2702.41	1.21485	1.22291	1.27638	3.07106	1.65006	4.42056	219484	998233	35.3253	1.53496	18.6968	13922000	1.29354	352.357	10453100000	215.704	1.82293	23.3844	4.04992	124990
122	4.03398	2.76518	4.35196	12.9213	1.24507	1.31627	2.61334	3.78951	9.26192	37840200	2.06764	56786.7	750079	388060	1211740000	1350260000	332060000	11103700	154395	204704	5.60264	3.14482	17.2884	7.85394	3.93532	2.06961	3.59885	2.4661	2533860	5.03877	5.1866	1.84508	9.71843	2.67653	1.47994	3.84219	3.75343	7.83707	4.23234	26.2403	4846.82	1.36431	9.20311	4225360000	499000	9.87788	2.11964	3.77448	11833.7
123	2.54134	1.22387	4.13063	1.75879	1.95569	52.7714	5.36758	5.78885	1.07694	8851.27	249213	466258000	313472000	1144940	1062200	975308	6879810	262439	11315100	83405300	20376.3	1.56371	2.51423	152.291	537429	1.45893	5.65894	1.45896	30.0306	2.39826	1.9529	5.43203	23.525	6.22903	1.65783	3.02688	3.32665	1.4063	1.217	3.76794	24634800	2.32474	49.4161	2392440	5478890	3.94918	23.3693	1.60558	14322.2
124	1.27293	44.5676	1.60962	1.62262	1.52041	52.3455	1.77388	3.61864	3.10438	8.20903	640991	25072500	296155	12.0118	19070600	28952.1	7544730	3566530000	4532.99	295540000	466.093	2.27102	20.7126	2.9543	50728.8	17.7932	1.58821	1.80038	19.263	1.27534	3.51752	4.82651	11.5322	1.47178	1.91494	17.1261	764121	2158340	1.93824	9.95396	3.57801	1.72881	81.0134	145701000	9.91398	18.0951	662033000	12.7894	1655.86
125	3.28416	1.15074	25.1891	50.2772	34.3735	36.0964	3.97698	2.83406	13.5739	10.1516	2182550000	15947200000	10096900	6847480	281831000	62026.6	1635470	2292710	193799	391664	324.848	1.19439	16.7541	24.8225	13.0773	23.1017	24.3923	4.31741	2026310	1.96371	1.32934	3.92757	4.12471	1.92696	1.08617	10.2898	29092100	2.11201	25.6575	37.7366	163260	91.7689	758.015	127762000	2.02179	36.3019	60860500	2.72836	5.55583
126	1.39967	2.40085	6.70234	5.2588	1.64205	1.2054	1.20913	2.3209	3.10638	93356.3	393859	1153360000	3.20782	907128	143203	696556	1965440000	58301100	1487180	3551660000000	199.815	1.85241	89.913	45.1084	1.19406	4.47063	3.74609	2.09047	5.24057	2.04043	5.05605	23.6702	6.68595	10.0305	1.51576	2.02625	24.0917	2.79517	3.80454	3.75755	71850	1.1667	48.6639	12.1963	5.11035	38.1608	903.013	2.43059	63380
127	3.10763	3.5234	11.0378	1.36889	1.35071	1.39727	2.8999	1.80546	1.54664	2.69095	12054100	3840940000	549749000	19.4152	1716730	17283.5	127383	9816610	3036070000	263.989	336.054	2.27151	44.5286	5.73409	1.97658	3.78726	2.08745	3.09527	2.18118	2.53404	4.02841	1.20234	9.92751	2.6906	14.5549	4.00094	6.0666	248052000	14.719	180.653	2.40157	1.24113	4.06245	99219.5	11.04	12.2998	2924760	1.2606	44.7043
128	1.22523	2.55212	7.34136	3.14473	45.6764	3.13693	1.19668	1.21566	2.54066	1935750000	1780340	868639	434248000	7394880	3159210000	141822000	24497500	9352600	590123	9721320	122601	2.25493	3.75888	6.12142	1.5672	14.32	1.977	4.33054	7.66719	1.28839	6.75756	5.70344	2.78566	1.53271	2.27689	4.56482	2.22926	2221.41	3.02486	27.4117	10296400	3.36075	92.6242	39270200	1.83814	3.44622	2444080	1.21741	484893
129	7.66415	27.4083	8.63648	3.67404	1.02676	1.3798	2.49924	8.29671	16.1627	834437	4.83596	10214400	189196000000	432796	60330800000	73267.2	46438.9	39020700	994763	117939	515.523	1.44753	3.19021	1.63379	8.01857	14.369	2.46511	13.7553	9367.03	32.8401	2.42694	1.08741	5.61217	2.24521	2.61438	9.46362	9.86872	38.1021	4.08244	64.0898	23.9318	2.32996	469.594	10.1221	48190	450.524	3201430	1.36789	9717.76
130	489.659	1.73958	4.15407	2.03354	2.24312	2.71082	6.13138	1.83881	3.23704	261964	8206080	12802500	329418000	528282	18931200000000	69423	74241400	1136810	6279.32	3985400	1651.46	3.5545	21.9379	8.03044	27.9889	5.58372	13.3351	3.54508	9756.9	11.2169	1.76	15.8572	40.2966	1.62488	8.04136	5.25534	8068250	521385	2.30341	6.30141	19.3018	1.41775	70.7203	18.2221	30.3384	9.35745	4195320	1	11.9491
131	3.48564	33.0048	79.1145	10.3523	2.19046	2.10572	2.11659	2.27497	1.68116	27.2136	3.83995	590132	74104500	3042170	341085000	39106600	2875050	6083500	133.596	3175260	10009.6	1.39979	15.2193	20.4479	4.86256	95.6263	24669.1	58.748	243370000	3.21947	6.63685	2.28608	14.6994	1.69016	1.14998	1.55019	39.6144	10.6422	7.00297	15.839	1819840000	7.49762	258.092	27949.6	437.434	1599.1	184	4.89718	25506800
132	2.47421	733.641	26.1714	62.1568	4.208	41.7071	7.11417	1	5.73224	6101410000	38562000	88986100	855900000	66.8856	1863770	738207000	2849440	652141000	415973000	44878.5	1530990	1.437	13.4404	2.92551	1.7249	4.71894	2353.17	3.54546	135835000	3.81517	1.10847	16.1861	145.117	4.96817	3.52488	1.94569	231086000	7.41451	10.4743	7.3003	27.5547	1.26137	1784890000	76014.4	323629	96.9463	3.50678	1.25868	73363
133	4.85243	25.4981	4.16972	12.5263	4.33492	2.76674	5.13498	5.61511	5.45017	4.94202	1310580000	11840000000	82957900	11518600	260773	236432000	966438	33917.3	115012	264702	39085.4	2.8315	3.47769	3.3147	6.3169	3.39208	3.53281	2.67265	774527	1.33694	6.99106	1.06727	6.26799	1.68352	2.5479	1.17356	10.9748	243513000000	2.37472	10.7959	45.9393	2.78803	30.9577	666336000	287918	3.39664	4913110	1.4884	7116230
134	3.9781	123.853	256.66	2.97031	14.0811	1.8428	2.45773	3.01063	1.71495	273749	68.8218	1827110000	46351100	17008500000	1606190	48805800	22974900	2926230	12664700	178540	68.3315	1.61092	1483.64	20.4446	8.89468	41.5673	5.24877	8.01582	7733360	5.87122	2.87836	5.27697	134.442	2.51734	21.0396	11.3127	18.9986	112335	2.31347	2.2753	3.37445	4.55641	4.35897	3.04277	51.0092	27.9821	3.94774	3.84123	1611.72
135	3.82069	1.2467	3.88867	2.53767	12.7223	2.0361	2.65388	2.36015	3.15751	32241100	62797400	5886570	7239780	1253850	719740	22872300000000	1034390000	183188	2.62171	2802720	820.497	1.43022	2.01211	9.71114	234103000	10.0608	2.9896	5.74567	14.8127	2.15208	7.83754	2.53855	8.43166	3.22014	2.71107	4.31821	10244700	7969370000	3.38266	4.02422	104786	8.35079	9745.87	21885.4	2896820	41.0399	2.12203	8.9849	2.05688
136	1.8682	1.43935	5.84628	3.9722	3.24811	2.50563	38.4526	1.93385	1.43133	131.927	40228800	8217610	1085920	1239050	641.728	329488	260189	280515	828.74	4607140	88511.8	1.73706	11.3466	4.87572	3094130000	2.47134	2.68013	1.3152	32392.9	2.50166	1.33738	1.39506	31.2383	9.98662	3.3941	2.38486	1.3883	3533520	2.66126	10.3673	1.27352	4.643	23.1258	7335040	2.36247	7.31178	4.1284	6.78759	17.3638
137	2.06286	2.29978	8.52553	6.28202	1.72983	2.42679	9.64834	2.85587	2.91987	6.43991	2647330	383960000	26166100	50377.7	1086490000	550098	97765600000	35214900	549.877	70890300000	256.434	1.93223	2.73946	15.8182	11.9534	3.58333	9286.15	7.28967	1983560	56.2003	3.37683	1.22138	6.18958	1.04432	2.77286	1.62162	1	48691100	3.52476	7.1211	601181000	2.78803	22.459	159927000	1560.98	4.79174	1.92575	2.17884	3228.16
138	1.268	2.40998	4.15617	5.88271	1.18356	3.71016	3.03289	4.05904	2.54372	3.21854	260740000	530359	14522900	16.0863	84859.2	489625	1281800	3513220	30453.6	7173280000	14440.8	4.09223	57.3625	3.35928	2.92997	6.26796	1249.44	1.38725	13.3191	3.19603	1.46394	3.70723	9.37271	1.3529	3.90279	2.6005	4.15373	2.18978	6.14633	5.55681	178.975	1.51915	29.354	1532410	7.64157	4.12046	12.0341	1.16578	49940.5
139	1.09388	3.04464	12.27	2.13472	7.88481	1.07741	1.26808	5.77513	1.51038	972.562	38044800	152095	1941130	4.98833	1068120	28630500	737914	951757	37543.7	315072000000	1054950	2.11683	10.1655	43.3726	4.41073	5.95528	34.3433	14.2531	136466	1.83332	15.0718	3.97814	4.11579	2.12513	4.7371	57608300000	2.1429	6.14815	1.60436	2.3983	4.17073	30.7396	57.4552	21.9128	31.4269	6.42683	56699.7	3.71221	31.0832
140	15.6526	911.946	15.6725	3.0633	2.28008	4.00734	2.2532	2.36665	2.04879	8.43298	885078000	321212	748170	10.2278	26938600	189672000	516897000	222555000	37850.9	14076100000	167.557	1.77096	6.41417	21.3787	5.81202	11.8947	3.7625	1.85826	12.2208	12.154	3.8511	2.22544	30.636	1.61006	1.4751	4.10788	118693000	18.7927	1.14296	9.243	147.6	2.23957	207.029	204.836	7.97531	120.763	5.65892	3.3898	577383000
141	4.79836	1.88507	4.00616	1.51248	37.3321	1.05455	4.40741	4.36409	3.72921	54.9483	4989550	1481840	6.15855	83049.8	10404000	1212.38	4984000	2243930	14485500	1077930	890.505	319.143	5.58761	8.56465	8.34791	98.1273	1.54992	15.4661	7.25104	1.68011	1.57995	2.15661	8.04164	2.80175	2.0463	1.20948	1.17198	2.79131	3.14836	2.05983	9.79387	2.55237	377187	36008400000	30.58	16.1604	9.0584	3.78979	10376400000000
142	2.53634	1.2344	24.3861	2.02389	7.99	6.04854	6.30072	1.15822	3.87214	103074	11468900	29289300	9.3853	757146000	3381600	55050.1	8790020	2046040	80401.1	106327000	52172	1.02513	1.5432	15.1652	128.634	2.42972	1.41763	1.65041	468716	15.3681	2.20939	9.43889	57.8647	5.86869	5.70568	102123	4.88396	3.95226	3.19101	9.08919	210.698	1.45186	86.6488	4685300	526.238	3.54751	70.6131	4.23939	42.9538
143	4.45443	20.5877	7.73506	3.25437	13.4119	1.43065	3.57462	2.28843	1.70522	401454	1005650000	48048.6	428691	37583.6	13798400	34126600000	113843	195196000	16.9651	328415000	1754.32	1.49719	1.6658	16.1274	2.25637	17.8028	4.61127	13.7669	2.26986	1.99709	1.31675	1.65295	4.53378	10.7486	1.4028	2.82309	6.616	124.275	4.79381	30.9887	4876.05	1.67121	75.4049	533979	5.79617	1.5626	16.0329	1.81771	12.9277
144	1.04233	138004	4.78421	4.88184	4.55227	3.02677	2.11134	13.2501	2.40159	461918	2753100	5663820000000	817901	4.73454	5330760	29838000	128926000	787050	14930700	7896310000000	94508.9	2.24358	5.94104	7.28127	1483290	1.68608	12893.1	3.12566	27378.2	4.41343	16.6819	4.74369	15.0457	4.06267	3.60932	29.5476	442260	5.78877	5.71868	19.1899	6.23277	3.22432	70.3537	4.55093	77.65	14.4086	3.65377	3.79079	18.4127
145	2.45605	6.74532	75.343	2.93805	28.6481	1.05771	1.05513	1.17415	4.79175	2220510	370425	7.89635	248304000	33.5895	826228	1211150	165306	78785500	2095020	4500460000	63.168	33.9938	44.3511	3.00712	464.682	3.02706	2.0375	2.19661	32636500	2.26311	53.4125	2.48215	45.5815	4.37086	58.1634	2.14783	2.71723	212102	2.27936	16.8664	47.8622	2.53943	29.8874	4549070	13.8114	18.1336	33.1402	2.58423	965.274
146	4.65029	3.59369	5435.36	1.63974	1.8752	3.63917	1.24166	1.21611	3.5129	4.02247	71.0244	269733	10.919	14.2766	170025000	559682	67136800	3422730	841.724	178641	9.87767	3.22909	8.02543	57.723	2.6755	3.66408	8.76914	2.59687	2.28313	1.99154	8.01686	4.67258	37.1693	2.72142	4.51529	1159030	7.54915	13495000	3.11657	3.83272	1.99498	2.9785	201.787	44.7638	1431610	2.10338	270647	7.95868	9.63847
147	3.13629	40.9531	1151.22	1.57921	10.5922	4.46113	18.5085	2.23714	3.63303	33146.5	3783160000	60585	21594000	8.48405	5582870	35586500	10581400	493515	10651.5	21498100000000	2952.52	2.5062	6.77512	1.59519	3.28762	3.14574	29.7967	2.67374	1154.76	3.21463	2.74551	16.2539	8.20519	1.41525	636.529	20280800	8.69656	28.2814	147.713	3.91894	1.83681	3.37754	13732.6	51584700	1.31829	2.1781	2.55508	1.11579	31563.6
148	10.4368	4.42523	8.92263	3.0013	5.52978	3.90743	2.18778	8.67326	2.58002	6.40183	457523	44624100000	159243000	28632300	46094700000	49924.3	443349	76318.2	9631.88	56047300000	6.43659	14.3643	7.27039	25.6736	2.70454	15.8494	2.43704	9.9158	8.77911	5.31908	3.84589	377.597	24.9809	1.30377	13.497	2.19738	81.8763	448436000	3.65185	4.72178	11.5727	12.0701	84.9548	40.8896	20830100	15.639	17791.5	3.45707	5.16075
149	5.99351	2.70319	7.05823	2.14201	1.83766	1.30708	3.2014	4.72645	2.62195	44.7879	338412	1370730	4827420	3.68026	189804	687799000	24967500	186028000	95629.7	92320.3	48.1324	3.67326	8.96194	62.6789	8.39251	3.60443	82675	2.23875	333.731	10.7495	6.34746	1.15907	31.9735	1582.19	1.14094	1.09552	21.7126	91.0626	10.3063	7.54832	25.5139	2.40704	12.6988	430.204	23.8037	13.1365	175.157	7.32477	3.84597
150	1.06577	33.4201	11.9546	4.59088	3.50517	15.9167	16.9345	1.24821	3.5779	3.00797	461.873	985815000	2460900	62993.9	10.5042	77199100000	430194000000000	2.26228	67566	54841700000000	48041	2.89345	79.122	2.16515	5.43816	15.5378	1.80123	7.05834	7.6704	1.98379	2.23219	9.92451	21.29	2.76994	3.40428	2.74549	716477	87053.1	16.2151	5.04613	131.142	25.5055	67.9155	22395500	6.80804	1.19766	317.788	2.6716	3.49848
151	10.3803	62.349	3.3554	10.4058	1.27077	1.95057	1.35095	1.13184	2.95186	7.51522	101.543	591649	22.0926	6517870	222628000000	87138800	59364500	1481980	3139.61	32071000000	121533	1196.2	6.28041	13.6078	166140000	3070.51	2.55837	3.91053	18574.5	20.017	1.5229	3.13164	62.2531	1.94645	3.27738	3.61022	34.2941	23.278	3.94947	27.9534	3.16533	1.82453	43.5394	339359	1.46578	122.168	28.9753	1.44072	117246
152	1.69212	1.56976	33.1605	2.69607	4.30794	38.9404	4.49272	2.16302	2.77079	7.30318	4123920	2795750	1111990	197134	42942100	432799000000000	19095100000	1908510000	329339	339639	1301.1	3.03969	1.35925	4.32687	1.4075	4.54384	1.38961	2.79347	5135.4	1.71533	10.7462	1.42666	9.19181	1.61976	51.5966	2.35712	3168150	4170370	1.24309	13.3417	3.92294	2.32554	945547	9563370	37.3668	1.22023	8708090	4.62115	110.843
153	4.87372	1.28132	1.791	50.6908	1.96378	2.43411	5.15889	5.29109	4.40378	156.723	90200200	1631680000000	398782000	4607750	420306	3972620000	4223310	83602200	17836800	206012	23542	1.17927	1128	2.29815	6.09133	3.54472	29860.4	2.95602	214945	1.22145	8.56254	4.30107	2.08443	2.19869	7.72932	1.55296	2.97464	51678200	2.44638	43.7759	1.93064	4.30882	84.7988	14746200000	33329.9	7.26123	3.74958	3.77295	11.9647
154	4.14357	2.03506	18.2998	3.24106	11.5425	3.44825	4.64926	4.79569	2.79446	3.91406	3540420	2887290000	8157330	1774670	1042030	49098100	8061620	14065800	936395	105206	6.47126	1.32901	138.925	6.26091	15608100	2.74749	1317.66	27.8045	1193970	23.8444	1.22988	28.1848	28.9512	3.05658	1.87742	6.06779	12.8752	98.367	2.22592	33.3909	4.15074	5.12123	56.334	10219900000	101.497	314.435	33995.7	1.67864	2.64217
155	4.82617	29.822	230.4	11.6236	1.10534	6.94355	5.06571	3.98185	2.69491	316302	1133140000	482908	70409400	142562000000	20096200	190640	19441900000000	1960100000	5671110	1759060000	171389	2.29047	12.2879	3.54959	3.14412	26.4075	11.2265	1.5319	131.397	1.3393	2.65728	49.7687	4.39679	1408.86	56.6228	2.0512	5.06779	529.288	1.6159	6.33023	3.22398	4.501	1010.25	25847500	1412570	3.64122	11.0125	2.54107	25.3952
156	2.02461	193700	9.02411	6.82542	10.8261	1.65457	2.68724	5.54847	1.27596	70.5327	2213200000000	22815400000000	606442000	4.35566	2935920	5641940000	153799000	87874300	5644430	48928.1	103.699	1.83817	7.72798	9.05157	323746	13.0832	4.86419	1.47054	1837350000	1.20591	1.26829	14.704	4.45945	2.30528	92.0013	2.20383	12245600000	4.81155	2.12519	4.93484	32094	2.36402	40.5124	1087180	4.10962	1.41658	4544150	2.28669	103.254
157	24.8472	14.4375	2.17878	1.87843	10.2828	5.55956	1.28707	20.1775	1.7735	10.3993	50930200	3245250	2356280000	232771	7838540	414998000	15738700	189401000	5739920	65806.9	18.3381	1.5512	24.673	12.298	13.0684	23.7515	2.85755	1.68541	2.36082	2.2528	2.18236	1.62631	9.79259	4.68974	3.55985	81368.5	1.25871	2219.89	19.7722	3.99808	94782.9	1.2675	912278	3.67894	61.6213	2.03485	161825	1.42522	3239.51
158	31.5711	993.053	4.61948	3.72601	5.59868	6.22004	4.72228	21.057	3.96528	9.32078	1790880000	2662380	2924820	2385820	643550	204216000	1545090	10067200	120.665	108687000000000	29.1448	2.18265	2.48769	1.78917	3.46086	4.27627	2.03347	2.09632	2.89102	5.79479	1.70582	2.54638	30.6061	4.83866	3.13315	2.37075	90.9835	1.88359	3.18601	3.58973	7.24979	15.4813	1.61832	5.77197	3.39062	6.37585	19.0117	19.7541	14.7504
159	1.51348	2.18123	1340.57	1.85552	1.15316	1.425	33.3558	4.72487	1.18551	32.281	3321970	1071280	11638600	34854800000	80517900	145.961	46248500	939631	1339220	719729000	337560	1.90763	16.3122	65.2917	2.18346	6.47947	10.4842	2.37941	13657.8	1.40981	1.68501	4.10242	3.66911	2.41811	1.19556	36291900	9.12206	39017500000	1.49724	3.088	28.3725	2.5431	244.836	254.535	1.67939	1.19638	2.31796	10.0141	10.8526
160	9.05794	13.5353	13.8845	6.14777	2.24491	14.1603	1.31283	6.63136	2.24745	41.7941	25.561	213148000000	412969000000000	241517	217867	4707070000	350266000	527964	118210000	13803700	1284.22	3.97304	8.30911	3.07257	19282.1	24.8516	11.0539	2.52972	34.4165	1.68267	3.6636	1.24036	5.3258	1.92803	2.68734	7.09082	1.46849	13246900	2.86894	1.87747	2426460	6.26717	291.884	13455500	616948	2.4793	59.0206	1.72051	12367.7
161	2.6348	2.48435	6.74878	1.75825	1.4482	12.3185	2.44267	1.7655	1.15121	20968500	6927850	459665	402000	244321000000	46368500	2469020000	212462	153704	7.95804	14345100000	348.426	1.34223	132.034	7.37192	1.11175	3.36539	482.798	2.3706	60.9583	195.355	8.58112	3.38625	2.81591	3.3257	8.52803	3.73712	4.35848	2929550	1.98656	85.7926	31.5828	5.35466	372.161	3.2076	22684.8	220.184	4.22716	1.82969	8.93672
162	5.60768	2.95892	2.19427	5.05584	22.3277	3.01095	230.558	6.45702	10.2831	3535770	623799000000	941697	21.2569	308536000	408504000	60653.3	11297800	587004	1493520	6921000000000	380.746	2.61733	6.88514	8.1943	1.80774	2.1231	2.39565	8.98346	4.31918	1.3478	4.79963	6.89234	30.5452	2.64009	1.68008	1.94622	1.43197	22.1117	282.768	3.91239	9987.72	2.80255	24.0177	3.02022	35.8793	2.1243	15.1281	1.62306	35.3893
163	1.83801	4.23832	3.84428	70.2724	63.9832	101.78	1.55758	3.29845	6.80898	48158900	22916500	911436000	8377.34	1803140	5916430	389577	16887200	23487700	15281.5	1135100000000	179.79	2.44264	3.37832	243.366	2822140000	16.2804	5.23439	5.58042	2259.6	1.66821	1.40417	2.66161	10.5056	1.63206	1.7852	5.12489	4.4505	906421	1.8905	49.4379	109.473	3.37216	101.744	47837	21.7246	25.423	32.2429	1.90383	3.47714
164	1.27002	6.73308	2.45325	2.33757	2.52028	2.28055	2.31121	1.36845	1.52405	30.278	18688.6	15602500	425460	128793000	80.4095	162858000	44379400	176652000	330.984	1157830000	1176.24	2.23575	67.1302	2.72875	61640500	44.0161	6.47988	3.20408	847772	5.83822	16.3714	1.52393	10.6015	15.8524	4.14938	81.2757	1.88778	29482000	1.17936	13.1988	2112290	1.63705	23.8253	316176	34.343	15.3072	2.30382	1.78377	4.44944
165	2.06601	5.67156	2.56789	2.95176	11.3623	2.93361	1.47688	1.66547	1.0935	218647	716073	7.3916	3414440	134.46	4110150	8367470	3219400	1815890	4123290	4231630000	35539.1	1.95859	7.90459	155.419	3779.59	5.56882	3.05179	4.58242	868981	1.93654	1.74907	3.97998	3.72095	4.76024	1.27685	23.6777	112.987	2.58997	15.2803	8.34458	110999000	7.373	2758.25	5.45854	8.30603	5.89145	12.3494	28.5041	6.16599
166	2.62221	3802.53	20.2369	1.55347	6.79861	1.36548	2.37284	1.20517	4.52017	14367000	1972140000	487867	211315	205055	348312	2463940	301034000000	53872.9	31146.7	91516900	24611.6	2.68788	24.8011	30.3436	4.04934	6.99357	12.1265	2.82913	2.57815	8.95053	3.52642	147.126	10.3033	76.7648	3.02416	22.0001	5.96232	12.5377	4.69817	2.69239	12319.1	2.26763	409.631	59076.7	1.51349	6.8145	6.34489	1.35563	2.29182
167	7.02987	9.67836	75.6494	19.8118	6.79362	1.56703	4.39118	1.48402	3.13122	84.3195	165538000000	1.7203e+19	78107.7	855617000	46195600	2803040	337003	74177300	8939610	749172	5.12877	3.13272	6.08555	1.64233	1.37798	3.39676	581.922	5.14406	53081.5	2.44352	6.13204	1.04247	5.589	1.47099	23.7491	2.14597	328120	164.704	7.51051	64.0066	3.8134	13.7854	47.1648	2.88939	7.09188	1.22943	11.5957	2.92354	784682
168	2.77489	4.02582	4.61334	48.5382	5.0789	2.3468	6.38628	6.43847	2.54245	6047190000	104.108	1211350	93631.5	5312500000	105217	19289700000	8925900000	93706600	1924600	149271	14.1577	2.61914	9.75916	1.33516	1.74931	5.48296	7.05616	4.91416	407.663	1.81339	2.14421	3.1823	4.08133	2.05532	4.13297	69092.3	110.766	3169310000	19.0914	3.72813	1550130	5.96067	48.1455	3512170000	15722.4	3.6404	1.48554	5.0631	18.8696
169	2.5881	11.7851	1.36853	2.72224	8.04299	1.95031	1.2251	7.04413	8.10192	21251300	561090000	101272000	5749870	9489830	1483620	949466	1994040	39713800000	20093500000	17530100000	36199.5	2.11123	20.9307	13.4511	14.7221	2.61228	3.64247	3.08134	9.3549	2.49793	2.71566	2.80016	1.55601	2.80584	2.1428	2.71516	33.4674	97017100	2.24577	21.2539	47.7177	2.80304	57.3529	1.45655	2474970	7.35626	28.708	2.59627	1055980
170	1.25465	3.78653	23.4059	1.40026	3.15507	24.7479	4.70187	1.61777	35.5384	82100.6	6449180	1467750	52245600	476774000	519755	445743	9156390	5349770	474146	275160000000	3943.89	1.08596	7.02961	15.6274	2.28557	8.75606	2.98241	18.325	168.189	1.78613	1.28019	1.62414	37.6805	5.37383	17.4642	3.25107	2.52412	18.2819	3.16681	7.12761	64055.6	3.82159	34.8068	1445720000000	103.254	6.54923	538.753	1.75871	88.3291
171	1.16522	16.3548	2.60606	1.87631	1.99366	2.37698	2.96308	3.60997	10.52	454610	39913.3	178031000	235737	31371.3	5.8047	6196890	10579200	720879000	288764	193609	31190.2	4.49563	3.63535	45.1731	4.84361	1.72778	2.09672	18.5242	559995	1.89213	6.8205	1.41594	140.303	1.71694	2.17146	8.54378	1.23212	2.65623	5.01215	2.8685	2.56521	1.51797	56.1589	5.54223	4.42127	20290800	2.54728	3.97627	5.68654
172	1.37138	1.77768	24.1563	1.66131	10.5141	1.84018	5.65208	4.95752	2.38776	58293.8	4.17055	9217450	2.44993	3401.09	4.33497	1033850	2061650	9999750000	15288.8	24113000	10.646	2.21069	2.29974	28.1739	2.39905	4.48707	1.42596	1.64727	21.8487	79.4781	4.58865	3.40187	249.46	18.234	4.33712	6.84122	6.54138	12713600000	9.78631	3.9854	1.42996	4.29679	168213	1456850000	23.8095	2.20353	1331080	3.71578	15.2332
173	6.2102	4.37918	10.5269	2.29429	5.14611	1.96852	1.86242	13.0942	2.10765	7.3926	212226	5906.92	27657200	1149010	1028290	9700140	384411	2569340	11486.7	30741200	25.6638	2.44133	1.53937	123.904	202690000	1.28467	1.51345	16.5528	2.09493	1.33394	2.04013	11.9304	4.64206	1.0843	1.12146	1.388	859243000	11.7725	2.2508	8.84582	41894	16.5473	17.8414	2709330	2997.76	2.12638	58090.1	2.15656	3.09827
174	1.52208	1.40225	4.80631	20.7875	13.3839	1.49091	1.46134	1.89411	6.15113	11.5585	3.56695	111482	117885	138204	1894820	868738	32787900	356870	14085	220587000000000	535.801	3.3618	3.04755	11.8908	3.03147	4.98111	1.92877	3.02254	6.6661	23.0013	2.94504	5.87276	4.70149	2.55112	3.81339	2.29283	1.05994	79699300	2.90973	8.55622	5.56257	3.15521	158.814	3.1266	2310930000000	9.20397	7.46288	1	2.63325
175	17.211	30.702	3.02701	11.0334	9.71315	1.29423	5.88264	2.30586	6.9895	71.0877	247.693	240227000	13325300	3295330	20075	301617000	958386	166941000	456.96	275669	290.732	1.49866	8.24562	17.3663	1144920	12.0069	3.37629	7.23304	133842000	1.47361	2.74969	2.75379	14.4509	11.9653	9.41084	8.3173	238558	13186	1.50781	9.76966	2379.07	2.39528	18.667	2413960	18.0153	291.598	144.313	2.68723	6274780
176	895910	2.4456	2.64146	12.6509	1.39035	11.8309	5.26733	16.181	1.18452	289394	54420100	14385200	24366800	119962	2338900	913155	10320600	1861470	46372000	90113800	62.6153	4.90203	3.50328	1.7523	37.5899	6.07898	3.90486	5.58475	97852.3	1.49315	1.22663	2.45769	44.3289	2.35497	1.21088	1215170000000	3.58284	64728.7	1.78137	21.8009	24.4698	4.43614	9.0072	1404770000	335.461	1.73097	34.7311	124.033	26754.5
177	1.67122	1.54045	2.19745	5.79983	5.50422	4.26919	1.22918	3.27251	2.91225	7345120	390960000000	50.6005	710280	19448600	68904200	18025700000	9077480	191675000	11531.8	1056390000	67.598	4.8593	6.96742	2.02363	15.8905	4.57162	30.7702	5.33026	14.6169	1.95739	4.93248	1.92016	4.67271	3.51476	1.67216	3.0473	1.6069	1829380	2.77972	17.098	3.58963	3.13854	3.88041	3.82588	1.18266	7.15042	83.7364	1.93242	24497.7
178	1.29174	3.16158	35.8414	3.21748	11.7207	2.92351	1.85716	38.8885	14.4519	3.37045	252.1	244982	7096840	3.6621	37337500	45918300	15481200	2401570000000	975710000	142208	21574	1.35836	6.35137	6.24674	1.47911	371.816	1.65208	8.30139	8262.06	1.85609	1.74042	2.67145	6.80794	2.73764	3.76643	51189.7	1.96712	2492.26	2.63415	13.8886	68.2605	1.55448	2.99766	306796000	5.78125	33.2187	171489	12.7956	5.34855
179	4.70938	3.08896	340.539	3.05585	9.80534	3.00931	2.11453	6.61151	7.57143	9.86474	2.4022	71180500	100409	108285	8.80974	172423	899834000	1273830	8258.82	212898000	265.045	2.16539	4.46842	6.51496	340840000	5.44594	13.2122	12.0494	87405.6	2.97781	1.67274	1.94871	35.3221	3.52265	1.97238	5.35451	2076780000	9.06448	1.93355	4.61664	3.17788	1.77582	10.8859	7.99344	2.97819	84.226	8.20782	1.46421	13.7864
180	1.85068	2.59181	14.961	2.3251	5.14883	143.189	2.24411	1.9805	2.98108	27574100000	19020100	151095000	513829	36754100	11465600	3861190	10460100	686942	47187.6	542548000	1602.62	1.98578	12.3627	3.21405	6.65673	2.40701	3.95672	1.92089	2.30374	2.96909	3.68431	2.86226	27.2527	1.99137	1.41534	3.07384	2.22326	84039.8	2.27475	6.60296	9444630	1.9598	31.2365	15389600	280.138	6.18068	102162	1.40553	118.716
181	3.06287	4.94418	25.989	6.57334	1.93381	3.68378	2.68951	476.667	4.30877	370040	4927.7	108683	42188.7	1309.21	45196900	47580.3	6884170	17678000	3745110	24857300	158371	5.22634	4.79347	536208	19.4193	1.21152	1.08027	2.03313	3.01771	2.99413	1.21684	1.80528	2.39668	1.04703	1.11018	1.48462	4.3412	45.854	4.93936	7.11954	9.82202	2.25708	266.82	459.471	1734570	1.39019	16.3595	2.0986	3.94784
182	3.24299	4.26925	12.7632	5.40012	1.95987	1.28543	1.82174	4.69374	1.79887	12753800000	637428000	93676900	63368.2	401733	2.97053	3.17553e+16	25406800	11895300	128512000	416712000000	20495.3	1.59408	2.05803	1.48576	1.5382	2.31408	4.66851	1.0987	3.53442	2.25256	3.94941	3.07593	9.47395	2.00326	31.8128	298888	1.46823	4.35731	5.12147	11.6049	3.02027	3.81855	40.1218	1382920000	9831.27	7068270	12.7754	4.61134	1584980
183	1.69212	2.95379	4.52238	23.1874	4.76023	1.86127	3.03751	1.14546	2.14539	193.817	44782100000	28795300000	2068820	39536	2387940000	13949600	208669	4902450	270541	11016100	302.118	2.23207	1.80456	3.94202	2.8606	9.84854	21527.9	9.59603	26593	2.09842	1.90736	8.65957	5.34837	2.71629	1.47223	9.29594	4.21079	14.1397	3.93807	2.4277	5.77969	1.72708	19693.2	16564900000000	1506.89	1.27629	265657	7.56151	149.039
184	1.36084	16.4197	10.4863	3.86332	2.22036	2.40896	11.1276	2.11619	3.35187	109550000	7.83472	8678040	308459	3243220000	1206230	306666000	22456100	83905400	1927050	1555740	1.82138	3.04023	3.3719	324.332	14526600	50.6065	1010.56	9.0163	67675.2	1.72073	1.90831	1.95653	2.83068	1.50412	3.40306	210.45	3.20965	7358.84	13.7309	83.2066	608274	1.3615	11.3349	4.89001	7.61943	2.74316	11.4329	1.89064	2437.09
185	8.0873	56.3567	39.521	2.04284	6.84869	3.70728	4.3412	1.75377	19.9529	85.2293	422856	142726000	7354790	1159580000	102595000	79098800000	1440160	4392910000	438563	8996950000	15419.9	3.28199	38.5518	13.6768	2.80275	23.1924	2.43488	1.10188	16.1226	1.74433	2.26694	1.17618	13.8592	1.7865	15.7713	6.76192	11.552	98.9765	1.68954	6.52057	2.3732	1.49411	56.0671	6.93558	33529.8	1.61558	7.51418	2.55906	42.838
186	2.00013	6.27679	2.41194	2.10648	5.75546	4.78378	3.45654	4.67087	3.82024	8.61611	14266900	454383	9383.41	7.6931	32577600	520564	19593800	5434930	28803.7	21067500000	293.096	12.8875	1.71165	1.89031	13.602	8.39061	1.70921	1.53076	8847320	8.02257	1.03208	12.1791	4.31542	1.60858	1.78512	2.06215	2.8334	10.2196	2.14063	5.09405	4.05013	3.65057	309.622	409116	551991	1.76518	59.2723	1.81344	37.2665
187	4.30675	1.85254	39.6069	10.7033	1.43218	1.70061	3.02149	8.51692	1.12407	7.0582	12.7739	38783900	384024	501450	181449000	109411000000	2060670	318115	2804.05	1547730000	3034500	8.88253	3.51922	1.61672	1.18556	2.77146	3.56292	1.82026	232046	1.57541	1.61241	2.04076	1.91193	1.94835	1.10623	57614.2	3.13606	89149.3	1.29729	268.736	3071240	7.71066	392.506	21.9707	44.6604	4.44445	2.76186	2.59415	2.65889
188	3.7306	32.2376	114.921	2.71813	5.03487	4.33895	1.18392	2.20813	2.23331	5.18662	13.7843	48271600	190866000	1645560	3977540000000	6732370	188352000	1004600	707350	34181900	170284	2.33517	128.363	25.7499	19557100	2.05858	1.94051	1.55083	2.95806	1.73791	6.16546	1.79981	11.9296	2.32287	1.68937	303.553	3.96846	40.3744	1	4.38311	471.284	1.51498	203.371	65166500	19143.1	11.9991	1943.22	1.51013	71030000
189	2.9668	2.6763	45.9175	2.70791	4.12695	2.6673	2.00623	5.83758	5.14986	78.697	31486700	706176000	3511040	30589.9	333135	507311000	2342830000	482900	37.3646	140984000000	3607.35	20.6127	6.55511	2.44386	3.92577	4.46982	1.28779	1.69977	14.5615	4.87858	1.41398	7.77956	5.01398	1.19258	1.10977	2.825	4298.2	6.60287	4.82155	15.0846	4.2766	1.38809	67.5511	23440.5	127814	3.0572	1.97756	6.99742	8.48489
190	13.863	1.74985	24.6816	4.29178	3.49139	1.89226	1.65581	1.75211	3.36256	1.50011	12.3185	238937000000	71850000	184662000	763037	37153400000	30630100	7662210	68200600	1131850	254.15	12.3554	1278.96	2.5605	1.63759	9.40353	1153.53	1.3612	5.36425	13.5509	2.56423	2.46475	7.40542	1.87379	2.11377	2.27659	3.06825	44534.7	4.02777	45.2327	7882050	1.63147	7.0903	184954	38704.4	124.633	11.0678	3.36263	28.8155
191	4.57468	123216	8.83601	17.3451	3.91578	4.29589	9.85594	2.80403	1.68525	2035160	5085410000	429071000	2599520	5.84772	934547000	8424000	1131360	3695880000	1214080	5542450	994.185	2.51238	6.92185	4.26214	3.79991	4.93201	2.31421	2.10022	48260700	1.99041	13.3789	1.4057	12.5273	6.27191	1.30129	5.72318	480022000	8485070	9.14353	21.4628	40483.1	2.15023	792.115	74.0072	43.3377	24.4296	5.4774	4.4447	7.12268
192	1.71165	15.5897	5.46478	1.91267	1.19398	314.547	13.3082	2.95669	2.03436	1.57839	8.75389	11.7058	872801	2.21194	197345000	3595210000	6056700000	450759	7966.95	58563.5	104.325	1.78364	8.44743	8.58922	1.89287	4.42966	1.60231	2.56583	24111300	1.13341	25.7737	2.23931	64.4436	5.57503	3.1211	1.91457	139104000000	91644.1	1.46174	51.2684	962.698	1.52261	18.8776	3.90546	124045	5.69708	26.9251	17.3044	19.6726
193	2.03921	65.9746	3.90159	1.36328	2.00413	1.56302	2.7366	2.28994	1.30007	722896	2.5941	187511	78557500	12.5847	87737	362537000000	3026920000	127281000	668920	5918090	27043.9	7.14482	5.91708	5.67172	1.45721	15.8799	5.37689	2.8335	502417	3.46276	1.88718	7.47097	15.0141	4.18814	1.70292	2.0374	9.17335	15297600	17.8514	7.95994	15746300	2.258	43.3031	6.00386	23785500	5.07185	1.55341	3.07918	6.21246
194	3.32114	2.02361	14.4322	5.20138	1.11161	1.40062	2.14155	1.26123	1.60057	238.336	1138890	2642390	3733220000000	5624100	38347.5	4164150000000	2364280000	5546810000	2050770	24665600	62825.3	1.59475	6.33649	26.6035	4.54315	3.4609	242.797	3.72923	3855400	2.47685	1.83783	2.50693	22.517	2.05153	2.15692	1.41811	53.4729	33990.1	3.07847	4.48656	72.4534	1.60538	12.1672	2.02319	2.96399	70.4047	41.0968	4.66541	2.64916
195	6.68757	4.15525	13.1198	10.3021	11.9762	1.32354	5.39346	2.95979	1.34728	2970.46	2.69073	107321	76735.2	233.17	3638530	49783600	11318400	29687100	2416.07	189385000000	49487.9	2.47051	8.76339	1.18107	2.50887	11.0935	275.299	9.34543	125.259	1.4573	2.57766	1.43249	271.473	17.2877	1.46435	1.60265	103505000	5.84016	1.91195	37.0789	7.6887	3.41983	147.021	15.5028	4858850000	193.333	21961600	7.66981	273.84
196	1.43669	1.67014	22.1054	14.9409	2.15647	1.34907	1.21722	4.48872	2.56512	12612600	7.59128	132098	98466500	2.98386	2395170	4766500000	27401100	1187800	1507.07	3430420000000	858.463	1.96942	5.86482	7.22848	132731	3.02842	3.49933	2.71682	156.628	3.53203	2.75696	2.84725	3.15468	4.62945	1.09972	5.98603	8.2312	2.16167	12.2582	12.8149	3226.19	1.90061	9.88011	35.3875	110558	2.06679	1648.66	2.28065	2.16426
197	5.75865	1.59749	9.03297	2.19914	9.98166	4.01232	5.34816	2.03796	1.55294	17371.1	203547	223253	970084	268053000	2992540000	217221000	18900600	3935280	5031840	6705100000	4.50847	1.36203	3.1425	32.8851	5.74761	42.167	8.32812	1.02621	1997.14	7.77785	6.6178	1.91285	1.30205	4.52919	1.25236	71.4469	2.70098	996973	2.16462	8.57427	53.1875	1.77254	187.766	141209	665239	110.719	36.0548	4.68473	19207.1
198	3.78866	3.03375	33.0704	2.16055	4.1143	1.49325	1.23961	1.94826	6.14768	6927700	634490	11615500000	1133130	238663000	50655600	518160	80072.9	188111	27943800	10417100	156.864	3.46046	2.16485	3.41204	1.42455	40.2068	80.6192	2.39231	68596800	4.24087	2.41061	3.9694	13.9253	5.02112	1.49664	1.10302	7038480000000	18.7075	1.27778	1.51291	18802	1.51222	40.4163	290337000	1.10652	25.2942	27.7964	4.00785	12588300
199	6.06768	35.2184	10.9793	4.22236	588.463	1.68303	5.471	6.63578	4.46043	427809	398914	9102690000000	14151700	472667	1.94535	21132500	260475000	43793000	18381400000	21954700	178684	6.54692	67.8523	5.01559	1.17597	17.4839	2.56045	2.08537	4.38428	3.5028	1.68144	1.10485	5.5872	1.43045	2.98474	3.33145	21.5662	1109240	1.38612	4.44194	5864360	1.36653	121.9	2.56322	226879	2.50416	34272.7	5.51564	8.98919
200	8.3629	49.2564	10.4932	5.28417	1.66728	1.69169	3.56682	5.4189	1.98355	381231	326408	3566960000000	112374	19.4927	2335740000	61680200000000	7593610	168819	774.919	137831000000	53296.2	1.39979	53.1181	1.48285	3.53379	9.49137	174.658	1.5585	3836700000	2.63663	1.72993	7.00753	7.2441	1.56911	2.05723	3.19529	10463.8	4.65826	10.3307	13.7264	5.7566	4.95196	62.3125	1765630	21534.1	1.34919	8.60535	3.22269	24.4767
201	2.95092	14.7918	232.677	2.0204	13.433	3.74662	2.05859	3.49776	10.6849	3.5649	79197.5	17644400	202283	85638.9	728640000	88251.4	45337900	9502680	156174	161835000	1069.17	2.6255	8.95447	2.18735	23.3812	4.06332	1.90224	1.48756	289892000	1.80802	3.16021	3.78074	22.0139	13.7987	1.50261	1.20621	35.7079	1960280	3.86574	9.33838	1.76191	3.59382	2.94204	281557000000	105.865	5.84524	31171.2	8.60724	267.246
202	2.69361	17.5674	2.65394	18.3271	1.818	3.41186	3.2488	2.50219	2.31856	117.064	92.8221	325189	150036	57659100	1099930	46077500	9694620000	1222550	1267380	701825	7.18193	1.06025	1.38051	1.92357	1.95347	13.0226	8.93259	1.7878	46.5827	1.13791	1.96555	7.63338	4.24422	35.6409	1.62187	5.87917	241.503	141.807	2.03082	9.74903	188971	2.65575	38.8727	44515.3	238412	5.27798	2297090	1.70026	1800.62
203	12.9729	1.2054	36.5011	2.39429	3.50929	1.84542	2.96466	1.75539	4.62227	5.88891	6202040	26957900	28703700000	255692	14.3188	316908	688238000	299621	96.3734	286975	215.996	1.12878	362.546	2.45065	1.14861	3.75227	19.1231	17.0994	190877	1.81095	24.2574	1.59896	2.19848	1.31245	2.11169	111.522	62583.4	8941640	4.49289	4.21184	17379800	2.81547	402.35	2.75478	629682	35.8733	3.04784	1.47064	10.5264
204	3.11212	2.42277	3.3283	1.21742	2.79298	4.12272	1.72825	1.73586	3.2339	28.5023	9405450	7579010000000000	20734.7	10543800	5157040000000	10158800000	557764000000000	463760	431339000000	79567.1	18797.2	2.56208	2.03049	512056	8.26305	7.49906	2.13487	5.56631	8.82537	1.22698	1.62671	3.23546	4.64222	7.19613	2.78395	3.30982	8742630	153523	3.20121	2.41858	11.5804	8.7456	96397300	12.5021	4986.56	1.54212	7738740	9.64547	2463.73
205	3.47743	1.63805	3.63922	2.21252	42.2085	1.60788	2.30248	82.8614	3.12536	7.61486	1583950	1673200	3.82389	43884.4	20297400	4932390	168920	3904190	4856.38	1277020	241748	21.1347	7.71703	1.43927	4.88698	41.1322	4.03509	1.87812	2285.39	105.981	6.59915	3.44835	6.09434	1.45776	1.29483	1.22385	3.21023	11.075	388624000	4.92473	35981	1.19437	43.9323	96453.6	1.83186	396.308	3.01514	1.78483	1264.39
206	2.00905	2.55404	6.44238	3.57472	2.87854	1.85518	4.34995	3.24163	1.51322	250.956	1264940000	71881400	314505	7.63906	483732	1981210	27180600	121705000	552217000000	1627960	5.5481	1.51574	3.82056	2.58855	1.30688	1.63472	5.30953	4.53843	10.8532	9.37136	3.9741	3.08871	17006.7	2.70642	4.22889	1.63703	1262830000000	67.5461	2.67822	9.62593	662.749	1.34258	23.8616	1.90615	1878.91	7.85288	3.13545	1.38728	21.3466
207	6.20663	1.72862	46.1551	5.79403	1.74592	1.70086	2.76932	2.19387	2.57383	40863.2	4628.88	10004400	89435.8	7454820	215775	967470	2229850000	1428440	65226.9	47691500	217641	64.1546	2.54621	25.173	1.41891	10.4503	1.38374	2.40724	2.15206	1.24863	1.86961	6.94945	23.4306	1.44843	2.8081	5515850	1.53783	22.9997	1.35232	4.66389	266785	1.4723	2833	726.567	1.2615	2.79379	61.256	2.3937	800.388
208	2.96452	30.7497	3.96603	15.1814	2.89481	4.71563	3.1252	11.8703	1.5609	97.811	12.7959	76738200	183699	482074	4795080	70943.1	13566600000	64159.7	244725000	3146490000	5.72381	1.62247	14.4912	1.55951	1.85778	2.14087	5.27676	2.5483	12336.1	1.43379	1.62965	3.3378	34.2599	7.26316	2.06734	6.08383	1.5248	673367	2.42764	11.9863	500650	2.85839	22.4887	5.95288	30.2507	4.71326	14259000	7.01247	41.7572
209	1.58845	133948000	12.9749	23.0164	2.90562	1.57249	2.2979	2.66818	1.70672	2.24264	609957	1477940000	177509	65122300	306346000	49802500	253058	1253510	96848.2	8007980	2573.43	1.31708	44.7323	3.92542	2.91459	19.0165	1.86351	5.39002	2732.12	24.8416	3.27379	1.91422	4.83302	1.89319	1.06499	1.56892	1352470	4.07421	2.24554	8.72512	294.141	9.00804	41.0438	13.7865	71.1397	1.62403	58.6768	1.26259	42.6384
210	1.19781	7.59321	15.3215	8.50224	1.2954	1.41669	3.34422	21.0323	1.60515	3.47184	287222	7279160	99402500	50265400	8889100	1585360	279902000	475208	742288000000000	30616.5	498.753	2.43976	1.67611	2.69339	3.97397	5.28262	65.7263	2.35548	37.8988	9.22833	2.21959	2.53624	21.613	8.43224	2.07661	1.35479	209287000	130230	3.15901	24.4826	45.0312	2.81612	236.646	1059.16	37545000	15.5123	17.2204	3.0434	2.44487
211	1.7575	2.18506	76.7536	72.6566	1.36313	1.55889	1.72093	6.73877	3.49952	336061	6.51057	2432260	1368370	1323990	225766000000	8621670	123333000	195.36	80.1024	49561100	5335280	1.98196	254065	7.71411	3.83219	1.75848	8.74726	1.82398	21288.6	1.91195	4.5391	64.2012	10.5711	1.4484	5.68023	10.2885	408313000	5.58876	6.55692	37.9278	6.87264	1.48087	54.6744	3722050	11.1425	6.98252	3273500	174.206	271105
212	1.12012	3.54863	9.42288	2.12965	88.923	2.01296	44.0553	2.66622	2.94079	361716	950403	26184300	91514.5	1984240000	93386300000000	1476700	4980180	312552	67702.4	996758	9.60389	1.24418	2.98544	4.85355	4617690000	16.5031	2.14881	14.4498	4.30232	1.64586	1.4207	1.65818	1.66986	19.92	2.57774	60.1333	35770200	1839960	4.75231	2.06422	1182720	1.92468	30.2353	5.06059	140.775	3.28689	2.53303	3.05962	4.71165
213	1.99776	1.12155	25.9661	9.72089	831.662	1.93902	10.7172	82.1147	1.7321	8.11916	11.8553	455775000000	40121200	87.6313	1210460	6231590000	1232470000	2498460	203275	6913860000	5518.73	1.34391	5.52787	558.136	23637000	186.006	5.85984	4.29024	20.2379	6.87409	3.01947	2.2927	15.4043	4.65038	1.03713	92.2716	12329700	279.287	2.51838	313.924	5.8855	26.4112	86.4447	3268910000	19798.5	1.61162	184772	1.78502	58.2899
214	1.68094	157.863	228.08	9.63248	1.53172	6.10294	1.27178	2.14273	3.62787	585701	399995000	110060000	243708000	50.5476	1936410	5853970	2333930000	47846.2	5326.84	968398	193.039	1.61402	1.71615	12.1067	4.4725	4.65065	26.342	3.50576	16235.3	1.44476	2.53093	1.33362	13.6633	59.5426	1.07071	3.43751	19849.5	26503.4	1.19999	4.38043	71.8691	1.20812	56.1368	53.5969	1803350	24.2937	1.30016	3.59073	1.60574
215	7.60238	2.78363	5.00562	15.05	18.0974	6.67895	3.10268	2.00707	2.32029	45727400	10106000	4516.28	4610330	33.7023	2616570	408890	864148000	335917	113357	122836	401.803	1.68152	5.14039	2.10658	1.28332	2.10176	3.76088	1.74871	565829000	61.683	1.38173	9.68413	3.96878	2.83371	1.29965	3.10855	4.1229	43.3525	2.40247	5.64189	534216000	8.53341	12.1805	11441400	2.62825	7.93304	8.88544	1.5548	2.45639
216	4.1315	2.96206	11.4896	37.0381	1.98825	1.7898	2.11158	2.44416	1.66365	3.81425	173689	51570700000	6818600000000	9878710	2099290	1446430	100179000	3480230	16.6214	8169050	1802.74	1.91829	19.5164	1.12931	694.303	6100.58	1.32595	2.22856	19142.5	2.87185	1.14232	3.04216	29.3567	1.88121	4.53938	2.40128	949.194	1178490	4.2613	2.05043	1.66982	1.95518	35.471	5.54678	2866.74	184.139	35.6592	2.27032	1731.12
217	2.53856	4.42994	5.18345	24.9951	1.81774	5.24267	5.16847	11.47	8.35483	1364740	126.719	40721500	2674850	80028.7	1487100000	594509	461574	178613	104.814	580713000	47.201	10.229	10.9197	8.08245	8.64587	2.59577	6.53819	1.18974	1956010	6.04399	4.02813	9.63563	5.45268	1.90455	1.8002	2.73346	2.51335	34.1122	1.71253	3.33986	1.44456	1.67631	171.047	577020	49923.8	5.54042	1377.95	1.84638	93009800
218	24.5954	2.90397	20.4989	2.13606	2.04897	1.68117	1.5554	1.74648	2.38769	5335990	22.5011	132784000000	29069800000	45598.5	149091	607282	140606	2290570	7666.55	4981480	351.51	1.78493	15.3276	27.6552	10.986	3.1212	2.90747	4.02237	7324590	4.70228	1.36156	1.37972	2.19348	7.78536	3.07793	435321	5.20377	44427.9	3.42842	3.60178	6.34686	17.0641	14.8284	12580400	271.084	11.1976	34499900	1.40659	5.15414
219	7.11041	575.129	3.15271	30.2297	3.87945	4.45853	1.05758	3.84757	4.20745	29.0245	3.26393	257813	427271000	6124090	1268200	207955000	2029640	86172500	201245	1347500000000	17.2842	3.05657	12.3534	4.90119	7.97283	4.38769	23.7431	1.13703	2.0206	1.25033	17.7986	1.78062	95.6236	1.53869	1.68888	4.67283	1.44949	18.4184	1.90595	8.35854	1.32843	3.40053	23.314	275194000	1.79559	440.697	1129.24	1.33517	2.27206
220	1.41733	1.29956	4.68496	2.99876	2.5608	20.2609	1.56497	3.61364	6.98874	7.15689	206682	12650700	1042580	117268000000	59926.8	185071000000	447720000	235170000	7538.69	4213190000	1273.81	1.16355	5.64453	3.06139	2.70766	31.2264	20.3828	7.61823	10.6426	5.21731	2.56282	2.5562	3.97261	1.33612	1.99344	268691	1.36228	2465.69	1.76902	8.6582	1.72429	3.17998	1.32245	4.78754	29349.8	51.3136	883116	1.22978	3.69209
221	1.09915	3.23983	212.626	6.65253	5.54095	7.1702	3.72314	3.82887	4.3608	3426670	2179850	4742450	277822	37221500	4283660	1871670000	488859000	2463120	47863200000	3504460000	1942	18.4958	3.64747	78907.2	242010	43.5756	2.25373	8.55069	163.599	3.18415	2.99364	9.06547	4.47074	21.3565	1.83623	73810.2	6.16423	3.22938	3.98983	17.9656	11.9114	4.65954	522.035	2.6257	8.28204	22.7913	15.051	46.014	5.01963
222	2.22265	1.9302	5.8763	5.66971	4.11081	1.5914	2.28533	4.91149	1.27371	13.4643	36.8463	2.36424e+22	14795200	5.6191	1979390	14178100000000	20124700000	4446540	24694100	6123150000	120.359	4.79688	7.9445	5.17256	1.07901	3.44782	6.48709	1591.79	1419480000	1.77529	1.42237	3.36921	15.9855	7.22833	2.56831	3.56373	1.95163	730157000	2.30136	21.6534	2754190	6.92459	176.264	11.7899	150079	1.46877	529.008	5.81015	4365040
223	2.9144	17.7414	5.39588	2.39289	1.80859	1.99063	3.3832	11.9962	6.31321	5.49619	6099120000000000	4360860	391716	38065700	103361000	86357700	516139	332849	26308.6	46777600	78.9034	58.9857	217.333	1.91341	145835	5.20254	6.18831	1.41447	12.3546	3.17417	3.28965	9.19519	21.2144	5.20963	3.67589	1.54847	1.4297	9821540	1.4305	2.82418	13.0283	2.26201	175.68	15290.3	14.349	5.17598	3.90517	1.43605	10088.6
224	2.86875	5.96929	4.76718	2.9106	1.75795	1.30166	2.64893	1.19554	1.51567	17.5194	3.35149	5788130	6350740	938397	717490	367626	3248870	5710370	43226.4	14955100000000	84.1113	1.38407	10.5021	1.23948	4.23086	9.82994	6.34687	9.40965	343650	1.81895	1.46538	1.33808	244.377	5.89835	1.43827	1.53191	11267.4	12729	2.34012	2.92904	45.9757	3.72988	480.546	312824	16331	3.06743	24.5056	1.6332	408742
225	1.23866	3.3948	22.3935	2.29232	5.54935	2.62495	1.40698	9.48818	10.4539	984783000	26341000	191801	504706	163871	21100500	1775660	1835940	67935	227207000	63529300000	7.2948	2.37164	12.585	3.80476	9.02315	4.95641	4.97214	9.61146	431289	1.73826	1.39759	1.10703	27.903	1.23166	3.01799	305.983	20.2499	468954	2.18414	8.29037	8.78285	1.65814	36.9527	27395300	718.832	183.991	992074	1.57414	9.97206
226	1.84959	6.87685	5.32169	4.35799	2.09932	6.32513	3.2389	1.66629	1.63772	2974320	723310	803758	9291400	11436700000000	4073670	60012100	12152900	2286760	508.414	83540400000	12492.9	1.71718	2.77762	33.379	8.78079	3.14534	1.91847	4.22048	32415700	1.32396	2.72179	1.74015	10.9612	2.63902	2.44944	35214500	15.5671	165544000	24.2855	8.09512	3.44032	19.2974	89642.8	56169200	101.859	4.16336	1003.95	6.61523	259.015
227	3.53372	7.63692	6.96768	2.69579	3.24905	2.05471	1.68924	2.64485	1.09042	179231	269388000	7693130	2000130	44.1824	26426100	149619	841.557	151720000	1822.53	3925690000	4225.35	2.34886	643.548	11.1816	4.58015	7.30314	1.78336	13.769	2.5964	1.72363	1.65712	1.8535	19.8242	3.11802	1.26904	3.72795	29.9842	5.33144	12.6445	37.1225	19.4871	1.96917	2314.42	4259.66	530510	16.6089	5.70194	1.83697	38824000
228	2.31541	2.28832	12.7985	2.2771	2.01667	6.18494	1.76358	7.56193	6.52153	570202000	163991000	9134230	1254610	315708	9125900	183581000	6668100000000	186180000	187424	756065000	15.8778	1.31853	1165.19	2.18867	3885320	16.1987	8.73963	1.59794	1.46819	3.71941	2.0461	4.2091	8.20205	1.28688	5.92644	2.75113	12.8381	78380900	4.71062	19.3402	94.2176	4.28196	100.87	6.31465	60.6836	8.24403	3.20085	1.13698	2.13109
229	41.686	3.97982	3.21952	6.38088	1.93509	4.54071	1.42043	10.2561	1.23705	408467	6547710000	4765940000	56808100	18.0718	14.6966	72314500	152204000	34429300	85532.5	15457700	101.732	8.43337	3.14612	2.69268	2.49028	5.83767	4.09546	3.38737	8.52791	1.52657	6.07078	1.52004	70.3945	5.95164	9.46111	7.48184	15.9981	203197000	2.51798	15.7503	10.2972	4.19664	9968.54	2.78562	316.675	1.75566	5.26397	1.48751	6.36702
230	1.95976	5.33237	16.0653	10.2912	2.39216	2.15504	2.46977	2.68287	5.34279	249.754	317621000	66760200	1283380	270248	184186000000000	190251	35565.7	2964970000	1459.14	54.6291	412.872	3.02841	18.5187	5.56771	14.7194	74.9063	514.131	2.02087	2.9341	1.31707	1.65043	2.02918	8.58214	1.53445	1.62798	3.59694	5144040	4.14679	1.55229	5.43154	294.262	1.75649	77.8224	1287480	4264.61	17887.9	26.2008	1.9526	3.47845
231	4.20976	1.98448	51.4352	2.19803	1.50228	2.1128	5.53233	1.68366	9.57248	59523.2	175846000	16468000	1454540000	2257050	389079000	7598870	93952700000	4972050	7305.26	55703200000000	31552.7	3.66507	172.369	2.0558	1.67008	4.65055	44.0531	3.71976	160709	1.29615	2.94752	1.51588	83.0106	2.51267	1.60935	2.63342	46.5522	83.4466	3.55692	3.74458	6.51035	3.25951	3.45199	611657	767454	3.12822	40151.8	24.0249	3.39986
232	4.46491	1.13913	2.54507	6.64215	2.58495	3.60811	3.34475	1.83285	3.28068	19066900	9847720	25145400000	816749	947986	235385000	123912000	221488	1502450	24975.2	681685000000	54.7603	1.56514	26.4288	49.9955	1.83542	19.7743	52.9023	16.4448	1534.98	1.27086	3.36206	3.01678	16.0698	4.31271	27.4578	2962710	434995000	102.072	1.24734	5.27915	1.6928	3.2951	358.66	380.369	2011150	2.11343	39762.5	6.2679	3633090
233	76.4957	3.35953	43.9908	1.73149	2.7202	1.40764	1.58568	7.3542	6.47874	276867000	4590750000	3088410	165606	15.7372	152370000	513514000000	19055700	11118400	34555.8	57738900000	5626.17	2.515	3.33222	8.99131	16.7553	3.67334	275.952	1.59937	3.29028	2.01867	245.025	2.86997	4.23818	2.53318	2.97291	1.13633	2.32195	49887.8	2.15263	7.50976	21.2753	1.64323	4.08498	359.383	11100.2	2.43295	21.8904	1	2.09307
234	3.70929	181509	6.73004	19.4636	98.8655	5.77065	1.27673	5.25038	2.80826	1758240	3742500	15986600	1558810	155374	81483.6	3968370000	1411950	1460760000	4706390000	2995100	571.892	7.529	4.15565	2.87274	1.79308	1.95478	7.30783	1.96994	104534	3.37678	3.6575	2.10244	1.88934	3.66845	10.1043	6.38566	8.31737	380.791	1.7915	9.90926	45.84	1.4474	705.773	153107000000	3718260	5.63145	283223000	3.12865	379.375
235	1.41451	1.79346	7.45415	4.93686	2.07831	3.76367	1.17664	6.97143	1.4796	3828240	2281070	2200480	2.71549	5.93865	2.45047	3098520	11119500000	40933200000	65681.7	58386600000	47620.6	4.83113	3.77168	3.38919	6.17701	12.0019	4.76635	5.69439	1317090	2.30297	1.67097	1.8276	9.58154	2.16707	1.87724	559.921	115726	30561.8	2.47276	6.38956	10.2595	1.04623	7.21793	11.9377	2.65512	17.2049	13.0531	20.5586	29012.2
236	2.21004	5.62371	17180.5	5.64899	2.11954	1.83952	40.9897	2.54403	2.53797	3634400000	1879040	372566	45402600000	12889700	316400	57348800	1817320000	9012310	895343	332405	16213.1	2.04788	407.297	27.4544	7464780	8.11621	35.5724	2.35785	11356.3	1.74359	2.10911	7.92775	3.01178	3.3479	1.67599	2.05888	17560.5	1256450	1.39052	5.73695	3.0751	4.80635	299.759	2486730	4.04904	35.3802	568.93	16.0338	28.5878
237	2.04643	147.036	4.33901	4.51567	1.08564	12.7889	1.90161	1.75954	4.18634	1210920000	13.9422	1141620	4410490	11955.4	7921050	1067720	309694	511125000	3126460	252401000000	132.281	68.333	66.0935	1404.83	2.05584	16.7748	31.7655	1.23193	3.74513	2.65207	1.08534	6.24022	11.1822	12.388	2.29938	2.27843	8.82297	2.06599	13.757	4.98049	3.59249	3.31491	179979	2.28314	9.17442	55028.3	41.6309	2.71574	20890.2
238	2.43556	24.6768	12.819	5.94768	1.50815	4.94177	1.343	1.8343	4.22241	28694100	28568000	500790	19565200	13.6719	30485200	869727	233623000	4676950	8287180000000	678424000000	128.232	2.80587	16.308	147.073	3.23328	3.68464	9.98178	1.94224	8.0257	2.1731	2.20544	2.77522	13.1964	3.00617	1.19994	2.47008	1606980000	3.27721	11.4832	6.34401	9954.29	5.09422	59.5124	7672.64	373625000	1.46831	5.49914	3.07438	184498
239	1.38068	3.35883	15.4401	6.82144	18.9828	2.30251	3.46203	1186.12	4.14151	2.70914	147828000	3729100000	109404	37.656	6.94268	346135000	5552170	1459250000	106951	19964700000	108569	28.7691	3.53042	4.4094	2.26807	3.83006	2.44223	2.41232	4.85044	5.92313	1.51711	10.1321	4.20625	1.35969	1.60287	1.13292	3.60656	57.1649	6.7098	4.22052	1.42836	13.1284	62.151	4.11157	2.0421	17.6267	278410000	1.87355	2.18652
240	1.32794	100603	9.07698	2.25964	1.50925	3.70259	1.43498	100.192	2.36952	23.0243	202748	589461000	2407070	28134100	2370070	7943840	311945	241682	655848000	13190700	4.12954	4.00444	3.65704	524.427	5.50623	27.7649	9.03379	2.26134	511873	2.2189	2.12352	1.09434	3.59287	7.03721	1.10483	1.7673	59.7559	916649000	594249000	6.98031	4.19798	2.34804	45.6272	46033.1	2.02616	1.96132	18.5361	3.91142	37.6839
241	3.83148	2.62071	20.7342	4.77968	5.15748	1.22811	14.4316	3.45619	8.79514	9476520	533987	10663300	6865720	163872000	4149150000	1157520	2977820	821090	198629	31937400	14571.3	1.19625	10.5205	2.26426	65.0697	8.88929	2.67161	3.31972	19.8598	1.9368	4.42888	2.73863	77.2615	28.7225	1	3.64533	17.6355	6496.41	28.4786	23.4374	99.2154	1.49679	12.7869	7.30279	197.193	29.2269	55.2615	1.31041	43.2379
242	2.37298	16.3055	3.89764	2.43109	6.03287	18.6675	108.256	1.68472	27.3166	177924000000	22688600	23559800000	48903.8	50729000	1961690	1492040	1402070	167491	37478800	128991000	33925.5	5.21205	4.95902	9.09807	22.292	48.1801	5.58405	3.60016	1.937	1.97619	2.15705	2.8968	8.98489	9.60301	33.8226	2381.77	3087760	12387.1	7.21662	9.9708	222026	7.9337	260.605	3.49862	3.0267	2.30626	8.79996	121.726	2567.11
243	2.132	2.46784	4.97734	2.19165	1.57612	6.15621	1.18577	2.16335	3.3258	84211.6	145326	294877	1953960	560629000000	6647330000	240158000	276702000	34627600	1795180	1087370	207.682	6.68168	4.45957	3.02916	1.6338	11.313	599.452	1.09298	23076.8	9.77149	4.01815	1.40338	99.3546	3.38487	1.74905	1.44478	1.52264	1.97396	419889	4.30779	2.32055	1341.78	7.57354	604594000000	1.28385	11.4631	7.31942	5.16339	39.612
244	2.06783	46.1449	43.9358	1.62308	2.27299	4.68059	1.4196	3.94693	1.58735	7.56339	36165000	6272510	54799.3	16.855	11303500	9082060	364750000	52680500	972481	866443000000	732.082	1.34523	2.22329	14.8738	2367480	28.5799	2.54372	2.05749	374757	3.04122	1.73775	1.69465	2.83989	3.54477	13.4732	8.4416	68.1284	22.9981	1.69475	14.8385	37.0937	1.80232	84.0862	29084600	103764	2.54148	1718240	1	38.5901
245	1.81904	6.92034	10.6206	3.17902	1.57659	18.4472	1.50022	3.75571	1.6835	101049000	5303350000000	242298000000	25374	52.3228	222343000	139237000	7542210	10061500	17335200	7665980000	2595.04	2.62708	8.1995	1.73473	8.47231	4.05507	7.04411	2.67429	1.27365	3.05325	2.62975	3.56245	17.6357	25.4351	7.41277	1.97136	1.90685	1058490	1.22444	11.4154	1.90121	1.30989	22.7685	30423300	9541.09	68.5435	48.5605	19.0777	9.63094
246	1.16231	2.33477	16.6946	13.6483	4.71618	4.27106	2.96884	2.97593	4.48723	5.80147	332640	62257.6	9970660000	30610300	12116300	168.444	37138300	18254100	1436450000	538802000	920.772	1.84643	13448.1	2.36767	3.21597	1.36099	2.97403	2.29395	47.3079	1.25008	2.55668	2.01717	3.97591	2.19802	29.4253	2.99114	1.4484	562841	5.08525	2.31356	10.6162	1.76328	90.3408	21214900	545.884	21.8774	68.8206	1.86712	295.224
247	1.26557	14.6626	22.1601	13.5533	7.12994	1.657	1.62208	2.63066	9.89074	2155570000	2275130	134666000	247951	161189000	3178550000	1156760	38781400	2892320	9030950	745334	1820790	5.59086	73.3437	6.31584	9.07165	2.73212	10.0782	4.33552	7428.33	2.36774	1.58024	1.20279	11.1322	2.06312	5.60239	10.958	4.28466	924909000000	44.0264	3.62048	1.22943	8.33422	7056	21397500	222.103	2.40992	429.537	2.89669	7675520
248	6.19678	9.12288	112.095	61.1945	9.02841	3.71504	3.83522	1.98785	2.31893	5338530000	5153770000	79912600000	628397000000	10488200000	90871.1	54616000	81459.9	202541000000	118736	21253800	153.319	1.47493	2.66886	3.80087	8496500	2.2062	4.55821	7.86732	4.58902	1.4503	1.39526	5.52663	24.6367	1.27745	1.10601	5.57871	15.8612	224626000	4.06907	6.52582	5.17521	1.65232	267328	5.92138	9585.51	38.9603	2026980	2.03264	1.6666
249	35.1164	1.56125	11.5736	3.32002	2.19033	15.3703	1.37492	1.49306	1.77266	33.0378	27.1322	314280	197625	162407	36.607	7081630	3817200	6265960	245190	184087000000	23000.7	3.39473	168.189	6.23984	60.7106	3.35938	1.81225	8.51276	16329.5	2.00348	1.46444	16.243	15.9556	3.30717	1.49821	58647.5	4.60238	1145450	7.87275	14.7338	157.769	8.86231	2145.83	712.093	136883	3.85934	10.0409	1.16052	59.6061
250	3.30047	7.68088	3.02308	9.55005	2.90901	1.19394	2.28711	2.06284	1.40706	738239000	152.122	76473200	608900	200162000	3.45885	2006100	29148900	86751400	103.776	191460000	6354.02	2.72045	2.47756	1.32802	69391.4	15.224	3.86668	5.50024	321257	7.28052	2.17606	4.08934	5.09358	2.2905	1.19894	22172.1	556.26	81116.3	1.73463	8.83995	10.7886	2.2503	40.3433	68022800	1.20156	1.94699	60.505	2.27364	1020.54
251	1.31739	2.99517	18.7091	4.82122	4.33995	2.83516	1.92383	9.76203	1.21887	9.06556	6.91757	709197000	121656000	277595000	335463	1015210000	1734470	123638	1940240	989613	1132.35	1.37505	78.8678	2.52699	105.626	123.056	81.5706	3.15339	4.05026	1.16836	7.40264	1.13964	21.9065	1.16261	26.0274	2.37747	3.84843	31.9264	3.03417	19.6879	4196800	4.75978	242.743	41960500000000	223.366	1.76539	2350420	28.4676	16.3194
252	5.46051	12.4694	114.259	23.6224	2.01211	13.413	3.16305	2.77509	2.21187	13.5281	94905.7	43487700	538566	5.95232	63891.2	15386000	110098	3947920	50610.5	68598800000	13577	1.27549	1.70969	507.31	4220710	196.642	1.22915	74.0132	718442	3.13033	2.89528	6.53817	3.8165	3.2461	4.6317	2.13393	2226360	81018.7	7.16168	26.911	2822840	7.67175	833441	4.11459	7.93654	1.98073	214.368	18.9634	479705
253	1.40227	331.228	80.0231	1.22126	131.028	1.51492	1.58404	1.07584	1.63473	273613000000000	11.592	66250.1	119119	3.88374	9642580	2119260	15330500	332094	23481.6	2301210	3.3475	200.392	5.32167	5.19585	54.4559	3.58749	49.1403	1.17982	16965500000	1.34427	2.84001	3.06216	70.5179	75228.3	1.49929	2.06754	2382690	21.2179	3.20281	7.37346	2.09109	3.75744	20.5805	2957940	11.5197	1.18151	14.6862	2.29507	15.9848
254	6.98677	2.84882	3.86425	47.152	3.14764	30.4332	1.00433	1.77659	6.18539	174092	268000	665317000	52891200	161607000	6047790	1599900	6664500	290364000	12093200	358995	15128.8	9.78367	1.48782	11.8807	84700300	9.84076	334.346	1.76026	52.8004	1.57653	2.64308	3.18913	80.5346	3.69575	1.53329	2.77225	288052	333848000	2.60659	3.07719	11.3859	1.98508	481.824	14.8291	36101	2.519	3784.7	3.91199	22099700
255	2.8106	1.36157	4.77475	89.1437	3.82216	6.80554	1.48027	1.99223	2.07445	2159810	3080000	50959300000	12455200000	2428930	4016940	3888990000	734222	284455000	27.2363	56856400	83596.8	3.09852	3.33735	3.5367	33743.8	1.85829	2.02937	7.76798	2680.78	1.45457	3.79367	4.30805	4.7182	2.26376	5.33905	3.76445	21.4703	884387000	1.41578	53.3628	21.3428	1.53489	28.4032	232.746	62340.9	2.40443	440744000	2.05134	482803000
256	1.61256	20.0282	48.0678	5.06541	1.51306	1.8284	3.61055	2.30024	1.65255	85.1497	2.99131	628446	51495400000	3719210	567623	405968000	62981200	75704500	526357	31326500000	60409.1	1.38471	7.182	3.61348	1.22588	6.23584	1582.15	4.61305	30285.9	16.1157	2.32338	2.20279	23.9313	1.78883	16.9236	5.19083	833.483	14.027	1.57055	8.44985	41.529	1.63764	169.759	1.48315	252.982	67.6656	16.6402	7.40219	1358.4
257	3.39812	5.15	22.1757	2.22889	35.8154	2.88855	1.28845	21.6818	1.13614	2122190	2161820	38508300000000	33255900	203436	4092780	885053	20233500	696436	73597.6	341242000000	455355	1.3243	18.3509	15828.2	3.43022	3.23093	2.23758	231.821	10232.9	3.40627	2.38033	1.20626	9.1477	1.93066	169.503	1.71449	3.23852	1492920000	1.58141	9.6425	9.74195	7.64978	14.3341	1.7638	63.338	4.50762	665.074	2.78662	26910.5
258	5.02376	10.8734	4.8441	1.61055	3.07027	7.95212	1.73783	11.7976	1.70178	2.32152	328634	399826	24968100	7.40882	1859750	1969290000	64054600	41708300	2888.3	237274	426324000	1.48439	5.02399	98.3604	1.45579	2.09106	3.1353	1.27993	11475.8	2.48214	2.75761	2.79534	19.6344	3.46312	3.15762	1.37261	34.8248	925.516	3.99604	12.6607	35.8053	5.06792	203.446	6.0269	1443800	19.641	3735.63	1.28452	3.47104
259	4.38919	1.72546	2.09053	5.12715	2.07999	4.0669	5.85034	2.42396	153.367	379196	50.9639	17790500	15347500	34622.7	9037.18	16907700	11389600	3963930	127.213	154111	1156550	2.39235	2.07485	3.71445	2.12811	2.44453	4.7125	1.42913	12.1845	1.38882	1.46752	3.15628	8.99225	3.29167	1.48252	13612.5	11.4866	194572000	1.70102	10.8358	20.557	2.0966	2578.94	9.94601	25.3103	3.71052	29189.7	6.53621	6.32551
260	2.5752	29.8745	81.3655	808.208	1.72732	3.10927	3.73635	8.4977	1.40018	14.4258	11838400	65100700000	9018630	298132	132852000	2970330	777523	60341.7	33629.4	8093700	459.172	9.07484	7.30439	17.8064	11.8022	11.3096	9.61176	3.85129	2151370	4.03425	3.88262	1.23266	3.55985	14.1134	4.74456	2.28184	12.8612	294056000000	16.509	2.74799	394238	1.67872	291.66	4.80997	1820.1	2.00607	1.95842	6.95074	263550
261	2.056	2.42798	6.77382	13.4228	18.9515	1.29804	4.14258	7.7706	2.69937	481016000000000	13079800	486862	86405.9	4.34475	1127320	18327200	120688	449919000	316549	9052990000	99897.9	4.35154	17.3122	3.68681	3.98151	10.0219	8.88086	1.64128	42.2611	1.62258	2.72251	4.03146	27.7255	3.69464	4.13936	1.7486	2892960	59448.8	1.2817	9.77202	20.285	1.33881	30.2012	28371.4	22.1768	3852.24	24.1685	6.51142	167357
262	1.59848	4.19752	22.1589	3.05794	1.40701	5.76479	2.22582	23.2669	6.08157	13046200	795402	24776900	1407710	13200600	635242	5956570	19537100	4357230	302.926	1041800000000	17964	1.35771	1.62719	31.4208	2.40182	1.86219	12348.2	1.18046	10594.6	1.10769	3.71477	7.71453	8.89356	24.237	5.32865	1.0296	32.2599	584690	5.3653	54.6604	58.3173	14.2821	11645.4	124.339	21976400	13.7319	43369000	6.07775	10332.1
263	7.11111	1.6158	4.2663	6.99077	3.12303	3.03931	6.05444	4.6273	2.21839	87251.6	5286370	510864000	20691500	158488	11984600	998331	557431	17919800	574.476	36047400000	4517750	5.69411	3.99826	6.57196	135166000	6.22944	15.9714	2.11874	11319.2	1674.09	3.61396	1.85106	10.0044	1.75435	1.38416	2.77913	5994710	10071.6	13.8789	6.71917	261706	1.19623	34538.5	8.84065	3.46408	11.9229	3.55536	5.94335	56392
264	5.90089	2.49304	51.0352	1.55512	3.71743	2.129	4.17882	537.236	2.50225	8791860000	8.04473	105950000000	110.844	4101090	57504200000	228704	16486200	646558	230.831	190831000	45695.9	2.29038	4.38853	3.88323	30341.3	21.4725	9.75018	1.17156	759809	1.75227	6.19677	4.50845	5.15035	3.98032	2.28245	1.84578	4.46437	703456	1.61819	6.13932	5.37688	1.58284	211.557	1457.93	47239.4	2.60872	920404	2.88903	6.56991
265	1.81786	20.8487	22.5629	8.82862	3.96132	2.99187	1.94459	18.2642	2.42475	23.8117	244209000	23824400	11320100000	3.40477	258301	16194700	81402000	345295	2076120000000	1521130000000	160.912	1.22262	5.56256	7.52447	1.6097	4.83981	1.57714	19.8498	65110800	3.85336	1.8131	6.99576	12.2112	3100.81	3.43852	1.64688	15.4234	22540500	11.2971	14.406	100.435	7.51719	2.90908	342463000	11.858	2.29218	25.0724	1.45987	262860
266	5.08967	8.19869	2.48911	7.82986	3.47557	1.75536	3.25985	3.66134	1.97667	2439.56	23528.3	2959090000	269679	159425000	139925	415113000	477144	281289000	873.717	19910600	15.3655	2.79757	30.6477	6.13492	177030	139.152	1.674	350.244	497199	1.27014	4.26131	1.86268	14.6147	2.13983	4.73909	2.41707	559818000	5068530	6.08335	4.24054	2586.52	1.43163	11.49	470518	90133000000	1.38497	2.42	2.6207	6.87431
267	3.22568	3.07493	12.4805	3.65878	2.12683	1.66959	2.40088	4.63956	3.78221	2455480000	126892000	30701000	1358770	2.1668	7239760	125229000	6747090	3262500	27962.5	9235010	201826	30.8471	20.4006	8.12409	1.96723	8.73124	2.82517	1.22478	95834.1	1.29059	1.80279	4.08227	8.18441	2.14649	2.51145	1.74333	36835	2299.19	20.1125	37.0874	3.88347	87.498	48.6137	16.2265	2.4582	18538.1	5.8767	7.07064	49.4792
268	1.26413	8085.13	8.9355	6.3335	18.4707	1.44132	1.36822	2.68358	1.49538	245994	2964280	233761	2435320	102195	1039230	22270.7	1940750	302863000000000	4569.13	1018990	150457	1.24415	28.7153	6.45292	5.6204	1.95902	3.22831	1.25856	852.262	3.6334	1.05169	2.04692	20.6772	2349690000	9.02523	10.3475	25967.1	40.4746	2.57752	8.783	6.21449	6.79844	2640.58	58678.4	1.25909	2480.63	14.8271	2.84997	26.0535
269	8.7295	3.23621	5.0049	14.3873	2.36241	2.41437	124.266	3.08205	3.78844	77421.9	16651500	25075500	464651	6617400	9538060	53199800000	22154600	18857700	134736000	66049800000	1864020	7.29483	21.7136	28.7328	1.223	13.8229	3.97292	10.1421	4.13802	1.54081	3.9395	1.82868	22.6995	1.43161	4.43994	17.5751	6353520000	135.851	8.79738	3.49429	31.5132	2.36988	137.128	4299640	1363590	255.621	78.8082	1.42664	37614.8
270	5.78806	2.41097	57.0763	4.07026	1.69068	1.71912	1.16702	2.82158	1.99851	20.091	163611000	3750820	1608620000000000	450096000	27.9088	2886150	189135000000000	11312700	120716000	365792000	2.66733	2.16709	14.7075	3.36506	1.51823	23.0103	3.68459	21.0842	4262470	1.28022	1.13827	2.62712	21.0443	3.09861	24.1135	2.02205	1.77039	210513	2.95052	6.28192	1.21124	2.33259	93.4074	10.5895	2.28063	9.50537	1091.05	2.14764	4.00223
271	4.64844	2.42244	23.3629	12.4869	1.54843	1.53026	24.7895	13.4163	2.62371	9182320	2376770	171749	14064300	72394900	77735500	2518030	9499090	3006050	1306.32	24.0645	46352.7	1.84816	6.77868	15.0788	2.84959	10.2394	1.26364	1.82693	700849000	146.986	3.1412	1.70449	10.3425	9.05951	2.27849	1.686	2.39969	12.4841	4.61006	2.99673	17.6701	2.92078	111.376	97.3591	127.422	4.20671	81569800	5.72876	11070
272	2.19414	4.02064	1.68748	5.89961	66.4935	2.35224	1.47018	1.67174	2.2845	364.29	36.2605	3108980	661292000000000	45649100	9420670	295981	680555	303239000	5.31242	1031750	218.665	1.83235	2.0079	107.109	9761700	1.63459	1.93446	6.64349	2546.53	3.33046	15.5285	2.3176	4.04338	1.42543	170.65	9.65305	106499	273257000	1.45839	3.65702	4.66881	4.098	18.721	3885250	46.6866	1.20754	27.0389	11.2245	315035000
273	2.03868	4.98569	2.4428	26.0434	4.28706	6.87975	1.87534	1.51816	13.2395	341660000	12692700000	6241880	1411230000	8409440	15857300000	6305960	479829000	2781960	18384100000	1576780	1580.89	11.9987	20.2529	4.58033	1.23845	9.9285	7.09676	2.56268	1.47143	4.23237	2.20852	2.45237	11.1272	3.8453	2.12998	30.737	9.70669	4.15419	1.32975	2.29494	5.97288	6.77497	19.8835	8.5111	44005.8	1504.85	132959000	1.83949	537795
274	5.10582	53.2995	114.444	4.31713	3.25425	2.48739	1.15448	2.65962	7.03648	70405900	103946000	1360610	806095	32222200	23589600	2501580	20391900000	69648300	186410000	562283	19.467	2.77799	101.333	2.21012	6.94858	1.6125	7.39793	3.29416	1512.04	2.03985	1.51052	1.43277	10.6678	12.8316	2.14205	1.0381	1.23701	10793500000	12.89	19.0565	929607	1.28552	7070620	46.675	97205.9	5.09251	2.7665	1.45284	40.1964
275	1.62448	16.1881	8.14616	29.9733	7.91852	1.53218	1.75309	25.4257	18.7437	576346	189771000000	4965090	220068	74.5775	31618.8	1679990	31321900	643207	278170000	1228410000	412.382	14.2678	13.0486	1.73182	2.2701	1476.59	5.84091	1.31425	6775090	26.2543	9.30374	1.5647	42.7247	1.43319	1.92523	4.18038	38.366	1865.45	1.99988	3.63841	7.55433	16.9526	213.436	81.4614	23.6205	6.81216	16053.6	2.36438	4.66342
276	1.93368	32501400000	9.74825	5.38509	2.54236	9.74671	15.8598	695.462	1.4716	45323.8	19.205	199783000	8700560000	3463970	1536760	114376000	619994000	579851000	2276880	138082000	304.196	5.27451	13.4836	2.3497	1.93661	10.822	55.6413	1.95313	4.71561	1.58401	4.28312	1.56641	3.31888	2.24674	2.72939	4.06435	36352700	1938.96	1.80929	8.59718	3.46583	1.22354	597.102	14474400000	2.75992	209.946	2.87212	9.81531	98650.3
277	5.45868	1.80682	8.55888	1.92334	2.25012	2.47308	1.48177	64.101	1.79676	5304470	5241940	41408200000	354802000	1.9884	1755430	509.211	19214000	691233000	11666.2	617294	14.174	2.88866	1303.16	35.4205	2.47906	201.555	3.50273	1.90734	24.8638	2.15619	2.03996	2.82483	4.7653	1.57057	1.47175	1.42028	45248300	1208820000000000	2.46436	7.68373	1035030000	2.58464	839.933	2.09517	2.19252	29.1782	5833.86	1.22595	1917.81
278	1.80051	1.39589	5.34458	10.3054	7.4333	1.30366	9.97575	2.40262	1.65218	2.55672	1.76496	3345580	3334890	1523180	3734550	289882	10221100000	111005	80385000000	60094000000	2636160	2.56684	2.68437	2.2661	2.96148	12.3812	1.38686	3.34138	29384.3	2.13777	2.42321	1.41218	218.52	2.27966	35.3696	4.38714	30.1284	79.294	22.6675	25.975	1.94905	1.61242	43.9541	255416000	37.1247	6.7161	151398	3.10589	16.1273
279	1.56803	32.6092	2.30589	4.35833	2.39584	7.87969	1.33148	14.9601	28.0526	1288150	21.4535	707251	138984	7761330	7419500	179028000	70622300000	64529600	329897	5533540	56398.9	2.2025	18.1237	1.50149	2.75562	6.05451	7.33133	4.13248	3.91162	2.75821	1.60478	1.21581	142.324	3.21791	2.2738	31.8059	108290	364.821	1.76865	21.4433	18.8901	2.54395	5.16811	4537800	6793550	2951700	354709	1.25104	46.8449
280	2.21252	9.70043	28.4871	5.1811	7.59146	4.99224	1.40642	3.76253	1.88685	383608	1453030000	1431340000	374843000	41.3986	3871780000000	542177	159681000	48231900	1032680	6240040000	416675	1.41213	237.819	2.9466	1.91136	1.80378	6.66935	16.1235	31925800	1.58789	65.07	2.90468	32.2547	19.3009	2.40802	1.10551	1.80696	2555860	4.52024	15.6826	3.82867	2.46994	61.4085	2.66396	12.7193	29.6552	4.14698	3.30741	60811.9
281	2.8794	2.35385	8.35507	21.8419	6.96358	1.07932	3.349	1.39936	5.94935	11.3446	1944510	3892540000000000	6558060	1335070000	3218910	562016000	20439200000	19485600	138548	517458000	28873.5	1.43581	4.56723	15.7712	81.0805	21.7935	3364210	2.13685	3.58317	1.72058	2.92986	23.3847	15.2446	1.6531	4.16119	1.65928	29.3031	17.0017	2.49195	52.2634	1.56122	5.72133	6.67724	34.1323	67048900000	1243.83	27839.2	1.79403	115.617
282	1.79099	3.66185	8.89425	6.01825	1.14321	2.32453	1.30048	1.66109	39.7738	267510	69425.3	6409300	988311	821742000	278651	1094090	527398000	637090	14622500	114648000	107554	1.1787	2.86451	28.0151	16590.2	2.78329	307.82	18.9627	16.578	1.78044	2.24002	1.23185	9.51252	1.28876	1.98945	2762520	15.1064	50384700000	7.41588	7.77037	1.92214	1.8811	40.7111	412387	11.7055	10.1162	419.159	1.9146	813417000000
283	4.78795	1.38153	7.1941	4.72675	1.10086	4.80541	2.80462	1.48264	2.67741	2.7652	1.88212	837699	469770	31339600000	2080030	5252630	466322	3121850000	355735	452144000	39.4731	2.5352	3.65655	6.12201	1.47878	41.5584	13.4017	3.29439	3.69219	3.30475	2.46149	1.41079	8.98704	1.43182	1.54728	3.62946	407.786	188530	5.31886	7.56976	76767200	2.55664	54.0237	16.9563	419484	4.84102	1930840	2.60276	2.90043
284	14.5179	9.02081	2.78604	3.16342	9.91562	1.75853	95.1471	2.73399	1.88815	281.165	107542000	92.979	620810	16.1154	7.11722	26996400	219604000000	165323000	224750000	16877600	94.2908	3.002	169.102	9.99635	3.8069	1.58476	2.20406	1.79667	17.5126	1.68227	2.6301	6.65814	2.76866	3.79072	2.25539	151.004	1.28373	153.092	3.82647	15.9429	226.02	4.47999	973.431	1159620	8.66593	6.49668	27.0823	1.19438	14.1409
285	4.01435	1.68114	16.7969	9.53453	1375.97	1.30986	1.57602	7.61972	1.82497	2.23434	26574600	2308030	2.75164	89854.8	35905200	519547	3703990	8102290000	2066.44	230215000000	39.3722	6.91534	4.13868	1763.38	1.24873	12.7133	4.06842	3.47855	4.13233	7.09644	1.82874	22.7443	143.729	1.48244	2.66847	6038350000	78.1415	16661.8	5.63892	23.439	33.9223	1.86324	522776	21921400	5.14146	24.3136	267.04	6.00224	2480.17
286	66.9741	1.90219	436.535	6.5596	4.26488	6.88307	1.18548	1.5229	1.32754	44889900000	333428000	31639900	204955000	6380650	5600830	1254770	8140080	5784850	428.623	19198.6	12.8221	2.16547	32.395	616.137	66.1696	7.06244	1.40308	3.12461	2.30564	3.5333	2.36222	6.37188	9.23963	1.39796	1.58742	21.7641	1034260000	485822000	2.8808	10.1847	651.209	1.30847	25.9834	19116.9	13.6956	4.07921	91.8363	5.38493	2.13594
287	1.71844	1.87376	1647.21	18.0385	1.78974	2.4375	1.412	2.22993	3.92126	16.5264	145768000	9706030	5175940000	31879200	1315530	100632000	2738870	15049700	620113	8.52671e+20	115343	1.43968	10.8346	2.69177	481870	5.79873	5.64717	1.61416	475941000	4.23959	2.8415	3.66026	7.56976	15.1266	6.42685	4.0974	287515	8041140	2.85298	4.78563	8793490	5.77543	113.191	134623	147.176	2.24097	14.4447	1.18737	1.03974
288	4864.83	16.389	6.386	7.11693	1.23418	6.04338	2.77357	2.15011	1.98067	54767800	187876	847730	4948170	1979960	17387600	599370	348228000	66216.5	20022300	137949	1245.71	1.04761	2.41881	6.65713	2.57386	13.3824	7.29864	3.68361	82639100	3.90159	4.68365	1.68128	10.4256	2.91179	1.09851	26.1042	23.7435	928151	1.45209	3.32596	12.3412	1.44857	1104600000	11.0669	2.50332	23755.2	800.056	1.12616	233423
289	4.13101	7.77539	6.23735	2.83212	1.54213	5.89363	1.47675	2.04588	2.88972	27.6475	749970	2579830	7695520000	6659460	535846000	1236070	3906740	82361300000	58.2099	511408000000	47471.7	3.31539	11.0189	3.25342	3.03741	3.55846	22.7118	57.4087	9709.7	1.54723	2.40647	2.45791	11.3697	2074.65	1.27366	3.68694	7.95626	13974100	1.2179	3.29579	25.0552	1.62625	126.14	1.18239	39695	1.96127	62106.2	3.80118	2181.06
290	8.36066	2.78078	3.80497	7.40814	8.86938	1.92358	1.09162	3.62145	3.72626	430500	6452190000	2736090000	55595400	7.04108	11540200	553604	36050200	16020300	57117.4	156758	22055.8	2.10357	1060.08	29.2653	115.175	4.44171	3.61343	4.62136	11.2303	1	89.5268	1.42517	24.6767	7.56177	2.74098	1.62571	1505180000	14764400	1.40335	4.07637	346279	1.5836	172.051	447801	2.35963	9.85115	14.227	5.01526	7.2681
291	3.59766	22.7794	72.7139	5.66569	2.38803	1.07209	2.44029	1.8881	1.04192	104321000	57358900	985229000	1091220	12.3994	9251740	1672780	4142810000	79092200	310222000	6187850000000	66668	24.4436	200.348	2.90384	348.415	5.38389	3.85943	4.5521	207320	9.91484	473.885	1.95339	40.7573	1.2926	1.33997	5.2229	5.93764	245248000	4.49573	2.48101	40125300	1.98864	33.3721	12565600	1214.28	2.36422	1.43137	30.0796	14.2656
292	1.53801	107980000	40.8967	2.01175	16.3745	2.46934	1.58025	7.69755	2.13783	26648700	11247000000	15069900	89121300	213.913	279422	8216180	199206	20466900000	1820.73	69851600	24426600	7.59081	4.09528	2.90981	5.37446	4.97233	3.29248	1.44818	2.32065	3.16925	1015.75	1.1965	5.38652	53322.4	1.90441	225690	82837.7	5.41256	1.58952	1.92262	3.49081	2.44964	93.841	37.0515	8237.1	2.19651	2.66429	1.6468	5365.95
293	11.6008	939.692	4.0586	2.66326	85.5537	7.27493	1.04708	2.80561	3.72503	36.6007	5.55008	10709800	237201000	1646690	21815300	21213.3	30032200	17832600	2583.4	9790750000000	178142	2.02829	3.52537	55.4243	1.14068	35.0587	1.53773	2.40311	16970.3	1.73249	1.95964	2.0599	9.82545	2.51218	1.90245	1.68525	11.6417	24787.9	4.83039	7.14004	6.75747	1.0915	158.771	66167900	4.14532	320497	6.17279	2.92388	11.3295
294	1.41652	25588.1	53.5135	10.3776	5.66876	1.88267	1.10803	3.77067	2.90684	137078	24589200	1282330000	1289960	325716	8.81958	1390050	215000000	141401000	14552600	6218760	1129.25	4.89624	5.24641	2.78379	291582	1.99211	2.35407	1.13121	46.855	11.3446	1.52958	1.28192	13.9912	4.03358	7.65013	2.34388	48212.9	27.3044	2.62616	2.43338	15594100	2.65135	1778.5	1702560	78.611	5089.27	2339910000	1.64571	2.55486
295	1.67494	1.52931	14.0067	6.18881	1.35032	1.258	27.5589	1.44409	9.38657	2485100	15681000	709124000	67468900	5.89408	234467	855521	57926900	370091000	15143500	7284550	56766.4	2.05147	16.7327	2.05698	3.57697	3.26401	2.04492	1.87755	62506.5	1.3348	1.45131	4.78836	9.46427	2.74527	1.60173	1.32419	1.51443	8.67694	67.1883	41.5949	4.08536	1.44063	292.03	11.5211	39565600000	4.26326	20.9113	4.3569	15.6789
296	1.58754	1135.6	6.33198	3.60439	2.92895	1.52803	1.29915	3.59934	3.24112	84633.5	27545200000	7399330000000	5121070000	246261000	121059000	33431800	77018.8	730963000	20260100000	16392200	17.6327	1.03124	115.548	9.88539	1.50874	59.7797	7.92648	3.39551	27627.6	2.88188	5.38101	2.94728	62.2316	2.37441	2.82109	4.45043	10610600	15220.2	17.973	11.0022	2.05747	6.15094	113.556	62288.4	1.43284	1.41228	2.6307	1.78559	1.26468
297	1.70501	7.65654	68.6464	1.33757	3.39153	8.34539	1.84137	12.2697	1.84822	5.05235	45079.5	330433000	364406000	418449	10599100	3202790	108507000000	1821660	1584.96	65790200	14.1196	2.31557	2.81242	2.99347	1376.71	3.27749	4.20624	1.32158	32.5995	8.9313	1.40173	1.96855	2.41209	1.40408	4.26008	2.74435	4.80172	55966.5	4.10239	8.7818	12.0644	1.52484	1672.91	15.9205	3.09025	9.22399	3.02925	1.54029	149.592
298	1.09684	1.90846	5.29	2.3647	11.3188	2.9921	2.11028	2.69096	1.30319	448243	3331170000	394247	20.5787	250124	218598	14597300	101366	98549600	745.855	9772120000	697642000	1.85391	9.27217	10.0514	2.79804	7.97914	4.98817	1.52866	3.13261	45.9896	1.96099	2.02905	15.9861	2.66481	21.8223	19270.2	18.6352	409236000000	2.63075	29.6061	2.91392	13.2142	451.855	198137000000	60494.3	4.06734	1546450000	1.73113	3.54239
299	5.06767	22.0659	80.8665	5.17772	4.41111	1.80938	5.36469	1.99852	1.3279	4.16072	3401420	2650340	18992200	44725200000	24443000	482861	783692	4759530	10798400000	225110000	47474.3	1.3519	7.72999	7.2845	35.8991	2.72329	3.78025	2.5278	272.743	1.84129	1.93905	1.09351	10.2616	2.40394	1.25085	9.21579	6877320	1029510	243.761	11.4974	135218000	5.87635	26818.7	69810500	2.00638	4.19409	150389	2.20593	1717.23
300	1.34072	2.97417	13.8193	5.0578	6.26019	1.96452	1.86714	18.2063	1.75733	10.8215	18112900000000	485183000000	21597500	7.40607	11238700	25624700	507966	181543	7702.05	146655	41.8699	41.1091	111894	4.55296	12.8714	84.1725	4.72662	3.41249	25.4976	2.39387	1.38679	1.96306	28.2694	8.17403	2.47513	1.3528	1676380	105.463	1.75392	7.66025	22724.6	1.90294	35.6563	5300820	9.09912	1.75593	111.385	1.2885	207.774
301	2.51972	1331.76	3.34555	4.29305	3.18095	20.3086	1.4812	5.62375	1.56771	8.31516	410225	288121000	18468900000	769311000000	437307	84133700	18464300	1237290000	37212400	610727	6.08496	2.15199	2.00822	3.88743	179.202	2.76042	8.16749	10.4635	35704900	2.41885	1.18224	1.2031	5.0936	5.11017	2.81543	1.32695	5557880	373.003	7.24663	12.1419	1534580	1.59847	56.3598	338.126	1398970	3.2329	3314.38	104.252	497667
302	3.67859	6.80658	11.9152	3.14589	1.64961	1.38873	1.57945	3.72718	3.31662	328.319	30499900	80754.7	394032	373744	48550.8	3290970	207783	151298	726644	10055200	186.773	1.08983	269.94	40.3401	2.43637	2.44772	7.01889	3.65923	1.61665	495.591	1.92066	10.8694	11.9632	2.819	20.1487	890.479	9200460	15.0085	2.51207	22.7227	1.82446	3.29051	124.313	38299.6	224920	3.33873	355734000	4.09709	42.975
303	17.9885	2.1332	2.4505	2.69585	13.4247	1.72588	1.83194	11.4832	3.16954	31.269	21484400	55715200000	336167	27374200000	48617400	1691440	3552060	5369990	88.0032	5556830	8.49301	2.0877	60.9862	28.2068	3.83099	8.26582	1.40869	1.25575	1140610	1.54598	1.32061	2.14573	11.5948	3.11912	6.19707	1.61989	4.21241	24320400	2.25762	19.1668	398.322	1.39468	11.2583	4.84922	662.809	1.46358	42.4745	2.76025	37767.6
304	1.60003	56.4368	13.5055	2.61507	12.2088	5.0337	1.20517	3.07777	2.22186	334203000000000	128571000	44919200	896295	16104900	3017560	729021	1243.6	321432	144411	353605	623.179	3.91004	23.5343	35.7941	22740.9	2.33194	1.33617	6.60233	47.9337	7.6949	1.68015	209.545	61.5788	5.07783	11.0462	1.66865	35.768	88295300000	1.95609	4.02108	6.23211	2.58445	98.2615	3234390	102382	1.64614	3.36035	1.45713	3170.36
305	10.3706	36.0138	7.04879	2.32619	1.54691	2.67759	2.73177	1.55517	1.2436	659327000	12937100	30909100	21859900	33767500	42299	12873000	6966840	159398	191280	1407240000	122.812	1.84008	5.86461	6.17697	4.09116	6.83761	3.41285	1.84551	12.0907	2.22494	11.6283	1.14195	4.28093	1.05306	6.26977	2.90868	2.56579	666285	1.27062	3.73117	189198	1.75128	28.7248	77097800	1356770	1.60562	5041730	3.0498	12033
306	5.26043	75.5707	45.4404	3.55882	2.17382	1.89452	2.6406	1.44895	70.24	9774190	2282160	3582490	127397	231845	4679330	3407700	3466890	2347220	9939.67	1507420	12.3242	5.38645	5.60482	10.3411	1.20125	2.54556	50.7257	1.64656	4184530	13.3989	3.3967	2.03316	20.3399	1.68617	1.20247	880.097	11842100	23571.9	4.81011	2.53898	6.0981	2.05365	527.596	15.3445	7420.01	1.66385	180.425	1.22838	447.933
307	15.4306	23.7545	4.89617	56.22	6.88767	1.81567	8.74307	2.8954	1.46217	3743620	7.87598	417520000000	46279500	4.26836	331279	588467000000000	7951050	122925000	22997600	7985010000	1020450	1.45039	2.67518	87.5142	807860	79.0101	1.34808	1.72341	1.56486	6.76073	8.91125	1.33357	2.5026	2.14602	2.59399	1.53556	9.2912	7109130	5.02967	709.402	203677	2.90114	294.805	15221000	4.42123	42.3332	19.1878	2.30236	7.00633
308	6.56347	9.11246	3.28607	1.22564	4.182	1.74497	3.62298	1.43281	8.59195	39.3924	13529600	317241	14210800	101811	1102050	946523000	562096000	68309.8	214928	1453510000	91.524	1.98964	4.36435	4.32157	7.66617	6.20517	3.30282	1.78524	4.84525	3.47931	2.51614	1.85296	2.84652	1.93309	1.58098	4.80606	17155	15997.1	2.36834	14.8301	6.90308	4.4647	46.4408	64144600	20.7024	63.2987	300.738	4.70931	106111
309	6.73883	1.71856	9.4111	2.93762	10.1165	3.07878	3.28595	7.20682	43.5631	110869	14588700	3507820	1862800	2879120	4430160	4885890	940291	4368570000	1175290000	1441280	41.6423	2.68605	4.43543	22.0677	1.34228	15.2122	4583.52	1.19786	20.3065	3.23155	1.34167	134.887	4.26449	1.30038	1.24815	1.76464	1.42486	4847870	1.3051	5.61825	97104.1	25.1438	17.1463	2542810000	3.99611	2.87963	2.22179	4.14902	3.63873
310	2.44847	3.6159	6.21036	20.7125	11.2101	1.70463	1.76796	2.63496	1.58993	6.8814	6.00477	80640400000	919490000	387800000	165309000	3027620	556617	309321	1813.46	60769800	1522040	1.62129	1.5197	2.13868	11.3813	7.24309	2.31142	2.06512	1777760	2.34796	3.37598	1.97193	6.19518	2.90378	1.73795	8.39221	195.57	1286240	2.03741	3.80666	99916300	3.9539	701.693	231.162	944845	53.7594	3.01297	57.8418	4.52882
311	2.55181	22.7608	13.5051	4.91658	336.79	3.81516	2.16148	6.06732	1.48777	15.7845	3356070	84367700000	27886000	3.27579	87747300000000	66105.2	964823	6222330	6341340	656771	2835.99	2.43046	4.94953	5.29843	2.108	33.6141	14.2891	2.03189	3689570000	1.47304	1	1.21538	66.1698	2.32939	1.70238	5.02019	2726810000	32311800	3.08629	5.61349	2271470	4.56928	87.873	11422200	9.65384	13044.7	7.70527	1.16318	941.341
312	5.73629	1.63349	8.29581	2.38231	1.99979	1.60161	1.20241	7.49445	1.72305	1169.21	44605600	72357900000000	128366	1446060	650874	58827.7	203898	236901	7310.93	817784000	1105490	1.97752	93.075	14.9228	182.694	2.44927	4.63816	1.98895	10.4194	1.28066	1.31429	2.6186	2.02603	2.37573	3.18598	1293760000	105.468	2545110000000	3.27406	10.1909	370741	1.67989	37.6432	400738	3456.32	9.65491	3.11166	1.61121	6.8533
313	1.39441	3.56563	3.70474	2.37201	3.45332	1.31069	3.38319	2.78427	8.39912	3.66238	3.46563	3053660000000	194292000	5310860	365323	9450990	118026000	166099000	20886	1095360000	373.125	2.12957	55.4011	21.2122	861591	2.38469	3.38596	5.03862	39375.7	2.20502	7.88223	1.09012	2.96542	4.01392	3.23402	11.3869	4.90192	4.63187	2.1774	19.0855	2.87665	1.71978	157.837	2.82257	1333340000	92.5922	1401350	3.31499	1.19992
314	2.14141	2.22694	4.78097	1.20675	1.68873	1.27867	2.55112	21.7483	1.21953	9.83466	42310	28.0108	58.3175	151802	21360100	83988.3	294242	736747	6521380	440839000	109730	2.81108	101.56	3.78305	1.42521	4.52821	3.78006	2.20741	109155	10.5053	2.59268	4.28941	7.25263	1.53082	1.43809	6.22516	4.39499	3061.7	1.57996	7.21632	5.06253	2.92618	99.4948	874781000000000	12.4014	10.4552	349.719	11.8587	178.331
315	3.9558	245113	27.0081	5.47931	12.0808	5.08919	2.8707	3.78488	3.11377	4348100000000	508182	36084	45.1361	986698	3384220	39934.9	905369	534391	232830	842601000	85.1996	1.23937	4.72149	27465.5	2.2668	2.22267	3.3353	2.19496	2.61789	1.35222	1.65976	1.89908	1.5194	9642.82	5.83477	14.7423	419385	778.608	3.87811	14.687	4.85784	12.4849	368.745	1137090	3367.53	2.13734	4.43769	1.93458	2.09472
316	9.56482	2.39133	61.0643	126.383	4.24713	1.22834	1.13048	25.7174	3.29856	784914	174016	832764000	36228	4.06928	4646140	6777410000000	8539740	74940700000	201.873	4076840000000	78613.3	1.10212	11.0615	2.00642	132965	4.03403	32.0998	2.02949	1401.71	3.32085	14.3571	2.00062	1.3959	1.62481	1.89586	7.60016	4965.02	4.85026	1.95695	48.4446	39950600	2.13077	5.78179	105536000	203496	12.8882	4.71361	13.2714	15312
317	1.4893	2.37878	14.9569	2.79327	3.92787	4.44406	2.40639	3.39803	5.27226	9.66902	27860100000	812415000	19663400	4.61811	765129	5704370	783061000	8273880	2333940000	361345	1360.66	2.09653	4.24155	4.51475	49.704	530.154	44.0877	1.88807	5179.9	1.30647	2.70335	9.35596	20.789	1.01499	1.14845	5.73414	2.32069	794239	1.8307	9.72314	2379.72	3.83155	61.9983	138281	3889810	2.01979	8.84376	2.29541	417.393
318	9.06702	1.88323	3.37903	2.20864	2.62251	3.30677	6.66676	2.71395	1.38785	459028	34.4891	4184.89	18499300000	120025	116151	129938000000	440605	101077	40357.6	1765380	39.9851	2.75289	3.12424	5.40463	1.933	3.74904	6.62694	1.46881	2738560	2.42444	2.189	740.185	4.61108	2.69891	3.68332	1.70359	2.61086	6.96399	2.48962	10.994	18.8749	5.79207	438.059	22.1983	5.13057	8.51775	62558.3	1.44434	5.25049
319	4.67956	1.56544	12.5266	3.47369	5.02043	1.1413	2.13885	8.91282	1.82578	443490	1973410000	1464380	5213060000	3.18774	337329000	226515	12751900	4650600	172.244	581216000	422414	3.09464	2.38744	6.40728	1.9816	4.97262	1.44289	2.52469	870.889	1.963	2.02115	1.89914	12.1149	2.21789	1.51354	1.86183	4.50002	1868.68	8.23597	14.3477	551891	2.77141	63.1997	9333960	346275	2.32076	78.4483	4.27024	139805000
320	8.32432	1.30431	3.63971	82.49	2.97504	8.38983	257.666	1.35819	10.0281	33248100000	2437810	3921380	2383910	991546	40024.1	11353200	1453490	44176	226729000	2869260	1048.07	2.17738	17.6944	3.42232	2.29364	9.65225	3.56258	1.57993	66143600	1.28333	1.81346	2.65995	3.80442	1.37678	2.57603	118.736	3.20238	2604980	3.74926	7.59854	4.10294	1.36598	2257	9.14171	60.6779	6.25448	2352.57	1.25297	1.07697
321	2.56261	1.1967	6.22113	4.48768	9.42428	2.34688	1.54438	2.24621	3.53779	2263950000	10354400	3706490	52410000	531366000	156878	39491400	7738700	812187000	20161800	3330670	64076.8	3.35161	1.88499	3.42796	896337	7.14525	34.2915	1.78141	622159000	4.52559	2.14598	6.0298	3.90611	1.42272	1.85502	1.7284	9.31445	2145.51	4.11513	5.10124	1.00241	13.1741	322.112	47400.8	9.03321	5.00585	253.207	1.86926	2344.76
322	5.29141	2.20579	2.8413	22.0243	1.24388	1.71011	1.50594	1.53119	1.31467	10.1729	3122620000	330808	120781	2731930000	618913	63189.1	2938880	9380760	58945000	15475400	24.354	23.7495	413.285	3.73397	268227	16.7099	1.27632	2.71639	12434	5.08275	11.7331	3.11762	26.1465	4.56335	4.9833	9.32597	1130430000	171506	18.3028	31.5021	369821000	1.69627	1936710	3.94684	60593600	9.72662	2.55327	1.28249	3239.21
323	6.20488	5.09906	27.5005	18.0231	6.98512	2.38564	1.18182	1.56015	2.66519	92591400	7.4738	569223000	56870.8	6094550	935850	16.9879	158928000	63616400	1534580	893497000000	116.093	5.75026	3.3429	8.5433	181043	10.9921	11.2885	2.75518	17.1398	1.94463	5.19765	7.33874	42.5521	1.7896	3.11006	14484.6	3.78616	9530.85	3.25002	13.9323	3.65506	42.4359	3579.37	17530200	13723.1	24.2446	410.518	5.76266	2.12705
324	2.7573	11.8983	11.5123	11.2922	3.16481	2.71105	19.4346	3.59673	2.05426	1.48699	4736370	41470.2	125172	30.4753	6464320	24848.7	188897	866996000	37.752	113263	24678.7	4.30705	20.7752	4.15223	23.4057	421.293	1.36453	2.67009	8.42436	1.41234	1.87223	2.65747	4.51458	4.41972	4.40017	2.18743	2.49402	8.85878	112.234	6.23846	4.38318	2.72155	841165000	2959370000	75.1735	20.4396	2.63368	2.46903	26501.2
325	9.11434	6.16677	2.80011	10.1327	2.58068	3.49761	2.37124	7.0803	3.32078	79745800	225758000	30544300	99138.9	3810.82	298781	4890700	38702.2	2731310	11873300	4655580000	1805.35	2.51127	2.14595	2.63254	13662	12.3306	17.6093	1.56331	4.84407	4.0796	9.95324	2.37854	170.469	4.72121	1.49071	3.05024	5.38742	467504000000000	35.7954	5.49169	18.0053	3.43891	68.2865	6.00759	164645	18.8131	3.27429	2.64606	26767.7
326	2.02251	2.45945	11.848	2.65083	1.04853	2.00616	1.92283	12.0978	1.59564	728757	964278	105666000	17458500	29032300000	12177600	33926.8	1403460	64499700	135412	159432	9749470	2.83288	13369.9	1.88029	216279000000	2.5005	8.58275	1.90772	6788.59	2.32712	2.19188	1.723	3.25751	366398	5.69991	104493	19621	39619700000	1.21104	11.4126	741039000	56.0697	9180.93	450.142	7.84401	81.5118	4.69531	2.72333	11.238
327	2.2185	6.78784	3.35025	11.4074	2.84318	3.05018	6.59165	2.74101	3.23439	242133000000	749527000	31016000	235463	165521	528103	39583300	9166020	2042850	5489.78	4.00442	21.8683	1.71066	2.40011	2.90457	3.8016	3.51831	2.20646	3.17049	110923000	5.55986	1.36013	1.6543	3.84443	1.21688	1.55637	3.25005	152429	6.88013	5.93901	3.81491	726649	1.53498	338.247	24.5861	758784000	3019.31	60206100	1.56515	156.951
328	1.49526	2.75313	95.4032	531.408	1.40238	2.24186	2.10207	2.65527	2.00897	81.2288	6.10877	6390000	1849030	420843000	10510700	618471	3476180	4060470	2319.84	466320000000	5960.29	1.11991	9.66322	61.0401	2.31035	3.38609	1.7298	4.07491	535598000	3.68716	5.71158	4.25024	2.55363	8.03694	5.43343	6.14492	62.0818	35497.6	8.69699	5.25646	19.3907	4.57024	315.594	56610.5	126.11	15.8411	13.1847	2.72053	14178.7
329	2.82465	1.46938	15.6868	6.38121	1.37882	1.65446	4.88187	465.129	7.06891	4.78926	9.9634	8182430000	1030520	136115000	24097500	60391200	22012000	6653470000	45969.5	1971940000000	97200.8	4.75454	1.44669	2.53044	1.60346	2.14617	1.82146	2.12547	66.1631	7.38028	1.58511	1.37906	3.7369	1.72795	3.07762	117299	17.5467	273912	6.50289	7.15636	5.31679	8.46162	66.9248	312424	3.57921	38.477	16.7671	1.89841	1.58571
330	5.52149	73996.3	9.72108	3.81862	2.73195	12.5786	23.3377	1.25141	1.24779	21.4407	48004200	10762500	1384340000	2.8999	147208	277059	449697	351674	1027650000000000	517667000	1498.27	3.30428	6.04375	6.74098	44010300	7.92491	5.64258	3.5043	314320	2.80447	27.7927	2.79108	5.77643	13.2119	5.41095	9133.08	24.8055	28.1026	5.09015	10.0973	3388.51	2.06424	5.8842	2656230	9504290	196.262	9.99107	1.32592	4.1138
331	1.30201	1.13587	8.49277	2.01628	4.50985	1.1891	54.2216	3.80348	2.33706	35.4805	46048.3	300755000000000	909595	488889	5250960	3576650	38264900	1397050	129.536	30445000	275510	4.60367	2.78457	26.8824	32.8243	45.5111	6.50142	4.84205	19367300	1.58799	2.03351	1.34019	11.4138	3.22219	1.3192	9.71896	474990	15031.2	3.04057	6.85984	8.22315	1.60205	723.39	5.06685	5.19767	1.4729	6454.32	2.43491	22067200000
332	1.17225	7.97695	6.36028	5.515	159.034	11.7442	1.57202	4.52182	1.77359	90253.8	624787000	22778500000	514227	225612	2753380	77213700000	1108930	2855770	227726000	31831900000000	176066000	1.9575	11.0386	29.7876	4796280	24.0983	7765.67	4.85588	27282.8	10.4783	2.23896	1.46992	25.3652	1.6457	3.10597	18.1247	18223.8	18812.4	1.10265	11.3248	5.48269	3.65872	4.37049	29.9347	13.7145	60.7238	2.51418	5.34293	1487.45
333	1.17554	2.58591	24.1575	6.03605	8.04586	16.4205	1.28627	3.45131	1.84751	15.7768	1109910	191.877	156807	71.5156	455924	81100.7	1071360	20521700	22586100	451587000	30.5359	4.35177	3.23395	6.49714	3.0919	12.4817	7.37224	1.69958	1350.98	1.21553	32.8443	1.28402	2.97655	681517	3.12068	1.58271	1.56416	23.3864	9.8554	2.31074	4.0102	2.11109	24.853	1491360	191.193	2.00211	19.1838	1.1591	2.76964
334	3.67017	7.59549	24.5965	2.15908	1.70266	1.66968	8.32837	1.21473	5.15589	83.0929	11576800	1160110000000	86.9902	212453	8125470	48883400000	83654.8	1572120	163023	1287670	2716490	550.332	55.074	1.43567	2.68618	6.67422	2.19098	1.22759	47.412	1.37645	3.12608	1.67472	28.3296	1.95869	4.31565	4.7803	15.5405	30.3357	2.30242	5.45204	70.4345	1.94116	872.72	46239200	1642520	3.046	6.15191	11.9282	2.63907
335	2.50707	1.21323	24.0713	5.34159	2.50732	1.77803	2.27201	3.93492	4.15435	438.157	481116000	4211570000000	14149500000	292940	557022	148122	4433300	322924	416020	5206810	240.738	1.48771	10869.9	126.442	7.70019	6.84549	1.39423	1.51242	19979200	1.60278	1.03143	3.18769	38.5736	2.24084	13.0887	29714.4	1.9411	28278.5	2.99868	11.7843	107.751	1.17559	8194.9	190.995	212754000	5.42819	73.622	18.0058	4.15988
336	1.82039	5.39483	21.0453	7.99173	6.39744	1.49743	5.51774	2.24387	1.5108	212609	42609900000	2103040	6238830	6.00361	154507	41958.9	386100000	35606900000	85828.3	140916000	116848	12.118	1.90769	1.35339	3.64093	17.7846	3.34679	3.14942	2227.05	1.96678	4.45657	13.931	12.9408	1.84174	3.57483	96037.7	1.38879	300.192	7.87023	34.3522	9928710	1.89109	127.499	2231450	10.0572	3.13156	5.47635	8.08565	3.14877
337	17.555	2.46942	3.80857	1.64248	4.33624	4.45305	2.03751	1.74925	6.30557	8.38278	3519320	1540550	223510000	27.4037	449485	122031000	3538480	1262850	543605	5699000	240674	5.22652	2.03416	5.6014	5.37497	16.5975	13.8968	1.99201	8012.07	4.09053	10.419	3.35453	14.4123	537157000	8.59138	1.71904	134.139	3.69852	260.099	2.54484	3.40798	5.44981	30.3732	8490460	6.959	7.48951	120014000	2.22337	68126.6
338	2.43417	1.29523	10.5347	1.59465	1.24652	25.4604	5.11064	2.85159	2.55568	69620200	49929600	15953900	642734000	9919320	2471180	279711000	5623320	17547700	2584310000	5230040000	48428.3	8.57808	21.2102	1.65259	21.7349	57.1355	5.60315	2.84767	6.57206	4.4237	8.79698	25.291	12.7892	8.65428	9.77232	2.72751	1.59741	184788	1.55467	6.1442	21.3679	1.47559	106.034	140125	12.9507	2.98364	10912500	1.40719	32583.3
339	1.61594	16.7298	14.6634	2.42467	1.10828	15.4461	2.54114	1.57873	4.41819	8931630000	135240000	13920400	62172300	405110	257360000	3380340000000	4575750	60473100	99.9669	6967260	1157.74	50.7697	36.0369	7.5823	3.22936	14.3164	2.06351	1.8048	310450	1.53588	1.9742	2.48032	1.07438	1.99609	1.6287	2.2072	364.104	6.06057	1.74194	8.53565	32.984	1.4206	15.0588	23.3098	20.1515	5.43436	4.34577	1.53047	4.1253
340	1.30009	6.82166	190.974	3.92619	12.2986	2.21842	1.93391	1.50669	1.9388	72454200	12503200000000	2003560	774519	9.20317	121157000000	1112990	73304600	27408100	8195060000000	1169270	271.15	6.61716	94.6435	1.47141	507.611	14.2854	1.45049	1.94489	9.25212	3.39982	43.6756	1.38033	4.17825	1805180	5.50506	2.28344	399606	16.0858	7.58098	7.44525	774.945	1.35023	966.139	2.37451	3.80929	2.71786	4.5868	1.30314	60973.4
341	2.12293	1.29583	9.80321	5.90389	1.33055	2.2223	1.32955	1.8595	5.51922	1802470	96929900	2509.2	158336000000	1926100	2854520	11458500000000	2691940	2281410	19.4123	15491400	19091	8.97276	77.1888	5845.31	78624.9	24.5059	1.44932	5.05548	384835	1.11206	1.43558	1.15136	5.38912	3431360000	1.4686	6.75729	5.4703	2.05643	36.7266	2.58194	5.04325	4.09329	166.008	150.803	458870000	1.68998	1.86354	4.43559	1.53685
342	2.05042	2.11727	4.46324	4.52377	21.4132	3.97545	5.27882	7.54455	3.25176	5.71555	19.9133	36440200000000	3234510	145.15	14212100	225322	3808610	524139	1656790000	3337020	2403.5	4.2325	47.1061	5.02625	2.10831	254.435	911.73	4.31087	3343040	15.2122	1.4798	1.34359	7.81513	4.66856	4.16674	20.281	61170100	2.97209	1.6508	2.24768	2.15302	3.19443	533.74	10904400	14048.2	1.52624	3.44312	6.24718	1.69058
343	2.34367	151.213	20.7079	1.58092	1.91395	2.42382	2.41604	2.05879	2.02477	1769710000	123333	257966000000	165095000	4.94464	1424130	61627300	1179980	8563660	901162	129016000	6.8575	5.04398	9.60978	35.4728	4.6556	2.31007	29.6074	7.90446	16.1826	2.24632	4.84373	3.26914	9.40248	3.85574	1.69706	2.83352	6935.25	365.401	27.0369	5.71027	132558000	1.45836	237200000000	39452600	1.35046	3.71171	6.64191	1.47648	2.57635
344	2.20163	563.736	3.33127	9.0367	20.8422	20.6043	2.331	1.62469	9.62241	2677870	13446300	54923600	7443130000	5098610000000	27912000	81780700	5341160	1231490	354.639	173283000	5552740	1.789	223.9	6.37937	10.8752	10.8538	6.06912	1.33152	475014	2.20801	4.28922	7.86257	9.42781	12611000	16.7174	19.665	38494500	4.32809	1.30399	5.52122	6.67778	2.41104	4.03412	11089.3	599.182	130.521	406.411	1.99909	1.71484
345	1.42233	11.7409	402.215	6.99868	2.16419	2.51916	1.95221	4.06365	5.92406	320757	6697150	22423000000000	25529800	94.3712	300040	59135700	1875190	6712140	905525000000	816511000000	88.6887	3.33705	8.05107	3.78213	2.25757	20.7764	1.66832	12.3457	84869.3	1.63868	2.86425	1.69443	17.0672	3.83702	5.22849	1.86618	2.69675	2.20679	1.17574	5.87822	2465550	1.08729	430.141	4464630000	12090500	7.71781	372.648	1.58973	7.53848
346	3.24668	4.6522	8.07764	5.60104	1.30144	4.89794	2.61379	3.39008	2.30998	60.9461	2065100	267301000	7865670	188016	323682	1387300	33866400	1877200	26616.7	458795	100722	1.13467	20.48	5.22737	7.35682	4.79105	1.94089	9.95528	22.0413	3.61449	3.50154	1.15294	43.0345	1.8571	8.0419	1.2516	70875	12726.2	2.46539	3.27972	8.41563	1.85941	103.31	6932760	46.5251	1.74715	88.8366	2.31252	735696
347	5.59673	1.93989	8.15916	1.34678	2.68205	2.46339	1	2.3856	1.1799	120161000	2046690	3405860	1724060	14001400	81479.3	21216700	1146790	97807800	10207.8	2966990000	78.7965	3.74447	3.61198	1.75057	958.111	2.3288	3.76306	3.18992	230663000000	4.06064	3.27832	2.62571	4.90803	1.76048	3.75819	160.229	2858840	919425000	4.15729	8.49939	8395980	3.40363	22.9618	11080000	1.40252	579.109	4.80003	1.58161	212854
348	10.6476	18.202	37.0129	1.61578	6.62516	2.97633	1.63294	1.63119	2.81474	826375000	80312.8	361694	9746240	289236000	99678100	4309980	1756150	9386900	273448	18708100000	2227.62	2.63892	161.206	4.79445	1.37924	2.04539	13.4863	8.20548	6.63749	9.17164	3.10799	6.10622	41.4826	10.6485	4.36046	10.8811	6453720	7.81635	3.70521	8.33558	6.87463	2.42747	5.16486	3.7278	1.90598	5.70621	22.2527	1.52137	4.14954
349	2.2524	1.70266	5.20649	1.93787	1.78241	3.2726	7.29921	1.27249	1.52043	4.49501	6.46588	513078000000	629276	17.024	30.9721	6568590	4344600	250666	949.796	560516000000000	9.80762	1.62421	6.0214	4.06657	25357.2	5.70008	866.18	24.6447	51841	4.34834	2.84211	1.11161	21.6728	2.7395	1.77027	2.17332	13.5529	34074.5	1557.49	20.1277	1022	1	2.97349	2492.74	396612	2.56447	273818	7.48508	306969000
350	2.35228	20.4243	17.8159	3.03417	1.938	1.32747	1.55973	16.6283	2.6722	561.393	2459420000	6858520000000	1255450	2.74087	4360290	56679.2	78864	163865	3415550	22291500000	293.286	5.86869	3.33514	1.87049	2.81505	11.4826	2.65816	16.915	44.8403	1.51293	1.74702	4.72574	1412.39	1756430	10.9313	3.52308	293293000	77256200	3.04838	33.9596	5478310000000	2.0738	1382010	1599220	11212.5	4.99187	3.76528	1.21762	1.92663
351	2.25525	3.50615	9.66071	44.9501	20382.4	2.41495	6.55109	2.7981	12.0249	8129860	33847100000	516356000	52514900	10.5542	9055470	1652630000	137130	17462100	1383420	574112	799.747	2.0022	1.67129	2.44899	3.18326	6.12195	17.8198	4.62725	70.466	4.74954	1.38274	1.83844	5.01825	2.487	1.46562	8.41122	40770900	14.039	4.7007	36.2638	23.7117	3.55764	117222	960646	2.99054	81.4825	3.54611	2.10653	2156.1
352	2.29304	52.8815	13.1319	2.362	2.97329	1.70289	2.26364	34.9375	2.76005	14.3378	752752000	105450000	13935100	24.4679	797306	173319	34446100	608277	423803	31565900	7484.85	5.88672	1.85916	6.5921	1.38366	16.6389	1.48058	3.25765	11.6101	2.1298	2.11936	2.23003	7.90249	1265090	11.0228	2.17458	1.27426	5.53716	6.49907	9.50643	212317	1.40607	68375	3.26772	2.06303	15.1161	204.532	2.4212	8.6748
353	1.47602	8013.14	14.7143	7.57125	2.29011	2.35814	6.62726	5.07193	56.9262	25186600	35.706	1446680	87791600	784885	1316010	1206290000	18486100	4573440000	4174030	133047	807551	2.75564	3.21912	6.19282	2.08232	10.6432	4.3185	6.94904	42.0633	5.92374	5.06882	3.16892	1.17666	2.08278	1.27287	259.632	24781300	240638	4.66029	8.43176	6.42055	2.05464	592.067	271.485	785913	1.06307	7.86151	1.11949	11.0604
354	2.45431	17.4294	3.48505	3.46023	1.59955	1.47816	3.10097	1.66658	2.41274	2129740	167710000	2638420	76906700000000	4.7263	82961500000000	1087360000	3896630	7475690	36289.3	48506700	29.8706	3.77959	11.113	1891810	1.9515	2.89878	8.92284	1.67349	15.3307	1.79368	2.62911	1.70262	4.90107	6.68598	1.44292	1.38167	1374490	9.77962	1.79689	5.17853	2169750	4.45901	25.1299	6604600	17534.6	125.448	1.55645	2.6722	283.607
355	2.23904	2.47771	27.0705	1.97937	1.58029	2.6407	2.89617	1.31127	2.81395	20.6015	318065000	47788400000	4822090	10.8473	7773440	6213290	631994000000	713674	2041560	223248	3.07512	8.72926	3.45713	7.95322	14.7489	16.8607	11.643	1.78037	4197790	1.94624	1.96663	1.92827	1.74098	2.65159	1.11862	2.8344	509540	3240.87	3.12867	20.4682	2.22183	1.26138	598.064	1.44717	9728690000000	1.29268	2201.95	2.15383	2.55552
356	4.79761	1.7495	8.57306	4.92818	2.49339	4.60875	3.27355	1.36482	5.19036	1.58144	5719220000	1286850	97798.7	47770200	59735.5	3609790000	139201000000	719290	2286.1	435196000000	4725.8	7.04885	7.27831	2.73182	2.22501	17.9235	6.30184	3.3525	8.91066	3.37745	1.21242	23.2591	9.61735	2.29371	1.0452	5.3459	1202.63	13.1377	6.58036	14.6373	12.6127	1.40367	149.133	187156	217255	5.63107	34.8514	1.5634	4969.38
357	1.39087	69.9016	26.9228	3.09418	12.3776	4.18714	3.39724	3.17476	15.8346	1510740	3715.1	814704	47744400000	803921000	54262.3	21662000	1496970	188161000	218775	4419430000000000	22.36	2.66301	4.67158	7.47989	15989.5	9.13987	1.10635	6.35999	6973380000	3.58863	1.26236	4.29978	8.76081	2.89491	1.41894	6.28763	11443.5	73.8663	1.6951	5.39286	12.6438	1.46989	55.5588	467.979	245.238	1.75292	5.19172	1.42753	2.78791
358	2.3521	2.95436	11.5205	4.98802	1.40372	1.83232	6.04866	10.6174	9.53186	89721.2	363626	61790.2	1.36361e+18	3.1167	479395	140623	147496	139219	1963060	44565.6	20284.8	1.10929	7.64558	43.5773	3.17282	2.96042	3.36251	2.24609	6.19356	2.77788	2.01892	2.07958	3.34657	7406230	1.78096	106.868	10466300	80609500000	18.1372	12.2425	13647300	2.46269	79.7439	3985570000	56.2371	4.65418	7.42448	3.88189	811.017
359	3.04928	26.1769	4.73556	1.96278	2.01217	2.0931	1.5272	13.6474	2.85484	903586	77.4324	31520.8	927395	167663000	73769200	1809240	218730000	731099000	250.399	4219150000	1112060	5.6333	12.2177	16.8199	1.06616	14.4429	3.41341	9.1282	12.3089	4.01749	2.29687	1.68207	4.06572	2.80961	1.4827	2.27446	2.88277	3.8975	1.70323	3.10841	5.94306	1.48255	1.59314	10231200000	2.37858	17.8311	1827340000	6.46847	4433.28
360	15.4428	18239.3	4.7713	26.8323	2.45636	21.1385	5.17692	1.94633	2.55544	4764860	17014300	13498100000	70816800000	1368990000	24077.3	57627.1	2941800	3322310	1.33333	16389.4	518026	1.51451	6.50427	16.3021	2.86844	4.28194	1.70782	6.61857	1370400	2.81853	2.46039	1.86441	16.673	2.51129	2.76343	1.9363	12.5079	3.36702	1.23217	4.08208	11.2023	2.12329	66.113	2.31212	4036190000	3.05488	7697730	5.09012	5.27183
361	1.98662	2.22853	16.48	4.59102	4.95138	4.75726	1.67061	1.57945	1.12948	3.94887	18.4101	2700660	763461	103451	18524100000	14416300	14274100000	657112000000	19481300	219514000	10.558	1.94097	43.5735	7.17571	10.0924	4.96218	14.4548	1.5367	133851	8.77608	14.1469	1.0945	1	1.9411	1.71801	2.0363	17814.5	33.5393	4.21393	8.04693	141240	141.951	86.9352	34.4782	379974	1.8223	3.61058	3.76236	120.734
362	1.4912	4.29314	8.02857	5.42271	3.51577	2.18731	1.44945	6.2896	1.43274	8744140000	4.96047	379451000	7268720	712047	24415900	7412410	9411280	14120800	4448.01	58646300000	100271	3.59809	65.0774	1.37527	1.40719	3.84322	16.1822	11.9074	28292.3	1.27108	2.73738	2.32353	6.57105	48.7183	1.4204	13.0713	8.36935	5.89807	3.7893	7.30182	14.0424	1.36776	508.403	1414180000	68.6917	9662.81	7.57392	1.26756	8.52579
363	6.99778	1.59172	8.44225	2.12381	33.6901	1.05069	2.43304	14.8476	1.92337	4127410	13665900	88832.9	393477	423755	8123770	35702800	61352700	191492	40385.9	17263400	604867	1.14335	1.72259	12.8248	31.059	144.766	20.5341	3.21611	8.9132	1.48425	1.93916	1.8864	3.43628	4744570	3.78155	104424	44096.8	11.4698	1.10903	5.23158	574155	86.7745	7.73377	32.4596	1267490000000	18.7538	13.7012	2.19018	3.85589
364	1.08583	2.15939	5.16651	1.78108	1.45797	2.04631	1.1237	8.58413	1.43867	27413200	6618810000000	35756800000000	14675400	873667000	21045500	151056000	578491	232996	105350	210774	265.767	1.23009	10.5446	1.34609	24798900000	4.4152	1.45459	2.98703	2047.81	2.13268	1.58025	2.20705	21.1287	2.23176	1.76179	1.42104	274192000	204764	18.9551	7.10896	38352800	2.44868	343.948	5142850	72267400000	2597.41	30.8975	13.1918	14.8696
365	1.28899	15.1529	15.1776	7.63905	1.24297	1.75391	6.79357	2.12494	1.41421	10.1086	48919000	3281840000	183292	2.47436	106299	4197570	13103000	120850000	125922	2400850	32714	5.2137	3.00853	2.97943	1.65779	87.3197	30.3337	2.56052	148934	1.88158	2.3788	1.3094	9.59323	1.3059	1.734	1.55366	1.06196	11.9676	10.7617	15.08	71.6965	1.37655	76.7138	21435.7	325.047	8.95026	22.3948	2.97299	6223.99
366	9.88558	3.32614	5.86551	4.16689	2.98819	104.964	1.49473	1.08399	12.8982	3442940	222068000	763422000	45702200000000	24.9878	8488720000000	45846300	24281900	1330380000000	1005.19	11911100	95419	16.3064	10.4319	1.34509	89714	4.6964	8.46557	14.0494	5.47439	1.88095	2.11778	2.3754	13.8986	1.46763	14.1846	1.4381	6.77916	3.3494	2.82913	13.2614	3270220	1.21095	38.871	13453300	7974.26	282.547	2108210	2.84063	1
367	1.84382	1.88201	3.45161	2.85548	2.39811	1.68845	1.55461	4.06814	3.2704	29.7326	1141220000000	3836070000	7.52863	25.2117	63898.9	200181	958502000	7531190	262016000	28249.4	102.84	57.8893	1.31073	12.4456	4686380	7.36619	21.1136	2.13686	3158.91	1.06903	1.24156	15.4218	17.2772	1.88158	10.8613	8177460	190.825	1187550	7.50273	12.6784	19486000000	15.0037	19.8424	18787.5	98606600	2.65324	21.4867	1.65221	53.6081
368	1.54779	4.39726	49.6431	13.0053	3.48909	2.3738	1.91011	1.7423	11.4616	8.0177	90.0342	61043300000	2278350000	1555660	7575490	1245240	16793000	18909300	211512000000	9383910	96.397	4.01111	1.76861	1.76639	4.49693	8.77953	2572.06	1.64027	5.24768	5.40828	5.27006	2.00251	3.82682	2.22458	3.50122	2.1802	78417.2	5.4864	3.12355	6.37083	49.5293	1.12726	27.8463	153872	56.5216	1.48962	1.46449	1.31956	25931
369	3.66873	12.2764	6.97	1.17346	2.68915	1.16133	17.1332	13.5144	1.92727	8.98932	93644.8	12849500	386037000	1993230	1811490	577260	16562800	302550000	356.702	281222000	20.5023	14.3884	1.72303	3.49553	479002	1.53108	1.66479	2.62727	297728	1.42286	7.79739	1.77359	11.716	2.12696	2.7831	2.92303	4.25846	111345	3.17454	5.29259	9.10771	2.237	385.146	22.657	18739.5	27.945	22609.7	2.03672	1309.02
370	38.2251	3004.53	10.2855	26.007	1.27446	2.90558	1.23768	1.2774	2.11565	26682600	9244870	32546.7	590467000	898916	98360	3712960000	2129270	13255800000	75832	84281800000	12822.8	9.1271	6.02319	3.8204	66418.3	44.3729	1.43771	2.81127	181.699	2.5726	2.99256	5.09349	5.95308	19.0321	1.94324	3.52431	1.75883	52813100000	1.19453	23.8446	1404130	6.54019	37.2522	6125340	362964	1.70847	2.06282	2.11326	10237.3
371	3.34455	1.80638	7.29659	3.07344	2.26667	5.60247	3.28826	2.34661	1.18355	3540000	113057	20119300000000	11371200	1439220000	2278140	135889	4056080	1771510000	34400600	3555490	27869.4	1.24893	34.5108	20.4135	3.36034	16.5791	9.51661	1.81376	4.86707	1.58264	5.35564	2.84925	9.64166	9320900	3.22392	5785.96	13454700000	5439050	6.29658	5.18413	3102690	3.08454	13.9467	711706000	1.16647	2.90116	695.305	2.54292	2.81238
372	1.98439	1.32736	2.37812	5.26627	7.69505	2.30874	14.1756	1.96896	3.03333	58766200	18.289	12592000000	3313910	2083250	2832390	57075600000	1759570000000	157506000000	206.733	20734600	5334.76	11.6512	4.17312	1.44854	20017.9	13.026	294.992	1.96496	13.4987	1.75225	1.45167	2.34648	3.68767	2.04728	6.08346	2.42512	84.3001	490880000	32.9737	3.5956	58497500	1.7054	53.2836	1368790	4671.49	17.0276	4.03691	4.90617	8.53137
373	2.48208	3.09971	166.652	5.66194	1.58441	10.8736	11.2676	2.56037	2.19213	212319000	49.0268	1574000	5149410	185004000000	8783380	8524020000	4128470	1320170	8146780	27735500	10212.3	5.93407	818.358	69.1687	1.43008	54.4089	1.15469	2.71521	44644.2	1.62548	3.30648	2.08846	24.35	1.57651	1.69393	1.49884	7310.91	571278	740.437	18.1145	5.10861	3.00414	641.004	103.873	659642	97.3752	7.88863	6.40878	18523
374	1.5936	16.084	11.2844	2.30089	2.58593	1.48195	5.46287	32.9262	2.83982	1084.15	238630	91670.9	6944890	1930960	170046000	10123500	6668950	143936000	18482200000	382325000	629377	4.36914	2.64913	9.91504	5.32301	9.00307	7.47804	2.04286	17.7306	1.07336	4.38573	8.09573	18.006	233233000	1.68209	1.32697	30.0428	3691370000	2.37456	5.52696	5.04353	8.234	178.412	1300920	2.6683	8.15842	6.97345	6.26405	2.83894
375	2.05948	10.1998	12.9352	7.50682	2.71671	1.55525	1.80391	4.71278	2.52396	6.73509	64.2898	13267600	14745.2	531000	136521	1066240	7764610	78118100	133567	5220150000000	917.042	1.48015	25.4456	3.51782	20.0314	8504170	1.43902	2.98257	9.17792	5.02469	8.71188	2.54804	2.93835	6887850000	1.9002	11.3345	73815.2	159521000	1	7.54799	5.87034	1.32603	110.559	820043	2.3073	574.669	4.77423	3.23718	30964.1
376	18.1347	16.0149	8.39138	1.67844	7.83799	2.14594	6.9626	2.20398	4.34165	4.59223	9.18198	3079930000	180101000	95.6618	312465	3297550	142198000	484187	42149300	7686910000	317605	6.54265	31.9353	6.86506	10.8589	33.8389	1.30083	1.74287	1.68714	3.15549	13.8104	7.64567	7.7834	5.88226	6.89021	16.2091	101.56	5372650	3.11249	31.534	7817740	1.51754	39.9424	133006000	25822.3	3.14305	24.9756	1.53272	3.00109
377	2.25799	6.25367	3.21928	3.05599	11.9036	2.68589	2.81942	4.77222	6.73164	1310800	112459	5885820	2540640	13266700	2094810	9293830	437396	851983000	57898.9	90891100	69789.8	1.27195	457.547	224.804	38984.6	6.26345	8.06298	45.0677	6.57819	4.00976	1.48275	2.01891	2.94699	6.88834	9.46416	3.074	1.47156	8.24015	2.8387	7.30594	5.52003	4.2108	3.7488	4.43245	18585800	2.1419	82.2889	1.9283	3.79554
378	3.1107	1.48767	135.975	9.77272	10.6436	1.22028	1.17036	1.72839	1.52288	941175000	8.13131	24364100	28825.9	651680	1909670	194812000	305847	33.3681	271391	212626000000	33.2458	1.9108	34.4633	182.723	3.06002	2.35002	1.82678	2.52749	1165480	6.58443	1.70513	1.21659	262.46	3.68997	3.87695	6.69666	522.796	482432000	1.5112	74.2299	7.68984	4.31899	38.6846	1.63791	2.26521	78.944	7.58841	5.22199	17971.9
379	1.30846	1.01902	5.59666	14.3592	42.4501	14.2038	4.65193	2.78855	3.68844	7.49768	17586700000	1865770000	3405820	1845570000	90014200	8646660	274472000000	57162.2	1550.55	47506200	2736.76	6.89349	1.81166	2.48032	1.83679	3.2151	9.12667	1.32015	9466.65	9.5636	49.8391	1.52474	7.15782	1.58248	5.11607	6.92028	4.32591	2.30807	9.52348	6.93166	5.37419	3.85882	70.3559	3020.28	198905	6.70692	8.83268	1.65358	1.78288
380	1.39235	3.63761	19.114	1.51922	5.97129	1.7325	1.49151	5.87276	6.78741	1.83038	14147100	226995000000	591375000	610606	328897000	247517000	47995600	6018450000	474732	2719040000	52172.5	3.64019	2.18256	78.8865	5.93958	44.7861	10.4906	2.67283	3.34817	18.3005	1.30057	7534.59	9.16638	2.75167	1.91324	1.26369	1245.11	8.07294	1.83761	7.83448	582.987	1.38715	125.937	4.83379	1031590	1.72676	3231610	4.45982	1.43708
381	2.9542	3.06738	76.0197	1.69669	1.64907	1.97754	2.61387	3.70635	1.6038	8296090000	7.53504	562458000	449576	23.1581	369947	10863000	1701260000	95392000000	163.155	7344160000000	85054.2	3.81327	2.55348	5.59363	1.54766	1.67456	34.0655	2.10377	3047.92	3.06333	2.41921	3.49233	24.2227	4.71483	5.1981	2.46231	10.9026	3.14943	1.2526	29.6108	1.20931	1.35133	25.7774	94022500	10.8994	1.78836	18052700	3.46217	145.529
382	2.93411	5554.43	5.38469	7.67737	8.5254	1.33785	1.12239	4.51712	17.5656	20.8499	1514700000	23852800	6273490	3.31365	79464800	3868280000	2326180	110991	46147.7	1353150000000	4142.8	8.75221	2.83611	1.45721	3.74212	85.9089	32.0984	1.67601	1371010	1.96298	7.35274	4.69283	2.15856	1.77869	5.15172	9.36608	4.66653	4.80724	6.71301	4.48585	2.34085	3.87452	1548.23	13.3967	135665	6.17157	17.3989	1.99981	3964.53
383	3.20087	5.15438	45.1309	83608.5	9.36891	1.2402	9.69111	5.97517	1.46779	3653570000	64598200	63336800000	47035.5	116897000	3613850000000	96433100	608252	11870700	414468	229972000	58.6975	3.92026	15.2853	5.86112	10.1372	12.2821	2.41405	4.49499	9.03629	3.71301	2.24219	1.8778	3.17138	31.6184	1.98952	3.45602	53373.6	5.5554	2.13634	34.0575	20869.7	2.78881	135.011	585155	2174.09	1145.55	63.0831	2.08803	7.62326
384	1.26358	3.8925	4.45292	46.5285	3.19759	3.72415	1.23019	1.28907	2.51687	13.8914	35463.1	166.507	31096800	135743000	113109000000	5613040	271080	6630720	2066.11	34334800000000	445.158	6.70753	41.6113	3.89174	94.061	35.7601	6.35428	1.50319	10438.8	1.63799	2.31928	2.82841	21.4693	1.22861	5.34579	3.20643	1.54141	13.4884	8.68767	7.9628	6.5586	1.30037	192729	6.28556	34.4377	5.22147	814890	2.82837	34.9047
385	9.68813	21.3292	3.01868	1.90736	1.67385	16.5255	2.22621	3.9037	3.11229	216848000000	420758	543.251	18.2142	4440750	1052060000000	873033	179139000000000	603690	255147	10317800	38415.9	3.95129	4.36475	9.82021	9122360	8.66699	290.408	5.32965	3.08824	5.44937	66.9913	3.00703	14.8572	1.20376	4.39405	14.7883	3.03848	4.51747	3.70907	18.4335	51.6518	3.894	5.99403	272.431	4.67288	1.70418	1250.46	1.83756	137315
386	2.26421	15.7703	3.30339	7.82474	1.63124	1.94417	3.32183	3.47347	2.73113	63.5742	1.97372	542779000	5740530	125828	89595.6	98645200	11309000	11766300	705.042	209795000000	28587.1	2.01341	6.43319	10.7251	36319.7	6.17696	1.14412	4.11721	2936.36	7.69598	1.14693	2.05626	8.47751	2.27558	14.5328	4.4265	19.4996	314722000	6.71196	22.461	13.7737	1.48967	205587	26.4896	16850.8	576.212	3.35167	4.19878	4.99857
387	2.05448	1.39806	77.6362	35.4307	7.72021	44.9843	4.65643	1.93907	2.15782	5.5532	2039380	5746040000000	692248000	22294400	7096470	427550000000000	52050600	3827180000	5668.35	65384.5	120901	10.5845	73.0533	18.3456	31.6992	4.60379	2638.96	2.01641	347869	3.5153	9.55226	2.82264	3.90179	1.18926	1.97784	2.39772	2.47718	32.8105	1.43973	13.9177	525513000	2.61451	39.2201	4986.92	15505.3	10.3951	1.58227	2.5622	1219090
388	3.08441	3.67514	55.8387	5.53422	1.08048	2.46193	1.91513	2.35369	2.88594	15665400	1.63524	7596050	1577520	3.56788	222415	673036000	25376100000	40296300	1819160000	5064600	476013	1.30478	2.16715	8.06332	1.73671	3.3438	1.57753	3.81347	47.9442	1.19329	1.42114	1.97186	21.5622	516.282	1.4808	1.78922	3.94153	8857490000000000	1.5294	3.80997	2.79574	1.17549	86.2201	188367	135.762	1.82851	59504100000	4.03332	27.829
389	2.56183	3.68166	7.60348	1.48883	1.85903	1.17952	2.83791	1.55528	2.70914	21751000	9962800000000	4236960000000	9670350	58991800	727603000	129890000000000	27213200	4383910	271081	8561940000	1662710	1.91359	94.4478	9.21439	22.3516	10.4832	1.85954	6.04994	121102000000	1.47522	3.34488	2.24179	44.4251	4400750	1.85983	29242.6	132612000000	26.7135	6.70837	2.27444	2.07422	1.22591	6119.92	128.327	1.59103	4.13512	11.0038	2.64596	50087.2
390	1.32756	6.48524	3.14008	1.69054	1.99927	4.21457	2.62817	6.14787	45.25	4671200000000	13.036	866484000000	12464400	20619700	901292	32451500	1132230000	4169000	365137	270041000000	39.8294	3.50115	3.83644	4.67429	5.77043	2.30544	698.601	2.00085	506779	2.26456	1.88872	4.11929	9.90933	2.64833	1.89979	368.718	9.75698	71.9946	1.91118	12.535	1.65061	1.54317	8.4933	26.3277	1837.22	3848.51	5.24181	2.79327	578.123
391	34.7021	48.2851	8.87408	1.91609	2.47772	3.91389	53.2871	21.5982	2.94087	236246000	103620	4899460000	1403120	7.65464	27346400	2435020	242719	234.954	3121350	4958400000	948.623	4.47616	1.72535	16.7906	3.79392	5.60002	16.7893	2.06902	2.22193	1.78956	3.02728	2724.8	12.0319	1.57039	3.89938	28.4749	1052310000	491320000	366.003	11.7009	106.811	5.38142	18.849	27977200000	384887	2.39027	9.55768	1.34753	272.206
392	3.70795	2.97929	78.4567	5.89885	6.29587	11.4481	1.1902	1.96579	1	89.055	41315.9	74830400	5464020	1805040000	53040.8	13923100000	65826.6	46612500000000	1023.38	32688.2	17871000	2.65382	114.316	20.4317	2.11288	2.06081	153.562	4.76363	2008250000	1.63251	1.17737	1.66541	3.39865	3.03187	1.46995	197393	18.3599	13934900	5.6963	9.04806	270.568	2.8252	332235000000	4.10311	1.96275	3.00627	8.31268	1.04959	4.45657
393	15.1218	19190.9	4.31967	9.88763	1.40618	4.25645	1.64668	3.41684	3.05272	5695280000	47.084	268981000	167468	1008870000000	4639790	4701580000000000	197268000	1948280	128881	335680	4.29998	2.54729	2.84248	12.2729	2389.09	4.00533	1.58101	2.36222	19579.5	13.1148	2.24497	1.66527	1074.02	2.34952	1.50135	1.3657	3.20817	57742.9	6.13948	1.95352	13.1319	3.3076	8.19714	1.66912	12.9849	5.32759	8.83482	1.04605	168.633
394	9.18059	1.1968	6.45471	2.34552	12.1867	3.31133	2.37009	3.36879	12.0371	12.393	3753180	11720900	70903200	402769000	1142340	12771100000	1840130	1540040	63058700000000	1048440000	401.209	1.92466	12.3888	10.2225	2.1855	14.6622	1.49242	4.13448	51.9018	1.37669	1.46945	1.6326	25.0463	2.62633	1.19232	1.7882	9.6629	3798790000	1.14967	9.80132	7.55243	2.1942	14.3549	743849	10498.6	1.89136	189.879	2.76085	2.58039
395	1.58985	88.5676	3.53089	5.11326	4.0478	4.12553	6.65296	5.05769	2.09565	9.50422	47.2147	128512000000	113205000	46.6526	74445500	402462	39854300	220681000	455.697	42504700000	4.11473	1.40318	2.70942	4.8664	1.02944	5.9927	21.0086	3.73074	7.54319	1.61208	18.4538	3.04757	6.70792	4.2567	1.16794	1.56852	5.87955	29788.9	12.1538	29.0893	1689.57	2.81325	6.76114	22.8906	114210	1.47675	15.8904	2.86448	120950
396	1.46291	1.90544	4.66925	8.55177	2.20177	2.68063	1.6404	2.21661	1.52156	2.9274	129282	294827	764919000	13008900	5115550	160391	99874.8	5580120000	32963.1	6552920000	20.9277	1.80415	4.82143	6.40583	2.52385	37.1733	5.13525	1.18776	1.91082	3.6095	998.108	7.59614	9.61025	1.80327	1.47567	2.82047	17219.9	69427.4	2.31712	5.60885	160.357	8.61807	149.867	733213	4667570	3.00613	3.57408	5.20348	12.5209
397	4.51226	2.93726	16.5442	1.39117	2.60347	2.19248	6.88624	7.0734	2.47673	102.534	2.24945	5760830	167770	90128800	836398000	95373.3	126761000	136675000	342866000	34260100000	50.8265	2.0877	3.47715	4.1043	1.67251	8.14261	1.6936	8536.72	24.987	2.01831	3.2933	12.2866	2.6554	1.7714	9.48666	11.4094	755.088	3.5448	2.94857	8.13914	52.8997	2.1913	5.66925	3.07457	127104	11.8798	3.82545	2.51048	15.6494
398	3.47244	15585.5	7.96063	4.44208	8.1315	1.19119	4070.55	3.09187	1.16819	6.29496	8840620	91782900	180026	21.7443	5568140000	1569.62	43866900	594819	1625770	493207	14.0169	1.38844	198564	1.63231	2.83184	21.4002	1.3319	8.46569	5.77344	1.5173	1.30239	4.6232	11.9427	49834.4	4.04065	3.99303	7.85372	21406400000	2.71659	4.79197	10.3658	2.28019	563.75	7.31982	6.90683	21.1065	10.4422	2.44941	7.74573
399	1.90531	6.98845	3.50146	2.12183	6.0847	2.84524	7.54423	1.1921	5.01058	80.8617	2.9071	40154300	72001.3	658258000	1588070000	2132240	340404000	153555	15049.7	77763.8	56211.9	2.32955	4.76836	14763.8	94895900	4.03545	10.1201	1.08971	5266.05	1.05985	2.52208	3.58252	25.8191	10601500	3.11154	1.21344	4.15437	304407	1.49917	5.47181	6.92646	1.87873	3.84132	7.75372	10.1424	420.476	6.08223	2.07645	1.36992
400	2.87438	3.11481	7.26618	3.25506	1.22543	2.50726	2.38349	2.41207	8.38683	5803480	4295450	26568700	20948800	14192300	16161000	4053140	7595310	385414	491.147	5620350000	30.5338	3.29372	38.9649	63.3383	185043	29.0282	6.36	3.78949	480.109	4.6384	2.44279	4.38665	6.00954	17.2101	7.07561	5.08712	2.08626	2296.66	1.24646	13.1085	8634.77	4.56523	16.6719	154.371	2371060	7482.53	1.60724	3.29687	6.91751
401	2.3069	11.5928	114.331	2.12506	139.889	21.6576	3.5935	1.85374	1.12003	2.66511	13150600	118608	114399	102674000	5.31243	429387000	208876000	478006	58854700	403571	50.3269	1.56041	6809.93	21.8691	21.7507	3.58794	1.98325	11.9364	241384000	1.50556	3.4095	1.0794	6.07612	4.39225	1.2006	3719.55	120.789	22987200000000	2.30591	6.241	59231600	1.69998	112.184	10015200	21436500	1.28734	182890000	21.4018	4.17985
402	4.96642	2.35507	6.97509	2.06776	1.92969	1.97882	7.41725	5.39097	1.4503	175578	9.87351	103984000	9019360	8.39064	110698	549882	13709000	13929800	45825.2	570630000000	6.62368	5.43108	47.6664	6.65862	5531930000000	258.655	8.00879	5.09261	751707	3.37486	4.4472	4.03733	2.83017	1.18814	1.09668	1.82897	6361200	12.1595	8.82613	2.62996	699.892	5.45915	7.95517	622.413	1.88399	2.61364	6.89134	1.26578	7.02047
403	2.29965	43.5193	5.88577	8.29862	2.18638	4.63652	1.78737	1.97336	2.29274	4.6118	5.21284	383213000	22730600	1760380000	2909550000	3128710000000	563807000	17541600000	29678500000	10.8355	503472	1.147	6.66116	11.1976	1.12511	317.86	5.6914	1.10648	9.80183	1.9121	5.47696	468.582	10.2868	2.51057	2.42196	3.17638	1361760	195.566	1.11278	18.296	61.6757	2.37229	107.908	6900410000	5086.2	5.05087	6.49427	2.11345	19.918
404	3.49476	3223.78	5.44833	4.17746	4.03115	9.77943	1.72578	1.54526	6.10734	3596290	10.0939	5083830	19833200	28.4084	79755000000	1028160	21127100	810869	3154880	650399000	6.2656	1.63235	52.388	108.557	22381.2	1.70991	6.12634	1.97312	277145	10.599	1.53968	3.12857	35.3659	1.3501	2.08591	1.38249	132748	394798	3.1837	27.321	25.3904	2.00487	1167.99	420669	3242890	1.71656	6.87499	2.4101	5.81872
405	9.96287	3.36403	3544.62	2.97169	1.33397	10.6374	4.34813	46.1491	1.92355	4.94387	84701700	61336900000	6188610	1012010	673955	17469900000	262624	20090700	4996750000000	36814	24.3108	5.12747	90.1244	117.233	1181.32	9.96842	2.59378	1.49686	20.6167	1.64531	3.55389	1.34217	7.59451	1.25392	1.1085	16.8052	133806000	10.9483	2.09077	26.5088	52498.6	1.03801	1014.02	1029260000	63929100	689.748	27.4993	3.98505	885.913
406	17.9936	58.7125	2.91621	1.29556	1.35734	1.98777	5.95617	14.1116	1.64011	5199140	55.2488	46424900	10219200	72.5142	150949000	14.8176	178891	662172	13838300000	1757430	24517.3	4.14682	19.3766	2.59804	3.86413	426.374	3.03517	4.32928	4474.44	3.41879	1.63309	1.15885	159.429	1.14074	2.52951	8.97751	21167.4	70.0144	8.52983	4.94743	38.7539	70.5798	206.647	83.6934	39.0701	6.40088	1.54231	5.02764	70.5912
407	1.56667	1.03593	11.6557	1.34137	29.9966	1.63582	2.21356	4.2945	2.26142	2779240	667143000	1562570000	24245.1	682058000	102425000	5223340	756760	178659	3478040	25693900000	167172	2.97869	575.693	2.42539	23789600	959.939	1.77908	28.7874	244802	1.07389	28.0726	27.3764	15.6901	6.62692	3.96116	1.4268	2.91373	11926.3	3.33811	16.5676	10711500	2.94728	10.6328	25.9843	3701.02	2.2646	2.59268	4.74396	212.159
408	1.39359	218200	319.252	3.83065	2.33826	12.6983	1.21738	12.9476	1.31468	6.81223	696411	1294550000	14286800	1640100	79029.7	208189000	3537010	237790000	6165.27	970455	1013530	10.9463	52.7793	5.07572	7.43782	3.03151	142.654	203.253	9292450000	3.45999	2.54966	2.25205	103.849	2.40149	6.04814	4.81693	63081.5	96674.5	1.30902	5.58658	8.65283	1.63352	162.854	9.21803	1.03454	2.2601	8.44318	1.48283	2.74298
409	2.67967	7.31517	1.92445	8.04367	7.45557	1.92982	2.22862	2.5113	5.05879	1229820	3.03107	11160100000000	2641370000	251908000000000	4281080	63.7124	4364070	989078000	6340080	17384700	87767.8	1.70761	21.3207	2.2967	109.433	2.58946	2.60136	1.19522	8293.28	1.25527	2.72118	1.1772	1243.52	3.58873	2.4968	2.75621	8153.86	1229160	6.3977	36.5713	144673	2.0651	9.74573	5535590	120.681	43.462	8316560	5.0046	48953.3
410	2.9944	6.30399	6.37041	1.74783	2.11181	1.70189	1.67931	19.0111	1.92968	14.7499	4422700	587696	98771100	7318380	134898000	2282150	2420320	3754310	686.301	206623	4.78695	3.56502	21.8658	37.0094	275875	1.51623	1.95917	1.1595	2.24715	15.5298	1.67552	3.98389	67.0325	1.49054	1.63146	2.22467	1.79601	32.5569	2.66576	5.16637	53975500	9.39034	119.259	54359500	13.2326	2.68493	164.734	1.15452	2.307
411	2.59611	1.95721	3.56798	16.2254	3.44023	1.47066	1	1.55421	1.86784	132.257	149411000	6197880	593161	2446340000	123199	157837	115343000000	32181800	4579090	12440800000	38804.6	18.9168	4777.51	4.49603	1.51766	1.29124	2.54431	1.45217	480.066	1.27683	2.23835	10.8589	8.61985	2.77853	2.70839	4.639	51004	428304	5.22271	7.22346	4.82252	2.11839	83125200	755048000	6078540000	949.954	6.88971	2.2371	114580
412	6.07713	3.47349	3.60201	2.0248	4.62968	4.76744	4.64085	2.04281	2.47417	91838500	141966	38466600000	283186	5494750	14525900	98917	3135880	2879080	871371000	95282100	282765	2.14336	31.6673	20.697	3.3816	6.27289	3.68439	1.70884	94108000	1.84766	3.72321	1.43559	3.1102	3.32027	2.27469	58.3288	87190.7	20344.7	1.60501	11.7097	8.11524	2.00085	25.8686	23.7985	145083	1.69727	10425300000	1.37424	5.73082
413	2.90135	2.29149	56.8327	2.17592	248.876	2.36427	1.33397	1.20134	1.3467	16.2	110.838	16754100000	72891400	297546000	14347300	935137	2095900	1543380	78916.2	8602260000000	1918.33	4.19206	99.6705	2.23076	25.2911	4.02457	1.63206	1.79213	24757300	3.0194	2.4608	1.89082	1.87615	2.369	2.59183	1.21727	2.0284	13393.5	2.24391	10.123	18.9216	22.6021	87.7365	4479290000	15583400	85.7879	6.11061	1.96086	34602.5
414	10.0049	3.80714	11.3389	8.20143	15.4863	28.748	4.08421	1.96736	2.11543	5.73751	101044000	516517	1565510	1497450	490747000	6739280	473263000	8892680	626853	5362880	5864.82	1	32.908	2.05842	24710400	6.49451	7.18103	1.46283	7902.32	4.83738	1.704	1.6232	91.7	7.6032	1.53122	2.22556	12.3985	13377100	8.19517	21.7585	927271000	2.28545	4.72796	1320.73	17639.7	5.34669	10.0937	1.52302	17.193
415	1.48921	9.50793	3.02031	7.28676	1.59178	1.63905	2.08673	69.8834	1.044	28.3722	114032	570041000	1956780000	4.29517	1632760	870452000	35.3618	376481000	25515.7	5286910	46916.9	1.12089	10.5195	4081.5	1.90769	10.2713	13.0324	1.73687	794210	182.005	6.82644	49.3477	11.8116	2.84952	185.041	8.61542	1.37347	5.14485	2.05368	20.4668	10.1402	1.73006	309.243	5.13912	2.0153	7.19072	4.86802	1.53317	151480
416	6.34115	1.88155	6.39456	9.59347	2.77058	10.985	1.90146	3.42936	1.32873	11.4864	1.18868e+17	35388200	328.559	781756	20477700	16865700000000	5064000	7718530000	59918.2	2100160	80161.2	1.65982	4.2991	10.3277	3.71761	2.89279	10.2865	5.6657	17.7264	2.19115	5.67336	1.42005	87.1013	5784510	4.05287	1.96104	83313.6	470.246	14.811	6.01118	19337.2	1.49144	26.2956	19266700	43852900	35488.9	4.24051	1.49134	70.8934
417	1.90057	10.1491	4.41842	1.50449	3.83366	3.25407	1.19932	2.27565	4.7516	304968000	14.5857	3646550000000	790086	352150	9791840	569867	15948400	2703740	3.40341e+17	5723310	125.261	5.44419	1083450000	8.62967	1.66765	123.269	1.64788	1.81145	67584.6	2.33123	4.50031	7.26431	6.35998	1.56939	3.63224	7.94223	1.87612	1484100	1.75324	4.18712	77463.7	1.26414	95.3943	1418630	1648.47	7.47489	13.1131	13.1633	12.9152
418	1.59611	11858600000	2.60222	3.29676	3.91807	1.40303	3.95836	1.56194	1.158	4.94158	653164000	41179900	358473000	7.04525	1003340	843963000000	25452.6	513860000	16010.1	1285380	53.6736	2.64193	372.168	5.68306	7.32505	2.31264	2.71086	4.94202	248002	1.41336	14.1065	3.73108	3.26721	2.9679	2.50664	6.1982	21179.8	49.4127	1.85912	18.4195	1.49737	1.0889	28.0235	4109410	141858	1084.18	6.59356	5.54581	1.58013
419	1.35422	2.62273	2.31828	132.545	3.24145	1.79955	1.26519	4.99303	1.11698	75313300	2.53662	153556	8260880	2304810	577254	120008000	20811400	4494180000	117.146	238877000	4073.56	3.1186	120.536	15.2416	3.39037	1.55479	5.12823	2.04506	370735	1.66928	1.54553	2.24742	13.1976	31.0877	7.33778	10.0891	38.0864	28.8912	6.54117	2.42386	2.13911	1.40998	116711	5.57592	20.9213	3.47739	1.77312	4.96552	8.67519
420	3.10856	25.9991	8.8233	1.53217	1.25289	12.7709	1.98504	2.06884	6.43641	17.7063	18782900	429006000	2161790	508483000	26424.6	13395800	87146500	5486620000000000	9742760	310852	296.264	2.16161	67.3267	2396.56	3.43716	18.8516	3.29907	3.21869	81.7275	2.47675	1.53431	2.14209	2.95094	2.00143	1.64165	1.35832	3.43241	42800800	5.53765	2.31511	2.33019	1.28028	85.4043	984596	2.30771	5.2539	72.1549	1.18675	20.6656
421	1.82085	11.8923	30.3818	8.97627	7.46068	1.14498	4.55326	13.1089	2.11399	5.31611	19.0005	232648000	49714400	27.6379	7138660000	19644.9	165396	350105000	105479	795573	6439.08	2.06122	1.31825	40.2553	19.3936	8.85623	2.10533	1.19837	354571	2.62229	1.27063	1.87761	1.3906	16.0851	3.78433	22.5988	137709	6.09847	9.38159	4.65675	4.48457	62.9018	490.335	1476330	126.737	36.2515	15.1117	2.13564	4.56854
422	1.53586	10.9513	2.74115	1.70321	24.0018	1.43853	3.85323	1.47298	1.26487	2558210	59.828	71978.5	17877400	21473100	1161970	59680.9	324432000	88428.2	56212000	848231	16792.8	1.41212	12.3271	80.7839	163318000	13.3712	2.12663	3.56607	3.65231	1.5076	3.11852	1.68588	10.4393	1.13544	3.9177	1.10378	87.4528	17565200	1.48433	8.20161	31.2543	3.27858	61.3527	71491.2	18.1289	1.57391	22817300	10.8101	8090510
423	41.0506	2.40268	6.07674	7.25689	1.30948	2.18844	2.37175	1.80966	2.89391	2.00936	172809000	103722000	3883410	570779000	6970760	1084580	1915020	3739970	2253.8	4743410000	309102	4.131	911.187	2.63123	1.11673	4.97449	2.86793	3.14083	43.393	2.39402	19.3117	4.01655	126.698	3.35566	1.49182	4.25408	17177800	1.70453	28.9256	15.5751	319.918	1.53457	12.463	10.83	2.07683	25.8416	195.789	7.36256	4.79438
424	1.80403	3.10082	11.8623	3.13024	5.20277	15.0509	3.88215	2.79251	2.26779	8854050000	106761000	25044900	2157190	5.18625	7301470	64403500	767618000000000	274500	597034	1914470	362.654	2.30513	6643.89	4.78109	1.71748	8.21583	93.0453	1.60423	126.436	5.28257	2.38681	3.46276	8.12067	2.00636	1.68502	4.92231	152926	1080110	15.6685	35.6331	2.79429	1.52455	11.1361	8154620	80542.9	449.12	2.08567	1.42359	49616.3
425	3.4047	4081.1	6.10876	2.31815	1.41474	1.16197	1.93015	7.87315	1.64036	2838600	5039220	1597420000	253082000	3.35801	538878	20357800000	64287	20840500000	71245.9	17018300	32464.3	4.24655	164.075	3.45386	1.28832	3.62477	12.2227	20.6656	243281	3.03545	4.34568	2.42744	283.947	39050200	2.75811	3.51908	11.3515	341187	2.13635	5.0566	5.74467	6.4195	250.83	21.5738	1.28973	3364.31	14622800	2.16495	4618560
426	5.91129	1.96672	3.20663	3.47327	1.79966	54.2135	4.43053	1.07581	1.65043	794.688	3252260	81559300	57857100	3788750	4227920000	8580930	5182840	1608620	1461080	2458530	111585	1.61437	2.47647	3.25845	2.4211	9.59409	45522300000	1.50224	6.25129	1.36485	1.38284	3.76699	24.104	134.883	2.85154	2.78224	3.07396	5069850	1.58017	9.80031	359.676	15.3604	14.6252	3658370	1.29569	87.5006	64.3377	2.34233	29991300
427	5.05413	4.17108	13.576	7.84306	1.80984	8.86263	1.64262	2.96908	2.37525	2.70967	12775600	76316.6	18801400	58053.3	403150	121633000000	86475800	3118120	607.163	47473900000000	223945	1.23064	1.66754	530.013	8.8873	2.60455	325.088	2.95378	185002000	2.3991	1.48166	2.44955	22.4524	3.56356	2.14038	1.27079	472029	40684800	10.5079	2.01415	20.2431	1.31228	86.2029	2.72576	398178	8.84495	3.2999	3.31107	2.44714
428	4.79251	15.648	9.84665	61.4398	4.55288	1.4741	4.1039	4.41721	2.33277	146382	51.7691	100787000	718475	875995	24469400	1869480	3837950	936871	881.568	6608630000	517.781	4.40978	93.3977	2.28918	18.4984	3.96599	4.42438	1.63061	42545.2	1.62568	7.88249	4.82544	7.12132	2.61002	1.71396	22.5279	1.75039	5.49116	7.91188	8.41402	2.88002	7.45896	47.3198	33726.9	3.79497	5.4644	21.4907	1.26271	7.72127
429	4.66128	2.28784	25.6931	2.12529	1.16072	32.4743	2.56048	1.17954	2.11637	7.50699	1231800	2538060	16.5271	14101900	1345630000	858160	17446400	203194	136.807	80216000	19802900	13.8192	6.64179	6.92389	2875010	219.347	2.8168	5.96621	1.92492	2.09549	7.16845	2.37453	6.45623	158915000	2.40925	4.29722	7.50742	446047	1.61983	5.60433	5.69926	1.07739	86.8336	15.899	3.32986	5.68698	4230.07	1.54962	1.6223
430	351.569	2.30781	11.3344	1.86604	1.96211	1.11987	9.5428	30.9498	1.47756	25.254	99.0797	37545700000	1490710	3068050	1032230	7464960	1225770	546245	822.526	265747000000	58860.1	1.10509	3.30489	8.60544	3472.82	259.698	1.75296	26.418	13469.5	1.33076	3.29848	3.5575	5.60287	1.99222	1.33357	123.849	78883.1	54006.4	1.88519	20.7036	124661	1.36033	560833	91.5928	4780.54	535.554	1194700	1.09708	14882.5
431	7.35061	2.5723	6.92621	2.03516	8.21207	1.87464	2.13742	1.86482	3.85738	95.4033	63108800	22029800000	14788200	134339000	85113.4	13630800	19957200	2196200	2904440	851.742	2690.44	3.03478	24.3375	3.41317	4852.43	8.13187	3.06789	3.33849	11.2195	3.06314	2.06911	1.47145	6.03628	1849190000	2.04869	8.86969	29349300	1.62196	98.3453	20.4697	366613	3.43344	18.283	2.51291	2.2741	3.69688	2.44495	1.44376	22098100
432	59.9957	3.56037	31.6245	3.53844	3.59487	1.81055	1.26433	2.34642	1.63121	2.47109	27.0632	2988500000000	4.53525	3.49871	38545400	1007550	8819370	26234500	2439.57	8837750	22579.4	2.22662	79.8331	2.10468	9.99289	2.66674	38.034	14.5843	1852860	1.59895	4.61402	1.6176	12.1012	1.07993	2.15154	22.8057	210.353	42.1603	2.70088	8.26683	23.9881	2.65437	23.5448	42.7544	5267.22	2.40111	4.5094	81.1964	1.52829
433	44.7789	2.03462	2.32287	87.0277	36.0037	1.30648	174.351	3.56786	2.35688	2329130	125445	5906160	1598800	1017.77	192676	57260600	147966	34414400	9201.67	4886780	43.8677	140.007	23.671	13.5003	6.95778	1.09506	2.50083	1.51457	1.55483	2.74006	4.71502	2.09527	4.30972	1.34931	4.66201	819.795	73.987	2889350	1.16067	4.15554	23864800	2.26787	62.3534	780816	8392.45	4.77982	4.07261	3.06816	1849690
434	2.24352	5751.84	6.78985	5.18583	2.29326	2.73908	2.99913	20.7549	2.18612	853915000	4029630	6351970000	756677000	5.07805	59930200	454463	4508480	12030100	14973.4	743641000	281099	1.97508	6.88678	12.4621	1.38923	10.2288	1.95053	1.85567	21.7513	24.1979	1.25127	12.7516	4.07633	8.38216	1.07581	7.7805	24927.1	173516000	27.4524	23.9352	2.6104	1.37426	185698000	1542910	474757	2.06397	2.99331	1.71622	2.74341
435	1.51742	1.71407	5.53366	8.12037	3.55412	3.08027	2.00718	1.35903	2.40233	5.18146	4.18582	1636460	1470170	39.0802	5356930	199745	214.555	1328790000000	113255	870291000	47.9238	1.39926	25.2362	2.0643	2.46493	3.2662	1.43539	3.04085	11.3833	4.88627	1.7109	1.38678	8.05417	1.35977	2.32441	1.79937	1.52537	17904.6	15.5583	4.09354	2.51639	2.14129	42.3636	9.4883	589417000	1.6675	23073.9	2.69956	624.214
436	1.37619	3.75415	5.9066	1.49227	2.78474	1.24648	10.1703	8.01417	1.79074	718207	302077000000000	2574420000	138703000	962781	187594000	2352410	6.42872	1294780	859692	805150000	124825	1.33466	6.87897	6.06095	3.85336	4.81433	8.93848	1.3603	535.487	2.46757	1.24348	2.59615	4.69679	2.89502	2.90646	3810000	16133.8	1880970	1.28003	3.57465	13.1863	1.65919	789.177	94946400000	99.4118	46.5579	77298.7	16.3854	2.22037
437	1.65549	6.52244	10.1337	2.9885	5.815	3.38863	2.10546	3.02686	1.17862	46.0372	302.29	402387000	1391170	14396900	6265410000	2862270	212699000	951188000	267119	4498060000000	5.75012	1.41602	8.58148	3.87211	3.97004	1.7661	15.2537	15.4752	2.10506	2.77993	4.59478	1.62212	23.083	1.51848	3.85046	2.68518	4.37904	1417540	2.07993	5.5332	1.80623	1.44571	183.93	40.2988	3689.3	328.535	25.6614	2.16734	551.458
438	3.15617	5.88258	29.4138	8.8964	1.99618	5.07653	1.96548	12.4331	2.05935	54.8736	6291180000	77867100	9165700	4957070	18457800	73624000	27417400	572087	143052	326628	242089000	6.4204	7.48789	2.26136	4.38776	44.9252	12978.4	2.39131	5.92045	7.67134	3.09781	10.6073	11.5782	1.87479	1.58954	5724.5	3610590	6607.42	5.49348	11.2037	4.22221	9.56793	162.708	13.5008	3.21928	3.03836	1.82788	2.79818	1.42062
439	23.2022	1.89517	35.5369	4.28849	2.43572	3.00605	1.94803	1.83358	2.1641	5446550	2922350	301538000000	118460000	31.933	431680	158917000	30055200	603999	7018660	11126800	781.132	2.09152	145.349	2.95091	2.85049	5.36989	4.19989	16.1358	106934	1.64192	2.12484	25.3512	2.08724	2.93021	4.63152	5.59069	4.53155	83913.9	53.4291	4.68987	10.7113	3.9072	13.2105	13.7672	465153	4.40354	67389700	1.26383	2.31144
440	3.02242	4.10619	41.6087	15.2738	1.71374	1.27707	4.9354	1.88219	3.92937	37.5342	735009	26456400000	23251200	8435750	22344000000	262.129	376.272	24510600	649321	91754.7	83244.3	1.15868	2.76772	3.18951	3.46364	3.56723	1.78068	1.13079	343134000	3.4815	3.27919	4.66543	82.4032	8.60934	1.45317	4.00129	471972	144.887	2.19403	14.0896	3.464	1.64162	118.918	438304000	164936	2913.46	4.6213	2.21191	4.30323
441	6.85641	3.16807	4.78936	5.93362	2.88391	10.6315	1.19875	3.97046	6.91458	3192690	5079260	94717100000	9153760	16.1171	155376	51579.1	4212820	481586	63901.9	1868370	529.954	57.5791	5.43968	1.89203	1.98257	7.4058	1.76028	1.56271	9.94607	7.93805	4.08374	2.59019	7.65424	12.293	2.46144	1.57587	2.58688	2980.47	1.40001	6.56843	15468.1	2.48863	30.473	1257.74	3.45847	3.93502	11.0819	1.27476	2.69551
442	2.14771	1.95665	19.0581	2.92314	3.48758	4.59073	1.28417	5.51458	1.20169	45.5896	31.8041	15770600000	906413000	9353540	1398630	2170360	5732540	678888	27895.3	13597200	6.90696	4.25806	5.62832	6.82366	1.59415	6.90451	18.0733	2.03586	22.361	13.2706	3.36036	1.30481	5.77221	3.9832	5.86615	1.2209	7.27885	4.72489	3.16698	6.8218	12371.1	1.45942	11215.7	2.00999	17.4502	3.96091	1.45791	2.37468	1.532
443	1.34272	11.6665	28.2166	1.6334	2.67364	8.9811	1.56041	7.7187	2.42946	5.23079	2553520000	123202000000	4341690	732.345	53303.5	3097720	7338660000	12195400	53118700	58257100000000	323118	3.4002	4.24882	3.83372	13.5656	1.55988	18.4039	7.11104	1.77329	9.14988	1.36505	1.41834	7.74149	2.18972	1.7278	1358.43	1.58047	7.02993	1.7312	2.88262	12.8087	2.49595	70.9117	8132050	1.5603	1.4463	7.90174	584.65	41.4987
444	1.35289	218.151	5.69229	2.03956	3.21318	2.52546	1.69879	2.22854	25.5032	555192	12627100	37388800	56494.5	30000800000	1135660	81304.6	105870000	40381800	230.642	12339000	851.283	1.1154	1.75219	7.89953	5.2106	74.7392	968.954	3.79497	4.84644	3.20693	1.50123	1.71948	25.7174	1.54433	1.32718	1.15641	16213100	918731	12.66	14.4628	101888	12.1651	471409	2351440	393527000	2.60866	2095.55	1.49652	611789
445	4.52193	2.51473	52.5277	7.01787	1.6393	1.73094	5.52192	1.21587	5.31861	3834190	54513700000	6798130	1966030000	3.34764	980739	444530	410978	10746600	3576970	2507890000	32498.3	4.50845	3.95758	3.37677	4.66362	17.048	2.2004	17.6755	464032	2.08476	2.02533	10.1237	27.8719	3.88728	32.3351	2.41446	25.9615	24.8593	1.73065	964.585	34.5058	4.51929	179.605	26.5165	1.50036	3.45327	26.7036	2.45485	3.07745
446	5.67674	14.7953	4.01864	4.55252	5.47701	7.39107	1.54291	2.74877	15.4926	4.89354	629.525	679993	404353000000	113.896	110347000	215828	153565000000	35206100	181.234	624511000000	57627.5	1.47894	2.6906	5.03105	2.56755	189.806	230.737	3.98008	1879500	77.6384	4.28673	1.12722	4.50316	2.20229	1.39501	3.40869	17.6995	261323	2.22894	16.7213	2.91168	1.42134	170.325	15.5786	62485.9	1.77995	1.77888	5.6439	1.54028
447	9.02961	262.493	2.38178	3.49102	1.99793	2.3868	2.5079	1.589	1.55195	21021000000000	2.06033	5033310	667257	50625700000	4605690	871916000	860866000	468038000	34015	317372	343.711	1.72924	918.945	4.35507	3.37161	38.6086	1102.89	1.72243	370122	2.57933	1.19647	2.57617	17.0168	10.0517	2.42634	44819.3	3.83682	2.64021	2.65837	9.72573	2.58483	5.54751	76.2589	2449010000	49210	12.2502	77.0602	1.28896	349472
448	12.1436	18.4774	3.44193	2.4608	241.487	3.4988	4.86296	6.34938	2.88816	1199040000	958963	116425000000	2090350000	2.85278	1039810000	18996300	13.9313	1322800	84064.5	886691000	46.0008	1.31052	212460	2.67488	3.58231	42.62	18.2188	5.36442	175148	11.017	2.4856	1.38605	2.63062	2.38189	4.23932	8.17106	1143050000	240.672	2.06041	13.7825	5077.46	1.72649	164.51	26139900000000	2.59807	861658	3931.72	2.02312	2.62123
449	1.49424	1.86377	21.4291	1.27044	65.2791	7.54537	1.84853	1.79108	3.9168	4.31701	71389900	453600	46637200	10557800	19076000	38526700	7735010000	130539000	51038.6	34689.1	75768.5	8.71576	8.19254	321.429	2.9071	12.3687	1.38401	11.5259	10.5834	2.43434	2.23565	5.3593	10.7054	71929600	2.56695	2.12671	1.34213	297.654	4.2008	5.62428	20.2003	1.30547	175.625	129578	3.1029	15.1476	7.41986	2.09497	4.92567
450	8.8515	1.40952	2.95605	2.31679	1.9085	1.12639	5.44256	45.5732	9.40079	66614300	3.8027	535417000	341463	5478760	438548	16340900000	41252.3	310960	2332720	111990	1044.13	2.97369	7.2381	2390.62	4.59137	2.69692	1.89462	2.01223	6.74654	1.72501	1.32132	3.74322	16.0247	1.24665	3.54632	16.2889	3.42663	299882000	21.0039	27.9074	431390	2.26809	3674.91	23.5455	1607710	7.32588	4.04253	7.01665	10.3144
451	2.23347	2.68113	50.2063	5.61648	3.11483	3.57507	1.11772	6.15265	10.1383	1725.52	467151000	120730000	25051700	1478320000	8070390	361494000	4543560000	5428410	8660.69	1863990000	16.8833	8.13106	14.4547	8.60017	51991.4	5.76653	1.84624	1.11854	19.1122	1.21826	3.3401	1.80804	279.289	6.26187	1.64628	1.78463	61.3521	4.97248	6.82	2.83042	229.64	70.7273	398.524	1.68007	1.42163	164.119	1.46553	45.5104	40439
452	3.57713	6.13188	5.53846	2.11874	1.42026	5.09827	1.67229	8.25459	1.77004	41.1064	19.8557	2.50818	3.78006	6.00633	180909000	648158	11338500	1176910000	838142000	7237930000	3.21016	2.09948	12.9496	2.06961	7.19384	4.78455	5.34081	2.40721	6636.5	1.2935	1.07347	11.0747	11.0395	2.88359	2.1079	17459.3	9.20748	321.712	6.60848	23.687	9.33471	16.2691	110.759	130.893	364323000	5092.27	34.5379	2.56697	1.34522
453	1.68187	1.61274	4.20549	1.99052	1.7461	1.82343	1.82633	5.43472	6.8453	2658650	2824460	46068700000000	86321800000	9.15675	8852640	40.6742	1418570000	493394	42209	156899	20.0528	1.60423	133.255	5.95061	2.34789	2.19671	9.77216	6.03169	5.23613	2.04115	1.81296	1.5917	3.94364	6.67201	1.45384	3.26673	53338100	3.87622	1.54094	3.70705	1128390	3.63083	88.8375	5.83599	1.79166	1.59782	3.89865	4.26624	2.10908
454	5.88249	7.01014	82.7358	2.71138	3.63442	1.68586	1.96594	5.80886	1.97122	24101600000	4.36115	1775060000	58073000	856667	4945470	32230400	30398200	4360520	1551680000	3898350	93110.6	2.79617	81.9231	1.59433	6.20864	132.213	8.21253	1.27645	4577.72	1.25334	1.69242	2.80502	39.4823	40614400	2.1905	4.34158	1.65556	1.83723	3.07304	8.93291	37.534	2.66031	2054.78	602.332	4.04485	3.88822	32.2169	3.18894	15.122
455	5.27921	1.46698	144.579	1.37727	2.23759	3.75597	1.63047	2.51032	1.82983	1.68386	5.83204	189295	39376700000	6960.15	1104250	404090	7862860	14217300	92551600	18069900	67486.7	4.65496	81.8755	5.7934	6.77582	10.2983	1.60045	1.51467	28.9342	3.90435	11.7463	1.54201	13.3147	28.7319	84.4894	6.15518	6.56971	3601.73	3.23409	22.8554	21.3552	2.13058	6.30747	54151700000	15500300000	1.14715	7.77624	1.52284	3.12038
456	5.80431	233821	142.336	2.55135	6.98368	2.96934	17.5335	3.20544	36.4881	64.2954	284058000	45211900	34563.1	14642900	89738700	783284	31257600	11238400000	2072.71	139546000000	40036.5	1.682	1270.56	113.834	1.69105	20.6613	11.7938	7.87307	126817	2.33375	1.97795	5.43511	18.5821	2.08744	3.89301	1.87697	81772900	110669	33.1058	8.7985	1.85485	1.83873	53.4553	5.42697	5.61539	1.22109	17.7686	1.79882	5.07232
457	1.12666	1.69906	22.2414	3.13898	232.572	1.64611	3.09681	8.41351	1.52139	7.15637	331586	2166120000000	5.8049	23.5259	614743	1598800000000	83127700	110005000	468666	169221000	17007.9	4.17402	4.61853	4.93873	265.753	6.06646	5.00773	2.87865	208532000	3.2624	1.59887	1.82757	2.34419	6.27586	1.08193	6340.95	2456650	14211800000000	2.03047	11.3464	12.659	2.24516	224.69	690771	14866400	5580.34	4.8294	1.78752	1.79447
458	1.48227	2.81183	2.88308	2.08186	5.87251	1.65139	3.56128	5.18216	1.46684	15.9463	3.02698	251309000	32297900000	2.81373	102484	88896100	651762	27044600	6141750	64575.9	266.999	2.14891	2.97627	6.14309	6.83818	9.92235	1.7584	3.05136	10.8751	8.10684	1.1623	2.92312	20.4632	3.87076	2.05563	1.14593	4605020000	11259.8	7.4627	2.56122	7.68714	2.73869	17982.1	2174820	583539000	3.00118	10.22	2.31618	17.722
459	2.02092	978.353	18.4491	1.28524	6.19997	1.72115	3.53211	2.66127	1.29205	206826	16.2265	13546800	3.09068	3495870	931994	275975	2.1655	800385	3850.56	3999030	336.577	1.84573	286548000000	3.88566	2.23155	4.04648	2.40741	9.89768	9.03518	1.76793	1.95228	1.57099	2.35621	2.64689	3.73836	1.94329	2.42701	320072	9.99567	2.61001	1.64648	1.84779	18.7057	59827000	2.25882	18.8022	3559.51	1.58761	18.7365
460	1.54362	4.69541	297.001	55.1493	7.43653	1.34897	3.35253	1.46441	5.64994	144.213	54258000	39177100	303693	4347600	8772940000000	69611	3350210000	595608000	74134.1	59140200000	38.0555	11.074	172.76	53.6779	3.00878	8.52315	5.12214	2.34632	167909000	1.1332	3.00778	1.81944	86.982	1.06948	1.74927	4.87817	5.06946	5.79473	2.78248	5.87321	26.1443	10.3927	600.063	11.4555	26680.5	412.654	2.24226	3.2583	8.72326
461	3.13782	1.17448	5.28252	449.233	3.29318	4.2337	1.2035	3.41612	2.21521	3698880	1763680	1939660	81019900	29080.3	116842000	548163	282757000	4998350	63.4567	14384900000	836.444	8.82822	5.46991	4.79163	587040	7.12782	17.5824	60.7757	441726	1.12439	2.40418	2.49768	54.8346	18.6584	1.33182	2.85935	4.6426	349312	2.01963	6.17384	26.1852	1.27871	2.68073	9331580	11.7215	107.791	203.495	2.37358	352940000000
462	1.39943	1.57746	25.9154	2.58489	3.41981	1.3788	1.30149	1.14565	1.18814	1.74584	3.26364	59238800	114132000	17224900000	19468100	2476	1619090	155095	91.4534	518601	7282200	7.27554	379.2	1.85796	8.09774	84.9481	2.90434	4.94866	1238720	1.59525	15.0689	1.87928	17.6525	4.5206	1.56515	4.22206	98740.7	24.5585	7.92302	6.59212	1.8452	1.43415	8235.01	10780500000	10323400000	794.486	14.8447	15.4323	24652.2
463	2.4745	354.458	18.7513	9.28836	5.38298	1.35046	5.27426	1.65348	1.48483	303346000	52.5985	14132700	74642400	391302	6783370	138704000	21592900	16273300	144.537	138237	398.226	3.6073	2.97879	2.87499	1.85543	583.891	15.2242	6.43567	76909800	19.9825	2.06798	1.33814	5.06324	12.3325	1	560.373	1.87217	1853060	1.81035	2.92308	9.36328	1.50542	29.0465	13.6423	209970	7.71265	44.0115	3.80683	85381.5
464	1.72901	11.5421	4.75595	7.28245	8.07166	14.3247	1.49516	1.20066	2.65252	8.59392	6217190000	36807600000000	4421680	222.87	716013	112522000	5559200	872878	61906.1	3208020	39501.2	112.532	2.64161	1.73577	16.3708	6.84816	15.5986	1.91099	7137.43	1.2602	11.2254	1.41615	3.43287	1.97506	1.41315	4.23607	4377090	6650.24	6.07334	11.8862	950955	1.50375	347.695	4.37861	17.9339	5.11078	120.56	1.65552	4469810
465	1.06367	33948	11.1314	1.18057	8.87845	1.44874	5.93415	13.5448	1.42702	71.3446	4.06707	360784	286261	57974.7	2317220	593421	52066900	149193	56587100	294611000000	79.1714	2.86888	290.348	9.13205	10.2508	23.7136	2.54063	2.37864	2283570	1.64435	1.81773	1.75333	29.3904	1.05525	3.35385	2.88338	1476.2	184260	1.38889	3.9857	2.21675	1.91371	282.75	60766.2	1.50765	1.40873	53924.3	9.17301	4.93016
466	9.29207	2.63112	2.95685	3.3879	20.7255	4.90314	1.22823	1.35344	2.54508	293.158	6193280000	4.33462	816867	78711400	397311	813141000	59416.1	8648150	565.51	156721	11394.2	1.28954	40.6998	1.59669	2220330000	102.723	1.93891	1.88055	33.8691	1.5496	3.63682	3.03535	4.21951	25.0955	1.27388	1.88586	10155.9	1.55752	2.7316	13.5024	1.82382	3.22384	109.343	387278	31.5541	125.099	1.75039	3.12442	1.80923
467	1.731	2.08988	18.532	1.58082	4.88915	2.5861	1.61308	2.20015	1.83777	47413100	902373000	439168	682093	476702000	27820700000	9511420	5659660	133951000	89.6947	1378150	28670.7	2.4147	40.6253	3.0113	2.08785	2.31203	7.08376	1.57482	61103.5	6.09245	1.41658	1.75967	5.13737	2.80389	7.20982	475.527	2.07731	1.58794	1.60898	3.88703	86.5167	2.2418	7.82879	3.23016	25827200	7.54222	7.68942	1.28351	4.10229
468	1.35294	10734900	6.80998	2.05993	5.26537	4.15068	4.58299	2.66874	1.17138	443506	37.0086	10213400	205017000	2847200000	52666.4	822938000	29557400	16852300	30574600	4235510000	194.781	2.62529	64.3126	18.6784	18.4927	6.86233	1.84116	1.41405	28.2239	1.60076	2.12817	10.6169	9.33621	5992760	1.40819	218.2	202003000	11.5326	3.66911	11.4937	42.2084	4.0377	80586.8	171.303	14520	35.3954	2.20604	2.85486	3.2566
469	1.64692	11.4548	10.2538	63.081	1.2394	1.43882	1.47641	21.5619	1.25572	7.04608	4.15019	405824	9059000000000	392344000	4694350	12123600	657104	669882000	4888430000	72215.9	1287.06	1.76573	168.102	8.14298	5.19097	3.629	1500.72	1.58674	56.5458	18.1728	3.67958	2.15846	3.04249	1.47377	5.63652	1.39644	17.3344	1019570	85.3351	3.4702	8.51299	3.47865	32.0635	47238200000	2.40923	2.41803	3.33182	1.26959	89.6496
470	22.7395	8.36015	7.59275	3.70694	1.75084	2.18748	48.034	12.4886	2.69229	106885	2530280	274377	1995370000	52.291	15772500	57953800	25271300	462189000	1628.16	58737400	10.4512	1.32597	286.087	11.9346	1.46131	63.0436	3.0589	6.17309	2521.69	8.95935	7.52022	1.36438	12.3473	776571	3.70923	12.9037	18.6386	2.2744	1.95848	10.8946	13.0232	1.08459	331.188	4.46406	61.7622	17.905	27.1087	1.37722	36.5707
471	1.87602	13.4814	4.6929	1.55176	1.70678	2.02246	2.49381	5.96382	3.25656	1017360	151447	828800	10660200000	1389480	83350900	6513100	828639	248025	21135100000000	50312600000	48.8241	1.71544	14.0065	12.463	2.44865	3.09619	2.78046	3.0392	25113.2	2.13305	1.67142	11.6264	26.7243	11.3651	2.38608	1.65557	60473300	78176.6	2.9639	6.76198	479397	3.477	7.0121	3.03466	279440	3716.06	1.72769	1.41436	3.40976
472	1.61072	4.4241	14.0791	2.55054	2.47633	1.42314	1.43366	96.6961	2.18477	4731030	198085000000	168719000	925546	1894310	36773200	14604200	14690500	322038	32499500	563681000	40.865	5.56578	81.9478	2.72977	3.03573	7.34062	2.372	6.09386	25.2029	4.24944	2.90629	1.19362	3.46769	10.7257	1.7948	1.96631	65300200000000	19184100	1.97978	2.90927	100.656	3.77718	77.9827	33610000	2.20831	105.138	10.7906	1.57203	13.5832
473	1.32509	3.16547	5.81406	3.34148	5.44184	2.19926	1.15953	2.75926	1.66971	78665800	20789900	6959000000	5384420	262.877	11144	191359	190435000000000	598026	159018	4275810	5086.05	1.4016	12.5351	6.8458	3.28356	2.46403	9.68206	3.1786	4.19661	2.29454	1.38441	1.69005	76.9274	4.17945	3.66482	4.76554	7.36122	3.39001	8.28167	8.75303	4.89716	1.79288	155.189	190857	3.19651	1.85341	13.8174	1.67566	1110280
474	1.63269	14.5596	14.8533	6.66219	4.24682	2.01362	16.4136	2.52822	1.49144	122.971	180114000000	411135	5116470	1876230000000	478198	50002200	333167	24676800000000	2882.77	290062000000	110516	2.47492	11.9747	4.99881	42541400	5.74978	2.47191	2.16086	5.95253	3.35617	1.25781	3.11924	550.387	8.89189	9.98844	6.13338	64.9659	2067770	1.18528	5.24452	800087	2.09107	7.28405	1203.5	164.341	3.12949	7.89701	2.40729	13.275
475	1.35555	2.28813	62.5409	3.50278	1.61378	20.8147	2.74755	2.87389	6.4807	43.7337	13685900000	10938300	746740000	21078900	130760	2465530	49424600	2411860	555071000000	14339400000	1711.72	2.38511	13.4372	70.7783	863515	1.71947	10.905	2.24016	11.3571	2.85496	6.72741	2.38077	15.9731	1500190000000	1.25311	1.33383	429423	1691100	3.29947	5.11288	2.37471	2.93567	15.345	1.60903	3.43305	15.1822	4.33958	17.788	2.20558
476	1.4512	15827800000	27.953	34.0472	3.08931	1.83892	2.25041	1.67637	3.12093	5366000	10900900000000	13287900	101442000000000	6.08194	69526.5	867718	1378160	22742800	71291400	254148	36.2622	1.28212	8.22834	76.1838	10451.1	8.45838	153.115	6.4684	24908400000	4.91627	1.14152	4.97633	12.5508	3.81608	3.84286	3.22265	4730800	10670500	1.09862	16.1861	3.05216	1.53178	23.8914	3.21776	147864	10.4222	56.714	3.47611	184925
477	1.52259	11578.3	4.14641	2.65176	1.11103	1.21581	1.67689	3.34801	31.8936	1747600	8.91554	14984300	322725	1560370	93.5812	115068000	6080590	91104.5	8046.81	358275	22843.4	2.64116	251.994	14.2762	4.61206	20.1233	2.89855	2.53836	16.6687	6.06032	1.72953	1.27278	5.17977	2.42515	1.19955	4.52415	21970.1	3493080000	5.43799	11.5203	50.0948	11.7951	6835030000	5.25397	4.5152	3.99667	2.60996	2.41502	197.39
478	4.94159	1.20595	7.77116	1.41502	2.5184	3.63041	1.65452	3.82085	1.86483	36.0733	6.42433	54529.8	43568.7	24.9967	46719.4	382309	4213650	393188	449286	964629	4078.51	15.245	42.0459	9.47469	4.13871	13.136	3.50069	7.94926	212645	6.0023	1.28576	95.0025	130.018	2.38222	1.15791	11.5713	6016.91	143934	6.39033	13.2515	8.10138	177.067	152.973	2.52759	2.2398	2.26927	52.3731	4.0082	1.80137
479	1.11196	4054.53	3.36562	2.87472	3.27737	2.95462	5.35548	1.51811	3.74403	3.24601	125192	3840740000	421696	37.0213	42957900	1730100	68021400	3847520	1789930	1200780	3230.28	1	3.52303	1.19872	1.46639	5.37083	4.09758	1.99397	1.40819	1.06794	1.77578	3.41565	2.54596	2.94818	3.53333	2.55765	6.53906	820350	4.13251	7.87735	96469.8	3.10694	47.6682	46.4555	4.34808	3.92059	2.65008	4.92425	15820.1
480	3.53098	5.69667	9751.98	30.0147	1.2344	47.586	10.9523	1.5461	1.92881	13235400	3.18633	320298	588874	169919	845305000	1357980	57849500	68316100000	2707160	3874460	44767.3	5.01279	4.16302	36.882	1.25845	3.03566	2.02294	24.9156	24.4843	1.63948	1.54676	1.88965	9.20848	6.80943	1.23023	1.76671	2.94969	277830	154.713	23.3009	4.62619	1.8577	702.251	1.96606	16889300	4.74247	6.09489	1.55953	1.46738
481	5.43575	6.81811	32.8933	3.2886	3.76665	3.27633	15.1411	3.27146	39.2933	167780	3804590	603912000	35752.7	2.28681	29.5127	3354700	1264930	387018	1001500	57528.1	89545.4	1.17046	4.77993	2.10969	577646000	2.21668	176.3	3.66332	30.368	3.41384	1.2312	3.10153	3.23421	1.81335	4.15297	16.5552	6896540000	13.7547	2.27383	3.10799	17.7472	4.23892	11223.4	144993	1.53737	16.3246	4.20698	3.37301	3.40579
482	2.65101	38.3932	72.5828	48.2422	2.94036	4.15548	1.89891	10.3285	2.8971	2.60999	35041300	3297520	2599300	788104000	120181000	35718.5	118965	1294520000	580.598	1734830	140665	2.63044	1.63366	1223.58	2.04458	4.79505	5.81956	5.67406	6.28499	2.18422	4.40084	2.04072	5.65945	1.85021	2.01813	430969	1.40953	109432000000	1.97917	3.41359	338466	2.273	28.526	11.0504	1.25202	14.1715	4.88337	4.31099	6.22765
483	11.9892	4.36191	195.58	8.19415	1.8484	4.64068	1.80959	1.64755	2.68407	10304900	5.91528	10375800000000	41105800	2564200000	198457	146904000	868178000000	10024900	23361.3	69632.6	15509.6	1.27283	797.117	49.5346	2.55035	6.88608	763.052	1.35975	4817.38	4.12763	3.6897	3.37637	2.62097	7.13196	15.4346	63.5029	1.20571	910506	1.2102	2.60288	10318100	1.98854	8.44001	3592800	215.888	2.62965	702886	2.43596	4.67349
484	2.07965	279.966	17.004	1.95184	1.18962	4.73897	4.60268	2.49986	1.10572	5892580	1819870000	66756100	6284550	15.7376	147512000	47816300	668786	429949	248974	119023000	1009.18	2.25305	2.9065	3.7911	2.03969	9.93589	3.00312	1.56818	4.06757	4.05235	1.51265	2.60866	7.02496	8616240000000	2.77466	1.60248	21.2461	2575070	1.78576	7.33242	2.88462	14.5938	141.992	323.912	6566.91	1.95926	87482.8	2.49477	16890.8
485	4.39272	2.88467	10.6072	1.6055	3.68209	1.76985	25.8	1.92804	1.99389	68.6718	3208700000000	243429	1365900000	256308	740137	970027000	51099700	11205400000	10945900000	651231	313.687	1.03174	3.95491	5.04594	1.78147	3.38926	2.33682	1.86899	54940500	1.62733	2.24688	2.20524	17.4939	1.63605	2.62234	3.40276	101337000000	109973	2.56573	38.1699	583.683	12.8422	1400.16	1406110	41.7923	2.26331	852.444	5.3988	1983.46
486	1.3842	3.88919	36.0293	99.4161	3.20593	1.22396	1.28457	1.30957	13.6486	38076800000	4105230	45277200	2.95999	666946000000000	166834	1817280	1228.53	87382400	5800.82	614302	1495.82	1.60145	1.94898	2.09405	265295000	8.6575	18.5485	1.11327	2.46192	4.33653	6.37419	1.58604	134.781	1.25646	1.35019	7173.54	37527.3	6.49966	56.368	15.9918	9.70853	1.51434	128566	242527000	19048.6	3.18675	2.43673	1.70721	16131.2
487	1.62652	20.3369	1.83735	1.28167	4.90477	2.6159	1.67669	3.09678	9.73954	126.295	571880	5745060	654136	49081300000000	20539900	253627000000	1364660000	11359200	19302700	92852500000000	44417.4	1.883	5.37694	3.53978	2.44989	26.6736	1.37374	1.88754	183.409	1.3989	1.21105	18.5096	2.53933	2.47692	1.64052	49064.4	107.547	780.389	17.6719	6.84796	144564	2.55985	467.356	15.0431	155.002	3.85481	5.47552	5.95466	357.211
488	2.54134	70.1354	4.15742	4.67133	1.75531	2.1898	1.25791	3.39577	1.39589	3145230	28390900	12722300	1468830	5.53194	742017	706373	53339700000	143640	868597	460573000	37.1086	21.6707	6.80462	3.41209	2.72845	7.70524	85090400	2.6434	482827	24.3658	4.19213	2.12473	26.0186	1.45145	5.96383	201.215	6.43097	7864.98	5.69646	34.2657	1.15688	3.19158	1477.44	3.66453	2.27309	1.84033	18697.3	10.4765	10.892
489	16.0919	8.36491	14.559	2.64272	4.59898	1.63035	2.06277	2.0373	1.26289	2.31264	265212000000	12283300000	119182000	364493	203738	109358000	303707	12285400	120489	222258000	353.974	1.41158	4.57507	19.9316	4.59446	1.82564	5.50949	19.12	4.43905	4.24314	40.0797	2.26698	5.67843	2.69316	2.32938	2.41105	58125200	277.265	1.746	5.40115	5118080	3.28987	21.6301	462446000	54.8249	5.57858	25.9643	7.28255	180.849
490	4.84885	2.95942	38.6928	15.9143	2.48437	5.73304	5.36661	8.98483	3.26746	15596900	300683000	492519	27048800000	3136830	26641100	309576000	1050170	17058900	933270	39749200	44648.7	1.22096	352.348	5.00949	32348.5	35.2072	10.4655	2.09698	7.79558	1.45905	2.36173	1.77008	75.8936	1.25879	2.51144	2.67312	9.59332	3.50793	5.86017	9.62936	3072.92	1.11717	35.9284	78545400000	17.627	9.16157	3.10059	3.24395	500525
491	2.23493	270191	42.8098	10.7268	4.03865	1.21654	9.01797	1.35569	1.45449	4317440000	1754960	2792990	311818000	26.193	64128.4	985676	6.11217	152539	6895.38	354151	21321.8	4.81268	2.02757	4.13538	1.27351	16.3058	3.83586	4.48352	154.297	3.3732	1.34657	3.06348	50.3457	1.87287	2.00487	15.9107	10.4541	6338050	11.1869	4.91699	3.00882	2.53432	29.9131	84.7081	1.53819	3.54651	12.3581	21.5649	1.69549
492	4.6199	97.504	7.41166	16.719	1.79215	2.46786	1.22325	2.85143	1.3686	9.79013	202796000	179008000	40717200	2607760	709251	1099890000	1285760	5561570	4690.73	44979500000	4146.96	1.70052	4.94106	1229.79	540861	28.5438	18.3074	1.57844	7.68216	1.86592	1.68926	2.42682	2.7503	4.76373	3.23461	23.9303	1.8733	7690070	1.39109	3.17126	12736900	3.88535	38.2166	134479	26.8685	260.291	23.0415	2.70578	21.0936
493	3.11775	62.4222	35.2133	1.21785	3.92293	1.76699	17.257	6.54326	7.43038	252373	992371	4628690	167404	3.8464	53935300	1418050000000	927311	187172000	312.407	25829000000	25.4457	2.71688	3.99289	66.8356	3.25227	14.7206	3.59094	2.78112	282280000	6.79384	1.82163	3.00675	26.7989	1.32047	31.8244	18.9735	3337000	13964500	3.04288	2.6025	63.0203	3.3466	185.256	692811	3.14989	4.30772	28.3458	2.69709	5.94935
494	1.41703	5.45437	6.40352	26.1624	3.92071	2.26838	1.61439	1.58053	1.77948	26.7738	566289000	4016880000	339034000000000	2.13799	60424000	146028	10515600000	7408890	2484000000000000	6718610	48.7285	1.90078	63.9927	5.98543	34.4633	15.5979	1.33123	1.07839	398488	2.9857	4.14165	1.78166	2.91	7.45624	4.45762	1.7782	1.77306	3974580	1.46267	2.69507	42041.1	4.48002	205.18	53098.8	5219.94	256.46	21.8611	1.88876	117053
495	1.16081	2.2199	238.162	2.32662	5.60188	6.55015	4.61014	5.01034	1.56464	10.9998	1982100000	538666000000	4506620	109989	503911	190650000000	40055700	11395800	110.481	3799680	14567.4	3.09666	5.52272	3.30767	9.19693	7.20883	6.8527	3.6231	2.31181	12.5495	1.7342	1.54066	2.79335	1.55059	3.82887	1.61882	60.1274	693307	2.58202	3.64767	21.4337	1.57809	3.22104	125269000	8.05046	200.626	3796130	2.28831	1335.75
496	1.59105	3.55625	33.8689	2.4831	3.00882	1.58671	2.79298	2.75943	4.43124	203643	5677480000	53736400	65739800	31.5762	62622600	6733320000	37314900	550732000	4697160	5827470000	1973.12	3.60924	115.295	4.83551	1.94405	1.7771	4.43651	1.43925	17.4839	10.0479	2.07489	1.09358	123.846	5.0799	39.3913	3.0247	3084.83	2977.73	1.35174	7.98654	213.535	3.07513	245.219	214.866	71102.1	1.41126	4368630	1.78594	219124
497	1.20602	4.53753	7.13728	4.04329	1.66439	1.93616	2.5343	171.044	24.1234	214396000	2345470	17467100000	750785	274410000000	26223.1	431949	10339600000	78103500	56758.8	5021540	88.4239	3.95441	17.0879	2.9511	4.38551	1.43614	7.01777	2.29486	12.8602	1.49763	9.43454	3.23238	7106.53	5.05618	9.18931	4.5297	3796950	3336.52	1.41599	11.331	6.17638	1.36977	108.974	17204100	3.5323	491.71	2.69997	1.33886	171067
498	6.28203	3.92781	5.18836	12.8255	2.28166	3.64452	4.60244	3.84282	32.0445	74.3868	500916	5680830	438820	17301900	474931000	1740070	11393600000000	982394000	2578670	192983	4746220	1.91988	2.25093	7.87518	415.947	3.80084	6529.2	2.05166	47225.7	1.42858	3.8806	1.5209	26.8427	2.44681	25.0044	17.181	583368	15134.6	17.9288	6.38957	5.30985	1.3771	76.5219	144.535	1.59058	4.21614	25887.3	3.98512	3.8469
499	3.89197	2.05989	7.93107	4.98634	3.10192	5.06154	1.54898	32.6346	7.04149	28.1611	5967540	355962000000000	2.67137	550896	11403500	293233	2361700	390766	98885.4	45624800	57282.2	2.40263	6.42202	18.7089	3.63474	3.70928	2.82702	2.93346	2187.07	2.85497	10.3788	1.63209	69.8478	1.69394	2.42188	392.887	1.89912	3504490	776.266	4.34587	10511.1	2.38165	32.1636	776760000	700569	7.73301	7.39762	2.26686	8.52662
500	1.63441	734168000	33.3072	1.67786	1.25833	1.12255	4.21254	2.55854	3.49538	3567060	12252400	4764340000000	3.59458	3790400	40.8037	1653730000	234760	24998400	556.858	7028900000000	77201.2	8.69871	5.28399	2.83682	2.04612	14.7967	25.4987	4.4924	4351880	2.17653	4.06329	3.19612	35.7087	1.93005	1.54984	1.12548	90155.7	24.2283	32.0019	5.31661	2.9937	474.292	263.792	1.56104	1051.71	4.8555	97861.1	1.48851	262934
501	2.45636	8.47758	21.3511	403.548	6.13376	2.03923	1.21285	2.33764	4.59617	4.81948	2.35654	375385000	41695700	4238720	128183	99003500	96885900	95214000	114.907	79981	4.83297	115.423	5.6808	25.1242	1.8794	16.8383	1.51078	14.5724	13.766	1.29387	14.3894	1.86993	14.9669	1.08615	1.03164	2.66447	430236	26108700	101.633	4.4019	166.385	1.42349	103.493	5.15586	410527	3.51969	13.3562	2.58613	7272.51
502	1.24962	57.3607	8.92402	4.65338	1.68798	3.87048	2.0153	1.58345	3.35542	1746070000000	286601	6393500000	1489260000	1328.63	113006	22436.8	277053	1435540000	55467600	56355900000	323.847	1.22449	8.40902	2.05961	2.31992	2.53978	1.79193	2.12877	847118	2.37073	4.43107	1.13244	90.5137	2.11157	13.3041	36700300000	1.80656	4845850000000	17.1149	5.80232	116.393	8.47157	6.09935	462352000	1751170000	8.12082	1125060	1.99574	3.27878
503	2.90194	8.81367	8.90448	3.80494	4.71586	1.24141	1.50409	10.6406	5.593	12.1106	2.47505	125678	205.243	49937600	301279000	28399300000	8188220000000	172008	303.539	9560190000000	892433	4.01665	5.86762	19.4653	22.1923	78.1914	8.35491	1.29335	297.41	10.6102	1.87644	16.4913	3.57652	1.2281	1.29247	5586140	1.38831	167.135	1.40624	11.865	46526900	2.46223	883.838	51.9862	94112.9	3.24699	6.25732	4.84284	59554
504	1.40306	4.04275	11.2103	1.57932	1.27774	70.9475	1.58436	2.45298	2.2977	1771990000	73633600	42811400000	732821000	4151600	2071780000000	5165130	14359600	10.9455	4641990	79235200	2020120	2.35544	207.061	21.5498	2211710	15.7007	2.15889	1.38148	72225	1.19969	2.93688	4.73711	2.29309	1.93844	3.83247	2.46062	667322	1955440	2.16975	4.308	3.65429	2.22755	6.44186	8.9975	31142900000000	23.7619	4149790	10.0476	20.4834
505	3.83578	1.38302	33.2477	306.967	1.99466	2.72552	1.12594	233.741	2.65155	63.9727	27.2574	39952500000	110983000	26802500000	890283	13411300000	7960350000	77163000	486000	14046400000000	68807.7	1.62337	26.4913	19.225	3.12082	468.331	1.87217	5.20045	4.95599	1.94009	3.75903	1.37146	8.21829	1.82107	2.22199	3.54136	1.40087	766.232	3177.23	9.86292	3.61961	1.77132	2.30265	9.48824	107.265	5.79543	6.66933	36.7973	2.79237
506	2.23663	16.3442	46.395	1.25294	1.32905	3.01484	2.02841	4.04964	1.75798	3.31677	9529720	355452	152012	22543500	128246	79327	1942990	1713840	6360.32	14463200	9.01524	1.38082	184.322	9.99595	9.46422	4.58473	4.20797	1.69926	1.58972	1.65243	539294	1.23509	4.14663	10.8618	3.04559	7.39346	7193900	211715000	47.0085	3.85008	1.51185	2.96365	891.099	743233	365.145	16.9381	8472250	2.02487	2.25915
507	5.47028	1.19936	12.0302	1.18401	1.89538	2.31077	1.47323	1.36928	2.49584	88.8358	68408300000	2860890	1.23456	15.9807	119791000	95996300000	817581000	139060000	754633	67216400000	44865.2	5.24762	29.0305	1.59203	1.23478	6.66732	4.98494	1.80848	42772.1	19.0433	1.49439	8.91316	9.85296	1.92215	179.578	4.01089	3125020	103633	2.90665	3.48917	12.3026	3.39816	2.94715	19.7265	971547	3691.04	66.716	2.68725	95.8808
508	2.05224	1.8267	204.823	3.17079	509.643	1.79135	3.31426	1.28113	1.39219	6469.17	1349900	263072000	1986770	7.36514	346634	173079	108117	3899010	263060	38293600	368.086	2.07342	91.2203	10.5808	89963.7	9.97823	4.38236	2.48398	6.19968	10.0948	5.07684	2.64938	129.768	45.7648	2.95162	489981	19.2414	9296920	2.53122	4.32327	6.16357	4.99597	15.7441	93312100	557322	4.6199	177.535	1.00845	163081
509	5.58872	2.37295	7.07853	3.28213	10.6927	3.31632	1.91228	2.85385	5.88174	9.24287	6291100	8231110000000	370627	219083	9103280	48545.4	158572000	225892000	4231000	2538950000000	10818.8	3.34659	2.998	3.28242	1.45265	13.0194	8.07722	2.5012	92.1084	3.36326	3.11048	2.507	10.4165	2.35904	98.2115	1503.65	23.5541	2.16599	5.22614	6.79827	151269	8.28193	782.989	186.614	743.99	233746	66.6853	5.53333	3.92053
510	1.98137	11.5913	6.7407	1.38288	1.73441	1.72503	1.7588	1.19564	7.52636	11.6584	6570040	536200	97625.4	1318210	11363400	609636	119312	485265000	16639800	254491	76624	3.02865	3535.91	6.05095	57.0849	3.83693	2.42645	1.7139	322.228	6.26602	5.75538	6.15019	35.5112	8.05827	1.73505	1.53818	181028	26245.5	2.84838	11.3527	3666180	1.68537	79743	17.2027	34781.3	71.1769	1.59391	13.0616	183.709
511	1.27854	206.176	6.69062	2.67052	4.1238	1.27222	16.3059	52.2198	4.827	4.5764	289642000	1014930	8132600	31.1615	402406	371360	2937530	2577310	21962	22970100	40460200000	1.10651	12.263	59.0454	2.48931	1.35542	2.37676	7.83374	4232.15	1.24903	1.34221	21.745	7.82757	3.09432	1.2209	3.47055	5.93458	161255	1.20358	9.35856	80266800	1.64481	45.4205	5.16596	3.34841	13.8486	830740000	3.19293	1.41994
512	1.56954	7.49318	10.8107	67.1628	2.31613	1.65913	1.20468	5.30315	3.27174	4.34728	83.4707	3295820000	160698000	8578160	41227300	178101	21315300	40342000	78633.2	14629500	44.9306	2.23959	66.4347	19.7126	3.9575	83007.9	3.96528	5.67659	1070200	5.44296	2.67578	3.39912	2.25016	1.69147	1.64712	389.047	4102060	3752.57	61.5492	28.9217	7637140	1.68344	5.88111	2.59854	24514.1	44.1371	1.71149	4.04689	7.56988
513	2.14319	1.72494	25.5707	10.4959	13706.1	1.59778	1.44474	1.29116	2.29594	2.49051	2697380	1704190	72.5133	2.74901	1136430000	170361	243682000	251433000	2995.65	384110	21465.3	10.3036	2.07236	3.84969	2.11433	50.4881	3.02083	7.75837	1.89649	1.26156	3.95577	12.9743	25.721	2.0049	2.97873	1.67356	23868300	4.91209	3.34722	9.55112	404.687	1.76001	170.144	12.356	6.34384	1.29215	6.79916	1.29795	42.5902
514	1.54533	2.7571	3.60913	2.5444	5.89603	2.55447	2.64122	1.68984	1.53107	9.51818	28.1397	2298860	189234	448530	231287	156512	287712	4867520	922.176	222423	43780.1	6.25129	16.5402	37.0135	4861.32	2.73422	3.0676	3.10595	1831490	2.30129	8.2752	3.28921	5.07966	7.65942	2.42847	1.56848	36.3132	1173960	1.61842	7.1408	5.36819	1.90342	220.701	374.786	345115000	2.23484	357611000	5.60503	1.36258
515	1.47671	5.25185	9.64218	21.6703	2.89921	6.68283	10.1466	2.89349	13.0846	3.34664	498427	6217330	20161700	17040800	59723900	501370	776509000	777287000	63570.7	795515	5800.21	3.58767	7.76198	41.6622	1.73606	49.6276	3.35268	2.44991	2.16726	2.87266	4.73959	2.31006	27.8708	4.79045	1.48581	849708000	9.33715	89712.8	1.82798	3.92831	9.98677	4.15491	182.407	4794070	8780560	3.94726	3.24351	2.19837	24.1371
516	4.65484	3.67605	908.519	4.86781	1.3508	2.82424	1.74496	3.5633	1.63004	2.52006	75.9042	20229100	24758300	3.30276	393656000	2555550	51197100	737750000	66275.6	2392090000	74.6747	9.63119	2.14174	6.34569	3595410000	22.5114	1.19679	100.08	654091	3.16785	1.77734	2.76497	1173	3.88084	6.22601	5.77706	7.7357	6281610	2.00905	44.4972	1.29917	5.37728	3.89477	9645580000	941.74	4885.08	1330800	1.42293	2.8762
517	3.09614	8.1948	3.56138	7.48491	6.8573	3.7413	3.14327	2.60136	1.56237	1052420	1361750	3513930000	1215980000	105808	31631500	1783130000	531754	168394000	351.048	4274670000	11.3124	2.80387	11.084	57.6417	3.7434	21.4251	1.27248	1.35946	31381800	2.71747	3.90523	2.42489	3.23353	2.00761	3.11248	69.5347	9303330	645939000	1.35362	2.9858	362236	4.92523	62.6226	949603	3.38583	3.01946	5404830	4.20581	34114.4
518	1.53024	25.5597	18.794	1.42349	8.54486	1.28851	1.39811	1.92368	1.47634	4.40057	31.4648	59.1075	82713.8	7694740	15098.6	13736800	3713010000	169188000	14609000	6156480000	1210.93	5.73726	16.7098	25.8172	3.24812	3.61709	1.971	1.05451	226.918	5.64557	7.27423	9.73441	6.22079	1.42145	2.8711	13.4509	17.7584	1182630	1.76959	6.01342	722460000000	1.8008	13.3477	26.2144	85.015	4.57184	2326.68	1.91068	2.46792
519	1.95255	7.86293	24.7622	28.3155	4.15629	2.23199	11.4165	3.54325	3.71882	8658520	2.07628	111956000	75811.5	73.9162	67280.3	30250600	254724	27764100000	133.68	9348970	235.509	1.35759	10.8631	20.0051	3.98655	1284.44	34.421	1.35599	1.45727	1.69631	3.73755	1.56731	13.2252	2.65328	1.68286	4.79492	69890500	203.634	8.68662	16.4122	2.76224	1.4111	29.0126	8.8758	218375	9.16463	5574500	2.24924	2.04319
520	2.2109	12.6958	4.60375	2.20843	3.19912	1.5523	1.83509	1.76274	1226.58	17.8158	59.2178	4126800000000	406896	1464510	9385400	12152100000	123533000	11797700	115353	50746.5	39477.6	4.63024	3.02552	25.0181	80.3317	17.612	6.37547	1.33207	8.62521	1.68552	14.7424	3.92606	7.25173	1.68534	2.53706	99.7175	2.18282	8523620	1.65706	5.60458	668036	1.41788	1433.52	241232000	933.249	1215.32	8225.53	1.58235	4783.05
521	2.85466	2.47174	2.94226	19.3672	2.28541	3.58529	8.41997	3.53459	3.28906	2521560000	1052020	804395000000	441241	1154190	461779	53409.1	1919120	2480720	108.994	25807100000	275.644	2.22874	3.02343	6.34978	1.61107	3.7902	13.55	1.26476	59018600	2.47598	6.90497	4.34494	18.4997	2.0484	1.39859	7.46187	45.3194	29353.9	3.99947	4.10672	9.29402	3.7714	1700.02	3.10712	41916.2	1497.84	4.11802	4.79841	558869
522	12.3974	1.8105	7.20931	1.65735	24.5304	3.85827	6587.29	2.57629	2.58118	7651.44	63.2228	21000000000000	6640710	11.055	359254	376.737	865102000	138657000	14701900	7084240	49.9599	1.28701	32.2698	210631	1.73663	11.8638	1.48918	2.69763	1.13139	1.71813	5.88146	1.34566	22.7981	1.05871	1.20088	1.23181	8.97193	28.8776	1.31015	10.2592	7.46234	3.74123	1099.37	7757560	4.20783	2.15266	14.8212	1.16654	1.73669
523	1.64648	2.95737	10.5195	2.05221	1.73099	2.14821	4.20595	12.3427	1.81545	2636900000	100.648	363454000	40975.8	6.31347	1912080	587468	1887610	129933000	65063.4	564581000	551.732	3.037	3.81781	3.62903	6440.62	3.41921	6.60689	7.17693	43379.6	3.49538	6.87629	57.9152	3.55411	3.15583	2.03975	3.4574	6.97632	65.7659	1.72551	7.75423	1.87618	2.74071	33265.2	697587	36464	6.6492	9.19423	1.67483	569717
524	6.03854	2.83138	13.1538	5.21315	12.341	3.09006	1.40152	2.10191	9.73312	3064230	4.58006	128799000	28062.8	1942410	10623500	36481.2	25513800	556862	2353560	1798250000000	67866.9	1.39066	3.96395	16.9348	6.59254	4.65279	4.08483	12.9659	11.1209	6.80472	1.54874	1.36854	4.27154	3.26872	4.57616	3.17701	8319.82	1702850000	15.6227	11.8902	2.9054	5.93319	7.17088	6.12579	6.00079	3.77512	17.2018	2.38832	3.27913
525	16.2164	2.47456	24.7679	2.48899	3.15691	4.88261	2.35008	1.65349	13.2608	98705300	131266	142009000	29767500000	6308650	3452070000	407276000	511956	208302000	121.392	4936360	54343.7	1.91114	10.1375	30426500	2.19174	9.45631	1505.49	2.07634	14492600	2.80094	8.95984	2.42361	8.13	20.018	1.85369	18.8483	2.73846	11.1143	1.09365	6.84442	8.22805	2.24165	17.1385	5868890000	66756.9	205.041	3.03431	2.16845	66359700
526	5.48399	2.66899	4.07027	44.7678	1.7508	6.83957	2.72604	3.25155	1.491	54539900	352973	952393	3368620	837846000	36417200	45815200	1167120	117421	62.2997	1239910000	12585.4	5.45826	7.31418	8.21139	1.41262	5.20088	2.10445	8.16979	2.27684	3.23768	10.6529	5.08951	14.6252	2.82595	3.4958	1.64925	2.18218	3.20639	2.00129	2.41322	27.236	1.75161	405.211	5.13237	16.7142	3.97945	12.2664	13.6758	13152
527	1.54087	1193.23	3.43878	2.98443	5.62206	2.1288	1.36027	50.5978	1.40104	1377140	3360010	57516500000000	6045520	7995740	22943600	796840	6928890	236182000	35861900	2440020	946.269	4.38604	27.5897	3.01085	8.02391	94.5342	4.83858	7.61376	76.5203	3.68285	1.81949	1.30341	5.38123	3.33583	3.37827	13.539	5.56271	2260250	8.33649	9.22885	14340.2	5.28796	7.78436	57542	29.7184	3.86263	295941	1.77341	19496.3
528	2.88878	4.22915	10.3086	3.37203	2.81587	2.55495	2.55554	7.7283	2.48389	2.1047	3074720	17074500000	48122.4	178564	782575	465413000000	301423	349100	173527000	530339	21252	2.01013	2.79256	2.2097	2.85461	8.00494	2.00366	1.27959	313.591	3.27747	7.13478	1.57015	10.2344	1.91005	1.58211	2.17115	541900	139606	3.26445	11.7608	222712	2.29044	679.433	2012.2	46371.6	1.98463	266.145	1.62507	26078.6
529	1.60379	6.5474	1609.74	1.72862	2.00184	1.81359	2.0131	2.12798	3.4657	37.5845	2007420	98075000	389993	1369460000	521.073	81709800000	185128	461548	1276.56	3071990000	125794	2.3309	132.058	2.64395	1.18506	16.8724	3.25017	4.13595	12.8264	3.95267	1.27211	3.6959	2.76729	3395140	3.5975	12.4034	70.5309	15.1378	1.09729	18.3008	9381390	1.95305	44.7536	88414000	1.27716	2.24719	4.76657	1.26521	1.95108
530	1.13176	726.108	30.5561	3.20871	21863.6	1.61507	1.6954	1.49385	1.4637	29.1838	3850740	651168000	4356350	3378810	183933000	2628510	47002300000	571698	348051	2805340000	2229640	3.94792	1.58708	6.14306	6.59942	8.0074	6.40666	12.2313	10285.5	6.31031	1.32184	2.45499	27.2341	1.59245	1.04517	24.968	3.06795	75124.2	1.76183	264.211	23192900	2.35192	227.152	3.72111	2630460	1.41453	261.566	2.37595	14108.6
531	4.64655	17.5108	71.3364	2.50568	3.65598	1.52473	3.39991	18.7134	1.88324	45.3667	70548700	17893300000	12950900	9780840	2609110	886407000	356306000	1620590	41.0725	191276000	846.248	1.52157	225.284	2.76046	112473	6.17367	4.85083	1.14357	2.09112	1.22199	1.31355	1.57289	140.569	2.5402	2.76184	11.8838	3.85186	4.39169	1.83472	5.42722	3815.74	3.65681	9.22138	3134280	84350	9.48237	12.4073	8.7709	2256.14
532	8.96806	2.92868	4.28151	3.25904	13.0951	2.52	2.96731	42.0589	5.81905	2.62827	92906300	913593000	14939400	70321700	4282220000	1080770000000	122345000	5803590	89524.3	7679930000	11.4312	1.7722	11.2899	1384.29	4.46519	4.37818	3.16266	2.72538	2.05306	1.3821	2.57188	8.40709	6.88761	26.3989	1.8874	8.54521	1975.66	175208	1.30839	11.0061	13.6978	9.5976	161.596	31.7383	273608000000000	25.6543	1.82455	6.12386	366.232
533	1.22977	1644840	2211.46	12.3813	3.28967	1.68471	2.39976	1.73607	1.34573	5.09346	145902000000	19737.7	176461	212262000	123281000	43625000000	10086900	14713600	6917.17	1725940000	32.7104	19.6343	11.2214	18.3501	9.65636	4.20614	2.15206	4.80241	9.08098	2.15279	5.47694	3.8769	30.3094	2.39067	8.73722	6.12686	1.74591	629994	2.14937	28.9412	8981750	2.66118	421.265	7749750	2.38728	18.8929	5646990	4.23362	35.3577
534	4.45096	12.1252	3.2876	7.46025	7.02351	3.96334	2.06561	3.55889	2.13468	1165170000	64148900000000	16457100	763214	7.61178	575449000	149287	153641	15569400000	25897	793138	86.7916	3.30074	7.98568	14.1264	10289300	15.0347	1.98599	9.31836	3427940000000	2.70963	34.8646	1.91967	3.69128	2.72397	16.2137	18.1216	2.71779	190810	20.7423	46.9476	11.7163	8.86222	102.446	28528.7	1.40171	4.00328	6.07612	3.60696	2597.52
535	14.2634	97.145	10.3732	3.51513	5.24332	7.78745	4.07615	7.71402	2.14335	164528000	180815	19911100	104755	599490	82207.6	473841	450743000	163976000000	4253.39	3332170000	20042.6	2.74338	45.6062	9.81308	2.99804	3.64383	1684.96	1.02466	611.453	3.99114	9.35855	1.61509	12.8164	20.7043	3.58397	106.429	5781360	321479	18.5383	14.5294	40944.7	2.56863	48.4157	9.05934	305916	7.20071	4.33691	2.06138	377.951
536	2.51296	1.48014	20.5118	1.04596	3.8591	1.56791	3.45046	4.11138	1.64822	401.029	18996100000	45518100000	6.90069	1060210	1373980	93942.8	211829	1283290	290401	281609000000	107.138	2.75001	5.35247	18.6794	1.12468	40.2116	5.41468	5.27456	26541200	1.90781	1.50048	6.72786	9.76382	2.43571	64.2587	1.7963	1.06544	1.86809	1.38157	115.362	26319900	2.44265	213.344	10.5638	1835710000	6.20871	8.37646	7.35515	262.456
537	2.69267	28.7888	5.72561	12.1611	1.80235	2.30615	8.31902	5.10433	1.19142	1804330	6921480	129568	2769210	2.13946	697093	41030200	8549390	59768800	8737.6	3738840	699.007	1.53627	43.952	3.33526	6.11105	9.28306	2.29708	17.1003	37349.4	3.16364	1.34853	3.73801	5.57525	11.604	1.72006	1995.83	1.22908	2.82436	21.174	16.8862	1.70551	4.21551	11352.3	1511310	2.37683	2.65406	4.32039	2.57074	21135800
538	6.68515	27.9504	4.62574	1.27693	12.3053	3.47197	1.49637	15.4003	1.61544	13.6683	521675	50747300000000	1446920	350028	854538	1471480	3669740	4474570000	117717	3565360	32404.6	1.17308	3.17103	13.8849	3.59943	1.84137	1.51648	2.51368	1881710	7.43809	2.22111	2.43024	3.35203	555090	4.05838	1.72097	2.82593	644508	1.03331	26.6707	76.205	1.17621	691.362	126.016	3922140	3.46021	8.66617	5.13222	1.85387
539	7.21663	4.34978	15.2205	11.7655	2.98682	11.2362	4.83614	1.30601	31.2616	28378400	21.8988	2580560	30088.1	57.069	10791300	1264890	253879000	4521700	1593.77	15334400	301.803	1.55992	5.64205	6.64318	213.605	5.31243	11.4147	2.74895	2.13775	2.71551	7.96216	2.90239	14.9437	2.89178	7.59757	3.02281	1.99243	3.34202	2.1869	4.2153	6205610	1.48177	220.364	838.236	3.52706	1.75187	84773600	5.15534	17.3384
540	9.55123	7.94572	3.55805	1.53425	1.3956	1.39805	5.18045	1.08468	2.11378	4.59211	27153100000	812085000	10541000	518017	892445	395031	436269000	240133	46447500	268324	3461.91	3.23956	22.2557	3.52252	1	3.83325	1.1783	6.44617	6.30607	15.2389	2.71207	19.7061	15.4744	3.94347	2.01814	1.5361	3.91047	135.165	5.40819	8.50673	5.75635	1.18157	72.963	193.953	12.898	118.637	6.23171	2.10763	34.7295
541	6.69255	34213.9	5.21439	7.32815	16.669	2.64765	2.07234	1.5981	10.5519	2074740	120046000	101032000	93723400	1841170	143754000000	24437800000000	7589440	87338600	32141200	98900300	53132.6	1.8157	37.7734	4.91035	5.06827	12.209	1.37926	1.45419	1380850	1.88402	2.33252	1.63845	18.2625	458836	2.1385	13.892	5166.61	1751.61	1.65265	7.98766	122.922	14873.6	77.2663	3.67029	1.32344	1.70275	14.1765	1.02644	2999780
542	2.47248	7.12263	10.3406	1.7237	1.87253	4.13374	1.25551	8.63414	4.03827	183232000	4.00107	3090870	832990000	742926000000	4147070	730025	7361400	3179040000	2737110	329935000000000	12.376	2.81016	25.7343	3.8012	1	3.41395	199.396	1.27433	122.985	2.73579	3.39257	4.10204	15.4301	4.85382	45.2289	44294.2	85.8647	9978230	266.427	14.7538	293974	2.78379	7856.61	2.82522	10567.4	4735.83	1260910000	1.02222	2.51179
543	4.1759	1.99636	3.2183	10.5724	3.55269	1.34592	1.43815	2.80933	2.3029	1534930	85605900	119439000	551238000	258721	181749000	91023700	1057510	2168400	21840400	50619400	13241.8	1.42123	10.0576	22.4463	48064.5	4.82126	6.24042	1.76075	1.7501	6.45159	2.4972	1.20867	4.26599	3.61611	1.2099	26939200000	48.2424	10501.5	3.00624	2.69527	3.24109	5.73734	185.535	176863	10880600	6.5607	640958	3.84065	4.7789
544	1.3894	4.71201	5.74754	103.682	19.7516	1.51856	1.03318	2.49831	3.29783	419910	176333000	357828000000	763621	90401.3	294446000	48.1067	4283280	25824.7	98.022	6758280	1267040000	6.26082	2680.19	3.24515	293198	115.107	3.27881	2.67594	259526	8.5436	2.07095	3.72673	2.43616	8.92486	2.24697	2.32489	25893900	28628.7	194076	12.3422	13.7362	1.15371	130819	12722000	586.922	3.19172	123.694	3.35895	1.91511
545	2.42435	3.37541	3.1849	2.94455	2.52924	83.1643	3.37586	6.01518	5.08201	3100630	766436000	68295.2	72107.5	34308700000	26414300	12833800	124099000	1161710	1377610	152113	23256100	4.29553	1.44291	5.42894	18392.5	3.43939	3.78165	2.36191	8787620	3.45517	1.37851	1.65768	5.78737	1.24171	25.8786	672747	45343000	111258	10101.1	1.8948	1.24287	3.54822	115.492	2.41884	335662000	5.6214	1617050	1.39854	860.392
546	1.49424	973664	4.79613	2.39834	1.119	17.3997	1.86677	2.90295	59.4482	1843900	1421950	4546120000	359780000	33699400	16309500	258061000	1139030	1683810	392320000	646027000	20902.6	1.72662	9.64791	79728.7	2.42848	6.7679	6.46985	2.16321	97941	1.40284	8.95866	1.44136	15.1712	2.98144	8.6322	1.03612	3.9165	11.8686	2.77889	14.094	2.68848	2.70405	13.4698	27.1248	183493000	408.996	4.80823	1.95642	62214.4
547	7.28998	5.06089	3.28021	3.42749	1.24518	8.07946	2.36003	3.50193	3.85953	1946940	166.217	13360800000	5.51171	989748	228200000	304062000	15107000	295374000	22091.7	751942	3031.33	1.21208	6.28728	7.8713	2.08729	6.00783	2.73313	1.91592	238.451	1.21786	1.45189	1.72559	24186.1	2.23225	1.87826	5089.23	7.6092	99.3368	2.00217	5.04226	4.7135	1.66664	33033.5	162237000	3607760	1.72397	140948000	1.67231	5.01711
548	3.93673	3.16195	40.7145	4.75766	5.26155	16.7827	2.00022	3.29878	14.8321	1122190	2.46614	1252180000000	9391410	8.18831	3102210	878175	659749	1303820	11151500	1270480000000	240659	1.08639	8.53425	5.42515	10.7335	15.2939	4.60162	1.67089	85389400	4.56168	1.12677	3.27393	10.4497	3.87564	38.9109	138.513	6.67108	2332770	1.13813	4.74168	1.43654	3.00663	124.875	4.50734	32.7963	1211180	35.7646	5.6038	22.4931
549	3.95044	4.61448	3.87931	3.62886	6.09376	1.75999	1.01898	3.33599	5.00549	4.48951	31539000000	51460	190119	17.3514	1135420	39786.1	203209000	30282300	1288090000000	171007	92118.8	2.58207	41.8657	17.0326	4.85988	6.8874	5.42761	4.85343	569.141	1.11103	2.79994	2.89807	5.93939	1.97759	51.6311	20.4897	23.3008	72.2219	92.0177	7.58598	8.47662	2.79866	168622	16201700	14848.1	2.82384	8.48287	2.66675	2.18773
550	66.9046	2.866	748.715	62.067	3.73552	2.29744	2.45017	1.89862	1.22831	160.208	226.69	100758	22237300	21.3284	262704	131533000	239704	8823100	273489	95976000	32.6258	1.09872	40.2933	2.32679	3.2531	3.80384	66.2163	2.33822	7360580	1.27291	1.97826	5.3189	40626.2	1.59639	3.57181	1.80135	1.03646	31988.4	3.12885	5.81215	10.1514	2.40483	32935.2	162311	155.65	10.4191	65.9295	4.65872	39.7161
551	5.21968	17.7664	11.7504	4.39353	22.9289	4.38639	2.82475	2.2104	16.0253	40.5975	26.8166	5791360000	4.42706	735207000	14627400	7419550	308468	184969000	5147.26	219895	280906	16.8879	4.0406	8.36289	1.68307	4.00119	11.71	3.80496	1596870	2.14313	1.76146	7.83597	6.1635	1.77933	3.00285	2.83392	10.3669	1484520	2.96217	15.0431	1120790000	4.01626	17.402	138260	7293.71	3.17175	18.2987	4.58433	10084.1
552	24.6036	7.42526	4.59245	1.42411	2.16245	2.08068	1.05863	2.0441	3.76821	26361700	5057320	534785000	109892	7695620	36096800	53011100	1968870	4942500000	30949100000	679314	15116.5	10.9842	73.0701	9.84142	8.45073	3.90916	3.65048	2.05479	11732	1.14908	1.38179	6.46061	4.3797	5.81902	1.5683	2484.29	29914	114527000	1.73075	4.57289	636906	3.08687	43.7962	1.82232	2.00368	2.28608	5.5658	2.6077	176771000
553	1.80219	1.58583	22.6127	5947.77	1	23.0393	1.06459	3.20703	770.36	205737000	13780100	126433000000	267746	234243	14934100	12.533	2844670	580024	29042000000	515022000	22694300	1.43155	198.418	116.686	6.37046	1.42311	1.5474	3.7655	155.131	6.10633	1.11167	1.06255	24.4357	2.13166	4.98667	21.2653	13695.1	34938.1	3.08477	22.466	7618.96	2.09919	21.8323	29.3987	10603300000	1.33568	1267400	5.7063	7.02288
554	1.80005	3.28329	17.518	3.56869	4.03133	4.86087	2.42514	2.5818	1.85692	874734	80185.8	97658300000	791753000	81.6456	955351	32480000	24103300	23507300	222956	46845100000	4963.73	2.78799	1.87056	5.80387	18.091	7.06027	2.67587	4.24794	22.2903	2.99792	3.71211	2.09604	3.2556	6.80159	4.91459	2.24649	6.03266	81.9893	2.34887	3.42273	20924.7	1.61547	13.5938	5.72341	27830100	5.1794	29.5943	1.13112	1.42615
555	2.07566	930350000	53.925	6.25767	1.29824	5.59166	3.59646	1.38461	5.00825	150529000	3381010	258238	823989	8.19558	3.54503	5979780000	157070000	22784000	5083.25	206855	47.7527	3.04446	17.3698	2.57373	370624	11.1506	16.1977	5.70995	58854800	9.91072	5.93198	5.38366	13.2736	7.11587	1.83555	36.7423	1.7652	1526430	1.65647	70.6994	21737.4	1.18735	17297.7	6.29198	1104410	2.54437	1883240	3.57308	2.01696
556	1.79109	6.84437	83.1726	2.36822	3.50682	1.72244	14.2733	2.94694	1.72042	226619	17.9896	1937040000	99920900	135.062	725290	5.74785	20225000000	9655670	23468.8	78384100	1516.63	2.88418	1.71274	2.95762	1.70857	4.75663	126.748	2.28135	53973.2	5.9827	2.83425	4.14848	14.7873	3.50108	3.18386	4.68316	22.136	2387690	1.79544	17.9316	222.015	1.5473	2.48171	33538	1.04873	12.0185	39093.2	2.08532	55281.7
557	3.40653	3.8505	2.61155	3.49989	2.10581	1.73151	1.32986	2.1317	3.40717	2153270000	314206000	14862000000000	60949.7	12.3138	9156050	7776860	765113	1746700000	375414	910410000000	24.0149	6.38766	4.59633	82.3435	3.77498	115.854	10.0816	3.0513	105.956	3.63698	1.73572	2.35227	1591.32	2.89509	1.78856	2.20815	16.8105	23.1848	17.1985	3.35136	811179000000	1.12405	518.946	2.00818	37011.9	3.47309	1795630	16.9776	951175
558	1.51998	91.0306	2.53682	43.6466	4.46864	5.43757	1.959	2.29105	8.28102	689.996	163717	12069600	2.8171e+16	416447	246846	4575090	2154910000	4062300	26675.6	16154000	632.371	3.98927	448.03	11.7178	1.45015	8.11617	23.3158	4.02916	479032	3.8858	2.01387	3.33042	28.2462	1.08383	45.501	16.4168	6.01321	67.5163	2.22965	5.24891	12.5555	1.64079	341.386	3358790000	26016.3	9760.23	273.262	1.9855	63.0576
559	7.17474	11.4691	109.58	1.52424	6.20396	1.08264	2.75621	1.66406	1.29565	3.66816	5.61944	9440970	2.98884	4.40227	179072	61.4486	801708	170713	2156180000000	4138520	22626.6	2.0617	4.7776	2.25964	3.3899	53.7559	3.71808	2.35325	1.23416	1.40497	2.43466	3.86214	104.402	1.56192	1.73467	1.89393	28781800	267154000000	2.53463	3.39022	1.36085	1.39409	230.067	163.094	1128.81	1.04118	2.64639	1.35315	88.0928
560	1.18643	1.61796	20.1406	23.99	2.91803	1.31747	36.0264	4.9024	1.11829	11708500	521316	838025000	11399900000	16733700	727409	497215	366632000	118815	196.101	50115200000	49765.4	1.05079	6.25611	7.72275	1.23647	9.30988	2.4714	14.6227	53.1806	1.71891	2.34294	2.56673	4.34376	4.75801	1.87162	4430.34	60849200	4.62551	1.87496	103.855	15.3542	4.74456	922.655	362962000	4108500000	2.27881	1488750000	7.05601	757.34
561	4.57293	87.9647	4.52822	3.57009	30.5533	1.85914	2.32026	1.2096	2.36185	68455.9	2.35065	1047290000	76276.6	264575000	33677000000	355131000	4039500	10837800	5396.26	960810	386.478	2.82921	3.37898	40.687	5.31919	20.2627	21.5482	4.2161	36315.5	2.64947	2.13939	1.47668	13.8684	2.15295	8.70451	208563000	10.7988	560847000	38.3685	3.4492	26.6573	2.87605	578.7	11334100000	2.09857	2.95637	3.47564	2.86442	2676020
562	2.07562	2.71901	3.33948	421.153	5.58836	5.91512	28.2463	14.855	3.86787	1.59903	163998	551430	1377570	6604530000	477325	561044000	29135.9	5787790	16.2154	67087800	37.4233	2.05411	7.31007	1.8603	13017400	2.41155	2.64965	1.81889	163378	2.22904	2.38459	6.84722	2.83699	2.51552	9.74964	3.28273	10.3939	31218600	8.17987	4.99169	5.60827	4.3957	52.0431	1407140	283410000	59.7087	98803900	1.26198	3.05982
563	1.24672	37.5487	2.29501	4.11948	43.4109	9.13083	1.40459	16.0863	1.921	12.4279	10.3983	255941000	5280990	367652	1100790	65036200	2499410	10502700000	138279	3262780000	29999.6	4.67872	16.7021	2.21753	4.43808	31.1758	33.9976	2.85326	47175.4	14.4338	1.32345	1.70797	3.7411	11.5582	1.55852	1.75429	19295800	1490840000	4.541	14.0242	3.41564	5.75849	49.4286	4.29981	2.36886	46.8325	66.6387	2.5602	2.97267
564	1.7488	1.92072	12.7382	1.76945	4.88862	1.61504	1.33014	2.59808	3.15607	2.61801	84.4132	53395500	733050000	25729900000	60463200	235644	832758	1124970	29029.2	95265900000	6470.51	1.55735	1.92679	195.853	324778	8.71901	4.87529	1.13202	141.039	1.40616	1.97562	2.13232	1.47756	4.15138	1.96437	3.68028	1.34297	228932	3.313	8.03255	42.1933	2.5746	88720.4	2500440	4.40053	5.00396	32258800	4.45058	13.1397
565	2.72567	4.95968	3.2876	1.32856	4.24086	1.80533	1.78133	21.8689	13.353	1084.5	107.624	345723000000	231301	34740300	153861000000	7144930	65465600	4030680	28255400	110091	133781	2.00312	61.7098	2.92401	1.66085	78.6514	8.31046	8.04358	3.70607	1.95504	3.1741	17.2532	2.62755	3.117	2.75448	39175100	2923400	120524	1.55815	3.71147	21.4234	1.6755	915083	3583090	518.339	14.6316	3.84005	1.84668	18.7224
566	1.15077	4.96266	41.462	2.51611	2.58909	3.76227	1.92934	2.77978	1.62706	660701	12813400	11188400	3433020	15.9857	9810410	645049	333076000000	243722000	930198	12879400	368.436	1.888	3.29409	93.9053	4.35687	31.7381	38.4038	1.64859	92614.9	1.38281	14.3852	19.6625	3.20023	1.49829	1.35911	8.72267	1.13029	7877610	7.16471	7.96847	2.07316	2.20483	34.0231	385.062	14.0785	1.8927	22.1915	1.14833	9.05461
567	1.71299	12.8345	2.93243	19.7363	2.96103	2.23991	2.08595	2.24133	3.24639	37.6589	90.3025	8781720000	633030	301859	3658160	673796000000000	8753900	972532	800.065	156647	263.836	4.60543	639.134	2.31903	54.9348	9.66355	50.1509	1.67726	138.07	1.8603	5.78772	1.9016	3.69831	5.56265	4.3308	6.07643	1.40072	2.45493	17.4344	2.49849	1.83399	1.57414	408.142	2.25151	7.19558	1367.44	36.212	14.783	88551100
568	1.57976	5214.76	3.01633	4.12414	762.651	2.4663	1.91769	2.4752	18.4143	26.377	482127000	4236800	98317000	53.8057	148207	2026700	145928000	4409030	315153	1498600000	2476.75	5.56075	3.80981	49.4765	12580000000	1.79959	1.16374	1.48683	487.649	2.59354	1.87782	1.70323	4.20945	3.48082	2.92082	5.29752	48.154	121.762	1.66667	5.51747	20.7456	2.96063	922.362	1042040000000	1.93723	4.28886	2.65633	1.29778	1.98897
569	3.86637	11.0276	9.48752	1.50939	2.89251	1.06864	1.28739	7.84362	2.3752	230613	24853.1	5847850000	4014930	2.31022	291351	4729990	104710000	535766000	18227900	1491440000	9997.49	1.66041	5.10308	1059.08	351895	192.146	5.66042	2.0143	2.54474	2.72223	3.16878	3.66729	4.74653	1.78999	8.51087	17.8865	38.8308	60851.9	11.3552	8.38579	377189	3.10908	129.797	90.0832	5.23394	5082.14	25606900	3.23413	11181700000
570	1.11259	12.4018	2.3875	2.24473	1.32567	2.05446	5.65897	15.0994	2.81428	7.73291	3.4745	184159000	230827000	20179200	12086700	68088500000	260976000	630509000	10433300000	50634100000	90117.3	1.44688	5.1936	1.57514	4133660	7.73067	56.6993	1.41746	5599.26	5.46769	2.85898	8.54109	83.502	2.98853	32.1713	37.7853	1.5364	82818.1	4.36615	2.35647	2.56871	3.26941	7.06528	8084060	1.50737	3.53214	3.62055	1.25344	4.75175
571	1.69725	16.5979	2.32977	10.6203	2.38785	1.86217	111.693	5.67415	2.17717	3014.52	56906200	193110000000	90351.2	19.4744	5490960000	150931	1825050	155764000	37545.1	3920720000	26213200	6.53453	2.77264	12.0578	8413200000	5.59606	3.66888	1.65291	43.5592	1.57989	2.2177	2.32434	2.5766	2.33276	3.41607	217124	2.31045	1.72369	1.96344	2.95695	724367	3.79915	20.4871	54064200	13502.8	2.69511	158675	229.501	20576.2
572	12.7095	1.44078	7.26007	31.4671	8.38095	2.09692	1.73065	3.99555	1.48946	6109750000	22606.9	22850400	110438	2551110	1121520	30916900	73061200	437160000	152252000	1709290	813.783	2.10752	4.73884	52.2934	2.7031	40.302	3.43517	2.1508	2.56004	10.8102	2.00986	3.4625	11.3604	3.00706	1.52174	3.11704	2.34607	653.484	5.40303	11.0609	5.87149	2.74666	4154.47	9.42885	3.16579	2.2266	107.195	1.33185	13.5858
573	2.29359	26.3077	33.5236	3.10531	83.6911	4.60292	1.3115	5.0643	2.66885	9574080	2.36905	57656700	272308	178737000	23849300	147853000	180482	314755	4475.99	34258000000	353.463	4.43651	3.32686	21.1478	33083.8	34.2838	23.8316	1.60213	877.937	1.23091	3.77941	2.42842	7.05073	1.93664	5.78251	3.01405	3.19707	3792760000	5.27765	17.2862	12416800	1.06414	62.3405	1487660	1081350000	1.38083	2.68697	6.3825	1.37834
574	1.36923	3.35803	3.30845	4.39321	3.21699	2.86446	2.81339	7.79129	3.74282	24666900000	32845700	6451050000	1424590000	7758560	116763	331546	134749000	285186000	8548.03	103698	440.059	52.8046	2.54913	3.13251	21563.2	7.99066	21.1613	1.82472	20756100	1.58386	5.82166	1.81972	2.70222	5.00838	15.6556	214879	35.9753	305961000	25.2595	3.60709	19.861	3.22696	145.486	290214	4332.99	13895800	11.1463	2.62309	9267880
575	1.47707	2.86874	3.30478	1.61357	1.15324	1.85984	1.2279	4.4861	10.1991	23.1057	82008000000	445135000000	5375830	925482	831855	8001290000	54487100000	3497900	8870270	19094400	357.698	1.54598	1.3357	2.09318	4.21869	4.74256	2.55542	1.53027	44513600	11.3354	3.0726	3.25383	97.4258	1.9571	4.96227	1.64559	195.215	18411700	6.00614	11.8639	8.65077	4.26586	225.637	71868400	6.38123	1.67776	15773500	2.91021	1.32854
576	1.04326	2.68581	6.71983	7.19814	1.34586	3.85873	1.17711	6.38077	2.71912	52.8738	2718470	7899390	12774600	75.3088	6928610	440493	187378000	252895000	347.009	24443700	2894.43	3.27217	13.4513	4.48824	1.74654	16.2188	1.53719	1.21679	1134.99	3.72331	1.60413	2.06021	41.2563	8.42342	2.55344	3.28036	4.40192	2.05844	2.18233	7.2842	11797600	7.14163	9.20838	422.46	2.61676	6.31786	181863	1.1977	3.41843
577	8.40958	8.06378	13.8413	4.72394	2.89351	1.49605	1.49439	1.77383	4.2937	53.0663	424805000	618598	584786000	413523	167494000000	648270	2.55082	1366320	46959.5	283779000	22.9244	1.71904	9.35261	60546.3	21.8162	5.41438	2.08533	1.28132	26377500	2.54143	1.33722	3.23114	6.34799	1.18161	38.8116	3.73288	837053000	2530.03	1.23819	8.65635	6.8425	9.08223	24.6948	1.94751	2040.85	47.7954	14.8018	4.05423	3.79431
578	1.53902	7343.19	24.0325	25.0617	13.1279	2.97422	2.84987	6.90129	1.81258	1898960	411.734	20929400	3830910000	26982.6	1321750000	5.75382	31328000	18812800000	3971730000	278091000	253.68	1.82456	22.2457	2.73902	51305100	32.317	10.651	10.3695	261333	4.76927	13.2229	5.44367	3.22843	4.20406	1.52477	4.00567	9.15235	30349.5	4.31391	3.9782	1.59317	2.08537	17.8533	12.8162	480.395	5.67309	141.854	2.49323	10.0729
579	5.39443	19.1874	12.0537	2.97682	26.8817	15.4347	1.31899	2.12061	1.26053	159465	321429	368232000000	191377000000	2895180000	135267000	129004	7811370	20263600	1692.91	1302400000	910.307	3.36056	8.72971	49.414	10.3371	39.5133	13.9889	12.2602	1534.32	3.86405	2.09558	2.95781	9.19147	6.08708	2.31156	1.98198	171703000	902926	1.69507	2.94172	1.69245	7.37494	56.9243	34.3059	10105100	1.74899	1.60167	2.16853	1.27902
580	1.64866	17.0763	15.603	27.4997	11.3264	2.58071	5.42692	2.0668	3.03116	7.16913	295053000	2805570000000000	7491.4	2.30229	46387500	48054900	1272480	289583000	24767.5	16321000	95449.5	4.61751	1.50615	15.9031	1.93538	9.1422	738.926	1.56632	46008000	8.10457	2.39569	1.52131	13350.2	6550870000000	8.01648	2.81374	20.6683	22.6281	496.959	3.07546	5.75402	3.904	139.646	1.59327	10.3192	2.14583	1.63053	2.62577	92.3872
581	1.35773	1.21147	22.1026	3.41349	7.27317	1.13639	1.69718	3.16132	1.21073	4026410	845202000	63924700	1.38174	1713020	217276000	1230610000	39435800	3433990	1106.5	7928470	56108.7	1.13064	45.0738	7.17986	285279000	4.81434	25.3622	3.67915	67.3076	4.35017	1.5162	2.90854	99.608	12.1499	4.86097	2.30275	8.26013	386.398	1.75844	7.28294	5.77618	1.56765	30282	20.8903	119468	33.0424	3840.21	3.76965	492.97
582	2.19224	1.36654	4.71365	2.69506	14.2603	5.8001	1.29772	5.48014	2.85135	20.394	5000320	1342280000	799560	17147100	37805600000	11041400	337016	677499	559.083	1780620000	251971	1.57819	6.10188	5.85561	2771800	3.06652	338.895	2.40216	11.4383	1.68976	2.19967	1.81876	3.91186	3.57499	5.39503	7.75018	2.66953	642588000000000	2.36178	2.7596	9825720	1.75501	45.2145	6.86454	908.487	4.02994	1507210	1.58794	71.9133
583	2.29187	112.916	6.33437	2.93715	1.45864	1.42575	2.09937	1.10284	2.5757	431594	116280000	1564220000000	5541350	42.8476	108170	430205000	9084980	229102000000	542.224	17076600	77.6063	4.45249	34.1845	3.26196	1.67696	1.40237	20.4816	1.08683	79739.1	1.16233	1.58511	1.75216	18.2884	3.89812	1.18891	9.84201	6818.14	79.4296	1.53928	22.4366	18371700	1.15561	817.433	20775800	19.4802	6.43512	125695000	5.14857	3.88613
584	2.89703	4.3532	2.01513	1.42894	3.51818	2.10563	2.99411	14.9653	8.51743	76718000	188599000000	61707300	46970.6	2021.34	314833000	712815	2627570	6474340000	626.643	90801.3	7513.64	5.82301	11.7918	149.106	216.43	2.52452	3.05863	3.12525	14.9054	1.69179	3.35139	4.31049	435.536	1.16781	18.9069	5.94639	357.416	25.8218	19.7095	10.1191	5.53319	2.39838	46.6242	18.0786	4276.36	2.63308	10.0623	3.88184	1847.19
585	13.2178	23.0455	5.47834	8.19899	9.58567	7.43225	1.23152	1.36324	1.42748	7490.41	4.454	175572000	2940960000000000	880429	4769730000	1294910000	133184	652743	9586580	60762.6	261455	1.17705	9.6317	66.1606	15.6636	2.11846	3.28795	2.72511	120364000	17.9301	2.57267	1.43679	8.36512	98.5117	1.91945	4.78681	1.39925	19861	4.45	3.40396	1.35444	7.13944	5131.3	3.35596	6961370	2.96219	1.48048	50.2156	2.19551
586	1.43599	2.29405	5.88687	1.248	1.60833	1.42847	2.49106	8.6413	2.31846	118956000	2.49546	195456	212192	27.1336	114663000	1286460000	1557910	1028690	1206.59	361528000	30.2653	1.88442	6.95571	4.0424	2.20523	9.96042	3.47956	2.94778	196.38	5.67634	3.14861	2.06196	21.2055	1.31748	2.5201	692.158	1.62808	28965.9	22.6424	35.3898	102283000000	13.7734	63.6897	116.147	4377640	6.67208	45.7857	1.79789	5307.81
587	1.98106	9.95181	54.5456	2.07459	2.60483	5.57913	10.748	3.25124	10.2172	1440480000	19.7697	261050000000	1247490	6685070000	36884300	1317210	1472140	23604600	14673.4	17100	276487	1.1799	7.35213	6.8865	1.14148	10.5041	1.33367	5.72091	75.5573	1.20731	2.41599	3.3139	5.88313	67.5163	26.2301	7.31043	5.38709	4.461	6.81849	11.1919	318.078	23.8705	132.697	28.9966	4476760000	37.0178	19477.4	3.42371	10.8027
588	2.65861	4.61009	6.24083	3.41312	1.49688	2.44317	1.73511	11.0375	2.24376	67346700	429982000000	384858000000	3779630	79191300	761115	32775000000	10781300	7175000	532.537	18990900	40161700	24.082	12.5319	7.8548	866.301	4.14049	17.1227	2.10037	512.947	1.57014	4.64025	4.13087	8.51111	14.2519	2.39115	7.51449	1362250	13.5298	6.74727	69.1648	586.686	6.16689	7.26068	3.36303	79.4452	1.34163	4.11297	1.40334	33419.4
589	3.10073	1.36481	46.7577	1.94733	3.95803	1.1468	2.58282	4.77236	2.69069	139728	6.04411	8252690	99220.4	6810520	858388	1255420	1728790	279502000	21162.8	113481	4155.28	1.69936	37.0082	1.78446	11.3534	4.52015	1.64669	6.73062	16173	3.71768	1.29682	2.60531	2.18796	5.99575	1.3327	17.3976	13625.3	544902000	4.8373	3.89435	12.3628	2.27904	37.378	41.133	7.01429	2.04146	41173500	1.8356	8.46775
590	6.93481	3.64827	2.98065	1.72137	6.15397	18.5477	46.0896	2.53094	1.84153	2.23442	8659380	2956800000	33505800	309016	23122.5	10545300000	171.825	1357560	633620	25229600	95418.3	1.6096	3.42447	5.56234	46489100	12.2724	3.72941	5.24346	630.09	1.18967	2.81392	303.749	16.2609	29.1984	2.03126	710.061	1400.18	19184100	2.12517	2.60898	9.06533	1.42745	34.1048	31.8443	2.11425	1.92423	223168000	1.16513	95407.2
591	1.52211	4.07412	15.2405	3.24408	5.22511	1.60928	1.92107	6.17479	1.9658	15399400	349758000	1601400000	987375	45350900	69198.1	353313	11226000	873847	26522.5	146617	3.33892	1.48193	15.5865	14.224	1.86389	45.1864	1.41364	1.84075	3.62229	2.67058	2.97301	2.27353	22.6316	6.34706	2.22642	4.07344	305.705	20353800	7.17161	40.7462	4.37805	1.27958	10.6119	281.492	38124.3	12.813	10.8256	4.47423	4393300
592	1.78274	44.5833	11.1585	9.62544	4.85506	2.08063	2.04563	21.8174	2.71942	265133000	29944.1	69289200000	13.3942	68453900000000	2087690	139739000	120045	23925000	6117.68	41304.1	546676	1.71448	1.14859	68.1598	3.75958	6.29545	304.475	1.09895	4988390000	2.97032	1.40525	3.4928	60.8777	1.62514	2.68826	41.6513	1.70093	482850	1.51901	52.7477	7.64257	2.16806	11.8334	16.2604	3.20923	4.07536	993.324	2.48172	3.31902
593	4.06665	30.4627	19.3899	1.71081	1.19366	3.46936	2.76942	15.3826	1.54687	4.53035	40781.8	2593240000	32.7453	267762	29122800	17111000	365453000	1114080	255.281	132740000000	15535.6	3.20077	8.49255	1.99523	1.34271	2.23398	44.6044	4.80769	89.1257	2.37565	2.86538	2.88235	4.21064	4.54459	1.78086	9.14616	2.7583	3386.63	1.36309	20.5756	4.69136	2.79966	357.92	1771630	121675	2.05971	10.812	1.52391	33590300
594	1.77851	2.03755	3.32599	1.55665	4.19679	1.8713	1.89007	3.11882	2.37651	17008300	4.0411	2138220	23259200000000	3852920	5159130	41110400	31177600	3440730	115706	58602.1	47022.5	1.2275	1.44423	24.4966	106239	4.41707	3.6198	1.39594	7.0003	5.52814	4.6206	2.45745	13.1068	1.98003	1.45073	4.34126	1.64948	5722780	1.28151	6.76876	95.1534	1.35001	168.478	7644900	2379.86	28.3584	4.54413	1.51409	1478120
595	1.58401	34.2608	11.9818	1.79518	4.97724	2.45095	3.03935	2.55305	23.959	1650550	66127500000	31579700	1.63564	891938	124408000	22505200	4671700	534082000	2002630	67186100000	4432.51	1.2888	2.60793	6.01942	14.0469	12.0673	56.342	1.59584	10.3137	10.9095	52.6751	8.79414	6.18078	3.59789	1.55869	6.33932	60.2305	1396150	3.07394	2.26695	9.70617	2.66198	19.8141	79.5208	6951170000	139.432	3.98173	1.52549	1.70261
596	6.51403	18.344	10.3048	3.78816	64.2283	1.35884	1.56094	1.57253	2.43208	4.54474	36.2364	20612800	7700220000	12.1403	1.90434	7350780000	797341000	51646800	369967	98983300	162433	1.69315	2.22074	3.62454	2.00571	3.72452	2.9202	1.67174	22939.9	1	2.06743	2.02318	3.8196	10.7185	2.76433	3.78395	2.70138	4.38989	2.34394	26.5484	32.0327	14.4399	27.1634	17.1011	9.92404	2.48558	7.98555	2.47151	13.8941
597	1.41737	42.7578	6.90112	2.09862	9.23503	4.28715	8.50936	11.4556	1.50964	26898800	2750480000	3982470000	1706620	34.4074	76896200	974820	8624160000	74790100	15379.8	78874.1	335.129	3.21925	5.4057	7.48429	345.193	28.2999	9.52885	3.32638	4.28236	2.00334	1.5972	2.10476	12.6825	1.4097	2.74765	10.8731	3.26905	16273000000	2.75562	6.64889	7.42133	1.51853	72.924	330102	396733	4.40474	3715.26	3.3746	113.813
598	5.31399	354.68	15.9549	2.99439	2.16981	1.76183	1.63662	6.08968	2.45162	1875.87	698.676	97588700	143479000	14279200	2185450	1832250	190190000	181712	7.73187	52401.8	26471.4	2.33151	14.2834	8.10177	72744.4	1.45438	2.11893	1.49738	2.43897	1.37957	21998400	5.37865	13.2157	1.36991	1.95403	169204	12.7742	5.66217	13.0441	10.5922	240526000	1.39919	81.9426	46.9133	186006	3.20596	10.3681	2.12351	47.6914
599	3.10611	2.21062	3.69965	2.13629	1.30155	1.54432	3.7851	2.27457	5.94932	25.4814	5673440	5746210	379120000	32.5705	4419190	50772000000000	82196200	147171000	956.937	5241660	5.01194	1.74678	3.37073	2.1496	2.78779	2.9068	1.6525	33.7319	2.79447	2.08003	2.77324	1.52866	12.3582	100.31	3.66764	12084100	14.8119	76703.6	2.6734	4.00713	8419910	111.167	2003.65	1613530000000	27607.4	85.2117	87014	3.11014	3.27935
600	6.16553	4.91106	5.14765	1.30532	3.95853	1.40299	2.19584	2.71159	4.92622	538330000	2762430	7295220	8668820	8441990	1330	20.4597	69690200000	2299010	627104	1198270	104169	1.54236	33.7921	101.135	41308300	2.51904	2.77629	2.61818	15241.7	1.1014	3.59317	4.58076	6.66101	3.08022	5.2656	21696.2	85474000	33.0791	2.30532	70.0445	15.6269	1.88879	245.912	5219.76	9614.27	7.44266	2.45267	4.70061	3082.72
601	9.0156	2.0035	50.8856	1.77182	1.89364	2.57108	5.12391	1.89997	1.38091	1.93292	2153190000	116819	568626	53150000	2679230	32126300	263576	24174300	5799.07	11794600000	104418	1.21565	9.33968	4.81173	2.67136	56.1435	2.2548	1.22427	11.4521	1.2374	2.22894	1.58075	334.552	3.46411	2.21105	162342	1454720	197340000	11.46	23.2013	807682	7.44953	55.16	672718	13.236	278.409	232.324	1.50305	23.9167
602	1.74327	8.22503	9.54733	2.11439	1.87374	5.83961	26.8264	7.4296	7.64514	527654000	6396900000	1285100000	5875090	88658.7	17.4168	2468090000000	3288480	1245270	13549400	452963000	299.413	1.71196	16.6849	51.1242	85100.2	2.20008	1.23456	97.8601	7776.18	2.29233	1.3767	1.59452	34.6174	5.11093	12.8467	1.57755	1.34107	87.024	2.93001	73.8094	1.56675	3.10298	75860.4	64.7767	3.06	9.82174	11.4556	1.6615	3.46188
603	1.83025	3.17405	3.9443	12.2218	4.73571	3.50416	2.03272	3.25382	3.56939	253874000000	28002800	110124000	795984	5.70423	49849300000	78656300000000	90083300	102766	1876.08	2261600	2447.54	4.20539	26941.9	34.772	7.67246	4.37342	4588.26	2.05149	5308.71	1.49318	3.58697	2.34926	3.15495	1.56001	1.25836	1.34771	765611	53.1135	5.84738	43.2067	92325.7	3.96389	31.3231	14.122	376.318	3.25193	4.60336	6.16582	4.90745
604	18.4875	1.83777	22.187	1.17501	4.4574	4.26526	3.56434	5.02903	2.92215	2.1694	1788320000	540616000	16202700	3718390	268438	2091070	109721000	661715	818.823	422388000	120294	3.18499	1.51228	9.5796	59539.4	27.9408	26.7966	1.52865	90930100	1.27163	3.2122	2.87164	5.13619	1.99112	1.61153	78434.1	1.65635	76649.1	2.61997	4.14417	161.572	1.44366	90.1691	58.4407	28.7646	1.29812	164528	1.1352	2.48927
605	2.00626	3.78112	2.92595	1.66362	1.64621	1.48923	1.59902	3.84801	1.83822	79946200	59.9791	86153.9	81739300	5251160000	1056190	26830.5	266669	400412	375024000	52219200	75.0419	2.3539	7.70625	15348.8	1.3334e+16	1.763	3.00497	1.7018	5.62644	1.29131	4.22089	4.36183	3.962	3.58318	1.32199	1.79701	1.15861	2218590000	14.6141	4.28179	18.3168	1.99657	60.9067	54774.7	136552	6.59311	20.0855	2.30814	266464
606	2.93123	8.52866	11.5109	2.25665	106.075	2.41069	1.53483	1.70567	2.18342	750294000	2131750	2533400	3933560000000	162370	654351	3143280	977973000	76213.7	930252	7442080	526.989	1.11226	3.12352	12.6252	4.23242	4.94148	50.0433	3.84591	6.26335	8.75371	19.0881	4.38963	6.93396	51038	1.28229	1.44716	365465000	17.133	28.1434	2.20849	3.72107	2.48946	27.2741	29726.1	4.06222	1.77726	1.45349	34.592	2980.32
607	2.832	2.1404	17.0256	5.90171	1.62311	1.37356	6.80236	1.81302	1.8315	420963000	154692	551721000000	15580400	1507340	442406	1236410000	2498240	10160600	2841.51	161480000	621.65	2.70331	17833.6	2.66007	18696800	2.58195	1591.84	1.58954	14107800	3.67518	2.83428	3.16942	254.866	4.60514	1.66087	2.40638	24.3195	4.12242	5.78007	3.10543	152.803	1.54751	380.944	82637300000	124.253	3.89868	65.4842	39.616	224809000
608	1.48214	17.0843	4.74407	2.08798	1.72933	1.00442	1.69275	11.3307	1.31326	1117660	5.85168	462362	45938600	3737810	1368830000	980062	6794760	1972290	3615260	391.978	159562	2.91271	3.22575	14.2775	758.36	8.59758	1.79025	6.04794	2.55441	1.35856	8.62948	19.8999	8.89866	3.09777	3.06888	121650	1.9643	59.6044	8.53075	24.37	165.185	3.60432	1696.7	3.76356	3.82782	7.61025	2011560000	3.05792	102.312
609	3.03479	101.086	7.45434	3.16487	870.254	5.71956	6.43961	1.63465	5.98858	20.9342	2494750	367821	56263600	7625120	299014	125064000	1644170	240759000	1570650000	212501	4215.57	35.5792	1.50861	2.66571	2011250000	6.51045	5.92251	6.53154	7209700	1.7785	6.02421	1.67734	46.8046	1.55089	2.68285	1.64042	73.0569	259.744	1.39561	3.8322	31870.8	2.44293	86.1707	4.08438	544341	1.95383	1.75399	1.45614	79.1469
610	2.23341	1.07541	10.5645	2.57566	2.52061	4.83723	2.71019	2.66077	13.806	181299000	26.1355	13108800	94623700	5.02371	420870	695476000	12415700	359138	78.9878	112412000	29862.3	11.8188	1.27683	1.60197	5996.85	12.5252	9.3615	1.57839	444365000	12.366	2.19619	1.66069	23.8778	50.8514	1.47035	2.96812	21990	61252.6	11.6129	20.0236	33729000	2.42732	8.20281	1.78566	52.0992	1.66741	2.4519	1.59128	144413000
611	1.71276	22.2149	17.2404	1.71307	3.74655	8.6618	28.9975	7.82748	71.4086	2.69586	15.0725	43316100000	35143.7	33697100	537484	1955460000	6774770	17862900	26129.1	103880000	37729.7	2.02653	2.85407	38.3698	5.78302	32.1345	19.8984	2.22692	1.5788	4.95029	11.8054	50.5774	12.48	5.42223	10.5225	1057990	6.87484	39.0719	2.52877	5.97992	1633020	5.09681	249.36	1938010	101541	1.56445	6.12938	1.11453	72.9699
612	2.71671	1.94399	10.8922	46.9392	3.21729	1.86485	1.48482	2.63649	4.17033	15083400	2737810	2595120	458529000	214186	884517	121207	350423	53133800	25.0075	2581870000	84842.5	2.16763	4.01396	3.15869	1164120	8.07283	2.6007	14.9206	12.09	4.59072	2.1746	2.48683	23.123	4.90516	13.119	7.28866	744473	33.881	2.18499	12.7017	184494	2.48238	38.6784	5.10507	6.21383	3.00277	85.4965	1.23672	4.5175
613	67.7719	4.19595	64.9876	2.36974	3.26014	25.355	1.26257	1.36415	4.02138	100911	11.1247	413769000	106213	37.0882	69.8038	4760640	91584600	33079200	254927000	875134000000	910434	2.56597	4.10849	65.4089	439959	10.0467	958.103	2.49492	16.9823	1.75044	3.49991	3.3682	12.6837	1.24463	5.83219	1.34579	1.37082	5.77567	3.43672	4.31527	32816.6	2.55624	48.1065	1193010000	363375	2.75177	4.80893	5.93967	8.5957
614	3.30641	5.11795	92.9195	26.1008	1.59248	9.74972	3.86959	7.94237	1.48228	310652	150312	353909000	28000	36264500	396872	454841	308555	134788000	167.151	25483100000	145.867	1.38321	1.92628	3.78485	40148.6	9.43849	8.32269	1.76933	42445.1	2.60283	1.26001	2.385	1.60951	1.14927	6.7218	38010	4.0291	35496.6	7.01194	6.99834	2.21227	2.13771	241.997	5.81271	1.52063	1.86583	765.884	4.31173	5683.35
615	3.36032	1.7904	3.61819	2.56262	1.87117	2.26765	1.36681	6.74536	4.56363	5231.05	42902800	129493	108728000	456029000	9197010	9986130	3240250	26565400	6254.37	43426900	5830840	13.4595	2.89813	5.84492	120682	4.3533	147.535	3.60699	427604	4.89499	2.07539	1.65689	28.8971	8.05702	33.5439	21.0767	225.343	760.836	8.04758	6.21927	23.8604	1.33645	32.713	733643000	3.75597	18.9611	5.28635	1.75989	8.50727
616	6.5174	43.202	7.50533	5.17714	1.66544	5.80992	1.23318	2.23329	2.32345	576215	75832.9	86517700	2195240	151109	85392.1	110220000	3429880	15731500	3258130	977659	419.731	2.43052	30.8672	36.3015	4.79616	27.3222	1.7858	3.38638	2926.89	293.244	10.6234	1.83289	110.147	4.06809	32.2005	110418	1.6672	3768560	6.41509	4.41262	585.055	2.35286	1745330	536.078	1.36163	260.699	1.4698	3.01438	5.3271
617	2.56521	6.3979	23.5592	12.3622	10.1845	2.10057	1.46693	28.0685	16.4702	867315000	130.246	33773900000	4302290	4.61738	1611230	876996	1984670000000	29340700	169.78	15049500000	43631.6	1.53599	307.082	1.45729	1.60159	19.1508	1491.06	566.015	1357500	3.58039	4.98432	10.4664	9.42221	264.637	42.1429	3.20768	2.76265	11.0018	1.09321	18.1133	6.82166	5.2474	862.006	130.167	32784.3	3.22102	3945130	1.48382	124.374
618	3.18571	60.9556	2.65613	2.31209	7.12547	2.74572	1.73135	5.12182	1.85808	22.4584	2.81866	7564670000	50056.6	9252110	791333	752537	6212960	747370	938823	1307630	3906.04	1.26405	3.0405	10.0942	308062	31.2167	4.65652	3.08692	4.56852	4.02815	1.17686	2.89403	10.4896	1.68893	1.58919	2.39461	56.5522	10230100	4.31567	30.3189	1.7061	3.57558	183.615	6348590000	1.18242	86.7735	2.24564	2.65797	3.26921
619	1.28251	8.71722	7.27483	4.60567	1.1194	1.54764	1.76252	1.2731	1.69407	62.7013	4120940	12774800000	11927800	58.3098	19154400	105653	115387000	211943000	64711600	360257000	31.0274	2.28432	30.6059	12.9331	11.21	1.74869	7018.65	2.79835	7.61335	1.53316	1.31014	1.55592	11.8616	2.86976	2.2752	3.65603	19.1606	229.702	1.67528	2.49559	649840	2.86717	31.6043	189841000	4365760	16.2053	246319	5.96716	194.803
620	3.02206	20.2234	15.5491	3.69708	1.29169	3.98838	4.75004	5.99145	2.30415	44.4668	68474.1	1650030000000	2091670	102800	641876	12125500	14723800000000	26627200	168272000	992516000	853.984	3.10856	3.86055	35.4265	7032.44	21.6594	4.16757	7.57199	660130	1.82178	4.05855	2.65461	17.51	217163	3.34181	1.55322	19869.3	806.764	3.25831	2.11599	38609.5	1.56703	2.42351	538381	147901	4.47192	872023000000	1.58037	50.8291
621	1.01627	142.441	8.58953	28.3758	3.17352	6.25696	1.36212	7.56556	2.26356	79975.5	3089710	103904000000	1603990	2.01184	13165700	18090300000000	113110000	11073800	16105200	24430900	14555.1	1.6063	6.8892	43375.7	975782	3.42652	4.02294	19.144	1.40787	8.58692	3.52133	6.59691	7.62265	1.36038	4.86082	7.00869	14.3052	16654700	900.289	4.47541	2.60818	1.34955	30.9901	275.157	1.40022	1.36613	38.577	2.42676	2463.45
622	4.44764	4284900	12.5927	127.887	1.61847	6.33569	1.90421	4.84188	2.26265	1605440	9338160	234494	1317050	4278210000000	233213000	7211450	342507000	49171200000	7.83179	77170.6	417.959	4.70682	6.80706	79.1857	7.15229	26.3202	2.97088	9.07067	214.139	4.28038	23.4045	2.86485	27.3172	2.87127	1.73411	1020.92	76393400	147430000	2.85339	6.63696	1092780	1.61261	7.9749	469244	3.73329	36.7688	14.4376	1.32303	4779930000
623	1.56654	2.13369	6.52573	3.53512	4.72114	2.44763	1.34618	12.9923	5.67334	289.358	335747000	284129000000	133113	975869000000	1682410000	63849300	3973000	1963940	26.1494	122977	203684	1.54905	19.6255	79558	3.20476	18.6673	4.20595	1.98761	506.044	1.84514	1.17342	34.6283	98.1783	17.6087	3.79384	183.879	179997	10.7549	2.2734	11.3901	3.23486	5.16758	4.72796	1045370	2.2985	7566.68	344847	1.16371	1.13107
624	2.14453	29.1552	20.505	4.98556	2.18306	1.45728	4.32832	4.13035	2.06754	366805	51.3693	212476	9016080	1115710	274816	68910100	2.179e+16	21392100	18560.4	79184200	25432.6	3.93983	3.09408	8.18219	29033200	2.94178	2.16184	1.13827	121441	4.16802	1.90885	3.75075	62.2105	1.84716	3.74499	6.35899	430486000	18.7702	4.5218	65.0268	73.3385	2.6753	120.747	3.92805	2.52935	1876.91	2.39943	1.28562	12390.1
625	2.29215	1.64324	265.291	25.6228	1.53067	7.10081	1.49188	3.08095	1.49375	166.941	3210040	123739000	381736	3136450	23487500	831581	5715180000	5673010	27761.6	83308100	44.5794	1.8743	8.69126	22.4917	2.27094	5.58223	7.35705	4.96219	241684	4.33132	2.50824	5.15647	6.38537	2.94969	2.05063	1.18208	1.44798	6.13234	1.39629	10.0453	2.12692	6.12854	31.7896	966.943	361468	3.74613	194.53	1.44208	194.332
626	110.346	37.0289	18.3292	2.52068	2.71112	4.3143	5.64021	10.0036	1.55015	19835900	410276000	5160720000	8826900	854272	1434900	900609000	25561000	1304670000	4467910	1415810000	618.231	3.66432	376.274	6.85611	1670760	23.9823	3.00952	1.22527	63.6612	2.71332	8.29121	1.38876	15.1013	18.0336	1.41401	2.56805	149304	8.75845	2.01447	5.08974	17.9674	1.183	66.9171	444.038	3.41994	5.0585	30.7298	1.21986	4.41997
627	3.77668	6.32852	4.98591	3.74864	2.54626	1.29465	1.12742	1.66915	3.52001	152744	2110730	4923150000	7852.68	713458	2952980	12670200000	34207000000	177563000	193806000000	24780100	22.3032	1.34934	197.897	1067850	1.21987	11.9606	6.75589	2.98544	8015460	1.28986	9.79674	2.53348	238.694	2.49623	1.13705	5.45976	2.70022	5.78697	1.26897	2.03514	3463760	1.32279	24.4491	195742000	85.3329	9.08259	748215	1.55607	20641800
628	2.08532	1.46029	46.4448	2.75325	1.57437	8.51432	3.97911	1.3065	1.50935	1272.76	23987700	159406	6178060	251974000	433971	1212930000000	19869500	3142020	52225.1	6429630000000	2099.99	1.7328	2.75881	2280400	50783700000	3.50154	44.6848	4.22059	333115	3.34499	2.66262	1.79004	5.2287	37.0667	3.86341	98506.9	3.22155	44227200	7.04128	15.2706	2.23113	2.36183	719.83	105419000	2033870	13.5014	2.67694	1.74364	4.16923
629	4.97052	7.62199	8.92317	4.51889	8.83265	2.31128	1.10893	1.87718	4.61415	61.1749	703550	4380900000000	92156.8	53.2241	1014240	905772	710283000	791072000	71.9693	139487000	5270.84	11.5885	6.94212	6.38805	3.00781	15.7528	6.96423	1.23715	3.2602	1.46059	1.35872	10.0474	33.9401	3.03665	1.32744	23680300	125.105	34.3259	3.82394	6.77477	336.344	1.23775	35.0881	1.49109	8.12126	1905.52	6914.05	4.48709	9.07394
630	1.5961	3.5172	3.42551	2.98117	2.36888	8.30467	1.17304	3.55564	24.3845	517.654	52.8297	9845950	2.65764	990727	1201780	9699340000	77944800	24220700000	5327360000000	13773500	59313.7	1.4954	1.36893	32.4933	1.73251	14.1483	17.8049	1.53313	7.1218	1.67339	1.7711	2.10094	22.9246	1511800000	2.96256	1.82196	1.67295	2.29454	3.27218	8.53465	25.1898	20978	14.6296	36.9701	1.63101	6.22681	834460	2.20139	3.26237
631	4.15369	2.28798	1.89644	3.03506	1.52034	2.08108	26.8077	4.12769	3.24598	6.72911	7.75649	1314180000000	41416100	652457	196970	79479.8	17313700	34468.6	82.2639	647622000000	2042.42	1.61064	5.88464	6097.88	1.10075	5.83647	5.60656	6.67868	211883	12.5428	4.29371	5.51889	49.2789	1.26744	4.82139	2.23773	40426.9	250719	2.23821	4.37267	207845	5.67351	64.7545	96.2767	2.95916	2.05331	9.8597	16.1898	43308700000
632	1.00016	13.2286	36326.5	1.83208	4.21941	19.5107	1.14076	2.69069	2.92835	7.99084	16077.2	1079050000000	19.7419	681951	99184.4	1153410	7219560000	5069600	35608.1	62866400000	14045.5	1.67542	30.549	1.90708	1.48396	2.23888	2.08064	3.68139	32219300	4.15205	69444.1	6.40866	113.916	10.6875	1.83181	27.948	14.9973	8.46094	6.68344	16.0413	18.5222	4.42774	22.1116	15.2268	1733.79	11267400	317.739	1.96889	4874660
633	2.83169	2.60055	8.1156	2.36925	24.663	1.85302	4.52599	1.05359	5.82254	6548050	123788000000	9582810	64419500	1143170	2254640	206033000	69178900	13019400	736724000	1584770	205356	4.19723	46.7131	4.46052	2.23675	2.11881	3.61387	2.52685	9375200000000	2.50884	1	1.49055	3.69326	12.6044	2.34334	1.93295	2.65887	16.0654	4.25885	3.44874	113.436	1.93334	5.02662	26.111	20.1146	2.06738	95179	10.6596	4.91893
634	2.4088	83.9158	3.84815	3.1648	52.7946	18.1203	5.90654	1.2101	6.64447	353481	903003000	120474000	3812860	156427	4594950	155281	289034000	999173	428594	157557000	118.468	2.35992	2.25115	6.3204	1.83034	12.4401	2.22556	3.93285	384603000000	1.62993	1.57168	4.3031	10.9159	1.76839	1.45408	2.01475	220.386	10721400000	3.54437	33.3091	431117000	2.90084	25.4779	1648370	4.56251	3.0243	449.92	5.28401	126.382
635	4.04027	31.1478	135.817	2.35957	3.78276	55.7938	1.95505	1.48478	4.09202	3.16595	119.569	2218020000000	94232.7	1592000000	2321280	12859100	17150300	14316200	5337.5	4544600	31764.3	1.1618	4.19909	2.50316	2.09172	9.46562	2.07985	1.91889	48.2037	9.50178	4.35597	5.05872	4.70388	1.19954	7.18099	3.40654	1687380	10065000	2.38959	3.08514	36501.5	4.11111	4.47822	4027960	625604000	3.29402	2.06861	1.97278	468.702
636	1.63379	1.72297	6.54009	3.9377	2.70285	7.14976	4.73607	1.5529	2.71234	17628500000	870630000	1788300000000	996782	16286500	2405790	139410000	184494	398702	45724.7	113435	36731200	2.73882	4.08022	13.6025	391968000000	7.89706	2.25185	2.43071	5.3277	2.20442	6.47802	1.98913	4.04214	3.56673	2.11831	4.1129	67516.4	509.213	2.3797	9.29062	6.50709	97.255	22662.4	13.2194	125.64	5.28372	1.93516	1.8291	33.4065
637	3.01793	202.749	15.0264	31.6104	4.45838	1.37472	8.03779	4.3062	9.59602	1631720000	937565000	243719	2367350	4.74355	8401340	1634570	891026	11578100	1604.72	20965700	573.758	3579.87	19.3115	10.77	1.82981	65.5421	30614.1	2.76674	1.92695	9.68319	1.59722	6.34749	7.19513	4.51528	1.16656	1.66393	1.39816	2.27196	9.13928	4.33476	3.90381	2.03309	92.9527	18.059	3100040	4.32795	4.05574	10.5779	4653.49
638	6.76808	6.3871	50.6672	2.65799	1.15767	1.84183	1.26115	2.17908	7.00333	15605400	2.09452	53172.6	10.5816	31.3821	21361500000	751117000000	1212850	3566960	9428.31	28284900	22.196	1.74488	6.02756	7.78734	4389730	18.2213	1.96732	2.00911	13.928	1.07036	10.3857	5.68584	100148	2.83518	3.93345	1.54592	26.8465	5146290	1.02776	2.23569	302.688	2.61494	21.8875	267895	4135810	3.85366	44.906	1.89451	1.23282
639	14.4401	3.00576	201.316	1.8885	5.57888	3.46029	1.19288	11.6376	2.14574	314024000000	50863000000	2527670000	3508780000	78689.5	2302640	121481	204134000	8157670	1887530000	53185000	525344	2.08462	70813.2	4.27592	6.9071	373.641	39.8226	12.5373	2.00256	7.3069	17.4312	2.11728	19.0298	9.18279	1.61308	1.27803	18879.1	690272	4.71007	8.51527	15.7191	4.99393	338.565	32229.4	2.62025	1850270	96361400000	1.22369	8.16832
640	2.04274	6.43604	6.20571	12.622	9.02378	3.67524	1.88263	9.51537	300.531	265731	14.8356	466633	1.22453	382.035	3695550	125620000000	54973100	1938260	1086.46	222005	204.359	2.30572	11.9614	8.1858	12.1267	5.28472	33.5791	2.18566	8.82817	2.43643	1.62608	1.25279	22.4355	1.79627	4.97178	21.7626	7830.56	42344.2	5.82271	4.80486	45694	99.2686	57.1508	2.39977	6.08912	80.144	6.4679	1.37189	3.59508
641	1.2799	263.052	40.3478	3.03174	24.0625	1.92685	6.55141	2.97282	2.36502	6.84298	163.333	31067400000000	644872	2.2912	106860	168622	175755000000	26458900	2739640	110265000	759.63	7.06527	2.07512	108.4	3.56435	13.5636	1.45439	1.66399	6.86042	3.78775	1.84152	9.1016	21.5888	1.83916	2.01654	5.1204	236756	36334.4	1.39791	11.9866	16.1575	1.99302	6.91135	281.106	1097.24	7.681	69.8095	4.22402	2.69213
642	5.14715	10.4913	10.1954	15.9703	2.10706	2.3128	2.16936	4.47108	1.55155	129986000	4665150000	4991380000000	23382100000	6.29232	33031200	20925100	2136120	1429270	24393.5	691160	124.476	5.33421	7.49132	6.77195	12.4047	5.30743	2.8388	2.0348	45.0801	2.62666	9.3973	1.51573	10.3417	1.77337	1.22587	1.88171	5.97108	175175000000	3.27783	12.6178	1.82109	5.33261	21.1531	47912700	4.23933	1.90125	2.31805	13.5253	3.91395
643	3.30058	2.67891	20.0542	1.81636	1.3483	30.8258	3.69869	56.1514	2.38561	28.0822	6.00272	45703800000	2.21434	3.85589	64164700000	123460000	1108220	821907000	2066280	704969000	572.285	1.49702	4.1305	4.78031	422392000	9.30826	4.22781	5.75032	6.83127	2.49798	1.10447	10.7151	4.74862	1.36318	5.05272	8.03567	2.3856	209624	63060000	6.99228	52.7127	27.9504	66.5004	65059	79955.9	2.56422	1128.6	2.40629	74.3073
644	1.74862	10.0013	8.80313	3.40475	2.31791	1.61454	2.4073	1.4375	1.3316	30666200000	24.5925	1465960	9236210	4.67879	19422100	7985990	1148050	3579640	31570.1	681045	1072940	5.13867	9.78477	1.33419	2.07702	1.91505	1.57453	7.02772	4092430	14.3243	4.37506	3.90682	2.97235	7.8638	1.43687	36.0217	551862000	19459.2	3.80281	11.755	1221030	5.01604	240.945	63.094	1.57674	718517	3.12843	49.4717	507.675
645	6.18472	3.2038	11.6932	1.86009	15.8588	1.71919	3.52536	1.83491	2.43651	2.76809	1.84615	618075	215006000	10794100	160406000	102617	23992300	361154000	4530990	87565600	1.62339	3.96465	73.7455	1.57726	201448	11.5146	23.8007	3.04574	7.94685	1.26883	1.22442	1.98963	76.8644	1.04244	1.49171	3.2411	1.94019	45.9787	7.97188	73.9121	2.61843	1.32826	75.2477	3.13082	11.9444	1.92662	117.372	1.30602	3.05483
646	1.45498	1.99427	3.59284	4.26345	4.5008	3.89513	1.50881	18.6608	1.24464	14230200	9999790	574507	1.36552	2.48414	625324000000	393073	27519800	34001300	625452	660143000	37.0805	7.19073	4.01556	1.74239	81.6331	8.02618	53.8357	3.64132	4.19554	3.04185	2.58512	2.31741	30.542	2.21978	6.91448	37.993	64193.4	239535000	9.81709	4.27101	1001.72	2.50686	117.033	450040000000	11.329	1.87873	4.21336	1.71106	5.10803
647	3.39278	2.48784	21.7673	78.582	1.53769	2.41819	2.5886	2.36756	2.22258	5.33735	210420	1010320000000	884921	4.87042	1434350	13396700	11654300	1185490	479.506	106986	10.0614	1.58388	2.32529	33.8517	176923	2.13147	3.85424	1.36639	30.7166	3.25812	9.80318	2.46091	41.6508	4.03366	2.77347	4.87722	1045120	127233	11215100	12.2893	3.59184	3.25496	49.6824	13.4017	20498000	2.8663	23.9599	1.7087	4.44664
648	5.35214	11.4927	24.5798	23.4342	3.4085	19.934	1.87211	17.8061	2.54691	2.87876	54.181	603667000	2338220	2.57082	1100420	643100000000000	9508370	202658000	885752	858091000	17.6708	9.68264	3.04314	1.61859	2.71561	2.8444	5.47957	3.98767	42.5481	3.72663	1.31594	1.54311	6.46172	613.191	10.4306	3.01997	18.5137	190071	1.21271	15.1469	30.2662	1.66986	140.556	63.4715	64.1187	73.1981	11467800000	1.02647	455964000
649	6.21246	4.41744	8.68878	2.63691	1.23231	3.32591	3.16718	2.59148	42.453	5.52517	445801000	306341000	3022900000	14465900	3124460	2106690000000	356701	1100980000	156986	65791.3	126816	4.09322	35.1922	102.435	2.39207	9.95409	3.00207	4.01278	107.002	1	1.15479	7.82816	64.5078	1.2606	2.66681	1.6073	1.30764	601621000	9.2797	2.07938	14.389	2.0141	25.7951	5.52983	105.447	15.6159	5179220	1.67009	5.4313
650	3.06887	1.25839	2.34842	59.4123	1.77603	4.02112	1.23779	2.79125	35.4125	10971100	66325200	11651100	3623340	26187500	46020900000	762254	641601000000	184883000	31812.7	472303000000	422503	2.9805	4.98342	5.07204	6348410	3.06624	3.49559	2.47681	6.36159	1.65764	4.8422	1.16305	28.3874	2.46356	1.40799	20.1544	110541000	19917700	3.26706	3.91816	437508	2.56917	6407.04	35.516	3.02439	6159.53	198920	25.68	204412
651	6.11497	5.01893	13.1335	1.84279	3.78177	1.45946	3.26539	1.77684	4.4751	165740	78.3258	1520720	1316790	1498540	781802	10589000	1525760	9873320	1144220	528160	43.9629	2.81245	4.42447	270893	53.0663	3.73964	28.7859	1.66239	3691.83	3.09029	3.19612	3.92522	39.3446	1.96126	10.1386	23376.6	7.22195	121.125	5.75565	9.67267	20161800	3.67315	15.3351	61.7841	653107	1.83319	394.872	2.98237	29396.3
652	2.45155	1.66183	17.0822	3.76159	26.5116	2.79645	1.78151	3.3236	2.59137	11.0765	9148810	1020820000000	1887040000	49.8615	78199.5	7061000000	8435000000	4543320	110539000	72984.5	103448	4.03116	12.2576	1.66617	2.89793	3.31783	120.86	1.15134	38727	2.05071	1.22282	1.42862	1344.3	3.41552	2.11011	25851	1.39896	29.5168	1.29	31.8752	3703.99	6.84641	51.0078	5.78239	3.88875	331.343	18036.5	1.56329	1315120
653	7.46186	1.57505	4.15312	1.74105	21.3739	1.29303	1.82457	1.15031	1.29292	47917500	20.0305	1219760000	3722690	2738600	44495.9	71001.5	329814	39443700	1470780	1053840	241891	3.89715	3.13341	9.76445	5.47308	4.05268	5.88636	1.07451	615.874	6.53342	3.01583	5.41379	4.17036	3.43782	1.53056	2.54049	15.3085	5.74954	2.75046	4.31371	10206	5.90175	3.22756	271657000	42329400	133.16	5091.16	4.05661	4.71264
654	3.48261	4.14399	7.09628	3.38971	1.42447	3.42448	1.96914	3.09465	5.58085	9044480000	1.8096	13297400	8.14742	277589	21014000	3232510000	1890120	423601	1269.27	892134	264.376	5.24737	24.0131	1.88181	81.9272	4.99887	1.46833	2.01502	6628.72	7.34205	6.4715	10.8502	4.97238	1.20017	3.58502	37158.8	16140500	827.806	2.47668	22.677	1.60151	2.44645	73.8079	662903000	1.34251	31.9663	55.872	8.88808	5.72907
655	3.6952	9.91756	13.4079	2.12157	5.13864	17.821	2.40258	24.4262	2.4906	2550300000000	2.23853	7952630000000	4605060000	68523.3	2506750	1125170	1361510	30441800	1511430	234104000	678.652	3.11637	9.58138	14.346	1689990000	6.262	2.6274	4.55692	172.154	2.12341	1.09974	1.98607	93.4393	1.53568	10.5901	3.57114	3693370000	4686270000	3.70852	14.6064	51906.9	1	1212.8	15.3102	1.9857	12.992	19605400	1.95931	170222000000000
656	2.70726	445903	21.694	15.7601	1.65036	1.56487	9.68169	27.5706	2.14808	2.88447	60491300	166956000	54.0119	6217910	67057.9	1387650000	21185300	1883460	86252.3	4603110	111941	13.9683	3.88288	1.15617	23.2	28.1224	526.345	1.79658	206.343	2.00189	1.87194	1.2569	4.0366	4.96018	3.03734	17.0302	2302.74	7.05968	6.50696	7.41635	23787500	1.40452	88.7345	1922680	1.53909	7.98917	2.20241	2.62691	8201.24
657	4.15572	1.57797	2.13175	2.31884	1.82351	14.5747	3.41444	5646.39	2.63463	22596200	2.62259	239400000000	12172300	324051	421286	209135	1919660000	100007000	1084860000000	333061	41.9956	2.16467	1.73355	15.166	1148380	89.8029	5.01212	4.91626	758623	13.9726	1.92852	2.52443	3817.93	1.18997	5.43151	1.54339	40562600	6624690	2.55831	10.3683	3.64433	1.99107	358856000	179269000000	30933	3.70872	440.322	1.63073	5.77856
658	1.95536	15.4318	4.07755	2.3994	6.77829	3.1522	1.38919	3.45672	2.25755	32896	2178520	520204000	270075	445631	8775920	4395660000	753974000	632699	301067000000	69377200	534.414	2.94374	2.95112	2.26758	4230.66	10.1278	1051.61	1.98377	135.463	1.5245	1.6716	2.21778	2.55113	4.45322	1.17614	10.0497	42407.3	22503100000	3.99934	13.9437	2.16228	1.08617	30914.5	45.8435	10.2979	19.4701	9.33582	2.27717	3.42385
659	15.6314	77.7094	43.6077	1.92	3.25671	5.22766	7.1091	257.55	1.06907	629.616	6401320	2457.07	1702040000	1082310	338761	93286.2	2165380	1703860	1.54948	3436510000	30673.6	1.31978	2.24968	98.1713	267.889	3.75163	1.48126	8.2033	3.83999	5.17934	2.60667	1.1542	12.9057	1.3785	2.56773	2.058	3.61303	30068.4	3.99816	3.28438	60050600000000	5.7117	110.741	468043000	2.04359	7.4791	11.9835	27.2665	285383
660	4.44865	9.22971	58.0461	3.16334	6.29114	1.43866	1.86207	2.06338	1.44657	6030730	21.5654	3417690000	222732	4.8838	1948550	11776200	14764000	9104210	66245.6	972405000000	163026	3.65434	12.9536	43.1549	3.35169	3.51531	1.1119	1.54461	8.68407	2.88912	2.98212	1.03693	916.368	1.85585	4.18531	4.09565	15967.6	400447	1.87051	16.5237	5.28452	22.4907	14.8943	260.594	5.26593	11.8695	8.8626	1	22.8616
661	2.09392	55608.2	5.09825	1.80099	23.9692	3.63055	3.64774	1.42144	1.3114	46.771	24963	18067300	111179	27750100	61487200	73878.3	16524400	146143000	2.67958	183385	77190.3	1.08266	1.87854	2.37714	2.36936	4.67549	14.1291	5.33102	633752	2.65837	1.75107	1.66549	52.0622	1.25888	1.54233	9.90826	12637.7	121814	1.07598	6.02746	16.3411	2.24985	26.5744	17227.6	4.64528	1.10109	2.7548	2.60472	138534
662	2.36953	96.8573	12.1142	5.92233	2.90704	1.57531	3.03361	2.53626	5.44471	2570.85	25267700	1272630000	421651	448273	177446000	216278	37018000	210108	6.34632	212514	102579	4.46512	5.189	521.233	2.72394	2.69524	15.9121	1.18751	11703300	3.47861	1	1.65089	2.44891	1.37701	16.9858	25.9836	114508	978960	2.82604	20.5462	62.2173	3.13996	13.6285	9.00096	8.44449	1.3054	6.18701	4.46496	8.22898
663	5.2162	9.32392	6.24857	14.61	5.26975	5.2045	1.41118	100.871	2.99015	3118140	9147560	9749180	1158040000	7.6612	8251860	608165000	394130	1151700	5616.51	3317660000000000	29.8126	3.72607	2.48953	3.75186	1.4811	11.0658	2.04781	3.38667	1586380	1.25798	3.31076	2.92435	120.2	2.1058	2.64193	2.30327	4.42414	16289800	1.42861	1.66501	3.53467	1.53326	45.3178	10.5865	574.484	15.6813	37.2907	58.2352	1.66583
664	1.88861	1.80858	7.45026	2.34148	2.28473	18.9641	1.67819	7.11108	3.69876	1.37115	95032.8	796145	21.1684	73969500000	702630	51916400	75273.1	10787700	141676	393588	21.183	3.35148	1.58315	2.9828	4.98773	13.568	6.49516	2.15477	2.73067	1.91997	4.04583	2.10154	8.79958	5.68952	3.36173	7.1545	5.08117	16.1265	1.32654	11.0943	1.46385	8.81256	95.0313	12.3033	4.95061	78.6676	309725	4.68964	2162230
665	4.03897	3.77972	40.7043	40.8939	3.90628	4.0898	1.70301	7.47799	2.36938	2.46977	113013000	373669	329117000	93906600000	1033990	51382300	921841	7783190	21702000	1812230000000	65.0197	4.08889	3.75935	1.86707	4.96146	9.21725	1054.78	5.2938	761328000	7.08742	8.63485	1.24937	16.8995	1.82244	3.42038	3.36743	4.00552	471865	2.0365	69.7115	1139.01	1.39506	135.135	6.07788	32.6252	2.11575	169.203	2.41948	3013910
666	1.685	95.1001	92.9954	4.42794	3.12332	1.77412	1.38788	30.0739	2.82341	16.5668	311079	663952000	9363550	582.921	175276000	2066200	894050000	78421.5	2457.27	20512000	22.7533	2.10475	3.23857	3.28239	1.1864	25.8827	2.11744	2.7948	71818.3	1.81233	3.29413	1.30838	7.59431	59.441	1.54516	1.67348	45530900	28211.5	12.4279	9.44819	8.95787	1.15333	213.641	10.7819	219044	2.29729	25.0364	1.49222	8.72151
667	8.56487	2.20023	10.7191	5.37563	1.71143	1.60679	4.30241	3.13582	1.73019	200383	40.6276	841307	12633400	304348	2382810000	1012740	4307150	209569	893.625	53166	971.6	4.62684	12.6815	1.96527	7.83995	13.7933	13.108	3.56471	135.936	7.3499	8.66823	1.62352	37.5799	2.03854	1.48734	17.5044	1.30705	570058	22.1594	7.35618	1348.31	3.49798	20.543	1500040000	1.19025	1.68705	5324.32	1.27398	5.40779
668	2.19569	408.936	17.0032	1.38649	1.19513	3.19298	1.71737	1.42996	16.1464	82767.5	4985520	2415790000000	3533680000	6710910	54800000	8795110	783693000000	8048650	172695	33002100	33724.1	3.0226	1.25375	2.11928	1.52816	1.14979	1.75658	2.6685	1.41626	2.20507	1.31057	2.96449	310.732	4.4154	2.69717	488965000	1788640000	2588460000	2.12349	3.17111	319740000	2.60465	5141.14	67.6906	2813320	11.8782	3.25497	2.21744	8.28781
669	6.2121	4.6721	28.7609	2.96309	1.85073	1.35188	1.69211	3.0092	17.9663	10199600	901689	4267050000000	2176330	3260850	144355000	45539500	1033450000	951918	1111320	27638000	357231000	3.14461	2.82783	3.02781	1.20473	30.6001	13.732	3.1267	5738810	1.53905	1.97226	1.93639	4.6827	1.95848	18.8685	2553.36	2.05556	41.3778	1.63807	7.57676	6.58011	10.7836	4.541	3.66895	2380.19	22.6391	88714.5	3.5515	26.1573
670	4.90981	4.41825	428.881	2.10368	1.96966	1.14309	2.10416	34.2493	1.41863	721838	469272000000000	2265050	34029900000	896807	945800	7766230	8654800	311859	92127.5	60674300	1988740	4.86335	67.6466	4.13525	9390990000	33.46	1029.21	2.99646	1609.99	2.13142	2.78257	1.74795	16.1807	2.63502	5.60854	23.693	2.4657	3093460	30.4414	4.42791	3.77446	1.204	1107.4	7.02812	3191630	689.73	4.32018	4.63623	5.5945
671	3.32156	1.80444	117.46	4.60444	4.30919	4.44077	4.47763	25.3026	3.04437	19283200000	462315000	719039	615290000	753102	29844100	863818000	87495900	231096	23406500	3116430000000	95199	2.66615	3.1868	3.95333	1.99254	1.32259	3.35815	1	14.0569	19.9068	1.66896	1.26675	5.94689	4.59278	1.59404	5.6886	1.21022	132768	6.14272	3.09807	192.403	1.81168	451.275	2.98611	24274.3	20.9102	3.93487	1.60022	6.19411
672	2.60889	10.1808	2.39139	5.3925	15.0362	12.1023	1.22458	5.21535	3.9976	9517860	1.53131	517888	86.3176	83541.6	22428500000	7803380	484231	10560900	895057000	36809500	2198.81	30.5471	12.0847	3.96108	6.16378	3.8984	9.43959	2.16584	2.03251	3.07151	1.55338	1.76098	4.30799	6.49904	9.62254	2.38584	535.529	90148.9	24.2485	4.14167	914962000	1.77857	806.283	247864	16.069	16.7962	2.15614	5.40191	10.7366
673	8.79611	4.17673	7.91412	6.43282	1.6365	3.36719	3.56999	2.91393	25.1673	68.5938	215216	1753840000000	1841910	30611500	109611000	8342620000	64587800	270975	7388.05	17203000	1457490	3.18215	155.173	2.87385	2.48368	2.42353	2.44231	6.53286	4.06524	1.11727	1	7.81878	4.90956	4.68684	2.29292	28.2146	1.39044	36206500	2.14366	5.40138	1450.51	3.81681	30.3389	107004	2572580	5.4206	1858.08	3.35908	29723.3
674	5.94784	3.51469	155.454	43.0798	8.19347	3.16897	2.12181	3.69516	2.69871	11.9116	29.7703	46236500	11.6426	117124	234936000	117258	54956500	16090400	18121600000	30137100	228409	2.76698	133.811	1.99764	3.0629	150.657	19.5713	1.39724	1.44094	6.97181	1.11533	1.39289	55.4913	1.72032	17.5104	4.06091	166899000	12667700	1.19796	6.78008	18.9257	3.62378	311.229	600.128	146208	60.0719	47.8489	49.2323	4.16402
675	3.0592	1.79572	2.57407	8.29254	2.2114	3.26538	98.6438	2.41784	4.21414	3.40641	59080.3	875.848	680097	645368	16393400	234961000	778951	40776700	9676580	2765250000	493331	4.33512	11.8714	1.93587	78912	1.42449	37761.1	2.58548	11652.4	3.1679	1.96042	25.8393	24.27	1.95994	4.45836	139152	9.75331	39936700	2.78882	8.09507	1.61885	3.90753	10.2479	1.72355	4.43498	3.01786	9.00523	4.6439	83.512
676	1.98708	2.17868	25.8278	11.2827	1.47886	2.51006	2.20379	1.46212	8.46978	9344520000	3040330	39948900000	686157	45871	190122	1455520000	30686000	25669.4	121415000	130404000000	31.5053	1	133.427	3.35632	6.32735	2.74166	718.367	2.6699	35.5816	1.20088	1.29908	2.16404	6.05832	1.71814	2.11153	1.15031	3329.23	6.08395	1.82039	31.068	24.099	19.0982	134.402	2.35435	5.00556	1.77052	1088.09	2.02953	5.14739
677	1.6763	1.69709	3.1283	1.61101	60.9817	2.22977	1.69025	9.88677	1.7293	12.8153	11537100	1352130000	31862600000	3.64766	128978000	1318760	2094550000	136326000	717.609	1688.95	1401.36	1.80561	3.355	45.6483	22168700000	4.88962	2.41848	1.27065	1080730	1.36404	6.79615	3.11387	7.5452	5.98029	20.7925	1.41186	20.0398	12.0882	1.11829	12.6431	1.21176	1.94013	69.1852	1315110	770.883	1.51811	46.624	2.35077	3.11894
678	1.53242	10.3807	5.56845	2.30399	14.2284	1.43284	6.62207	3.95083	10.7964	6.29771	59463100000000	155261000	1216650000	6852720	12796000	416281	109387	28717.4	352953	23403300	79.5013	1.6301	9.11078	2.94995	40271.8	4.23118	9.89921	2.02859	144022	1.72134	3.38536	49.276	7.78188	4.56355	1.42707	3.46386	152318	194094	2.40243	8.37715	697.359	1.94962	977.186	3004930	52229900	8.2254	9.88472	4.66291	60552200000
679	3.53365	10.046	9.60392	2.43604	1.38435	1.33746	2.1016	11.8456	1.1565	1359630	117290000	36080400000000	136042	174039	59771600000	8543110000	73774300000	222700	20661.9	4014880000000	43871	3.75713	3.77966	2.16778	414840	2.4336	6.73794	1.46147	548598	16.6886	4.95571	5.23264	4.06624	2.57366	1.94467	1.79192	4.27657	3.76058	3.20053	6.7987	20.7058	2.9053	60.8619	2.05545	3872.44	15.9035	6.25311	1.44329	4.30593
680	27.9311	1.39501	2.43124	23.3257	3.76115	1.67153	1.87951	17.6405	6.0231	3292680	245.246	26116400	176.161	794941000	205492	8281630	46478800	471224	1640360	7.29514	184413	1.61289	1.49615	1.2042	27922400	8.73601	4.61002	3.5888	22404700	2.01629	2.54845	7.87306	1.98016	3.85207	1.55308	9.98161	2.38335	5.11796	1.27007	14.9795	1277980	3.14344	887.106	355521000	3.36258	5.57797	19.1784	7.42518	2.55611
681	2.39452	5.70099	14.0074	1.38477	4.45512	2.87639	6.27349	3.04722	2.10623	8166940	33.3738	5447.42	149393	516463	7418280	997400	1197810000	2334980000	95831.5	728272	77685.7	1.36108	99.9516	1091270	3.05366	4.14746	2.21162	16.2062	146721000	3.54182	1.88318	1.9467	112.013	1.55582	6.67356	15.4433	13663100	115802	31.6829	3.73187	2.85119	1.87046	466.329	634405	1.14235	2.84604	1.94295	2.8447	6297480
682	8.76098	2.64352	24.109	21.0048	1.29311	4.87022	2.54771	1.8196	2.86883	23.0539	710497	149032	19.5439	1.37259	446380000	206684	458173	2566890	59.5516	412454	214.51	3.65562	131.525	2.93354	1.57223	8.36416	56.1966	7.54157	33262.5	3.51716	1.47653	1.36416	6.9333	1.37649	1.97813	1.62051	386.341	9.44809	3.86289	5.84359	330305000000	1.49306	86.0504	7.51741	46863	12.2946	14366300	3.21526	22.0474
683	1.9318	10.3646	77.5182	2.13542	1.6512	1.72717	38.3481	5.42315	3.55441	510121000	341943	18676100	17861900	3860020000	446639	294865	8.21571	14972400	332539	8654410	3096.21	46.8029	45.8517	3.95738	55061.3	2484.41	3.84401	7.44563	4.51791	1.73058	20112500000	31.5537	11.4947	2.17229	2.31559	30.9672	11.2315	49.0132	3.88632	2.77349	2.47397	1.78627	32761.7	2.48841	21.5508	1.31693	2.35235	2.58249	154735000
684	12.8608	1.82806	6.52068	2.53562	1.24194	11.6163	1.55913	13.8718	4.05048	296.678	769770	1693000000	12419600	451456000	408403000	298060	1038970	989507000	1987.08	10572.9	8.0803	5.88363	25.0361	13.898	6.75701	45.1579	2.07734	1.58069	6.78403	2.7476	1.22973	4.08063	144.588	1.40601	1.41098	1999730000	3076.74	35636.4	5.38029	10.7526	10289.1	20.2706	77.4334	135131	2.08038	1332.82	12643.6	3.53988	1.6354
685	1.3312	2.50157	56.3666	1.31331	1.30772	4.60839	5.01929	2.48398	1.36852	311539000000	258194	6567460	32089.5	4538550	68986.6	31292.6	302614000	7624400	9998.4	427782000000	40381.1	4.38799	4.95931	5.29987	4057340	2.74848	2.58745	2.68808	96359200	2.68075	1.94309	1.55187	4.30273	2.2201	1.52099	2.10234	2.4366	203305	1.81681	31.6107	3899530	1.75834	2609.3	140285	94613.8	295.673	9.69257	5.37589	9.18411
686	3.60903	139017	23.3137	4.10012	18.2622	2.20531	3.18568	5.36768	1.47053	11500900000	72266800	52429.9	84730.4	813064	36072.5	4468800000	690091	139513000	772.038	3034160000	77.0779	1.94093	1.70335	5.44388	1.11578	11.8506	12.1615	3.10428	38.3653	1.15689	1.92019	1.15127	2.28545	2.20099	1.14748	2.10604	6.7247	109.736	1.60935	6.17925	209.382	2.26782	183781	12549500	268249	5.57259	163182000	2.0339	120744
687	1.50595	6.27978	15.1347	2.67606	3.28683	1.47176	2.60955	1.22775	7.37887	653932	863049	1620230000000000	686596	1.39231	67901000	2028560	2520770	323323000000	97806200	15654.4	19.1979	39.3066	24.8764	6.55501	5.40395	5.75264	2.86678	4.92394	159608	6.70085	5.27731	10.2679	2.05241	3.20683	3.13053	1.43518	12.2763	423.174	2.15225	5.23733	792298	1.67099	145.205	10781.2	1.98509	20.3548	4.58896	1.68418	8493.72
688	4.24738	548.227	4.25443	10.8634	15.8337	4.34378	3.37113	30.5757	6.22396	7349370	157706	424161	9504790	27377.8	479201000	174201000000	1313140000000	350562	787739	1494140000000000	271.936	16.1124	30.7153	48.1247	4.11248	6.14665	1.33128	2.82748	204981	2.2791	4.78249	1.86501	16.3699	5.96508	1.54686	154.032	3.396	16.1695	3.14166	42.1238	2.99719	1.76931	29.3898	16627900	3090.17	8.25927	185165000000	2.62708	56637.8
689	8.34737	1.88387	121.521	56.8017	2.07188	2.31803	3.67331	2.76194	2.14912	1.9216	404357	1589200000	353580000	2947870	19853300000	748096	786677000	312868000	499.153	118024000000	135613	1.63086	8.63062	7.37862	20.9798	13.8624	599.26	1.25111	3.78427	12.4404	10.4324	1.63772	494594000	3.07426	3.03043	1.31188	2.26425	14404100000	1.34242	2.21186	8.15318	5.66832	221.648	6.7908	592.642	498.556	3.40082	28.1432	4.20349
690	1.7894	1.70133	17.3742	2.14798	4.42776	1.91584	1.3629	2.70574	368.474	876786000000	536532000	24440700000	28933600000000	106819	235526	1800050	208069	1803870	3972.89	1265180	4455.04	3.02011	1.43643	12.3566	2.27492	10.0009	5.19955	1.6443	124204	6.43706	2.09736	1.32526	2.79726	7.48237	2.31622	4.70732	139494	7.66052	1.66664	8.346	9.59187	1.21824	14.2329	2.8634	11453000	11.4148	5.23814	4.87419	19733.1
691	4.13206	2.31992	6.53897	38.0167	1.98962	1.1918	5.97369	9.99233	7.88286	2.4618	21.51	1419450	13402000	1.6425	402775	7329100000	3739070	2320890	8368.49	5690730000	5.10911	3.31547	28.5689	6.00172	1307.47	3.73715	3.04255	1.58087	1310.69	4.94405	1.51859	1.22523	29.4784	15.6556	3.14537	2.49125	349483000	74.9949	1.61672	4.8031	625915	3.02346	8.37981	1.76282	3214.31	9.14219	92.7168	2.37372	5.24355
692	6.94089	2.72101	3.9414	1.84658	7.38736	21.432	2.11648	1.71207	1.42436	8302910	144.747	126210000000	15661800	1977140	46832900	3242610000	4222360000	23073300	51305500	6096440000000	332.032	1	18.0981	5.86219	1.49884	4.27939	7.54104	15.6788	1194780	2.81635	19.5418	20.1121	4.01732	6.9421	2.79189	4.1161	1.25234	63107	1.93291	8.18346	7.65409	1.38285	136.501	66650.2	797921000	18.731	90.4357	2.21187	1018.58
693	1.45198	4.27652	5.41322	3.8103	1.49195	5.44343	1.11528	15.6915	125.389	589705000	70074	58064100	398240	1.85559	500004	265213000	33791500	42200.8	2423.23	2207360000	29515.7	5.94713	58.5265	3.54114	8.2085	3.0704	2.39758	1.12936	4.72099	5.16377	1.14696	4.18679	4.95881	4.22381	14.5935	1.31307	173018000000	8.23967	3.42283	6.54734	33.7717	2.02928	666.094	8500010	2.26824	3.77298	554.55	1.36657	108.64
694	3.75615	115.735	14.0351	2.93749	2.06291	7.70156	2.95221	4.76176	2.0948	153138	152051000	915196	3539760000	40335300	486427000000	143.347	49904	436872000	211452	2248170000	37.0933	5.72803	76.4872	6.29564	1150370	3.75092	668.031	2.13592	2.83461	4.00455	2.27943	3093.81	30.6742	1.39059	7.00194	1.66079	4.532	142.52	18.0879	20.5899	112362	2.72884	11.4549	48.1625	2.70988	13.5386	11.6385	1.78298	5880.73
695	1.84705	1.72682	58.6336	4.27533	1.78968	5.64009	1.68522	2.07153	15.3548	2.31728	539666	5340970000	73875500	12169500	20718900	187072	46576400	20667300	135508	202625000	51322.3	3.98846	2.77075	120.76	3.99211	8.21383	15.1277	27.5553	7153.59	1.53188	9.51667	1.87287	31.2132	14.4391	10.0921	1.64905	114353	60650.8	1.76764	6.90117	2.56633	6.85369	8.29269	5.16628	176505	24.5512	12.2985	27.2402	18.1928
696	2.1707	2689270	3.68536	14.402	1.23203	2.75634	4.98819	4.06856	15.8763	2371140000	11299900000	3167910	61.6889	325849000	2535850000	13083400	13509500	729365	29223.3	26336100000000	12.2153	1.28564	5.62339	4.95034	272308000	2052170	10.3674	2.04772	370406	5.85208	2.3676	6.72735	7.78254	1.30715	1.73326	2.43811	3134810	801753	1.6851	30.3107	49.4775	2.94655	272.17	36.682	52389.7	3.19563	44905.9	1.93215	4.38895
697	24.5555	7054080	4.37181	1.42119	11.7229	7.14865	1.82916	2.52612	1.63091	38753.5	2.51082	8371140	53.1786	317444000	15934400	770625000	157173000	2169380000	217.512	4025150	107442	3.35037	3.07054	2.34123	1.74964	1.88564	151.287	4.37181	34651	1.53742	1.85298	2.80484	1089840	54974.1	8.38846	35.9466	2330250	2140840	2.12581	26.8875	13.6435	2.72487	35.2967	9.47451	543468	1.82645	1940490	2.38289	12.1434
698	5.30157	3.34565	9.89208	3.30843	4.06006	3.56488	2.91095	7.35748	6.04195	17.7736	1.50928	386443000000	565260	126741000	649225	16176300	3400830000	244012	53602200	37866800000	428.243	2.75427	3.74754	1.75609	2.32406	12.7913	2.09331	6.26523	2129.95	2.62236	7.10105	1.8427	3.82296	2.23002	11.9906	9.69824	72.4554	11.9328	5.64194	17.9969	10.5931	6.93934	8508.48	161.929	605457	6.14992	100.936	5.66679	7270.48
699	18.769	1.65912	34.742	5.67068	6.35752	5.66714	4.13699	13.1919	7.13497	168.72	82.0375	1757210000	88.3928	2946580	1108390	3049510	506233	59995900	27532.8	350433	39057.7	2.27372	16.3221	32209.8	2.0431	3.30214	2398.72	7.8089	72671.8	1.44843	1.58413	1.54035	15.9087	5.23685	2.74495	5.65166	18.738	101280	1.56911	38.8971	2.14903	2.21435	1261.24	33.9835	2646250	2.47093	6082310	1.12802	179738
700	5.54949	8.44848	13.4553	1.52614	1.242	3.46872	1.55189	5.08164	9.17058	8.2315	3997440000	1881140	247599000	366214	127713000	9031240	8598220	84053000	208233	80142.8	61.0675	1.57576	3.68335	96.2431	27991.8	15.5152	922.224	3.13274	111858000	7.51902	1.80326	3.15081	13.8155	2.64668	1.9938	3.01198	32169	5.37093	4.57973	11.3088	6.18272	2.94565	129.2	27394000	32547.9	2306.55	16702200	3.08852	3.53994
701	6.62033	2.30112	4.35623	2.74837	9.96616	10.299	1.24635	2.72201	2.38627	37133000000	4.42427	3128110000	7587050	745148000	1390630	294326	440518	1190830	71289600	21858200000	507.564	2.46708	4.03483	1.2643	3.87009	5.21643	1.44024	5.81933	777.852	5.44887	7.14843	13.5894	9.02362	24137	1.1234	1.17282	11.4034	4.11321	23.9222	8.82386	3.32207	7.85939	22.598	1529530	67.0183	1.1795	5.78795	3.15535	778827
702	1.58679	5.73857	19.2386	7.17206	1.26104	2.78082	2.01824	5.15704	2.78694	9.834	260796	7536710000	513632	16.9875	215577000000000	2455290	34979.9	300338000	88.2051	2550090	342.899	11.1799	7.49977	30145.2	1.94611	35.2661	1.74945	8.46981	91.7401	1.45341	1.49505	3.2208	10.1681	2.61906	8.33443	1.05876	70.1831	229435	1.15661	10.2799	285428000000	2.04733	2079.15	59520500	19.2311	135534	54.3138	2.06826	765.117
703	2.75142	5.79607	3.68409	3.99544	3.55699	2.02211	63.3602	2.69679	1.82546	322.416	3885.46	64033.1	222920000	1.96913	310.724	141425000	1634820	32873900	353010	6720870000	20.479	3.68921	860.434	34720.9	1.89719	154.186	1.59713	1.74957	11980.3	1.26422	10.4131	1.46476	6.37165	83529100000	2.37444	23117.2	1055070	145.781	7.8385	3.51091	1.32253	4.80883	3889.05	2.11181	127.426	2091.26	3.82521	1.93828	16670600
704	2.36828	4.95914	1.81167	2.38284	33.2968	3.23701	1.72091	2.4716	6.22686	209212000	8235390	6456580000	915399	21738100000	28795400	3877650	568080	365739000000	167290	120497	50833.8	2.64224	1.74045	1.58319	451957	1.6972	21.2141	2.7898	33.011	1.18287	1.2629	1.24556	22.915	1.23512	9.96538	6.42247	16763.9	3646550000	3.12261	9.73089	184.019	6.10484	6160.84	3.02842	7449410	22.7718	2601940000	31.6827	15443700
705	1.27038	7.85834	19.9534	8.41252	4.95048	4.77525	5.27272	5.3926	2.63738	3.34522	373944000	1100680000	87622000	5115590	110846000000	69744300000	40899000	10142400	115.914	257457000	53.8275	1.72264	104752	8.38101	7298320	49.9064	1.35975	3.46206	22953	1.57303	3.11515	1.33652	7.01287	2.28694	17.6683	3.36322	3.36298	1660320	10.0875	8.10578	3.29743	1.06495	21.9684	129431000	26414.5	6.63288	11.3125	3.39277	3.72507
706	1.41268	971460	24.6969	3.93633	1.73864	1.99633	71.6853	2.93673	2.64526	2.37757	367803000	13727200	87902.2	2930890	206703000	26517500	609358	102724	17692.9	2204560000000	67.454	2.06246	2807.82	12.6128	36.5214	7.60199	1.20374	1.98804	1.38716	1.43048	1.37447	1.63047	47.1757	1.5643	3.27434	2.42678	1297.49	2.07171	1.99403	12.7188	61.7629	1.55723	5.01845	150.434	52.2577	1.87745	107.806	4.07508	3.75061
707	1.7423	5.79532	13.0903	10.5084	7.13446	2.22401	1.48045	1.97433	2.72598	497989000	15.8063	418650000000	16179300	6540270	251206	27562.6	3572670	3797160000	644128	10561800	409.11	12.0096	3.92704	3.45417	3.08053	12.1888	3.27438	1.47864	7.52503	1.8031	2.41404	2.08005	25.3851	1.73463	63.2305	36110300	1.96558	476239	33.9846	8.3811	112.329	2.25213	117.531	2399530	5.59721	2.73844	14350700000	13.4141	3.6294
708	1.60787	14.4681	8.5365	4.01171	4.95308	2.76051	2.14534	1.55632	2.01765	5.12079	9.78263	36564500	72504.5	41999000	2383220	65991900	312659000	5120290	51182500000	23020	39016.4	3.14842	25.7597	705.292	1.22411	1.64558	1485.59	3.71036	770543	1.32202	3.63245	1.09357	10.3973	6.29838	2.22747	1.94666	3955.59	445180	4.15172	6.91512	28545.9	4.5434	289.215	316.982	64586.7	1.40556	39140400	140.835	8.81354
709	3.13224	269.901	22.824	82.3923	29.8749	24.4748	4.90856	1.14757	1.81694	33.8466	84325200	81655800	11913900	3.12117	993082000	66207.8	5384010	9480140	1672340	79955600	81.3017	3.28998	17.2658	74.5025	1.71637	17.6304	5.33664	1.42243	14.5409	1.61276	2.64667	10.0054	3.37506	1.14813	2.18039	7.84267	543.411	2417400	5.16233	2.76098	5383190	2.84413	216.103	852872000	1.81157	13.4742	2.31198	2.52629	4.61916
710	2.636	722.459	11.7038	8.78212	3.45812	3.85094	1.31018	19.4752	3.31223	215253	240.478	110458000000	217139	1699600	6881270	587618	886867000	185558	6018.16	97156.1	244.25	1.56135	9.58741	18.0856	3.86527	40.6587	1.18895	2.43149	34.8912	1.64011	10.4462	102.112	5.20491	1.98116	1.15871	12427.4	889.029	3.68846	439.999	3.17926	12.25	1.10904	91.966	26.6158	108080000	770.812	3.42269	1.70948	2.50048
711	9.64315	2.49367	164.559	2.73861	5.93372	1.77815	2.00891	1.98005	2.34431	31568900	8.46576	4441290	5199.15	29235500000	12215000	53840.4	19214000	367289	44229.8	1664330000	288.249	4.26928	31.333	2.1769	9962470	8.73096	20.9781	3.66146	213232	5.41495	1.32706	3.07994	98.4691	1.54664	2.95261	20.8164	69.7222	18.1631	694701000	4.285	4247940	2.59816	36.7864	10.683	2.66819	1.64329	37.7405	16.8159	6.3583
712	1.63051	860.083	799.122	24.8467	6.72757	11.7472	2.03212	13.2835	1.63529	44.2856	10.0906	1163860	554741	361627	58995400000	301014	22446300	19449.7	77459800	901618	6386.49	1.22913	4.48591	5.11715	5613330	8.7682	9.1207	1.11157	1.57806	2.20282	1.79566	1.75575	4858.96	2.18025	2.70022	1.76554	306781	517348	1.36789	13.2774	4.19345	3.33062	452.275	17646500	92623	3.95992	1.2119	7.05122	5.16214
713	4.58096	10764.6	25.5217	1.99402	1.57009	7.48385	2.06304	9.49286	2.84229	6321460	22860.7	297447000000	536535	44.665	107813	2707420000000	24887600	526478000000	1.33333	1063370	56.1969	3.31625	9.81805	1.95175	165539000	2.73766	8.45393	1.34346	696979	3.03025	9.54271	1.80134	18.8279	27.6095	1.95045	11.4877	2.55186	3772790	4.90773	22.3928	7.19134	1.42861	76.7664	51053.7	4.00285	5.97606	24871600000	1.43248	8.09402
714	2.06816	4.73433	14.7128	1.94915	6.22381	4.75958	2.79696	1.64865	1.32567	43378100	9974640000000	9068330000000	3077500	1.22631	3130590000	346463	685849	2769610	5983.37	2656140000	27197	5.25048	90.5829	1.74389	3.23168	2.19578	1.74496	4.52199	44381	1.16671	1.70803	1.72004	4.68844	2.09928	1.26968	9668.92	48.2422	2521780000	106.659	3.73381	14.9816	1.72952	47.0036	955.914	1.99763	2.97967	36.8071	4.05322	176390
715	9.89131	1.53998	121.23	6.76338	1.33909	2.83004	1.1384	4.1671	2.4645	47038600	5.73074	237001000	3129070	2.89292	9.62243e+18	104159000000000	813545	399187	257270	221987000000	265.21	1.63378	136.113	17.4569	6.94071	9.71937	3.63182	1.3303	2.79959	6.54273	3.44028	1.51195	1.57522	2.70621	5.17064	1.40325	2.62804	18568500	6.26744	24.4832	1.6576	2.1698	182.78	76124600	1.9306	16.0632	11.3941	1.52149	27.0212
716	3.10029	7.38472	13.514	2.78076	12.401	7.41644	1.76609	49.9153	1.15055	40545100	12.7506	380793000000	153141000	3357440	35762.2	289629	34489100	4906730000	7470.92	36955.2	159.634	2.55706	20729.7	9.26397	3240030000	26.9199	1.29574	2.01269	53.2467	1.07182	1.54918	3.07988	29.8716	2.12506	1.20795	4.62913	145.773	37.116	1.33144	4.80563	891085000	98.1634	33.5583	1.69388	35796.6	74.4165	4731.01	5.61649	7524.33
717	1.21949	17.2653	15.4985	3.10917	3.90458	7.91413	3.45857	1.11671	4.58842	260014000000000	1227000	433104	225804	6524110	1310030000	246112	255816	17427600	40.2965	76114900	21.6597	2.77747	26.5388	2.9699	1078060	220.302	2.36425	14.0576	81182.9	1.25189	5.63048	4.87871	12.1047	49147800	1.67893	17.0973	18.3244	2.38419	1.94495	5.96969	75.2442	3.94589	5.19725	5384650	1.82161	1.35843	379710000	1.57442	127993
718	2.02385	6.09887	1.71618	1402860	2.44402	2.19194	2.59558	1.87782	1.42868	29897.6	1058520	1079870000	13469700	20791.5	21507900	90776200	11378800	2743710	15089800	6533800000	112840	3.66433	12.6583	1931.18	119183000000	56.7581	1.32493	3.11387	7.09332	8.86143	1.91414	1.2344	18.8877	1.29165	1.38277	27.6356	41.0552	2.80057	1.26115	68.569	1.42161	1.8915	7.32582	75.9477	74645.2	2.20219	7.24632	28.9503	167265000000
719	1.80033	37.8057	4.84792	47.3107	1.09356	3.3852	2.09491	2.18527	1	367791000	3604630000000	1578060000	525244000	14506400	366084000	117718	8620690	1680940	882465	76.8768	214.307	8.20412	3.48974	3.21492	1.4941	4.57821	3.42743	6.37489	2.80286	21.361	7.03722	10.8528	9.95663	21.6662	9.02394	1.43224	7.14318	9466830	1.73377	14.243	1740900000	1.64227	44.9452	8.47065	7.11764	5.04011	3.30038	2.09268	4984300
720	3.80163	2.00108	2.38512	1.62002	1.41046	1.11983	3.10982	1.81112	1.1665	468316000	846549000000000	76525	3260980	1.71603	6703320	869454000	99930900	186826000	49726600000	2175570	50.972	6.04292	394.892	21.6753	175094000	2.15946	5.94479	4.33021	48972800000	1.29514	6.56883	4.39335	47766.1	1.57834	1.14967	285.718	2337030000	51885000	3.77657	4.74319	10863.4	1.99363	17786.8	1429570	2.38805	3.57045	3.45121	3.0273	625738000
721	4.23022	801.906	194.742	3.17575	1.4944	1.3928	1.70925	2.76103	1.16645	355.582	22.1755	40545200	7080770000000	258.008	25375800	15607100	10812500	1518610	4404.32	595005	450.194	3.02616	2.28936	12.2404	4.52421	3.71636	3.76453	1.90588	183.044	1.89619	1.39801	1.29276	5.48336	3.9247	9.1395	6.57966	5.59746	4.55899	2.06945	36.3076	19.7047	1.78833	18.6347	2.99713	9.80512	6.55958	11.4954	1.62122	1.67055
722	1.93411	8.95706	3.62237	46.2408	2.72792	1.12999	2.50438	2.62532	1.50308	3.60437	245873000	6096950	113041	11.247	2.31459	8557820000000	1305530	5729050	4609.75	379713000	14.5909	1.87022	106.962	12.7092	77.2665	2.50034	6.88909	2.57513	41849.6	2.32948	3.80863	1.69678	10.1722	5.08465	2765.08	28907.6	7.8229	2669260	4.58061	10.3445	382882000	4.0798	594.784	609289	13099200000	12.74	2.24937	1.28064	2.53262
723	2.16956	1.19275	10.837	5.88838	1.48348	1.55698	1.53915	1.78844	4.92752	40679000	60358200	6453720	9724530	70825200000	1.69635	142186	9316650	107698000	2084.23	622025000000	49.5169	2.66504	22.6326	2.88715	102614000000	5.39999	1.74588	2.64362	15605.7	3.17589	2.36965	2.09675	6.39878	1.54471	1.73835	3.11368	1.71771	941603000	1.39724	40.0354	1.23349	7.10629	48329.2	29360.3	2.75163	2.36143	15.1829	2.409	5309720
724	5.17693	3.0846	2.1086	607.752	1.55315	2.40371	2.58406	1.48302	1.29943	13543200	8.26818	53986000000	606.49	4.65063	155864	37396700	76264.5	6890690	3440300	70429300000000	14.593	7.79701	9.46372	5.14907	1.31207	20.7008	3.5566	1.24064	170865	7.24303	3.46863	1.80323	20.5416	3.31983	34.1142	283839000	1.1622	788733	1.90729	6.68994	6.85504	2.69321	64.161	400059	39.139	54.4287	302342	4.75795	12.8004
725	1.96127	1.4526	127.289	7.46108	1.2451	4.38044	1.31781	5.07389	5.21889	21700800	240230000	1663070000000	32229400	77.7835	554086	76958.8	253543	394449000	857.334	72000200	3393.64	1	10.0858	2.66539	2.88466	4.13537	10.3469	1.23472	14481.8	39.175	10.2336	2.2105	13.7853	1.81426	5.04817	25.6031	11.295	13.4169	3.385	10.3714	110.375	2.28598	32.2374	3.51197	96470	72.3646	34242.6	1.47474	335.793
726	1.46061	1.84992	36.6921	26.2268	1.61293	1.50405	1.14499	4.4922	17.4002	47603600	4.8626	214913	23.4208	703319000	799194	12740800	3780470000	1071880	89951100	942722	14772.1	4.10353	10.7048	23.9595	1069570000	15.3527	2.65297	5.98161	16.8647	2.8156	2.04986	2.53872	17.0806	4.32788	1.59558	1.2258	83.0709	1218640	1.04748	11.9255	7.67644	5.3555	178.778	2.84026	163256	94.2513	3.03823	1.39497	19.3053
727	1.32021	2.6264	549.733	1.82326	2.09346	3.20358	3.05881	1.63714	382.566	1188.26	42588600000	5874980	74547.5	32.3104	13629400	81580300	5510290	15140400	25203400	58755300	7193.7	2.16119	7.49891	4.32951	1.93425	6.22571	4.26405	1.51479	1552.09	1.9086	1.26291	12.4403	48.5209	2.17431	1.72276	7.23993	54535.4	2.08903	1.88696	15.8699	1.51196	1.02478	436.117	5.39135	509791	1.95447	24.9471	1.27985	19.6348
728	106.778	2.12508	46.2917	10.6924	1.47825	8.44307	2.15286	2.66045	1.52207	28991500	93875.3	194256	4993190000	2.11563	8209640	76053.6	115512	12025400	145709000	164194000	153768	161.924	2.02685	8676.35	5.84512	93.0656	4.9756	1.68627	16.4629	3.41009	28.7855	1.80977	54.454	4.4455	646.162	42.4171	354806	3.03067	1.2039	3.11168	459309	2.06066	49.893	13.1616	60489300	3.14773	66.8183	5.44367	1.07609
729	15.5713	36.1298	10.733	2.05839	71.1124	35.7519	2.70014	5.70455	3.5601	33.0635	11056400	48551800000	10903700	240747	38445800	2551740	77425.2	144663000	2010.67	64229.9	241181000	6.83039	15.7751	114.937	5.2962	2.57225	3.08683	1.15095	14.9417	2.53737	1.08181	1.4458	5870.54	2.7866	24.0851	1.48439	201869	83058.9	1.22603	9.2952	1494.16	1.32927	16.4953	4.57112	990104	44.2459	28.7626	1.30993	9.46102
730	3.82115	14.3129	11.3942	2.17955	6.9847	1.78911	1.68637	3.86139	4.19887	186215000000	82.1917	591750000	2584880	254414	28479.7	3978860	1162210	556833000	97500.8	99953300	285843	3.57473	733.772	3.17303	4.51283	132.936	108.158	1.92304	19.4778	2.73857	1.50396	2.883	11.5701	3.82386	13.8768	489.427	575.814	3.66147	7.36963	6.31412	31077800	1.75828	21.3453	4029.71	100.511	2.31135	8.95323	1.21812	11.9454
731	39.9366	4.06052	3.90517	2.82262	82.2124	31.3927	1.59173	5.41623	2.91476	8096.35	50081.1	1199790000	3550820	7692780	413567000	1535850	15591000	14702700	17393000	6788210000	284.862	1.53019	28.1007	18.1043	1.08126	6.70123	3.64523	2.21002	10.7795	3.5418	2.40939	2.0891	7.95925	12.8651	2.35038	4.41107	1.40502	48.8629	3.89569	23.3856	4.63935	2.34051	76.9681	207858000	7961.65	3.71054	1851.55	7.20416	251.783
732	5.03434	2.75488	1.61778	12.8974	1.41609	4.3077	5.21912	10.8284	4.18255	7946820	2.44375	815384000	125020	80.2552	2.54393	45130.1	1678110	261463	154148	37549100000	167.375	1.73693	12.191	3.0881	2.80005	4.80383	1.44526	5.85165	6.70938	3.07218	2.69352	3.33428	38.0444	3.22249	4.36627	2.10085	18.2595	155007000	5.83861	26.1715	1795.42	1.19983	597.631	2398.63	309.231	79.8932	107013000	1.76115	1.8076
733	1.13652	227.273	15.795	7.95524	34.7218	3.21314	3.22814	4.3041	1.34052	23162100	54398400	116683	55424.8	140.701	327802	9165020000	404700	37300.3	104428	16318800000	138263	3.14577	5.02783	5.01656	2.89345	6.22843	9.89721	1.40381	242991	2.18425	1.51739	1.62513	90.1658	1.25487	2.13057	682.535	52999.7	5.98654	2.53092	10.6908	37817	2.01987	514663000	3.47988	2793.64	1.42843	3.94296	2.46495	43.719
734	35.869	3.75996	11.2983	1.73026	1.74348	2.84384	1.86019	6.27247	4.68585	12.9279	1268230000	6456770	14785600000	194409000	76121000	647054000	1078250	3543270	6354490	225967000	963.588	1.3734	1.72999	7.40974	219353	130.767	2.29544	5.95882	14686400000	1.80071	1.31225	3.21977	22.2634	5.01241	3.07043	2.78685	8824860	13.601	1.98285	7.37782	17.3749	3.83836	32.0911	5803990	27.7796	3448.1	26.2355	14.73	15.5724
735	2.02119	6.85421	4.77218	14.2184	2595270	5.51622	2.09077	4.41427	1.27075	660678	19634000	12.4867	105484000000	40625600	543226	126539	653152	63850.7	368493000000	80166100000	155.833	13.669	7.62635	1037.28	1.9534	2.15136	1.10231	1.90124	10.2366	5.52406	1.53602	2.79279	50.5566	2.26157	6.12418	1.26681	59.8348	287228	4.10307	2.69471	826043	3.08184	77.9517	5.46925	2184630	21.1945	1910.16	5.40529	80926.2
736	1.18207	2.62756	7.57624	4.03101	2.08267	1.32324	42.7548	3.50609	12.9083	26505700	23303900	48277300000	8730690000	274520000	3903170	23807800	19.521	1830640000	139005000	1058060000000	39.0758	4.89475	2.06386	94.6598	5.84845	2.94993	1.49392	1.56096	25617.6	26.7961	4.41357	58.4351	219.041	2.95261	4.23978	1.37976	6.29866	9.93039	1.17164	3.78495	6.59896	2.68029	185.386	45.3589	142.5	7.64691	430.065	1.32987	1369.43
737	17.5028	28.7721	57.9353	4.16521	2.26738	1.57546	4.89278	6.00828	1.53108	3726040	790450	3732540000	2422730	1818810	26979100000	1759060000	486235	5774350	89333.5	1765650	1466710	1.42753	15.0743	48.048	5.74325	6.40813	2.01229	22.1734	10.078	1.25173	1.7025	7.7731	23.6555	1.21447	2.29724	1.3809	1.17944	7737.35	4.27707	3.42385	8.78347	1.38238	2.1092	10.2362	1.05837	4.16284	8681890	1.15795	2.57092
738	6.67475	6.15184	3.14632	1.7998	3.24527	3.69716	1.74981	1.94125	2.63333	3.74078	1536310	24386700	7.35013	303313000	2683910	114222000	3647150	91420900	2846.67	434652	25.4192	1.51691	2.33712	10.7296	13.1443	65.9861	1.57935	1.52471	19.6388	1.17727	2.78266	3.27748	62.0975	1.47765	2.68161	635.281	15245.2	68863.3	1.87371	3.52123	8.0602	1.51146	68.5406	61202200	2387.55	2.2222	346.742	9.04984	20.9243
739	14.5926	70.9451	17.1091	2.37849	2.4887	1.65046	2.19716	2.03989	3.85696	229807	2427250	12709100	846567000	1.31241	990665	53567.5	9777580	15414400	2168010	19297600000	32.9466	2.20569	74.5961	12.8918	3.13394	6.25373	17.2844	2.82753	1.66336	8.73379	2.51683	1.21972	5.00493	2.08338	2.3821	13.3745	27472000	15050200000	2.27617	6.08179	31.1887	2.88665	14.0288	175228000000	2178.18	2.26036	296.461	1.97793	22168.7
740	1.6706	95.6613	9.98338	6.27818	1.27998	2.9771	6.05499	4.53195	4.80389	262166	1232870000	668561000	7.02465	6.67868	305287000	2657900	262385	43072.9	108656000	7235280	27494.6	24.6862	122.004	10709.9	1.62558	49.1912	3.89696	2.29715	58.1678	1.9118	5.79175	1.4692	4.23001	3.68442	6.18998	85.719	854628	128.352	3.31011	30.7555	10641400	1.82855	5.46572	3446290	4.33978	75.02	2.88611	9.49794	1.83866
741	3.81538	59.0077	2.67506	1.72928	4.7044	3.41603	1.46737	1.65067	2.00478	7.14438	15010800	1041520	355646	305225000	2876560	1977630	342516	350755	2446460000	129645	25.5122	2.81657	1.6401	5.61633	2.12019	4.95095	12.0731	18.5348	13.5278	3.0904	211.91	1.51028	7.43357	2.49045	1.95909	6.74119	93.4955	1447850	2.5985	2.27644	500123	1.79967	3.27824	7.03761	258.909	2.3382	6664830	1.35989	89739.1
742	68.9067	5.70497	9.21918	2.7451	13.3234	2.75134	1.26649	5.18953	1.83855	2292660000	3.37844	1.17022e+16	6906110	13896500	11313200	14.3133	399774	17640600000	12281200	831760	51.0944	3.14522	5.68134	2.61097	1561060	4.05059	2.1562	4.80191	6.65278	3.61032	1.94526	2.46674	24.2788	1.64774	3.21104	4.33272	2.6264	4.09719	1.74523	3.24479	4.74397	2.06586	26.256	48355.5	3.6847	5.21416	39.6052	1.11516	5963.42
743	10.3577	45.2801	3.81415	1.85997	1.56756	2.05558	1.51533	2.66466	2.15326	2.2795	21783300000000	1120250000	30136000	600690	17726100	4264750000	966778	8305770	84537500000000	1205770000	100.223	1.54129	2.4779	27.2756	389011	7.20543	11.9731	2.11653	1.8311	4.33701	8.48289	3.05813	4.41963	4.17512	2.57799	2.41247	436327000000	187.67	2.71786	5.20285	5.08821	1.09663	1.60952	18.2752	23.4181	9.63664	7.80298	1.73229	253361
744	4.40497	291.42	4.98226	5.68528	6.17231	1.18991	3.46174	4.71991	3.52086	5250530	15227900	18572100	7052670000	371082000	86.1893	3911790000	9948580	700875000	49.091	3654410000	21021.9	32.1606	7.96981	1.62527	1.5175	6.26669	2.11499	1.16663	22.3718	1.47276	1.47923	2.56232	52.4708	4.63385	2.36823	3.211	2.11598	2.0469	1.87268	3.39722	2.00111	17.7018	3.11121	172909000000000	5.64959	133.881	10.37	1.95948	89273000
745	1	18.1093	2.89321	6.2672	1.83546	2.64791	1.68068	2.38721	3.64552	954661000	2.29554	1262380000	1.323	8.65857	78610100	12781000	19925600000	350294000	807.472	4429740000	76821.3	3.42944	3.69115	1.15401	334148000	18.61	1.49966	1.53915	4.5832	3.70892	1.71195	1.34074	119.825	3.29464	1.37908	2.0096	26151000	42155.7	5.12265	22.1132	4.0274	3.20469	116.306	3245910	443557	240.447	3.71787	2.95005	8.7112
746	1.13029	1.52974	8.14864	2.67279	1.44544	1.3321	3.92889	1.97695	1.46727	52429200	36452800	14162300000	5054250	37140800	290719	3999180	27275900	2932620	237829	2071290	1.53678	2.29099	37.0725	4.58574	6.35307	7.22773	3.5167	1.48151	40.8254	1.45703	6.86357	4.83375	12.7467	3.3398	6.83963	85.1008	192774000	358.909	19.8836	1.49773	1.65369	1.33239	50.4665	33241100	36.744	4785.8	6.4293	2.17093	2.66483
747	2.54549	14.8468	2.64819	1.37892	1.51941	3.64349	3.18631	1.96653	1.55958	15.4567	136.612	152544000000	3871190000	571527	1330860	220099	440032000	7727450	147.212	171953000	435983	1.54724	3.15095	67.4856	46111.8	12.4157	5417.14	3.92438	975535	9.1938	20.9293	2.17813	6.40984	2.92223	2.45696	6.24041	13.5316	190447	1.24761	6.46678	22.6396	3.62221	87.7086	38960.2	897687000	281.231	5.168	1.85283	4.50621
748	15.64	16.9998	19.2945	1.79241	1.19539	3.06928	6.25491	8.98676	2.93303	40598400	23045400	163540000	84.1442	2044410	1297550	260391	13104100	1528270	796.021	119974000000	227.113	5.46752	301.064	1.8613	558596	25.2373	2.35653	2.5586	1649.62	1.08138	6.93766	3.02298	23.8156	2.03841	1.21535	10.1844	1.40958	103430000	5.29199	8.87239	6.53227	3.39707	12.8443	7966560	449112	6.91629	10.6225	2.81681	1.92261
749	3.37381	27.9461	7.2049	11.1864	3.96776	2.17865	1.50977	12.611	1.08565	10.681	12313.3	129917000000000	2085730	5.30287	215939	89659000000	350667000	170151000	172381	228897000	29761.5	5.21087	6.35959	9.63646	3.82332	114.389	2.07903	38.3206	2.17596	1.2076	1.70523	1.85627	85.5985	25.4481	2.73422	108.266	7.71515	71395600	21.604	7.36814	19483.3	2.11623	14.9802	1241.62	2.08533	4.79364	1.50126	2.859	315.352
750	3.53846	204.85	4.24322	6.40967	1.27024	1.56041	9.21602	1.44666	1.35484	1911480000	976387	170696000	1185730	104.63	70839.7	399833	46437000000	98505.7	204.04	2149180000000	214.73	2.05227	1202.4	2.87837	16161.6	6.76265	1.74611	1.3831	110614	2.23439	3.0503	3.89842	8.99807	20.3539	19.7181	10.8468	5.67948	113.824	3.94793	4.19359	10.0266	1.36015	139.749	347266	10580.1	1.86699	7.53889	2.07149	816.912
751	2.78124	1.25876	8.37777	1.24055	2.68078	11.7938	1.06137	1.83187	2.36836	13359000000	7332260	16398400	170048	773083	646883	1322460	16862000	40151400000	95.6638	1009240	7.64113	3.66595	1571	1.31735	2.67112	15.982	3.09817	3.39766	17.2766	3.16773	1.247	1.10727	15.756	11.5486	1.1101	8.31727	4.33768	40251	1.57739	538.224	3950450	1.36379	62.8311	218176000	3.10193	236616	1.44093	3.91754	3078560
752	1.93055	2.34658	4.68405	7.94087	1.57222	23.7027	1.51066	6.37748	5.58941	12.7714	3.48141	1096200000	6925300	240650	260582000	46599.3	597276	2869170000	10114300000	645154000	12331.1	2.37643	19.1694	14.1996	1.25146	10.3715	1.82085	7.79903	1468930	13.0086	1.20346	12.1668	5.59116	2.4325	4.95789	18.735	4.85849	2428330000	4.89113	3.84476	878909	2.2547	640.839	22278.3	32.1398	49.6828	2.4384	1.40431	2.63432
753	2.49707	6.49839	18.0786	1.97127	1.86215	3.12145	1.27966	1.34517	6.26047	6876290000	6.00708	5602730000	8626980	13257300	137867	477595	3260630	95701600	193175	4652330000000	31738.3	1.33092	4.62933	31.9426	2.40858	1.69378	3.69816	2.14684	507183	4.23339	1.9649	1.61808	10.2467	1.94507	2.00839	3.63169	1.64088	11.2495	24.0184	52.7811	1663520	2.61311	41.0221	382.902	2832.54	1.57521	570533	16.4873	7.61522
754	2.37275	6.88446	3.29414	14.7129	2.87521	9.85171	2.45042	4.71891	9.9765	6411810000	164955000	1290270000	246665	290871000	722392000	449424000	683444000	2019150000	2896130	3775870000	38.4672	1.55911	4.29787	2.13957	3566.92	7.39692	1.45647	1.5972	21.0723	1.49601	1.20839	1.93892	25.9719	5.91722	1.95589	37.0686	54.0553	17269900	3.82725	4.14301	34813300	2.41924	3782.51	552.594	289128	299.902	1.79058	2.37319	1437550000
755	28.8575	4.94065	23.0272	7.68992	3.0326	2.52356	12.9167	3.4135	7.30989	1214080	11521900	550437	457204	2.33338	156.776	12930000000	2006780000	94522700000	22764.5	185486000	47443300	4.12563	402.991	423774	7591.71	3.51851	1.59853	1.82671	1203640000000	1.46844	2.89493	1.95654	3.59435	2.21799	3.34513	1.50142	55.9945	473515000	1.31856	8.90266	1.94788	4.13432	275.015	5118340	533904000000	1.0436	8.13475	2.60327	1096920
756	4.06489	369251000	21.6229	15.2906	3.0387	3.41619	1.79026	3.44354	5.11509	3119350000	163997000	248321	551909000	10.9169	8928390	71558.6	78948300	681711	19354.1	563404	43.747	1.55531	33.6675	16.4633	2.18344	7.3636	1.32473	1.19299	2559000	3.40823	7.87551	26.3512	62.7351	3.06162	1.33408	3.30777	2.67818	76723.1	10.0811	3.07253	1.51931	5.5396	4.04683	8.42885	470585	590.477	4.32854	5.93115	15.8738
757	3.04152	77.0418	42.3902	15.9039	3.58351	1.2473	2.30478	7.07274	6.34339	312959	8488300000	711854000	2596400	1545630	474980	4045030	138143	54639400	1500.07	14133900000	257.524	3.04588	37.8734	3.63573	1.30244	3.40606	3.17423	3.60653	22.0987	1.29984	2.53902	2.74954	3.71016	5.05821	1.19728	1.87604	4.93576	5.32509	12.5056	18.8586	13.4277	3.6743	140.139	7002.67	2818620	1.11427	475252	2.47911	2.02771
758	12.2999	4.77055	4.35693	27.8805	4.22383	1.16503	1.66803	13.0508	5.1672	32.2354	926781000000	19653800000	7641830	1177530	89785000	10354800	53266500000000	4321540	399762	300612000000	18.0111	2.02856	14.6563	2.46555	1.25052	28.2816	16.586	2.11593	2.98956	1.68566	2.86814	1.68838	6.39152	3.15911	1.27498	1.18591	29.3797	8.63859	717.199	2.73487	848639	2.6771	456058000000	754557	822352	15.0691	8.35586	1.08416	4.08042
759	6.60416	551904	8.67534	1.73117	2.91168	2.85678	1.34123	2.37126	4.4379	3.07061	468400	2303510	7477510000	1562290	25072200	657886000	41881800	3766890	55059900	52469700	338645	2.88903	4.55732	21.8764	2.16944	8.2669	49.9616	1.03071	18993.3	101.703	1.23509	25.8203	1.68897	2.99241	4.61914	1.71289	5730930	8731450	2.78138	16.881	29.3057	1.25198	110.283	21386500000	3.67276	375.982	147.643	3.07772	2.93429
760	37.6282	13.4346	6.79196	17.4559	1.10868	5.87704	1.4179	2.60583	1.57454	2.23437	12355000	346655000000	2.2862	9421360	43880.2	2210500000	723358	972530	92674.3	2119950	1319.9	1.4848	5.22978	2829.52	694774	1.90209	2.05207	6.73349	2.5165e+16	2.5513	1.61458	4.86497	20.93	1.41196	8.54639	5.2518	24.3342	258601000	5.56057	18.7736	321.047	1.35653	291.251	2.35676	2.49721	36.222	80183.7	1.22966	767.288
761	2.40504	3.65691	6.95009	2.20076	1.4722	2.22489	5.1836	1.81943	3.07805	2.82594	662309000	581456	1.63416	147884000	5.82667	1140140	7358650	849468	269.137	5215570000	66367.8	2.1573	67739.7	6.73044	1.11874	13.1825	3.18179	2.25431	4.54874	4.37247	5.20908	2.26105	2.99969	1.60499	2.46557	4.7164	1557550	2.05164	3.3088	3.03042	751.047	1.29457	89.4001	128.606	7.01492	1.33185	97.9074	1.56225	283.361
762	33.5901	248.706	12.4905	2.60095	4.45949	4.78199	2.59695	2.38509	1.22358	3.62612	333676	7415080000000	10200400000	126645000	4484720000	309177000	1224200	29324800	7856510	1095120	405.019	4.99555	74.4787	7.69718	3.52447	11.4642	16.5223	5.00835	102905000	1.31876	27.7152	1.72017	6.57636	670542000	2.32061	1.5255	148620000	47760700	43.118	2.34553	3042370	2.15452	3.01577	2952330000	36.4025	26.5582	2.77521	2.08094	60.4576
763	2.19402	16.6266	23.64	3.43848	1.16225	2.6054	4.86282	1.58512	1.54513	756814	274180	48926500	65.3979	21.3848	44026100	206971	90839.4	1357600	624500000	24771900000	36.1697	1.24798	2.46872	5.01299	344.903	2.73615	3.63406	2.89763	14023.4	3.4955	1.70925	5.5514	6.85174	154843	1.72358	42611.7	30.1426	1488.61	26.7857	10.1008	315.777	1.35031	5.414	2.82142	351.255	21.2973	7.00555	3.31855	4.42969
764	2.98739	5978.94	214.77	3.07138	2.46655	9.75805	1.74713	1.69023	9.28005	17.0415	28687.1	810938	760319	5.50663	5444400	2068910	2555420	28884300000	14802.4	335145	320565	1.80411	633.226	355.349	942169	8.63358	3161.76	1	7082940	1.55395	3.58667	2.78284	36.4276	2.37653	4.70669	2.7207	4.99916	1789020000	2.11145	19.9205	2180.48	2.26545	238.567	24.4854	2260520	2.29328	1119630000000	3.67662	5.0297
765	1.84034	1.48442	5.33133	22.4902	1.69641	5.20076	4.64922	2.28122	2.37051	569671	3692580	9474650	3677900	9.74937	50554400	3577480000	1257520	1127850	56442.1	21173100	29.8713	13.0496	2.46335	4.21077	1.00764	7.96356	139.872	3.20318	9.9488	3.22585	4.14799	3.1817	27.9621	2.90809	1.17402	2.09937	1.06633	2351260	5.60897	13.7713	10.1995	4.76521	123.508	2.52956	15066600	9.13481	3.16438	6.98663	67742.6
766	1.41799	125.484	5.13241	4.1344	4.64809	1.98634	1.44984	11.3057	4.87172	8256700	3570230	30618.2	1.83419	273064000	444676000	1110040	284510000	362541000	99.597	3022560000	7.81815	1.5725	12.8378	14.396	55241500	5.55801	4876.64	6.88136	6.58224	3.84324	1.57768	3.34266	26.9566	1.68613	2.00832	12.282	1.24414	21151.2	2.08391	39.5835	1076880	4.02214	15.156	211.548	3.83886	3.08895	10.6415	1.31654	41.9639
767	2.53118	5.25422	113.479	2.36757	2.1993	1.65543	2.51414	1.69309	2.10317	5849240	552704000	574207000000	4745240000	3176810000	1366180	559007	21.5008	12661100	225.737	310141	567262	1.44905	29.1686	3.38066	4.71607	20.8993	1.19221	10.3853	17963.2	3.4819	12.075	6.87062	82.3843	3196560	2.95182	3.35238	41722	77265.2	62.322	9.87587	1.39411	2.0643	128.856	16283400	108976000	303.751	3.82993	3.27568	21657200
768	4.63874	20.936	372.781	1.44005	6.25148	2.97148	499.254	3.28003	5.71309	1495160000000	49970000	6473690	1510510000	10.0699	168395000	5115080	716726	8356020	279186000	69595700	26.876	2.79009	112.164	27.2133	3.25905	18.0277	102.746	1.30491	90.2149	1.68147	1.88169	1.51501	22.2675	56774200	1.53281	23966800	9.98641	29994	6.47469	4.6289	43567400000	2.49349	146.288	5553960	16865.8	2.63826	34406700	1	20.0217
769	1.2356	5.55113	3.26572	6.4274	3.99907	2.35285	2.47017	45.9107	1.76116	36633400	276979000	192.698	2.53631	130488000	188366	3138890	743355	264710000	5108780000	340436	41.309	2.72275	189.757	2.67776	3.08927	17.1731	5.31226	3.49976	36233800	7.45996	1.27922	1.70316	4.14657	1.71768	1.46655	2.1343	1.72392	157992	2.63741	2.12489	32815.4	1.9397	12.4188	56376800	1.60374	8.4842	5.91704	8.13016	1019140
770	11.509	182777000	6.63175	27.8897	1.27398	9.56849	1.47049	5.48398	1.17759	4.0855	34765000	686362	14875400	412531	424658000	145993	90046300	37738200000	1439250	21375.7	154.579	1.21098	3.04912	3.84393	45587.6	4.82891	17.0884	2.61118	614282	2.63609	9352880	1.53981	3.94438	55423700	1.2182	7.62619	3.55326	28303.8	2.07627	4.63468	232611000	4.2365	1841830	11.9769	4.74147	2.08708	453747	3.21038	2208.48
771	1.60703	1.02993	29.0587	3.76135	8.66764	12.0707	2.87122	9.72404	3.25592	82743000	9787420	20041800	638081000	10.8645	2000190000	666161	4448250	219140	3975890	4668890	1156.97	2.19545	2.80914	33.655	1.16734	4.81669	86.118	1.05477	33.7987	1.10302	7.98104	2.64266	23.7776	685001	2.90078	191.48	3.82797	1259190	1.93166	4.40744	10.2323	6.18163	177.932	667279	42.2847	1.9484	905.546	6.82914	338.992
772	6.51301	2.0533	6.61181	3.48726	2.71074	1.91869	5.58001	1.65559	2.97297	105.815	1301400	16280000	194786000	207158000	15164400	94082200	1208530	189058	84441.2	2404310000	17.136	7.27701	11.6505	53.0179	1.47814	2.57567	830.04	1.71072	3.27055	1.54563	2.1295	3.1811	7.1067	1.37292	1.37427	1.67383	67439000	26.7888	1.79932	6.67508	2.76766	1.26066	536.419	75135000	4541060	213.859	4237.92	5.08012	76524
773	1.15555	104351000	3.33021	3.23832	2.2217	8.73121	1.95628	2.49304	1.19423	95132500	2075230000	12379300	11699200000	101049	5682240	77084000	55439000	18069000	247.297	22140200000000	238217	2.92336	3.68776	18.0657	19.4806	11.8583	66.9451	10.0229	7.1709	2.6237	2.2985	1.38787	17.7392	1	4.16205	18.8364	2693.28	88667.1	7.6122	5.1111	79.6735	2.56434	4479.35	1.94513	55949.1	1.92328	3242340000	3.08942	3.89626
774	2.96319	2.17504	15.714	4.3935	2.33112	4.96178	2.56425	1.83181	2.65125	2113760	92099.6	525267	57653200	25.6767	12592900	51058.6	156514000	29821500	11990	21402100	239890	16.902	4.85102	2.45189	37368.2	1.85958	2.46225	1.94389	721016000	2.88723	2.90346	1.61119	64.9078	1.64822	13.5376	23.4171	6113040	4.73748	5.33153	6.31862	63683.6	1.2806	89.8266	176814	76.0181	4.29365	6.7454	2.63475	2.1238
775	12.3047	8.63708	16.9642	1.97993	2.09235	1.48617	1.19201	3.13254	51.2584	450822000000	58597100	103431	142935000	870631	953327	15356300000	335672000	36737300	574.737	4299300000	41.3637	2.82995	2.44833	4.20078	5.42364	5.25729	11.2425	3.67668	2191.09	1.62518	3.93444	1.21948	10.8232	1.60715	5.89536	6960520	2.62793	308503	2.31851	9.12248	5.79275	1.03745	740.304	21.3659	7362.74	1.23412	21.5348	7.72174	7.60357
776	2.54191	14.5379	69.936	7.2132	6.14426	3.73927	14.8151	2.59094	2.03855	25.6478	49660300	2302470000	22122500000	38604700000	2430710000	721995	28618000	2856460	566417	44224400000	202886	2.28042	4.97118	1577.48	6.36688	17.2582	1.90045	5.15955	3899.31	1.60361	1726.52	9.67966	17.4703	3.82803	19.5168	1.99825	2.75415	4.64652	1.74063	12.7092	164.052	3.06773	53.4561	2282060	2864500	26.2698	3.22419	1.80351	5.80854
777	3.01449	2.88273	289.699	1.98356	1.93836	1.56958	1.3006	1.24495	2.3876	16980700	2.24375	732720	326617	911703	51635700	2402850	456106	24023100	85280.1	1540400	1247.09	1.56772	7.72804	423.862	1.91521	8.05474	3.36471	7.92491	1161120	6.61201	1.4455	1.56247	7.79821	6.58672	1.57363	2.70734	6.85072	332716	158908	4.85759	10762500	6.11257	125397	11991500	160535	2.82724	551137	1.41906	36481.1
778	2.75967	1.58645	5.85665	15.1681	3.42046	1.13556	3.00608	2.49776	2.40123	113.183	78273300	223525000000	50910700	1.64111	338582000	1092690	11673400	3112450	2413.85	264100	910.921	1.93279	3.0056	1.32521	20774.1	7.67304	2.33977	2.55323	25534.4	2.41933	1.64648	4.01231	2.71903	4.68085	2.42005	1.39881	1.87271	1693780	5.16787	60.1186	17.515	5.62686	70.185	40542.8	8.01353	3.88001	14.06	1.82488	256354000
779	8.20937	2.92772	5.99656	3.98348	7.37226	14.6962	3.41544	1.25011	6.34246	1.80109	3175620	211360	11335700	141740	3267120	6056850000	737474000	27851300	695646	786629	27865.4	1.29736	16.1111	2.64797	5.31406	781.172	1.87602	3.49219	12034600	2.98872	1.28361	2.20373	481.213	1.34749	1.57627	1.63735	8.23059	41.6626	1.86388	4.65201	83.9283	12.3817	91.7421	1391510	2925.98	60.0837	136.715	2.31288	32.6712
780	1.68846	4.74432	214.258	8.3499	205.762	1.0979	2.37605	2.18404	1.27675	4.78225	289302	26407300	27721300000000	45885200	4253460	3596810	18512200000	69114.8	6683980	42.6409	13219.9	1.37343	21.8983	1.40963	7.64382	26.5985	1.43389	24.5867	3.0926	8.42107	4.31265	3.505	4.53644	3.22026	3.82188	10.7648	1.24578	816.691	534.277	4.69441	3298650	12.0798	555.126	25876.1	7364810	2.95971	2.73353	6.01886	15.8207
781	3.30107	4.16323	26.0861	1.61089	13.5547	2.40809	2.13992	3.69125	1.73271	1207550	10.2651	24663900	2.29715	92234000	785592	869715	252403000	1892060	648335	522306	17647.7	6.25067	6.93027	19.5214	7.13099	15.3593	3.08407	6.93642	1.55771	2.06979	1.70304	25.221	3.57716	2.94055	4.13116	1.32014	14.1596	198.44	179511	4.2107	21.7566	4.08461	48.171	3478290	8879050000	1.12092	2627370	1.55214	472273
782	15.5303	21.7313	147.749	3.23451	3.24307	1.60434	2.43272	2.22957	2.53146	141192	39027500	63255600	47936900000	11823.9	512053	117436	723822	760807000	171425000	23397300	7.16097	1.5011	11.2545	3.82521	44.3087	238.496	1.97203	13.5409	1.95846	1.64373	4.72421	408.91	5.50155	1.88558	1.55846	29859200	1610.52	69456500	2.87509	5.85695	33417000000000	6.46627	812409	222762000	39.9507	3.8442	24.4886	1.4046	689344000
783	1.80098	12.1708	5.4446	9.44684	1.31441	2.64364	11.7443	10.442	3.90193	56.1111	360068	4120470000	4427100	712848	50182.3	668730	20698300	71249600	3583210	10559400000	26586.4	5.59233	5.24418	8132.98	1.52058	3.91038	2.64205	3.59047	19316500000	2.66626	2.96384	6.56486	13.8364	116424	2.61301	396245	372.433	165587	3.90909	7.41365	68.6796	34.3572	18.3342	8303880	1.31818	3.37633	58.1791	1.95803	4.65903
784	8.85715	68.0259	50.0273	6.33109	1.30474	11.6267	6.55595	2.40536	1.18473	5941550	127098000	1328400000	11955300000	8.98172	23903400	2621940000000	15481900	171342	31082.6	40148.5	1830.72	2.53311	6.81802	5.06199	2.23805	4.19962	6.99052	3.7107	4091870000	2.18819	3.27778	1.95646	40.8562	3.96528	2.13377	23.6623	1.87325	9.89259	1.15029	5.35389	1.73323	2.6931	138.486	26568800	143.208	10.6927	7.03795	5.04356	6314.04
785	2.13659	1.76292	73.5829	1.87942	1.65588	10.0517	2.66042	1.44841	8.94621	121096000	64490300	221209000	326.574	16587400	9386650000	5200090000	18952200	138805000	54183.6	49388800000	123393	1.3804	15.3275	1.45327	1.62564	13.0512	79.577	4.68132	29.6529	10.4161	2.7687	1.67624	23.2269	5.30359	4.46699	5.4801	1.18676	29737100	5.23993	6.36	6938820	8.20137	14.5392	10.342	1639160	1.47942	2.16519	9.75993	219.467
786	2.21518	20.6288	26.7702	5.3187	2.55855	4.57077	5.63302	1.47677	1.91689	1.53869	1672280	2107.91	11905300	4.11951	351804	71751600	2369230000	461323	1597.44	6954710	355292	20.3855	5.28494	99.2573	1.71434	16.9676	82.0121	7.00961	78.5898	6.15534	1.23814	2.24359	23.246	1.84191	2.27345	7.74196	2223.64	296033	1.55758	14.4834	7551.28	4.87036	9.13382	46399700	78803.9	1.31199	176037	4.17473	3262.84
787	3.76624	6.34436	11.7183	6.04165	28.4404	26.6649	2.19164	2.10487	6.8554	671877000	55.4914	20504900	33340.1	234664000000000	6899340	105863	545600000	44127300	28099.3	44039600	19011.2	3.69093	2.13744	7.84603	34.3501	2.39752	3.93529	4.24596	1393500	1.23463	1.69057	6.76905	7.95325	1.97238	16.3838	488450	12422900	590367	3.59055	8.24679	3130.65	23.1891	17.211	12.171	25377.3	2.21318	2.09338	3.24515	134490
788	2.12553	1.74843	28.753	1.45986	5.99321	6.09267	1.6523	37.0956	4.67661	49959600	10.926	6424800	1014800	151.063	1086510	318738	46997600	34412700	5678370000000000	5356520000000	47.5315	1.75147	3.62887	2.17872	113.532	6.85704	108.242	1.7615	246704	2.42787	1.90117	1.11059	13.5931	9.69989	2.41499	3.52584	11.6862	8.55113	43.2731	19.8641	28.0542	10.3609	28.5932	12.0226	5.60939	2.79332	14.4645	2.75908	5.86088
789	12.6952	63.6185	97.871	1.26337	140.873	2.08328	5.67047	1.8565	3.98783	45.339	8954100	39404.8	7085400	174305	8417770	290130000	2288010	11444700	117448000000	297356	6.18638	4.74766	2.41007	9.46487	1137490	51.7044	658.438	3.18489	579319	1.20869	7.69291	32.9026	1.92973	2489.29	3.2119	1.21614	4821750000	1058.63	2.23325	4.91943	282.101	99.8902	9.17731	3011390000000	1087070	2.26984	60.9549	2.58347	1275610
790	3.23752	30.7787	3.00502	10.0005	6.29122	9.97235	1.80003	14.4534	1.44547	7273880	3.0005	157840000000000	6584650	598901	21105000000	28267200	638305	511090	4202070	304798	1312.73	3.44963	3.21938	214.157	8.6406	3.49452	1.38509	2.64096	17.9115	1.72994	2.09088	10.0399	22.9218	1.71161	1.96865	2185690	11273.8	1659.54	24.8698	21.1716	20.7301	1.59628	3.95281	709398	415775	87.5875	4.02216	1.2673	11.4968
791	2.60759	17.4211	23.6354	1.69392	98.0434	8.24589	1.53223	3.02938	5.38405	1.98717	3.12651	818881000000	93452400	143573	1845400	8837540	2900840	898577000	47.9212	78542400	15570.6	3.00215	208.952	4.13178	11.7766	3.74478	7.98524	1.99232	52.9967	1.26182	3.33146	6.3631	3.45303	3.24855	2.32065	4.2146	1.25591	17591.2	1.43991	3.32399	12.1775	1.96843	3093.84	3151890	54540	5.09786	837849	2.92421	3.05403
792	1.61505	1.79479	25.8496	17.8543	2.59365	3.7554	1.82642	1.5806	1.9969	4.32456	247039	43171.2	6514190	215096000	38322200	832812	2003130	2264140	50155400	454786000	128360	1.16024	2.67436	2.10358	5.90024	3.99427	4.40614	3.6351	14.2721	2.29766	1	3.1019	7.69062	1.86164	13.6487	5.03498	74602600	39.9955	1.55027	24.3436	6.05087	13.276	1261.89	12.2887	1090600	11.4824	85.8092	5.24614	9.43205
793	5.84752	71.2562	617.928	2.93175	2.64461	1.62837	1.55951	7.64483	2.81923	4633290000	1.71365	24837500	104604000	1271160	1321810	1681980000000	678826	222343000	7200.77	1732580	628999	2.51623	13.3795	74.5311	51818600	1.18987	1.40273	1.78017	488.567	1.45655	3.57839	2.72113	4.81194	1.99816	3.25567	1.55541	2257040	40539200	1.3852	11.0678	7.56685	1.63518	2450.66	10361.9	89131400	246.928	3.72696	1.80333	3560.58
794	2.37461	98694.9	6.86932	1.87503	29.224	36.2889	3.33588	4.28463	1.22406	483306000	267654000000000	15514800	25.7928	177087000000	5818730	4233740000000	155844000	83079.8	10141000	277336	12466.1	43.722	9.05453	1.33937	200541	13.7549	1214.32	3.6577	18.1666	1.23932	2.71306	1.21623	3.11138	1.47663	13.9928	1.28294	24952.3	991389	2.66881	17.1279	3.10646	2.14175	55.3553	1270270	1079110	68.5114	7.75252	2.70084	57439.8
795	6.69996	4.70726	10.8034	2.67419	42.6458	2.60474	2.02909	490.882	12.3963	6920750	46014	347438000000000	69096700	37816400	3236810	4240880000	1021540	16469400	2192.28	1448120	7.58292	2.35658	16.1717	1.72054	432.932	13.0069	4.1453	5.25159	5.31511	3.24754	5.28754	1.60007	14.9799	1.20142	39.8062	2.87693	1.63791	200694	1.2707	2.94512	47.0418	1.64674	616.551	1763910	4.85087	3.72577	169.122	8.34323	2.38027
796	1.69523	97.595	8.23544	2.32145	571589	1.47544	18.3714	4.58361	1.53087	23.4278	4583080000	699207000	1261440	59935800	93026800	13055000	193536000	18895700	808582	32240600	16344.4	1.88718	3.00051	22.6834	1.86643	44.7085	2.22305	2.22089	294312	1.11778	1.74476	4.48187	5.80074	1.87522	1.2058	1.3795	10826.6	78457.4	1.99296	6.20162	21.7003	2.84426	70.0966	1340390	392247000	2479460	1116700	1.45181	127.667
797	1.90722	2.10313	5.72688	6.08803	2.53292	1.42504	1.30132	1.61126	3.92432	10.4216	88215.4	160874000	264396000	674440	4.70918	1308380000	17900600	137867000	1650590	1517810000	553.577	1.95252	31.2844	11.6994	5.55312	4.18092	2.13435	1.41808	177907000	2.4652	1.16546	1.57854	5.61784	1.52462	2.35082	3.68231	5096.49	1046600	2.29637	2.71825	3.98245	2.34693	1491.87	5.32227	516.992	1012.27	972.339	27.7514	1.69203
798	2.44882	5.379	28.6443	6.15979	4.53691	2.67659	1.47903	1.73787	1.1853	17.7218	11.3887	1.9342	3.86397	5.01223	718269000	6191610	820564	226019000	16224400	214142	77676.9	1.9255	8.31932	1.37601	841650	1.84401	20.2059	1.76838	209056	11.1482	2.47504	2.72622	45.9933	4.2523	1.49455	8.94716	2379.88	8381460000000	3.28391	5.30916	481323	1.54471	5.42552	32379900	7.36342	2.97643	20892300	1.40609	17080.9
799	3.79361	1.33217	52.4337	59.3755	2.04281	8.09754	3.25728	10.1251	1.29207	31.6157	29.4719	42795.3	203368	559665	27.8027	12900100	2593960	3344800	20261.9	96622800000	8651.94	9.27669	20.0083	5.50933	742.264	12.8557	3.67348	4.04704	5.45583	2.99596	3.7959	3.07721	6.11316	2.96434	1.48997	15.6155	134.683	13440500	654.37	3.69488	2558150	9.52334	39.0982	6.19677	6561.57	25.0445	21.0065	5.35366	48168.9
800	1.59988	5.45309	14.6001	17.7191	7.78393	3.61445	3.67567	3.10623	2.10749	16.1238	4854960	1088350000	15390200	199.183	2121650000	2819820000	12815500	162127	385464	78021100	18.0502	2.59051	2.43337	21.9454	85255.6	6.10353	1.53683	1.861	1.34749	1.64549	1.41127	2.39096	363.619	3.58268	3.66466	3.68408	3.54262	108.096	2.37975	4.21589	44.3786	1.33351	15.7252	4.11101	6.36228	5.59569	2568110000	1.37827	25.7976
801	24.9847	6.51396	3.30747	1.56629	9.08046	4.09266	2.5225	3.36911	1.42118	9493480	2.14736	27174500000	61104400	4.79032	8482950	16.9005	82880500	66366800	1408.2	2434700000	208488	3.18411	3.25398	1.48801	1.28207	18.247	2.78159	2.13561	9.74245	1.26951	1.59678	2.33157	16.8928	5.04139	1.55765	59.2053	70318300	8967480000	1.61493	26.4447	2857160	1.49337	85.1757	252617	12389600	2.1792	13847	1.11638	20.5726
802	2.36206	2.53788	813.887	2.0434	3.09767	1.73554	1.3077	4.50997	4.47712	51976	40.9957	837654	2189980000	42269.1	1772040	42261600000	7339510000	7526140	196361	39824000	284.487	2.94315	27.8635	4.47187	215785	10.9431	3.66884	2.01967	7.62298	2.06426	1.57299	5.46806	11.6452	1.10589	2.16686	1.87657	2.46198	44.8573	5.2495	7.5176	1211.25	1.27639	51.6065	1203.28	2.02889	17.7618	1.52328	1.83017	1584.54
803	26.1041	2.24674	55.4737	296.784	7.36366	2.11499	1.27428	4.2497	1.27459	17.2651	5868090000000000	10084500	30260000	53374200	43543.5	295448000	88295700	21098200	235316	6722810000000	354.806	1.44821	5.07323	12.0832	6.55281	2.96446	8.24114	1.86794	24871.1	1238.2	1.45083	12.9486	411.737	5.85747	1.95657	2.65824	4.63356	1979110	2.02559	3.45822	1.84281	3.71103	47.7089	1.64296	1.76216	1.59319	5.50104	2.55182	221.789
804	3.06115	2.08595	8.57376	5.50985	1.4721	6.43127	6.13747	2.1709	1.25787	251087	13824500	25685800000	3572750	125481000	1138550	153525	56743400	10810300	153196	16374600000	78746.1	3.50603	8.40543	1.98387	2.87543	2.8388	38.8709	1.46891	37019.4	9.12159	19.3515	2.58598	13183	1.13398	197.189	1.29202	3.91294	115601000	6.59878	17.5408	194590000	11.1071	16.0565	557436	368055	1.41303	10938.4	1.40075	37.2951
805	2.55211	98608.4	67.8495	3.05764	13.1652	4.28029	1.88336	1.52318	4.32932	9.17105	1835720000	93409600	16510800000000	1503260	56462.1	34936900000	79674.7	36591200000	286355	3497030	16906.6	1.35794	2.20765	4.0023	2.62998	9.76589	121.644	1.28354	862583	1.69783	2.51185	4.52591	29.022	15.9293	2.23257	1.38335	7.0971	15339.1	1.86127	20.5695	17.4392	1.74119	471.854	14261400	5195.67	2.23209	6.02262	1.11527	699.835
806	4.23813	4.86924	7.38043	57.0277	3.26103	3.0191	2.64038	2.47598	1.48233	12459100	1645020	36.7598	91774.6	20.3155	585927	15007100	194121000	249241000	5216930000000	25816800	17.2416	1.43834	8.59995	62.1757	1.96529	75.1332	326.083	8.52151	699962000	1.93498	8.35141	43.8032	34.5944	3.66289	1.90853	6.9996	3.05458	11.7904	6.55651	6.97107	2.26523	3.02864	85229.2	5.75884	4.48324	1.26985	2.4294	41.7992	42.9264
807	26.5658	2.54085	94.9539	6.16289	71.6897	1.29604	4.06919	21.3034	2.32524	53082.4	72009400000	118883000	4391660000	3.62296	678227	11744100	1155630	938222	17.4676	241421000	30.5025	1.6852	5.58752	7.3323	1.82006	4.73356	102.969	1.52662	3.80257	6.84917	15.2604	123.436	13.152	3.69247	1.88426	125847000	1.89348	7.88358	1.96054	34.888	333.244	2.16043	34.0383	3.64138	1530590	14.2085	3.19989	1.31403	697.644
808	1.30948	554.131	9.40259	2.26998	26.0252	13.9048	2.30624	2.45724	2.53798	27916600	76140100	335847	2219240	5.37413	2730250	18166.6	6069550	26354600	257166	332798000000	15383.5	1.64006	2.09182	2.66733	2.25435	7.78968	1.83566	2.58576	223.093	2.53903	6.00723	2.24757	28	341216	2.8382	11.3676	7.00707	21773.3	1.46349	94.3097	39.4948	164.908	15.3947	3478890	1.95374	1.84133	14184500	1.31458	57355.6
809	6.59064	2.04306	7.85292	1.79356	1.94595	7.05106	2.47225	1.57914	3.18675	2992.84	33590.2	28227.1	13032200	1983460	844768	4193220	1719200	2910450	10472.6	557544	105.91	2.79093	1.60316	5.92208	1.57828	5.92871	5.79736	4.08698	6438.07	4.11723	13.7613	1.7395	7.39353	2.82812	2.22686	3.72501	68.3532	5.06191	2.38284	5.62817	1.36991	1.14578	2.30328	61.9619	405.908	2.69928	1522440	1.93609	87345.2
810	1.56473	25.4987	26.3013	1.62592	4.52452	1.97132	2.45069	8.75103	3.006	1.67418	40976.8	128.01	1.50583	2.36491	6487640	3445940000	249265000	1597430	79787.8	173832000	1169190	6.03313	5.64543	22.0142	2.01832	5.39189	1.86456	16.6136	214442000	62.2058	3.07097	2.52725	17.8111	11.1098	248.511	2.47604	277539	53.2138	6.31262	6.58996	2.00639	2.09155	124.593	6.04761	41802	2.56048	1.99069	1.31715	1.78456
811	1.50781	1039.58	6.66156	2.6086	15.8385	4.60401	3.83913	1.59026	1.283	1.39247	1.24122e+16	10742200	12841400	2.69603	177546000	177088	1296960	10576800	307151	1517790000	97757.8	1.67722	11.7352	7114740000000	191.057	74.5904	3.51961	7.07689	77.8462	2.09442	2.41571	1.44429	9.66117	3.48274	40.4546	8.02862	111034000	466884	1.28974	4.33853	2.48836	8.30434	27.3108	705096000	9.89006	22.2085	477276	1.54496	11.3106
812	12.6922	1.6603	3.56688	33.6727	1.37372	8.59117	2.65817	4.47243	1.3299	246953000	1897.99	184456000	674991	195822000	6790910	4471540000	61152200	738861	34669.8	1032600	162.636	2.68764	2904740	1.50024	20502400	6.76409	632.094	1.43032	10.8738	2.1115	2.03267	2.29169	40.1821	1.31576	9.19585	5.35339	10.9277	406993000	45.7338	10.3797	18.2474	1.39738	11.4033	1841140	2790030000	4.34068	11624500000	1.71336	124936
813	76.9054	21.0456	10.7702	2.07523	62.37	2.01588	1.9534	1.27929	1.40698	175.18	1156870	84944100	214719	261609000	1125100	550473000	30287600	9382290	89473.3	621359000	773.538	4.46495	6.19385	5.1356	75250.7	2.91069	1.89834	1.05035	18.6662	4.38743	2.52933	1.30807	17.6974	5.38141	4.11585	5.44347	8.09569	367243000	2.36414	2.47741	203938	13.8021	64.0212	4.1402	214.362	2.81258	25674700	2.18113	8.67281
814	1.90724	1.62737	62.6786	1.61772	5.6275	1.62785	25.5294	1.82058	11.5697	190506	1919460	52266.2	2.96431	12972900	4987550	969820	629721000	6759370000	8213.41	29213800	401410	1.26224	61.6977	32.5596	6.40618	3.0327	3.2631	1.60393	17167	1.81305	5.57102	3.11769	13.7332	1.17547	42.2046	1.72888	240412000	1.67198	1.15044	5.98149	1.6939	8.31799	37.9212	738272	1200990	13.7914	3.01178	3.43782	2748.16
815	8.1371	13.6557	41.0078	1.77956	1.76209	3.38944	7.38342	2.2839	2.50098	2015290000	145.203	9119630	171869	488887	57882400	27712500	332475	2781800	459034	640304	1626.98	1.81185	30.6359	3.35506	6070450	7.70222	8.10845	1.67439	46656.2	2.30747	1.57056	3.25784	44.9517	383571	7.36031	7.50303	6209.87	593.869	4.92674	15.382	40976.1	7.00791	140.619	2448150	6.05217	4.41317	7.69614	1.6935	3.54342
816	2.86958	4.49363	2.37235	59.8653	4.58456	4.60217	1.69041	1.44569	2.76766	30.3704	35.9168	3295990	24436000000	2184640	1818500000	17992400	254668	13669800	2199.69	16264500000	181.516	3.56149	12.0307	2.32415	1.88484	2.18019	2.49789	2.03382	9459420	2.18911	3.33917	1.06697	7.3612	2.96094	7.05895	4.18538	54950300000	27635	1.44115	12.7469	32.3275	1.5899	2.44517	9.7415	1.2775	53.7937	23.9052	1.659	66.0429
817	1.81823	4.14219	5.3965	1.31538	8.35916	1	3.72376	1.67358	1.0943	150700	241930	2671640	1626980	1.9489	3165940	327473	4372690000	20966200	54.9739	3535500000	9.54985	9.75438	2.14297	122.595	19.4546	146.433	1.52816	1.52776	498324	1.4899	1.47307	2.80403	1.43057	40785.1	7.75576	22.4848	61163400	4.19105	1.95148	7.16545	5.67427	1.2269	75.5396	21.3791	95.5911	42.8032	1358.98	16.1617	144.995
818	1.24698	2.92599	6.34185	21	1.63308	7.38022	1.65006	14.9991	19.0485	3.85055	95314300	203503000	1996790	526157	139478000	37084100	97864100	2540420	9342810	51315700000	600962	1.42919	221.093	3.57773	391.222	4.34265	5.06976	3.63113	10881.4	15.2593	1.81351	1.31117	36.5143	3.71975	104.43	7.83275	180.804	9.00782	1.2263	16.9336	11.9236	1.14723	6.29338	1366690	1809.8	11.9732	2162980	1.47615	455391000
819	1.70642	2.51042	3.43291	2.55878	4.71627	1.86793	1.92989	1.58253	7.46103	26276000	3.37564	541282	411731	4.05897	241200	16130000000	134569	140488000000	2898830	26388400	8860.86	3.97086	38.0974	19.6158	505221	10.5128	1.46238	1.99709	11.1993	3.338	26527400	4.6091	5.84509	11.2522	1.38845	1.19342	3.04964	19304900000	2.83865	2.58447	11584.9	1.37056	69.7752	84310.9	8.19679	120.028	38.1457	2.95576	9.31642
820	1.54116	4.46422	9.33618	2.60893	10.6702	8.21732	2.80544	5.40444	1.27325	3634560000	71.1747	274919	793218	19049100	21691500	1998010	67571200	441159	192751	70592100	56368.1	1.4569	51.3816	3.69287	3616710	8.30539	4.05006	1.98331	3.78523	2.27468	1.91455	2.15774	8.37955	1.42829	1.48975	2.37352	458217	13.4945	2.34953	4.81444	1.99345	2.53149	4.54014	22616300	17.1833	3.24353	76646100	1.65946	2.28351
821	3.8363	5.81949	4.24414	5.98831	5.08984	3.92249	1.79041	21.6607	2.45408	26.5203	13951500	47.0935	791037000	526748000	234595000	50293100	7876680	60924500	16906.7	11352400	27.7789	1.31065	5.0385	33.9902	15.2132	1.23962	1.69832	14.1021	27350.5	1.61883	4.75169	1.84733	4.47008	1.75932	4.63637	29.5027	73.3584	7.35988	2.11761	9.15504	1822770	74.0816	9.23073	1.27272	2.32214	1.27847	77.9816	1.40988	12102.7
822	5.4509	20.426	6.96094	8.31167	18.8381	2.04352	4.05162	8.61888	190.501	1232800	3.48916	66921900	15.1851	975321	167302	535858	255394	536625	726798	31139200	2653.38	2.46256	4.83289	39.327	1.27427	6.45782	2.30297	2.84014	338269	1.59621	11.378	1.08237	12.4773	13.0534	2.6123	4.16456	4.85573	3.48134	2.28955	6.63862	17.463	17.7128	11.8862	3246970000	10.6508	2.9076	116.751	33.1795	553603000
823	1.20518	567.766	11.6137	6.03797	18.4417	1.22453	5.125	1.7417	2.47911	1.79469	26616.9	669011	1.68032	17369800	18880400	4598080	2830220000	5788550	566.767	9132990	156.206	2.02431	3.40415	8.03354	91589.1	3.70015	6.60911	3.56431	811952	4.14172	2.56066	1.49723	40.2912	6744840	1.2123	2.73948	2.94944	6696500000	2.05326	13.1662	592.064	1.62512	23.8546	41676400	27087000	13.8618	659457	4.44814	2.05873
824	5.1612	1.09107	363.161	6.15982	11.4806	1.26358	2.0594	3.10543	8.53466	39.9585	130126	5630850	2.76007	2981470	1654260	12993300	5.27021	24806600	1434990	35783800000	36.93	4.35499	28.7602	6.80185	3.30919	1.68597	5.20608	2.53325	1.43304	1.74006	6.24486	4.70822	14.84	5.08757	8.63607	2.55099	26.2742	7.41878	10.1079	18.7589	8.87863	2.19161	294.914	43160	118660	1.45493	3.68726	1.46721	198967
825	1.79529	3074.12	27.9822	5.17205	1.67308	2.05668	10.6232	2.24605	2.8772	325764	5790960	47815300000000	397760	2.94427	88111.1	40760400000	211391	4712010	4890510	14426000	282696	5.27585	3.73927	8.70996	1.88086	2.71095	3.31851	2.80187	8767480	6.15849	2.09089	57.0023	5.28833	2.80122	3.73462	1.48601	5.08638	223017	5213840000	23.7925	9.06938	2.42265	341717	12.4829	377663	51.9076	10.6632	2.79334	33.2282
826	1.30181	5.46951	28.8892	1.51028	4.81886	3.67898	2.88467	5.84923	2.34155	668844	6591.42	19633300000	26066.2	4.01302	21753500	177385	11248400	92992.3	28239100000	309625000	81106.7	6.20409	49.5678	7.65378	2.06143	2.47708	658.994	2.1858	86605800	2.8716	6.12975	1.54272	3.57707	1.9607	1.83461	2.56781	97884	175.75	1.29202	5.05095	34.1695	1.45696	5.55573	5767940	112.383	1.27782	3.88787	4.05361	5.07001
827	8.09774	3.12203	2.46538	1.82882	27.1875	3.41749	1.55194	2.61196	1.59797	420.058	5.39387	179716	387006	901596	235345	817513	13058700	180527	133935000	3039210	64.0756	8.83451	138.693	79.9195	21.1672	7.26955	6.3915	3.84432	5.06542	7.69177	1.19644	2.64489	34.6194	2.0046	3.49278	53.1375	10.8567	15.3645	1.9264	12.9802	53.2503	3.29876	179598	233.537	5.0784	2.43743	274.401	1.92355	117511
828	1.22819	1.82025	2.08761	5.39872	2.10098	2.07857	1.85422	2.55462	29.4455	493818	261229	22494900000000	1174060	122548	10085700	4376180000	22344600	24209200	3318020	43997200	304.958	32.5538	10.635	2.02165	21411.6	65.7983	445.072	18.4474	147.061	14.2372	2.65009	7.28316	3.9559	2.04177	2.74831	81.6712	1.50911	63808500	2.22319	9.18062	2.6424	4.10418	130.597	31250500	1001340	4.46696	6.59908	1.55678	1.46654
829	5.24884	5.67338	12.0213	2.25777	3.35368	2.48939	1.31388	5.81993	1.37781	63538.5	1336610	505429	221016	426134000	183249	21991300	9724060	1542430000	1500.62	34823000	88326.5	1.44279	2.65023	10.9904	1489970	16.8592	238.581	1.35654	13518400000000	19.6167	3.45194	2.60884	13.5603	1.61526	2.2755	2.97396	86761.1	594154	5.16409	14.1304	4.02951	1.58967	225.904	7978240000000	2174.18	2.75832	5.32105	2.09853	7579.55
830	1.42065	7.64266	4.06774	4.7947	2.24029	1.82418	1.55076	50.1997	1.69294	131.028	4.00695	195960000	2882.64	1422620	11430300	54830300000	351995	204751000	1099670	582069	11932800	4.4378	1.51282	4.03701	4.87741	4.37447	1.47031	1.29563	55.5864	2.95511	2.71046	1.0629	2.89353	4954110	3.04538	3.31286	4.08309	122914000000	1.60343	172.69	33161	25.2945	106.094	1392290	7.22877	1.70169	2.48378	2.38305	1209840000
831	3.1604	492.662	93.0122	7.38124	5.50993	2.9785	1.27208	1.64384	1.43026	24.5749	14.3123	41429600000	526962000	260938	360468000	3761240	442879	4923980	34957800	59998.7	8.26102	1.4599	9.49285	6.63746	27.0632	2.41922	30.065	1.0447	2.15947	5.36806	1.86085	3.57501	4.50758	3.83373	3.59895	6.4808	176.273	121582	25.6596	3.4099	31353100	1.76446	88.6132	1398930	4281530	1.17864	11115100	5.71687	4.92418
832	1.41805	1.88282	5.77201	6.92927	2.27651	1.68145	2.56433	2.48956	5.9694	25.9823	105892000	237327000000	542524000	282330	340673	1.56539	1236280	52440900	67.831	278677000	190709	1.33719	211.689	3.16642	199060	9.12407	4.16679	1.75018	8.31541	1.95729	1.38743	2.69171	10.2641	50796.5	2.54063	2.65705	4.17184	23874500	2.61	16.1639	3.93512	4.07232	62.6272	68039700	93337.4	1.36882	3.21948	3.39063	3.98779
833	1.33426	5.27767	2.56559	25.8953	1.18995	5.26426	161.262	4.55198	1.97566	56854800	156142000	201410000	36670800	19406400	99693.7	4232610	41375100	1590300000000	24065.5	2623870	81.5226	1.68909	2.20979	6.75277	518.959	4.57849	13.2363	2.38277	94.1504	1.28678	1.59112	2.57142	22.7978	54.081	6.65011	10.2552	2.6379	11.5294	4.39972	6.95855	21.5455	9.72908	4.5517	3.54234	87446600	1.82402	92.6186	2.67659	1.96505
834	2.92268	2.2762	63.9519	9.92233	1.8069	4.57557	468.779	3.81804	4.49453	10.7293	96.3846	2777180	611678	2.38541	53755200	21166000000	1470480	107737	13995800	6037010	27195.2	8.91558	4.97478	3.83756	1.5149	33.3947	143.154	1.72421	10.3793	1.96011	1.95628	15.7822	5.0277	2.9231	4.56812	72.2633	10.3188	1029.92	9.34954	52.142	1.19667	2.05635	14.8455	2751.47	190.132	1.23948	599.754	1.18809	96.6601
835	1.45108	18943400000	6.81622	90.4742	2.37882	3.29087	15.8244	2.88298	4.40459	6.08133	302951	254963000	478080	42531.7	1230700	19011900	7941540	2051730	885690	7042940000000	277.379	1.21923	5.89299	25.5542	1.68145	26541.8	898.672	1.24585	103619000	4.27808	1.42286	1.93081	11.0645	12.326	2.53687	13.5179	3.8585	764453000	13.2719	11.1721	4.33548	2.6234	41.8009	6.25726	8078.22	166.767	2.31146	45.7604	2.04142
836	3.10724	5.29091	25.7813	2.25231	129.312	1.48417	2.467	9.56537	1.48183	207225000	5278950	3.86052	358241	26.9151	709671000	1757300	4740070	232867000	93402200	77381000000	74.3658	11.2388	12188.6	4.2628	3.32704	3.76111	1.76246	1.64482	300.735	2.13385	1.34967	2.23899	2.02149	16190.2	2.80295	11.1004	6.40761	73851.5	12.3257	4.28669	19641800	1.38824	7234.62	70947600000	2.19702	1.7215	26.1514	11.1077	2.25599
837	18.3746	2070890	3.50467	1.90056	1.19409	3.95715	1.89373	1.24466	5.02138	9.40276	1729470	430371000	5233140000	385432	591952000	4410000	721217	4117590	949341	99004200	73632	2.08981	4.95815	38.0528	32.3518	22.8181	2.07798	2.42512	633369	1.64261	1.21834	1.84616	47.1094	1.42187	10.7445	19.4053	3750330	1573810000	5.85591	21.6297	96852.8	1.3393	834078000	4035.68	5.70723	79.2601	8.02258	1.65409	2.21799
838	1.34047	2.27018	22.0384	10.4093	2.82312	2.66433	1.45655	1.56984	1.34905	183.275	14.9297	1158920000	474.956	468961	125108000000	226517000000	8155090	4108150	288478	436780000000000	8.16915	2.64421	4.66042	5.80004	215569	5.47195	5.06747	1.10653	130.847	1.41001	2.14252	1.71325	5.18964	4.23809	2.6917	2.11984	42895.6	9.46498	2.21886	2.88295	99.6783	1.70459	54.5506	157183	6.11438	81.0106	1.74288	1.74953	109587
839	4.07715	10978800	3.82199	3.55953	2.0316	4.45131	52.3985	88.9506	5.50953	2.50999	883.092	26850100	3.35379	10.7026	1452070	6.00172	1141950000	2159290	376727	1701760	16119.2	24.4427	16.5479	104.881	4.13094	16.5892	1.15451	11.218	10801.4	4.00149	3.42104	1.74394	2.07868	3.57121	1.14103	1.19905	9.47875	3421250	39.7423	5.13761	2.07538	1.30427	138.5	36465.8	6.95571	12.3161	3.58379	5.57122	4018850
840	1.35521	24.9831	86.2709	2.70727	4.92524	5.8022	8.96024	10.5167	1.92426	2.34173	10837500	11049300000000	12737300	1586080	21986300	10824000000	9238420000000	3582300	3471340000	650240000000	123595	1.39149	1.61128	5.74707	7.28297	8.49912	3.19355	1.0878	1900.06	1.3157	1.55576	2.87267	11.6682	1.09887	2.44699	2.66573	2213.15	534188000	1.1812	6.69692	787545	2.30491	20.4264	223445000	1.54348	5.15516	1.52837	4.39876	399779
841	3.16041	21.1282	2.96628	14.1325	1.47158	2.22176	2.2156	1.08576	2.48995	171.562	31.6245	999934000	334230	4.20555	1071070000	26539300000	9635610	1879330000	126241	529691	74669.5	1.20712	7.73463	8.61552	1.28055	1.91529	5.07639	3.52975	64874.5	5.49228	1.2537	2.88178	8.72346	4.36045	1.90513	1.85413	22.5299	2.51027	1.4172	3.66919	190.403	8.40451	2.88816	489818000	45004.4	3.40473	1.90616	1	1.21686
842	1.39047	4.98134	6.33902	2.88958	1.34745	6.05619	3.00697	7.39697	2.07234	1226680	14.943	59.2649	133342000	2548950000	1667280	51218.3	169186000	5014700	71428.3	4944480	4558.78	9.47436	11.4445	5.32915	1.38963	8.10514	25.6303	1.20032	471629	1.84851	2.66055	3.25802	26.4447	1.34975	7.14381	14.9414	773742	3700100000	2.12826	24.1346	1790.56	2.44106	61191.4	204617	2.52387	2.51022	6.12191	5.34238	14401.9
843	11.6965	1.4349	42.4674	1.81558	17.6542	1.38649	2.15971	3.11758	1.95374	1127450000	1.77042	76392300	2583.27	50.7452	3966300	4392520	14515700	48798800	242348000	1491690000000	15.2525	2.80756	3.51517	15.5168	112955	14.1232	3.63544	6.01625	125.28	9.88859	12.9589	1.40214	27.8816	1.45657	10.2421	2.56421	7563.97	2.69504	2.24093	3.55954	1.50271	1.19001	2955.1	662559	12932.4	14.0737	2.67154	1.56853	36.0941
844	6.08671	1.66175	5.97794	4.27156	9.12408	2.4871	3.19495	3.9858	1.53089	316336	48429200	548541	797573	10756900	83185000	68239100	1219940	2414870	21961.7	493655	20.7678	1.15063	1.50169	1.39196	7.8098	19.5782	188.398	1.1927	9.64646	6.71324	17.5493	2.37299	37.5439	2.15425	7.70753	3.06208	2.74327	1.82111	7.43294	4.26109	2.32958	1.99032	208.609	5078710	1.39775	2.13562	20.9607	2.98333	495.323
845	1.37242	14.0581	17.9168	8.4079	5.9535	2.90355	1.96322	3.12688	36.6579	9978980	649102	6303450000000000	4995860000	4.00763	25772600	125309000	5402100	20718500	22510.8	122325	881.375	1.82742	4.31521	8.58939	3.66364	16.8147	1.7812	1.18905	10.0416	1.07471	2.11143	1.18223	16.647	7.84579	1.62373	1439940	130.633	8.15008	2.20463	6.07735	63.7927	4.02143	26.7372	4058610000	12.2214	6.66693	2.48567	1.80834	7.23805
846	2.14893	31.4698	35.458	2.49787	12.3042	7.09178	1.71397	2.12629	2.56276	31.5425	861851000	6559310	2116100	1443190	76342500	1025110	165939	1096170000	69252.9	2968180	749661	4.73012	8.67269	19.2202	4.07199	388.519	1.40689	1.62778	126260	2.64524	1.57182	1.49864	55.4893	4.46185	3.16232	1.21928	7.62831	590824	1.42364	3.90561	25.0632	3.57593	61.0055	819.685	135376000000	56311.6	4.29288	2.93399	4.25909
847	8.98636	6.79128	2.02018	5.03581	4.0259	5.07918	27.6659	1.60155	1.24934	18630200	32587800000000	9601450	2325020	85168.6	338776	661386	146530000	322991	6769380	2804.56	283.852	53.4083	41.873	1.93747	17020	14.3802	4.21098	1.22831	8.16218	4.65497	62.5774	1.31286	13.7911	2.41686	4.3939	18119700	27257.1	5.61887	5.4504	8.79352	1.84991	1.68395	227.595	759742000	29.8105	3.53073	22.2677	1.56954	6.96622
848	2.55048	6.15824	4.44384	12.2538	2.52642	1.75962	1.23317	1.40781	1.68496	1418010	4910730	11448000000	88798200	11116100000	11489800	4456600	3262480	224958	20339200000	2093780000000	50.2145	4.29417	3.55564	1.53421	132635	9.08617	8.54656	2.03335	31.2702	1.06789	9.54507	6.68446	4.93251	1.55502	1.10551	180.56	9192510	2708.48	5.93194	24.6115	305261000	1.38752	26.3477	522187	68212.4	1122.12	325.58	2.07988	10.1571
849	3.50039	7.0775	11.6779	5.75398	3.02877	3.21289	2.48281	86.6977	5.38179	12.4381	3.79635	546063000	15966100	481491000	32767100	5024610	570873	17848500000	16416400000	19375400	92451.9	1.86434	53.294	2.53536	52.0658	9.22473	573.161	4.04456	379.674	2.22242	1.27206	5.1304	50.6638	61121100	2.75931	6.18141	3.20985	59314.6	1.15349	13.8003	58.7463	8.39283	42.9572	12378900	24199.6	1.43848	1246320	6.53737	13.0965
850	1.51988	1.70087	31.6891	3.67568	7.25534	2.54585	2.70064	2.63137	1.95324	28691800	4512080000	18911.1	347709	381198	278145	5307340	930244	21023500	45.8807	12057100000	18481.8	3.00435	18.9004	3.37733	10154400	6.12672	1.92921	20.6673	3531050	3.39268	6.95875	7.84566	5.5156	2.27412	8.13231	30.5732	699.099	88.5491	2.9129	17.4111	2.3982	2.91814	52.0469	546013	4.93823	4.83893	2.10667	2.12238	23.6243
851	2.24649	4.49145	3.48153	1.75818	2.52424	2.11255	4.51113	3.87487	7.76804	1004580	9.17962	242118	64735.6	114418000	257251	3696770	5231990000	150105000	255694	248945000000	20773.3	1.96714	200.827	6.87187	2.00726	24.8138	8.23764	3.07977	4.27373	5.27029	1.50613	1.46685	41.8462	4.58542	7.08849	1.81148	2.66602	69232200	2.20321	11.4659	43.5689	1.83021	10.3563	7.83977	1.3382	15.4129	1.41861	2.37679	1.1006
852	22.16	12731	50.3798	4.94735	1.39954	1.28696	1.80859	2.13998	2.06106	58.632	13725.7	541785	230308	236.834	3580950	693967000	42967000	437766	65250	168014000	60530.3	2.09101	232.003	3.04501	1.26495	18.7681	1.62657	2.18104	2857.56	2.40597	2.31787	2.61173	3.84457	3.33333	2.14824	63.0447	2.85607	101146	473136	7.68935	19.7418	2.45144	13.6579	23.7724	332590	3.4747	10658900	2.47456	39328.9
853	1.08807	1.66797	18.0673	5.35703	53364.8	1.35015	5.35736	2.48304	1.13739	172007	40151600000	19153800000	1814560	6372030000	2177140	6408310000	257165000	3531080	5223.36	1270170	289680	2.55095	7.50435	2.92788	4.31791	9.33661	2.90024	3.42067	81.4512	2.60288	1.54946	2.88648	6.32089	65.0876	270.919	784233	3461400	1044850000000	3.27763	21.6351	208822	1.64865	113.467	1153570	16079400	2.039	21.9486	2.18168	4.91573
854	2.53363	4.2335	16.1901	1.99436	2.207	1.61044	3.40162	8.3632	1.18064	87.4241	1024830	12357000	240057	32988.4	5911530	183681	5237530	824907	543519	246508000	528.49	3.03171	7199.57	10.826	40.7114	8.20894	4.86144	6.48075	1288.68	74.7711	5.45227	2.39418	4.16329	2.13956	23.3137	4.00389	43249.2	9665060	5.06819	5.39105	88.8809	42.7044	303.141	16131.3	19.0332	180942000	7.49992	2.13727	16.7137
855	1.17287	1.98486	14.989	53.0097	6.65937	1.75451	2.98176	96.6691	1.11187	26.0021	6097380	168190000000	1	65368300	45972600000	211859	1183940	94200100	111.318	238797000	328.31	3.5425	3.29421	3152.24	573220	6.57084	1.96931	1.0525	17.4386	2.50041	2.10788	5.48792	11.1983	4.29609	1.35841	4.24829	2.25888	60232	3.59348	12.4786	2583630	2.7164	12.157	148689000	45768.3	16.0336	29.9527	1.93945	8.71991
856	2.28484	5.03806	4.43026	2.13041	1.98512	4.15443	2.47511	1.54354	1.66263	186.182	8.47124	223909000000000	71550.7	590432000	370268	32499600000	26406100000	20293000000	282.204	126110	1252160	13.6463	201.873	102.639	1.17177	17.5878	9.24937	2.53275	66265.4	2.06727	3.04393	1.62391	5.8118	33331.9	4.16458	300546	24.6624	1342420	4.74611	9.99381	22.5075	2.97124	700.945	16445900	3.17634	2.16297	3.30464	3.62946	97922.9
857	1.33235	5.34759	38.0304	1.85723	2.2787	1.2313	1.41881	1.67932	4.71003	116.161	2380510	1904060	3187430	1555750	4076110	2624880	253405	29015400	151479	262299	538.732	1.22966	42.5895	4.71918	5.36623	12.1063	3.01528	3.01138	665.474	3.68962	2.54225	1.52815	21.6176	1.38268	1.37977	29.5611	3.65044	40.0225	3.3625	132.676	1341120	2.88316	2.51065	7.1297	36.0009	701.493	2293.84	2.42288	6.59995
858	1.50287	2.42271	111.872	2.03064	2.53297	1.34633	7.37555	6.01354	2.01516	2.47484	62.8533	171238000	312702	1.48577	126518000000000	703901	3361570	17856600	25.8888	262235000000	19011.7	1.5429	5.22753	3.11198	1.11365	82.017	2.11662	2.72243	16.762	14.3534	2.79567	4.01209	21.9977	1.41888	1.80839	5.11683	10.2261	763045	13.2689	6.35687	266111	1.51142	38.8466	2428180	5.08765	7.62032	84123700000	1.52904	7.1265
859	4.18961	1597730000	24.5665	6.03754	1.55905	1.82121	1.19916	1.56926	1.36487	68.1999	322796	462725000000	1901070000	2553630000	6819990	378303000	371413	64361800	269610	3856350	71.6918	1.22293	5497.84	475.924	1.2422	2.62285	5.3528	3.09052	48.3108	1.17015	1.25071	2.49044	52.5027	3.32387	2.28912	2.53295	2.9167	117973000	2.27914	6.80551	2.13361	1.13444	75.0303	2484.64	1.38186	4571.35	5.77279	1.65115	47.6225
860	3.5611	2.30429	2.66925	8.59491	14.3605	15.4493	5.88709	3.02027	1.29117	660317000	210.698	98767400	177866	2.4724	8089120000	1200540	9894300	28101300	328282	83895000000	2461630	1.80496	7.71574	43.4794	3.02374	3.21556	4.56383	4.53918	51152.9	1	11.7029	1.39137	32.1162	1.35429	10.4061	1.21042	17080.2	1454660	1.18236	13.3011	2.85421	6.81146	3.6353	414.079	29122.9	1.93454	3.9414	3.12223	56.5457
861	3.36648	2.89902	7.69731	3.25842	4.83512	2.02774	2.29667	15.7771	85.955	164.36	7685200	690219000	1490000000	6.04442	173319000	25135.2	24144.3	1206620	1580.29	2865350	251252	3.90442	12.0374	45.7489	60.6038	5.46748	2.38892	3.08769	38.0029	1.81024	1.41547	1.9365	4.56849	1.82078	3.45182	4.37079	9.55026	13618100	2.05539	9.1543	2.59332	6.98809	67.9294	2.1287	12281.6	7.42572	99359.8	2.1147	359529
862	1.64278	8.90229	2.85838	3.82812	1.80446	1.51549	1.3905	1.97306	2.19889	14.4054	21177600	387984	11.5488	173289000	18130100	2853300	17764.4	2015310000000	2239220	98468900000000	94.1783	1.59093	8.61415	11.5057	203207	19.2136	1.57788	1.53258	16.6155	3.22672	1.39285	3.68313	10.725	1.53055	2.13908	1.12328	2.01809	372000000000	1.98087	4.59572	4.79146	1.82218	3.53756	86060	1455970	27.9247	36.86	4.1939	1.24382
863	30.2093	28.011	12.4338	5.31779	1.91789	1.28921	2.83938	4.75584	2.88484	3547930	656	222306000	939489	23752700	38047000	3046280	15349300	1408340	4059480000	4682430	8873.92	4.83012	40.7912	46.6922	1.62425	22.6619	1.7108	8.34299	9.33972	3.21696	1.1076	1.7085	8.59047	1.84626	2.14496	7.34919	80.2333	98262500000	11.0687	15.5018	1.7277	24.741	36.7073	407059	2.96585	3.90129	2.86577	2.10475	2.26769
864	1.97416	19.7626	3.0498	2.97047	1.4669	1.77706	1.25652	1.96216	7.2124	12296400	224042000	6859190	1440690	3870310000	6803760	132714000	5074140	608881000	68042500000	152309000000000	36333.8	1144200	4.17239	13.6764	7.88598	26.3867	3.77683	3.73127	4.88974	1.84794	4.60009	1.77749	8.99099	1.40748	5.44847	1.37062	12907700	6778840	7.93303	4.43022	20.1954	2.05723	63.617	60689.4	5948.01	89.2314	124.951	4.95344	5761.91
865	1.6053	4.4033	22.0821	7880.76	2.09021	27.1567	15.1016	30.5963	12.508	2.09411	1274870	2459390	409592000	72662100000	4614930	26271900	12377600	6099440000	14936400	579249	173.45	1.36649	13.6822	3.99038	4.46723	4.86951	1.3614	5.35809	506.34	2.7446	3.64295	11.3303	7.96317	2.85796	1.05223	4475990	23.7995	3012760	1.50958	5.24489	17.1926	2.38182	178.236	6942390	26550.1	76968.9	39.3287	2.77682	613194
866	1.49512	125.596	2.81771	99.9573	23.5267	1.6921	18.3545	34.3957	5.07997	6.43476	1025850	3626960	3928590	279633	135281000	37471800	189969	3114020	9155.12	4705080	188.227	2.25191	5.3672	2.06518	28429800000	32.8905	2.11684	2.63146	15047	2.20605	1.74958	3.04977	39.094	1.70076	2.50922	1.46916	23919.9	5446470	4.72344	6.79715	2.34624	1.37219	2.9647	206.019	19484000000	7.34863	22.2681	1.21977	1.22641
867	1.35357	3.03697	4.32311	52.8329	11.8499	1.17678	1.34631	2.76495	3.33234	18.5254	2020030000	40178900	428628	15568600000	2553340	3202290	116437000	6920350000	138.982	6060120000	2144.81	4.41845	11.1357	1.87379	7.1797	8.7007	2.01511	3.0707	120.64	1.38455	1.10728	14.8513	2.56967	2.21516	1.41935	5.3684	4.65482	383615	8.74016	2.67048	8.48613	4.24362	34.5572	274729	55.5724	14.9886	7.77518	1.23424	32307.1
868	5.81633	352682	4.28626	1.17922	3.43173	1.11152	24.2689	9.59656	1.82129	1201040	25872.4	239298000	277903000000	5.67229	948721000	17379800	201293	4366800000	74453.1	470407	1916.55	2.69882	108072	229.297	6.6447	2.81302	1.38814	1.39774	7647950	1.08949	1.97791	9.06728	4.12883	1.64515	1.2029	4.3898	469088	618545000	12.2059	8.37503	4.6047	3.18172	189.256	2.19599	705161	1.82523	16.3422	1.84044	47522200
869	1.27978	2.56863	6.76117	3.25999	1.15362	3.24406	3.79303	1.54204	8.42098	34561900	513.01	3721880000	15329200000000	9589720	15.3796	1707610000000	5495800	3150250000	114788000	96275500	7.04017	1.30362	16.4763	2.39216	6.91127	7.98562	4.20805	6.5616	1.46775	1.67333	4.09758	4.05924	3.05148	3.93982	1.30485	7.16807	10.8129	566137000	10.023	24.176	27444600	1.27159	160.584	151474000	2.60574	2.58973	4.58426	8.99912	2.13545
870	1.27304	3.42802	4.8309	14.9505	19.2094	23.0313	32.8752	7.75694	2.15174	17.9499	164559	4243340	362399	30661400	58677100	1487620	3277860000	467000	149.433	23789000	32.8215	1.42707	112.396	2.48023	6.64741	9.33738	8.44886	9.53863	28.7063	2.20549	5.31861	4.02448	334.795	3.08352	2.89843	6.39277	1.65832	2708490	5.63932	4.85789	5.54179	1.36724	41.9656	116585000	195.807	479.716	754.707	2.66962	5281.52
871	2.05537	1.21108	3.53386	10.9265	2.72372	11.6618	8.33713	4.06605	1.26144	637385	2.00843	16162300	532985	3218400	6421290	4286390000	7353980000	366320	116934	10494400000	1503.95	2.84104	22.568	11.1611	13203600	12.7152	5.61339	5.16535	1118730	2.19769	5.57165	1.6467	5.70361	6.75522	8.16149	11.4903	2475790	951.878	12251200	8.33932	17.6507	3.52699	24.3899	1220770	1.46423	55418.7	290.232	3.22704	11.5843
872	3.01839	4.75712	3.77701	1.78812	1.81388	3.15997	2.34216	2.3564	1.7401	239371	1.83055	1277830000	249.548	67661800	10351900	403076000	2375720	5393080	5776.71	67716.2	1160.53	4.63768	2.33504	2.34377	2.41678	6.35723	6.35853	3.43488	3.75978	1.26609	8.20715	1.19901	1327.61	1.90897	2.89848	1.64331	7859420	228.931	2.13709	2.54976	22936.7	1.37624	23.4527	3.68645	8.85128	3.33054	2.82677	10.8923	17.6749
873	1.3522	2.18306	46.9364	1.72228	6.33291	4.57425	3.54029	2.46472	2.24949	1960970000000	313463	3366490000	27163400000	329414000	943666000	409641	40680000	323161	15440200	3154660	266.1	1.33931	13.91	5.25755	3.26398	5.43737	5.84686	3.74511	2470.52	2.86335	1.17375	2.82326	5.6027	1.53365	1.27847	1.92347	1	5214970000	1.42313	42.1761	6.36161	5.3184	261.932	26424600000	38491.5	45.5071	2.12013	1.8611	2.33826
874	1.15876	6.79002	52.8776	6.0988	9.37176	3.41118	2.52464	1.69795	1.90938	19.0435	198785000	731257	237052	3351480000	294007000	494044	31565000	32011400	288004	22054100000	112.966	2.66504	2.12785	27.1019	2.49209	2.14323	2.74179	1.21789	1920.48	4.03766	1.78336	5.84198	15.7476	1.69492	29.438	56.8742	10.6859	147.502	1.2182	15.7033	110119000000	2.86713	2966.38	3358760	1614000	2.07414	5.16534	3.64109	7.12374
875	1.55866	1.86833	2.69764	1.27214	4.12152	26.9689	9.07139	4.0101	2.60187	40.7243	115184000	3920830000	7155780	230859000	3888740	2022610	338391	36768400	122858000	44755.6	92.9235	2.47845	196.088	1.77757	1.87339	21.5831	1.73494	6.60503	313381000	6.95322	6.49144	2.13369	10.4505	4.26512	11.6392	5.84636	5.05095	4.22577	1	15.0964	1130230000000	1.3776	150.222	1876420	1.14012	1.21904	821.191	1.25457	53.3549
876	9.26575	8.50862	2.79957	1.90353	3.1744	1.27382	1.37056	14.2977	6.85708	2262190000	6201620	1137520	124184	5.22404	172236	59160600000	1131410	57879100	1904210	191633000000	793.572	1.30501	20.0361	14.0969	1443.24	12.908	15.5749	1.748	4.86561	1.16125	1.31582	3.85597	15.0681	5.43758	2.41291	8.93652	2.34706	145580	4.20093	6.7275	1.85022	1.582	4.61007	2.6898	1516640	8.23442	1114460	2.90247	3557660
877	1.59723	3.16853	2.64302	2.58008	1.60912	3.39647	3.17414	3.51007	3.38248	376221000	27.5289	4111400	36316700	3270260	728108000	80809100	203964	43851900	20.4254	205749	143.409	1.80171	18.2052	17.5771	2.00306	22.7581	3.35739	1.7943	18051.1	34.8948	2.52713	28.9802	4.29665	19.3809	14.1103	12.4409	4.10505	434254	2.7399	9.47592	14.2544	1.66489	27.2165	41411900	1.54215	5.10372	1.25302	1.6974	101.609
878	2.31584	2383750	89.6314	7.7816	87.7309	19.1273	1.44577	6.64048	5.10621	13879200	67657300000	2713930	263811000	9202710	359851	47470.9	1723580000	13627200	37998.8	2599390	34854.8	18.4203	4.75688	5.50574	1.23186	10.4313	8.28633	6.55525	199.385	1.75949	2.23293	1.43205	12.3458	3.69245	2.18568	520.85	154249000	207.649	2.04712	7.38263	140.148	3.76094	13.9562	39408500	613178	106.406	7.11835	1.8045	4.31714
879	10.2042	408.526	4.25677	16.8514	2.25373	1.8254	4.97575	71.8131	7.89766	37453.8	1048230000000	7432360	554885	187793000	647894000	709397000	112464000000	18185900	1009.71	435957000000	341338	4.57913	151.036	1.78077	330468	70.6689	5.67271	1.17154	2541790	2.44221	2.61894	7.46549	76.9818	3.6948	1.96775	1.75981	65832400000	1290160	2.16583	2.91313	77599300	2.01957	415.119	72663.5	2.86097	17.9162	6976.42	4.06937	4.80664
880	6.56062	155.979	59.5927	5.97185	2.43807	18.7013	5.2883	3.58916	10.5393	2.73722	1010460	251408000	32586.5	956855000000	187692000	17579600	669650	2819800	8607570	1243580	1382.41	1.99173	12.9072	2.02134	1.26182	7.61432	4.30622	1.21489	84106900	1.74112	1.34261	3.84718	17.1326	1.84167	2.34394	279222	281048000	736595	3.96946	10.7409	1083060	1.22122	3.09248	1.21631	72670.6	2.27256	1.67922	3.55072	2.53366
881	4.60648	14.704	13.1282	95.6073	1.64085	2.26734	1.56278	1.39376	4.04454	18.2393	1325410000000	118459	173255000	112164	226500	8724890	43273700	455745	245.094	26233500	33346.9	1.33695	20.9181	1.95992	1.43939	16.2847	6.26267	2.59376	4799320	3.06721	2.38818	13.1923	3.88617	3.0541	7.72578	9.50104	1.16066	5508.6	2.60348	22.4094	121.627	3.55449	48.1203	252.763	16.4303	6.85071	10.6642	2.95735	1.28166
882	1.76953	191882	18.6655	4.49173	16.6008	18.4424	2.45721	41.9732	1.28451	2225350	285118	23.4648	26523800	2175030000	229765	30832000	552989	442172000	59.7862	1752400000	13.8907	17474.9	22.6875	16.915	21.8471	6.54516	4.43838	1.98545	6.94803	3.66617	2.13843	1.43126	9.89064	58.9704	11.2561	5.4416	10.2217	17.3442	19.7724	7.12888	3613320	1.33851	818.37	21.4694	59733700	2415.3	5.88776	1.64825	22749.2
883	1.38852	2.57798	14.4977	1.95612	51.9717	9.132	3.94932	3.47494	7.28243	187274	19.8343	39668100	99916100	11.0062	1529130	10113900000000	5821840000	883417	1009.45	177726000	242.632	1.89359	284.349	2.39946	10.6441	6.54881	5.18705	2.10837	201920000	1.67567	15.3248	1.8869	17.5482	1.66156	3.25553	2774.21	3.91496	21.8755	13.9213	3.11849	5.04845	3.3824	2769.91	229513000	6.40271	1.72046	4.30994	2.16374	60177.2
884	3.13294	14818.6	16.4996	1.98508	2.36496	1.74875	2.67138	2.39962	3.29867	1478080	4375150	2738810	11.7195	4766310	82737700000	153762	3749310	6722110	2798.13	82415.3	368.095	2.45659	95.0813	52.4264	936514000	3.48966	1.88639	1.80971	3168.22	6.31522	1.17646	1.37468	3.11732	1.66234	1.53307	1.27841	70139800	45758400000	1.29926	17.5213	2.29035	1.40087	46.634	62535.1	70.2756	1.92074	22513.4	4.49094	26.0036
885	1.49602	58.4089	7.07357	10.199	2.90539	1.09886	79.8354	1.50362	1.03869	633.506	865422	84323000000000	3643620	1.66352	9742560	55516100	1475290	42232600	560945	7372800000000	104802000	6.12193	2.8498	40.685	713401	115.003	5.5826	2.18352	63.0702	1.52285	2.62738	1.33251	5.01273	39.6174	1.49431	1.3721	6.24759	260.797	2.07303	8.51918	39482.3	2.03118	48.9254	1279.58	179.645	3.36107	9185640	1.17971	1.05263
886	3.17635	7.75629	5.57488	3.36639	3.53675	9.21713	3.73332	1.77225	1.73488	98075.3	338.57	177686	20739700	17237700	238102000	1133990000	1467210	3362320	47339.1	38347200000000	9826900	1.35055	27.6446	4.94232	1323610	6.87476	1.56935	1.83197	773854	2.26512	2.51797	1.4238	5.39668	4.99282	1.55726	4.48034	481406	7.74492	1.95648	5.62223	1.54028	2.30288	108.761	36268300	804205	4.99272	15.4568	3.24252	47.8464
887	1.62681	2.31808	27.6445	2.62123	1.63268	36.6375	1.747	2.51505	4.07532	129062000	318078	4311480	86906500	2.68072	1017970	133011000000	3734960	140720	137691	1515400000000	29.7092	1.43731	10.6841	2.94774	1.50097	7.46841	1.37312	2.28421	134.225	3.44414	2.16689	3.77062	54.7306	3.28128	12.9173	2.24708	8444.8	244911	1.07185	6.5679	263.092	1.56285	58.6541	27.6939	1388790	1.16084	14.1154	1.98688	26226800
888	3.14893	6.2878	16.1219	1.85278	3.16572	1.68323	1.99907	18.824	1.94711	3740030000	1177260	1518280000	24379.7	62826900	4409760	48022700	3393340	7839890	152.507	31212300000	4.74062	8.12013	5.19494	2.16632	23.8068	3.77079	4.73108	1.51275	3441510000	8.95884	2.0091	1.01552	9.27312	3.09419	8.25978	4.23658	9009440	34859200	7.26937	21.6734	2.38959	13.9251	18.4122	417800000	2.48175	2.11446	1.90081	1.50535	12.2554
889	2.2083	4.35723	14.193	14.3021	2.0202	1.33815	66.9122	1.5491	1.62371	3.50994	2207090	100646000000	593379000	855371000	305159	5578970000	399746	164869000000	2284580000	1909590	99.6845	10.0216	4616.09	280083	85208600	15.0937	2.25583	1.55805	57384.4	1.34109	1.6457	2.84383	14.5893	2.17691	1.3955	1.57968	49.9051	29438400	23.2779	18.003	513.387	6.1003	8.95317	8144770000000000	5.33868	45.7359	2.7351	6.38325	154.596
890	2.81926	345.804	7.53262	6.68335	19.6811	3.04818	2.60108	3.88022	21.4946	8.07855e+17	379.651	9457490	399579	3871630	56896500	31365600000	25727.8	12198800	9748.65	290147000	6.18646	4.86592	48.9883	12.4793	2.38512	2.93294	13.9325	3.82137	4.64213	2.75429	2.68791	1.3462	2933.17	2.25714	18.9919	1.07493	586020	1.3587	1.69602	6.35457	15.8847	2.46013	721.542	6.80324	135.967	18.4712	3.63205	1.85401	151.479
891	1.50704	9.62331	30.5289	1.50552	19.8644	1.14133	1.5351	4.17888	1.92599	482896	168413	3837580	302842000	83.2851	27000400	5023370000	325327000	74011200	34683100	197427000000	518910	3.49726	1.84802	28.4016	2.32375	3.37574	843.007	1.87918	9423780	3.4871	2.25306	1.30994	35.7746	9.43047	4.51579	2.97234	131.693	531130	1.10027	6.21694	11.9888	1.24347	219.372	3.02904	586820	2.62533	402657000	2.25839	9187860
892	1.37911	8.50489	3.91214	2.12605	4.26508	9.88406	1.92961	4.47003	1.42803	62128	77302300	3581.54	13396500	4.75908	1731990	3276440	159772	5480830000000000	2468230	25947600	21290.2	4.60288	95.635	208.457	4.6042	9.36904	8.41561	1.50281	129695	1.14337	1.8998	3.40001	43.064	1.3861	1.7453	23.5766	11.8133	4767830	16.7881	4.90807	33.7511	4.8263	30.8645	2.4247	44327.6	142.531	32.1188	1.50563	158643
893	2.23346	40.0914	75.6544	3.57161	2.34139	4.81781	7.63448	1.07557	1.54605	141.52	95581.9	1062690000000	1068420	647665000	1860410	51668600	1427610	350924000	8025810	102792	375.711	3.62804	28.9735	2.40057	7442510000	4.85527	4.53405	20.7655	2.6107	7.04127	2.55932	2.69226	21.7773	1.70905	1.7309	8.20113	1.4178	2.74619	2.49524	11.0786	9.05268	34.4593	1348.07	12020400	1985750	26.482	2.89009	3.01027	4.04191
894	10.3251	1.36609	10.708	6.57778	1.07842	3.76366	19.3851	2.25355	1.52017	18311700000	4723100000	26406.2	130300000	5290650000	234999	104286000	4296290	3693420	2014960	4415440	180.613	2.95858	1.68301	8.43988	18240.4	9.39293	658.294	8.3972	6.86969	1.89815	2.56081	4.94666	17.3592	2.95942	6.0604	4.95943	6.32749	49088200	2.87496	23.3735	134.155	2.89599	48.2375	40.3865	4.88472	85.617	7.25503	1.59739	24.2084
895	11.2158	1.2745	71.0698	1.84794	3.66768	4.34139	1.59271	2.57129	1.99808	3236420	78607700	38193500	3293530	3193790000	4176800	282707	25919200000	204285	26900600	4066160000000	40.8717	1.28351	21.028	2.4029	7968.93	6.07754	7.13321	2.4825	349501	3.98671	1.14949	3.48844	35.2821	1.26541	1.20125	2.56585	3.4101	18.9646	3.31203	4.80741	4465.22	34.7489	77.2716	111.433	14184.5	1.38041	1342.89	2.87883	1423270
896	1.82838	228.969	53.8059	3.50739	1.41762	1.33084	2.36505	283.197	19.0811	5.69399	9.6365	115622	744407	4661190	3463260	26248.8	1919610000	304257000	438337000	177431	83514.7	4.81424	9.3188	4423	3.55091	2.72347	5.28388	10.4488	2.46259	3.50629	5.15108	2.38093	9.63867	2.96602	2.17066	18.7143	6.04899	61312.2	11.3056	18.082	16778.7	2.60404	77.7205	502511	7374170	2.66138	1.86767	2.78891	2.18907
897	2.31638	2.17408	4413.7	7.20242	3.72943	2.80346	1.04422	2.15486	2.93683	1933360	13588000	12486900000	2.44878	21618600	352493000000	8799690000	470750000	1054840	105216	3296630	820.293	1.4624	37.7771	4.08842	2.65932	2.53854	1.60408	2.20714	6.84913	1.27554	1.78799	3.27119	5.80404	2.83059	1.94099	2.77722	10289.5	7238.09	6.56031	13.1263	3.35759	11.5567	777.016	24641.6	8.43819	1.75383	4.64886	2.66851	29652.9
898	1.33176	12.2869	7.37795	1.59109	1.06891	3.02894	3.45539	1.94687	4.04005	3563920000	348268000000000	636661	2084510000	24771200	91745.9	31199.5	279355000	851201	2721660	428701	2399150	1.57556	6.62282	108.262	2.00342	21.4943	4.86376	1.0852	1.57576	1.17954	1.5367	1.34514	11.1647	25.3229	18.0068	1.96805	15.7836	3222280	2.15944	3.75604	20.3661	3.13704	58.8162	80.6168	2720870	1.16578	335276	2.7494	7.80732
899	2.77955	239189	55.6811	7.32958	5.855	1.52208	5.90091	842.822	9.49771	3.92684	9919810	634087000	79560.3	146725000	33454.3	123432	105350000000	4460530	3292.94	46268800000	346.71	1.83627	10674.9	5.87053	1.64661	4.13835	1.62737	3.85753	57252.3	3.28588	6.32246	1.57405	6.12398	3.12926	3.11305	1.41145	8844710	118.362	11.3824	4.19162	10064300	7.31823	278.237	32.7521	87.4969	2.85641	57549200	2.13305	2.78126
900	1.1536	2.96656	58.2915	1.42548	1.77652	2.90284	29.0877	13.5971	1.20661	2600900	4.84997	3049030	5298520	3.53031	1540460	24221500	300276	200353	3566820	366240	54966.3	1.79776	5.56333	15.9957	43389800000	74.6014	12.7361	2.03254	3.80787	5.81852	1.47225	2.34643	2.81224	1.25148	4.9651	2.18874	6094.97	2.81375	1.8098	85.6297	2.69226	1.94859	96.9701	2720920	542.684	8151050	6.39264	1.41624	2.69748
901	6.98871	28.6787	20.2689	1.15023	2.36252	54.5631	1.17994	1.28195	1.29705	36358100	110295000	56103300	15197500	9813400	5001760	217.878	53278500	17470900	1885370	17393000000	191982	1.23861	3.07852	2.22055	30332.2	1.47871	2.30562	3.81232	4.66158	37.7033	1.45221	8.26711	3.86098	5.19823	2.69461	3.39062	1045380	64605.1	4.63805	4.49938	4065780	1.83244	114.087	372.619	33615000	1.23488	3.24144	2.00061	1.3931
902	1.85409	31243700	11.153	2.8555	1.30542	1.80976	1.4476	5.63817	4.50797	3183060	20432200000000	435685	2881430	3257780	1518920000	2184720000000	292610	41474300	53871600000	1073740	71.079	2.08413	6.48326	3.23205	236.609	27.7738	9.3872	2.88053	5.2683	3.8002	3.87746	1.52163	119.056	1.27742	9.00686	1.8856	8.20155	2820750000000000	3.17816	44.4718	2234910	22.791	48.884	5.26426	1527540	2.90153	23.9674	2.02529	1746.04
903	1.89553	1.45485	12.1283	1.23176	1	4.8614	3.04887	1.40076	2.73632	42.0696	795007	1166550000	271265	308150000	409101	127092000	181606	265604	380261	1631740	273.034	1.21037	12.7701	1.61545	1.37207	9.85093	2.51032	1.19538	45046.2	3.6277	1.09524	2.64101	6.08645	11.5967	4.2518	1.22538	32.6614	3.83897	30.6304	11.9822	38.3546	1.66813	19.3361	34328300000000	10.3533	5.2964	4.08987	1.15989	34862.5
904	1.94043	3.31238	5.16494	5.04763	1.65277	5.08435	1.36515	12.34	1.10974	34.8929	12915500	75554800	8.44661	1767060	51542900	3697100	284506000	221951	1445.01	1.90982e+18	170.973	8.26563	87.4017	16.481	1.41498	13.8514	1.63286	10.4858	27729.3	1.76173	1.68162	3.89125	5.19384	2.82516	3.46112	1.23981	35827.9	129966000	1.43822	29.5699	144.881	1.84913	9.34245	18937500	1242	2.38432	14.6927	15.0644	2.46026
905	1.6916	3.10113	21.8538	1.74027	3.15738	3.55215	1.32168	2.09336	1.39125	5511420000000	2.41274	424228000000	13583300	1.69541	1.32761e+23	457170	98590300	52379.8	174664	5988450	200803	4.20992	2.32832	5.66371	8.25563	4.87515	2.47949	20.1203	15688	3.74773	14.9516	3.88273	104.848	1.42672	36.1551	31.9522	1995280000000000	15264100	3.65588	6.05399	2.60572	3.19795	89.3348	110943	146.148	3.55262	5.22798	1.16994	39.5356
906	1.76781	4.18299	78.5022	2.47182	10552.4	1.52012	3.66443	10.9721	4.62246	8226360	1.79246	384371	2.18428	7307110000	4785170	28830800	1805320	574429	26118.4	44006	495.757	1.56172	7.29489	23.9913	24.8809	3.37152	7.03885	2.91733	117335000	1.74603	1.43474	5.15926	9.66898	1.54874	9.1194	4.29362	5.17936	3582610000000	7.18561	20.4297	4.11185	2.10381	129.018	35401600000	1.51839	32.0337	13.9638	2.16425	36.9754
907	1.36165	10.0254	13.466	32.5709	1.58534	3.45859	2.89058	5.04063	3.717	5032830	145665	228611000	10.8405	1417180000	4583060	2137480	154770	33577300	1482910	61947500	297.532	1.54384	96.9406	3.49661	14543.6	10.866	8.38954	2.01213	8.58328	2.5939	76.9726	1.60354	5.69363	3.21469	7.98438	3.31852	214.221	430140	1.30944	2.72124	1863160	2.25373	141.454	16.1047	17.3954	23.0372	4.08936	1.50804	17479.6
908	2.12313	1.89141	9.45996	5.21374	1.92097	22.1048	4.01172	2.64431	4.16286	16.9243	5546760	72165300	38316600	3258100	33.7309	508018	63126400	801021	1016.52	122893000	90567.6	1.16437	1224.86	2.65366	2.67587	4.51997	2.58307	1.74562	19695.9	1.65385	1.79923	1.14281	5.01092	10.0353	4.74604	1238720000000	3.59957	90754.3	5.75178	5.95099	2644020	4.54347	160.071	5369860	115.552	7.71096	2.68175	1.30548	1434.18
909	2.91977	4.68826	3.64659	3.81885	1.68544	26.3789	1.48649	1.39242	4.57982	5.17505	4777440	31709400	3106680	137289	4313360	25033400	15582300	1259410	104286	914929000	338963	292.63	26.0555	18.7811	1.59804	6.17867	34.5983	13.0317	21903200	2.16253	1.77536	7.71493	4.01963	1.26089	7.3079	2.43	335985000	40.242	3.16652	26.5585	4.41856	1.34975	19.0357	13.5058	2.29041	3.32816	1.74293	1.45869	66594.7
910	2.82995	5.16965	128.354	2.22096	1.56628	26.1569	2638.16	4.02152	1.28639	1883020	133956000	10508700	225746	3.98923	186972000	382966000	9.67386	258983	678.654	9645180000000	15.8745	1.36263	5.62397	7.0341	1.61668	6.05408	23.2321	1.69293	27.2545	1.6217	3.85573	2.2306	25.6893	1.2638	7.45045	974.094	17.8091	9.85221	2.26326	25.0901	42.6628	4.58127	6.19477	38665.1	157962	570.923	5421460	3.79054	155.105
911	3.4598	1.61607	14.0382	19.8796	1.66135	1.26726	2.3507	2.92842	1.73955	15871200	29282500	223677	2802000	4.64182	131610	86275.3	9343030000	5416980	193325	9129270	50810.1	1.25926	1.83493	94460.1	46959200000	10.6922	38.3751	2.36381	21248.4	12.7797	3.35431	2.08368	70.9437	2.57907	18.5183	217904000	33575400	3.89505	2.4544	4.25909	19585300	3.75064	27.2365	15.5296	15809.7	6.43971	18.0534	2.97609	3.29582
912	1.25578	431.251	2.65877	10.4585	3.42618	3.37289	4.17605	2.27512	12.3005	6.53902	35226.1	6943970000	2.05151	3894030000000	1483040	3658650	96745300	656403	4270130000000	976988	18340.2	1.72789	92.5525	1.22674	104.578	1.94914	17.2711	1.56443	4.6442	1.4992	1.65538	2.04475	54.699	2.4545	192.216	4.053	110218	4.05656	1.33313	38.2293	2.38888	15.7506	398.73	6.62052	6.15454	4.85163	41.5522	6.05306	97.1339
913	1.73699	1830010	6.725	3.21547	34.742	1.30606	1.08857	8.97476	1.38623	11.6977	433595	16659400	902010	2039560	293567000000	2250370	237834	21917000	14354.7	6575210	1336.14	1.35662	3.165	3.29973	6.88531	53.5991	2.1773	6.33819	46.6981	10.4456	1.39038	1.22423	181.203	2.615	3.26635	2.81679	6.91235	97.3236	1.0478	6.20475	3216.56	3.5268	45.6576	25.0781	1350440000	4.65773	22.139	2.12111	766908
914	7.93334	2.62741	9.42976	40.7667	2.48022	3.61573	2.10727	2.40351	2.53513	13.0345	756.624	17870800	9805210	1258160000	44904300000	23561200000	24140400	230896000	41.7416	48308.6	306.702	3.6788	13.4588	20.7725	1.58633	27.3617	288.312	2.13228	9.70745	3.31497	8.71645	6.41884	72.6167	1.47042	3.16511	7.20031	1.76284	4234.73	2.11534	8.11296	214.809	2.21659	3.20077	104382000000	9.69604	1.43035	345883000	1.60326	1.50976
915	3.09101	2.0754	23.9314	3.08272	21.2622	1.5045	1.34949	4.38124	1.28596	99449200	14.2546	160194000000	2.84771	42049300	3270020	11398900000	236931000	492796000000	17777.7	22370700000	30047.6	1.5731	5.07884	4.14957	455644	4.80195	2.80529	1.25003	533694	3.12716	2.23793	2.49969	2.19131	59.7566	1.3479	3.90599	3770740000000	1470090	1.17965	3.3578	340.263	1.2355	128.238	1094710	4320.51	2.85821	42036200	5.24332	140084
916	1.40953	3764050	5.83914	3.09357	1.59886	2.37038	3.22007	3.2961	3.12497	973599	5.18482	12835500	4065470	53795300	205497	52.1381	511170	2584560	2851610	37965.1	3.76208	482072	8.24165	80.9615	611487000	2.55565	909.675	1.76872	27.9217	1.96563	5.17181	1.67909	53.1777	599507000	3.07507	1.47854	24.5246	506532	5.52496	4.58901	16.4936	1.39309	41.5075	11.9854	2.56731	7.80784	27.302	1.43652	1.83487
917	2.53712	3.17075	14.5137	3.61526	2.01562	138.407	8.84583	8.66322	1.52749	3.92939	4181810	17350900000	8917690	8.18691	403325000	138745000000	5842270	162883000000	42.7722	422622	97.3811	2.71757	137.633	8.27545	114308000	11.0936	2.60351	2.00635	4164760	1.1788	1.63022	2.39569	9.2947	14.4145	1.05368	3.45919	1.46082	14.6953	1.62108	9.44473	19677600	5.71578	5.99033	12205100	1.82082	48.9271	48480700	10.814	7.63841
918	2.17057	5.97546	2.86768	183.115	6.36725	2.11776	1.62977	3.46742	1.66293	62.1544	2310490000	20503000000	3964950	3.61102	23.5192	429089000000	6729280	1031890	13691.6	897852	9699.96	3.29518	2.13721	7.75114	6168.09	1.32289	12.7315	3.12931	72.1426	5.0209	2.85212	9.70214	13.6154	6.00414	1.59053	6.29504	10.9456	156345	2.25665	3.3465	3.6319	2.13499	21.0666	7267220000000	1.4897	25.2649	1.66103	1.58602	9.3573
919	1.86067	1.78828	30.5227	3.2457	3.37575	2.84411	5.51182	2.66886	15.6031	5630510000000	36361700	124335	71171900	439636	2171440	103435	160340	51016.3	253056	6954880000	709501	1.3565	21.2375	17.8929	4.05971	2.67133	12.1041	4.81311	2.49462	2.32501	3.67926	1.09675	2.1561	6.06192	1.11154	2.76528	1.54028	147745	1.73039	18.0467	9406.69	3.1153	22.3448	9.74108	758207	34.6367	18.5626	1.84725	2218.07
920	5.81092	1.32763	4.51659	2.20299	2.77529	1.19096	1.65204	46.5042	1.05028	365284	87.6654	7820230	6404300	10.9596	90486400	1227100	1102410	4449630	11499400	846952000000	9674.5	1.39696	16.1226	4.79577	1.48805	6.34253	26.1571	1.51423	64677.7	1.14245	4.77859	3.59535	21.6867	2.39046	3.54037	530.02	53.2938	1195200000	3.13251	12.0572	9.5043	1.4797	15.5451	5.70708	16842.9	1.67797	194.484	2.52103	1.55124
921	5.63773	6.20189	14.1523	4.5858	6.12005	6.49197	6.55647	11.7056	2.13973	10729600	205140	1851050000	963970	495518	76132000000	216251000000	40059900	1615330	1834980000	394914000	2788.02	1.19211	4.77494	4.85707	1.92662	3.35448	2352.16	1.23223	27.1274	2.13378	4.82559	1.48226	12.9561	3074.56	3.19332	1.90825	23.0129	3137610000	42.4035	6.72463	3.79622	1.26834	4.38542	54.0878	1.98426	6.78433	25617200	12.3463	16.9354
922	4.6484	4.19069	19.7238	4338.38	3.95576	3.98781	1.67697	3.42276	1.05957	4035840	22.7962	251009000000	232310	1949350	122405000	326825000000	5.5061	722011000	65359.9	2.17411e+16	76.9607	4.62471	57.2706	5.84672	6.35525	1.99627	1127.34	1.42687	1.46926	2.24252	1.60733	3.02057	91.5976	22.7215	6.26556	2.4192	5.25943	4.40627	40.1518	7.32865	14.2668	1.33055	546519	156729	23759	1910.93	8.57387	1.21342	931.51
923	1.80407	2.59883	20.7859	3.50187	3.2862	2.06275	2.20638	5.44198	2.22979	87701	20431.2	63822600	24590500	635498	1004300000	325685000000	1215460	18301200	4164470	244245000000	217.128	4.55126	4.26143	36.0451	2.6077	3.44235	23.3305	4.67499	1242.7	6.5906	17374.2	1.33261	15.3072	5.84743	1.51397	2.36528	2.71676	209079	2.10313	5.27526	69314.2	1.43483	711.286	1266530	1365.06	5.46907	361745000000000	4.22662	3314.03
924	13.8354	1.22346	77.8675	8.78613	1.19846	2.91159	1.69929	6.33601	13.7744	2.01633	969758000	10191300	124627	8.17869	183244	569223	416618000	547617	114716000	733488000000	123.633	1.29615	4.19197	11.9165	29687500000	1.71485	1.97807	1.61801	353892	4.53182	2.78598	5.43096	9.27975	5.44588	5.82121	2.65623	19.4929	13.1351	1.59881	3.19876	3.40151	1.09311	213.418	23.8574	15.8968	2.69741	30.3431	2.37638	1750.44
925	3.55577	2.68738	12.5026	2.88627	3.07436	4.87464	1.51247	1.9727	2.69711	34.3128	7677540	452495000000	1245750000	908.482	23359700	5883760	6319820000	725125000	6611.58	840756000000000	21.1152	1.43694	55.6628	875987	4.74041	3.35889	166.1	30.136	9402360	3.12478	6.31941	4.55337	11.0857	18.511	3.45696	2.62838	217543000	45.9027	7.4696	2.47988	1.66167	6.01967	100.448	47973.7	2.64265	1.39261	10.8255	15.8731	1117350
926	1.79619	7.38341	50.8987	1.88167	2.41672	5.68298	2.90822	2.95311	3.22887	97.9839	2114060	2597480	3.57556	10866400	225315000	4838330	87992100	448161	2237860	4869190	9.1785	5.76502	1.92583	14.5944	1940200	3.21384	3.2656	2.53756	72.8961	5.00314	1.4729	5.16514	250.457	8.85784	14.9924	2.95129	39.1672	279592000	6.38853	21.0245	41.2155	1.36206	12.4765	5.04313	28.5008	11.1889	857503	1.43879	6.39173
927	2.86367	4.47987	7.20257	3.37905	11.4288	1.17052	1.57622	3.42459	7.91196	8.75667	364.133	104397000	1813310	7.01104	37050300	242418	1600170	1751330000	713273	10616600000	3361.26	5.3545	145.218	8.33024	19.7391	168.867	14.1513	1.64992	810.346	7.77596	14.6389	1.55002	25.6923	1.87362	2.03253	4.73909	14.9492	3.49157	5.39932	20.7722	19.7275	4.69802	61.4303	3333.58	100918	3.13757	808.236	5.13996	69.599
928	41.5449	2.34895	140.521	4.64295	2.85628	2.44893	1.85156	5.98158	9.24955	40.5942	217774	966559	8940740	1559060	758037	53873.5	9426970000000	63865900	21355.9	230583	3660770	144.649	1745.41	3.1663	3066040000	5.65144	491.052	2.09503	3.01793	1.29223	3.64701	3.89993	15.6768	9.78187	5.06118	1.73254	1713250000	4.2906	3.97083	3.05865	9394.82	1.09517	9.80489	48332.5	10.0755	2.53344	13.2142	1.32876	1.03819
929	1.46385	376.799	2.35189	3.46152	3.68911	2.84472	2.47151	4.07664	2.1242	5.50415	178933000	1208540000	2876840	2022.87	137973000	2051340	2079410	5344890	487.966	555987000	28.9082	1.63696	9.68245	4.33161	13.0185	3.77219	1.29009	1.67667	273.981	2.05188	2.02297	2.97021	12.8299	1.5594	1.10459	1.47118	3.66569	23.4611	1.3893	9.69463	32878.4	1.25026	11.8979	46610.5	310.143	4.90169	34556.4	4.41537	23403.8
930	8.76757	3279650	4.86505	2.00352	15.8006	8.06857	1.61306	28.1749	5.99624	5.54294	433639	42422500	7.73152	288166	60970600	1287580	4056930000	1025550	1477.82	7347740	158.536	3.32972	18.9584	3.1658	2.58471	2.38563	53.6418	18.1278	872203	1.70845	1.48457	44.5245	4.8021	7.6956	2.53539	59.5444	699622	7398620	2.80676	19.3987	3.12927	2.00961	12.2561	55506000	599.226	1.09999	4347.12	1002.53	51.2276
931	1.55578	1113040	22.2938	1.57745	1.22952	1.4162	4.97125	8.11141	2.63719	98497.8	7425470	2920520	1163140000	159448000	30343000000	77746800	342973000000	362286	5194700000	95485.2	338.509	2.46842	1962.92	22.9266	40.5252	2.15888	1.63973	220.048	61882.9	1.99506	2.72459	6.62199	2.61395	24675600	6.01676	12751400	1164830000	1.83792	15.4112	5.76319	1044030	1.41724	59.6187	2819770	38.0314	5.76776	495738	1.38826	8.22975
932	1.31391	2.07689	29.9447	1.64894	5.27877	2.4529	2.29801	2.34634	2.5676	26361000	94019.3	1052180	19255900	4.07485	143899	1000390	610851000000	191612	52995.7	22632100000	169.27	1.18191	1.44219	5.10908	1	19.3067	4.93205	4.02072	16.8761	39.2848	10.1264	1.94135	8.47321	2.3264	11.0698	3.93575	74828.9	4014660	4.5096	9.38211	480164	7.61311	1155.79	8.79333	12523000000000	1.3119	37.4429	7.1344	3.81428
933	1.28111	2.12342	13.1483	24.0212	1.9977	1.77389	13.5138	10.8654	7.86757	6.441	467.202	17684100	1409470	2.09307	34729600	8823150	549071000	202804	534463000	1056780	14473.8	2.41029	26.2167	3.44862	1.54469	5.16928	1.94714	3.44056	2.11383	1.89835	2.4938	3.22517	103.421	1.119	4.07611	1.51013	49433300	32101100	1.18815	14.6359	1.48162	8.50956	90.0001	2.73142	335865	24.6935	20.3921	1.38693	10.9317
934	1.82375	47.0258	58.0346	2.79848	5.74667	2.23965	1.7857	9.46047	1.30428	972901	1.86205	944755	121.682	13126200	25191	660358000	12919700000	3639100	191650	73456500000	47628.9	3.77354	5.65142	3.46918	49.991	12.7361	1.74152	1.79634	41.0532	1.87858	5.67124	3.60529	8559.33	1.35155	3.84067	5.37828	3.06825	12115.8	2.51823	3.21145	3.25636	1.34753	7.89747	2.72899	139872000	51.7239	5.56806	15.0432	6577.34
935	1.77444	1	12.3227	1.24544	11.7806	5.53927	8.81975	1.48522	35.0648	14361100	298.512	8732940000	653277000	345.364	7293040	6249410	1314260	33513300	278577	662959	30.4963	5.83527	7.83074	2.51315	2.14939	204.925	661.196	1.0659	6.22253	2.59481	4.53509	1.34813	31.8074	1.22023	49.5551	2.2046	3.88478	471.162	6.44835	17.13	130.877	11.4533	18.3164	5711.85	19.1191	13.8284	1.7821	3.52847	13.542
936	1.82019	4.88289	18.5917	1.35601	25.0786	9.79784	1.16512	21.3888	8.82994	7.64312	7.0824	5955990	4.99557	222221	1361980	33305.5	671715000	2445050000	3791910	836902	13.0082	1.85971	56.0929	600.786	413611	5.93663	1.48906	1.78254	32.669	2.76886	2.59867	2.26652	6.41894	2.71351	2.29918	2604790000	1.71908	8.61464	3.53582	53.0968	1.85886	1.74253	5.66295	38.0298	83536400	5.13268	2.95319	4.70359	1.97977
937	3.11394	1.6015	269.998	1.46217	2.68356	2.67321	2.05084	7.34709	1.93649	1372410	1651970	758353000000	1.80743	582227	20035500	259004	92658.6	13913600	194093000	3274790	3.51583	3.07534	13.0343	6.1576	13653900	10.0673	68796	2.65663	2.82254	3.00398	1.21332	2.93608	4.30183	1.24378	18.6027	2.903	8234.66	1007170	4.90373	13.5533	28.4854	1.20575	84.4065	10012200	7.74696	1.62908	30.5845	1.62004	1.68269
938	2.51639	3.99946	2.03993	8.1162	1.5602	1.53654	3.03044	2495.82	5.60644	32.4315	16157400	380163	742163	4.61103	19967800	15588200	15146500	164972	965814	384439	358960	3.43165	4.94826	6.32288	1.23264	10.0488	1.62734	1.60367	4.11143	2.21799	1.16745	2.82635	5.96633	2.52282	1.85907	71645.3	5480220000	73009.9	10.6388	6.27983	3.68923	2.23918	2950.94	109.995	680.376	2.19954	6.35279	4.47239	2.23319
939	13.3866	96.6479	2.9221	3.17772	234070	9.71079	1.24696	8.40148	4.06511	349649	125139000	45322.5	1.8115	1688140000	3698680	9278730	1793870	24807300	380.344	22247900	1195.46	1.23492	1.34769	3.28131	1.57867	6.5519	180.018	2.9128	6076340	1.26269	1.40661	2.36162	3.12087	2115460	43.0051	4.7614	1.35782	49674.8	5.86076	2.56596	27236.3	3.58866	37.4746	470900	11605500	11.0217	145366	2.07942	51061000
940	768.816	886.525	6.02757	2.04901	35.4599	5.62333	1.8414	6.98437	1.81499	4371210	359513000	459544	87706300000	9125.04	258729	545129	107743000	28715700	17466100	139878	26461.3	1.50032	1537.63	1.69486	174973	2.40009	25.7365	2.40007	3780.94	2.05077	4.13266	1.5692	4.85117	300.461	4.77113	1.47896	9.15697	4.87525	2.93883	7.5274	9.63967	1.34164	19.2931	2.63421	4.35013	1.73899	31.6018	1.54427	58.1344
941	12.0551	2.5201	8.8263	11.3899	1.69648	2.24101	1.33056	5.08549	2.80437	857512000	5063470	19276800	72735200000	19205500	28860.9	1076190	2267780	33624000	5635640	2783080	1.60642	2.13561	12921300	4.40904	1.51769	6.43362	60.6518	5.11224	4955.11	2.64174	3.183	22.4054	48.4001	1.18548	2.05304	5.17971	4764810000	10963300	31.8809	13.6379	4.30074	2.77515	725.346	21.8676	8506.28	6.65747	269.029	2.9271	61146.8
942	3.24098	12.9502	6.12636	1.27214	1.62683	1.89647	6.44318	1.73947	1.91605	8.69398	72665.7	9092290000	1.68759	568073	9665250	311041000	9319670000	2820580	2101760	137414	37.95	62.9176	37.0673	5.73914	1.52984	19.6066	5.34917	2.1549	408823	12.255	2.72841	1.26613	33.8198	3.37942	13.9413	10.5432	1.63629	649733000	1.29206	5.45345	712539	1.85589	64.4794	1.57567	2.80074	23.0612	104619	3.03028	5.81914
943	2.71915	4.02969	4.09956	3.95974	24.6629	1.41918	6.60432	2.40971	5.2039	41362800000	17734800	71534100000	738653	38221.3	126064000	150631000	8593230	54407.1	914.118	16076600000000	33263.7	11.3668	2.91471	503.134	18.8401	77.3248	3.73393	9.19083	108.886	1.72561	1.98877	1.55342	54.5696	1.80605	2.82784	118.703	194.591	4.06472	4.31321	36.84	73994.6	1.20109	6.92878	4536890	9987.28	2.76541	12.6172	1.31541	3507290
944	1.68017	6.05387	12.5123	14.2287	4.84673	2.70388	86.7086	1.64414	3.07975	43.7768	16987	8566860	719337000000	7.77111	13915800000	15099300000	90777.8	19004900	391.274	72062.6	24.2468	1.9964	4.77115	12.4246	302857000	4.44638	1.63527	3.19237	6.59208	2.53407	1.57627	1.59777	7.87448	12.7821	1.17378	27.8266	1.88408	4.3342	1.66745	2.47308	3.17493	2.43042	14.5754	9.55701	18697.4	56.7985	3982040	1.49879	56.3003
945	1.48508	7.60625	9.45903	1.03722	3.09666	3.13656	3.10404	12.1896	2.14734	39.9749	1291880	34990300000	404673	4874760	126061	368991000	2958350000	226657	823430	31639.4	48.9211	3.30761	9614220	4.04419	2.1893	3.60633	2.58534	10.578	2.26911	3.20003	1.94579	1.22449	8.68114	3.49858	4.25872	27.6046	5603330	3573270	5.57155	6.27969	6843.75	2.82113	74.5641	5.20048	22717.7	1.72801	230645000	3.02363	1.69947
946	2.35792	31.8124	12.1464	2.65348	2.15667	1.213	1.2249	2.74603	5.14019	8446670	2.16296	274281000	9304100	3621.93	3707360	344653	73533200	2752830000	13137	196872	697788	1.66895	7.5125	156.474	12439.5	19.6762	1.61618	2.54254	848.486	2.33459	1.20347	1.78092	118.867	4.81856	3.00665	1.22534	11.8697	26545.6	1.50243	2.95751	2.61577	3.97508	6.47696	2.89818	3.51127	7.28327	394842	1	801771000
947	2.663	1.52579	5.99989	6.05781	2.01408	5.79898	3.43166	4.70451	2.94023	244.866	3.11512	13349500000	13618100	54.9882	56.0117	1522180	7989950	2806820	39108.6	46735700000	2.01018	2.30258	730.906	44.0901	14.2484	3.91714	3.70722	2.20845	43.5512	3.43824	1.15042	2.25371	6.21728	9.93624	1.40897	2.48118	192092	42732.9	2.28134	11.4492	26589200	2.34209	21.4717	4834260000	1.08949	1.35208	7.96159	6.74352	24.1591
948	5.07161	1.96839	4.63223	4.72672	1.1182	1.26283	1.68792	1.60202	2.04783	2659350000	9752170	6632490	770.157	15.7711	2604820000	2229070000	101702000000	14023100	1332270	51104.6	28.592	2.56435	2.18803	9.54821	3.76402	9.46638	1.85937	2.44904	898.887	7.35804	2.18696	2.3064	21.8106	2.55976	16.3615	65.0239	165852	10.4945	2.663	3.00772	23809.4	2.05187	25.927	1714500	91.6447	8.57106	1130.33	1.18805	74377500
949	1.56957	3.87739	1.67769	6.52351	8.11356	1.13866	1.25798	6.31728	37.5377	44984900000	18000000	104.044	3651440	4.04441	6037820	137681	620508000	1258500000	130.87	327596	222350	3.56351	5.2238	4302.93	1.83431	11.7186	5.07184	3.0789	8803.26	4.34889	1.51534	5.4044	66.8731	1.31316	5.10562	5.22614	43630100	446298	1.30782	2.86752	4602160	2.91241	17.5096	5.82644	2.43325	1.49968	3.2403	14.0526	1.81819
950	2.62519	2.02167	7.06521	9.96081	401.136	1.22777	2.1312	1.24549	1.73523	2.94403	8.80513	102960000	11335900000	41633600	5433700	4527230000000	86209700	2190720	470.848	59914600000	381.927	1.87662	13.3255	2.77986	247742	6.00163	2.1203	5.19819	43039.5	12.136	6.63395	3.71048	122.261	2.96553	6.37406	1.85124	305789000	3.73763	1.79058	3.37185	155357	3.7689	66.1584	15.158	35600.8	6.35843	9924230	3.25939	2.17341
951	4.29713	2.61814	9.27762	3.00076	12.1095	1.47111	1.70569	1.64322	2.73863	13.0901	75084700000	42555.7	35271600000	6.58035	2390900	765690000000	12940700	19047500	97312.3	403824	24699.6	2.71625	3.02005	1.56627	129627000	2.45653	2.43903	2.68681	9637.83	1.9342	1.4865	7.62051	40.5798	1.6034	5.1927	110705	10802.8	20799.4	2.17094	9.89353	882.697	1.47971	194.161	1556520	242366	1.47011	346033000	11.7297	2.01959
952	2.47306	7.52398	115.102	3.86131	4.47712	6.21773	1.52879	3.36162	1.41883	76446500	14.48	478430	15051500	7352220	231619	44981600	32696000000	641653000	152.92	709467000	150.035	6.06374	2.4164	14.1095	10685000	6.85512	2.31352	2.89529	5822.11	1.10536	2.23723	3.09931	7.36783	1.69873	7.20098	2.37771	3.42769	75146300	5.74188	8.02464	3.4607	2.16372	35.4343	13.3189	2.46389	13.932	18.0011	5.14354	125.715
953	3.72754	8.07744	2.01561	1.96628	1.85228	1.60784	6.28558	22.4696	2.46614	3.68872	13.9841	20357700000	1334080	451792000	12701800	851757	157130	1585170	840.832	2446120	47.0507	2.13873	6.70403	7.59338	27202500000	23.1238	1.92353	2.74816	62387.1	4.87035	167.183	3.14051	5.44767	2.35693	1.55457	5.09418	3971.07	14.6963	1.51928	6.69126	161264000	2.50899	59.3063	9638790	772.586	2.65067	4.32273	17.944	13.7113
954	2.18816	1.51066	150.782	3.48951	26.5592	1.85282	14.4905	1.70558	1.61921	1338020000	2923890	360483000000	45988500	156906000000000	174737	2613270000000	4.85186	705744	2544.6	1077600000	381.671	1.94557	2.06041	8.33823	17.4499	6.05203	5.64854	2.6479	390153	1.7124	1.39108	1.6182	2.02515	1.09967	6.92404	2.0434	76470.7	28692.2	3.58832	122.637	1.79534	11.9198	105.498	88669000	3553740	2.74321	84.0884	1.28747	30.8493
955	38.4664	656.045	5.50535	3.57819	2.44263	13.1421	4.5797	2.72618	3.05717	14475100000	416087000000	330770000	151087000	23.7756	95471600	71589200	1363270000	116793	16.02	548609000	22.4599	3.04378	11.3083	22.8634	3.11121	2.30963	3.86794	2.07615	5.7051	5.81433	2.30733	1.91204	116.944	2.13442	5.14219	32.1726	4.14083	678019000	1.14433	11.0914	6022470	4.99835	55.3079	5.39778	254808	5.05657	64.0234	1.42519	2.67173
956	2.09512	305.504	475.934	1.21276	3.56575	2.12817	2.37842	12.9829	3.18841	964243	3532890	3941430000000	2870530	1.9583	26999500	307342000	4559640	1709680	2933.96	517700000	1857050000	11.2573	3.08853	583.417	2.36472	12.7542	1.96556	1.4179	2094.21	2.02954	1.18374	2.63343	3.14924	159960000	11.8801	2.00798	4.63832	83.1801	3.22497	2.90638	4.13695	1.82178	162.81	426.395	265299	103270	52841.8	8.69311	289.041
957	2.30889	1.15921	19.0151	17.9577	13.9473	10.7936	1.32838	2.50072	2.42674	356726	848641000	9245240	3451800	6.1473	189882000	299524000	1837540000	18481700	16700000	1553440	76.78	3.74403	6.04744	2.25091	7.79301	5.38076	2.2262	8.3355	1021870	5.69883	2.74821	1.79242	7.88074	23.6751	1.20355	1.66589	216086	349.684	5.22778	37.7254	46660.8	3.84727	111.777	4486.81	2.65891	57.915	2.70423	2.87413	1.17354
958	12.1959	448922	4.36564	28.4974	19.2661	3.60334	1.35322	14.6141	1.39744	27079.1	1657850	204073	3.99138	88.0546	10.3085	3.77067	19581800	8077830	57112.5	11289500000	283510	2.12765	5.59641	49.7139	2.26189	36.6493	2.72274	5.32502	14493600	4.21995	23.493	1.16017	6.17519	1.44156	4.54206	7.44578	7217630	2.73728	1.63899	2.21805	2434.23	2.43745	237.003	499536	76.8545	2.10234	26376700	51.8044	4.1883
959	2.53254	470.585	8.04395	7.63975	5.23449	46.0243	2.90417	10.1296	2.43461	1715920	1843130	5614520	114407	5911470000	3.37897	1378080	3110080	246286000	1241070000	111779	224.494	2.89957	15.9926	11.2889	2.68729	5.24958	5.54969	1.41624	41.5196	2.43121	7.58701	1.1501	5.40024	368366	1.50872	1.20304	4036330	46.9962	1.59351	8.16747	123728000	1.76045	35.478	7.93969	23576.1	2.53411	31.7941	2.36922	73.2394
960	31.4662	5.40272	744.582	2.70588	37.8085	2.49274	8.73336	2.26946	1.46713	357728	5581700000	166369000000	550280	939587000	146844000000	156966000	195184000	29558800000	61.1203	17097900000000	26.982	34.5373	193.442	2.88479	248729	2.31841	8.05418	1.76038	2702080	1.67365	2.44272	2.39098	7.89312	536144	14.6947	1.2624	858506000	34250.8	1.46333	10.2773	3342780	4.29954	165.909	4.67513	34483.5	2.54482	55.7321	1.99634	18340.3
961	1.34687	13.5507	5.23193	4.70758	1.31581	4.30377	6.26816	1.54288	2.10911	44.4379	121422000	2817440	577065	2467150000	1615160	481056	40607600	273552	154282000000	116749000	31976.8	2.49908	218.505	2471.14	3.41873	5.69437	3254.29	20.1702	54390.4	1.35338	92.7075	1.77044	8.34223	1.38399	3.00839	5.04306	3.10348	4.31224	2.44882	4.40359	7.84865	107.362	62.7629	249432000	487.502	2.48244	4.53423	3.77784	2.78804
962	2.03791	1.20482	69.0368	8.4582	22.151	27.6934	1.47651	24.8781	1.37358	6171490000	196570	509886	10217700	28.1549	357108	235255000	111911	465368	49.4969	156438000000	91.2006	11.8629	25.5148	2.82968	3.61215	1.92756	8.90974	3.42845	35.7137	2.36293	5.4985	8.47457	42.0231	1.29278	6.58774	1.25578	101284	19059600	1.5554	40.6598	263.379	10.1164	17.214	144.664	347832	1.10072	82634.6	3.56516	1.41145
963	5.27047	3.00145	38.0178	4.48364	8.40474	4.65521	1.39929	2.35163	1.46128	29545800000000	9877180	291359000	101968000000	316.41	56575.2	7828320	960400000	3930330	24096700000	939028000	2.56922	4.6512	1.88369	3.28957	2.84532	14.975	2.33104	2.62078	3.53762	2.57262	1.31407	1.86677	5.50593	1.54171	2.4571	2.18786	16.7	5.03499	5.54108	3.94848	594.794	4.18563	68.8589	1966870	3927.03	4.01655	3.19417	8.56485	4.04771
964	17.9198	3.3506	76.1727	1.80448	8.12046	9.23184	2.32	1.245	1.27871	224062000	865769	144468000000000	1.73359	3.65222	231448	1927080	1269290	51427100	137543000	7683900000	128.357	4.90094	210.453	5.03636	3213880	77.7605	1.40758	7.42399	389293	24.3607	6.42044	3.74128	7.95733	1.17033	11.7584	4.99066	8.31903	723008	5.84102	11.026	22.441	3.10086	52.7247	14042000	4547060000000	2.08923	54.0967	7.11002	1.11699
965	1.35252	7.32145	70.5841	4.11855	3.51509	1.54895	6.80609	2.0502	19.7139	7.7313	453276000	13790300000	16.686	1299.62	234193000	11302000	644750	24685200	319.434	336234000	162.041	1.24859	2.04812	16.1321	24.6022	2.5895	1.55976	10.1876	20.5524	2.0335	1.27132	1.40741	2.62445	11.9835	8.12901	1.48428	4.80795	491737	45.3265	65.4246	11.7543	2.88041	8.6432	3088620	34.7693	1.904	12.25	1.83678	21.5534
966	9.48835	1.77171	18.6129	3.97616	1.28037	8.71292	33.4264	1.55759	60.3061	10.1085	20.9818	7596740	1979940	17.7295	5558050	95244.3	2678190	690993	778.013	29178000	965.262	1.94203	2.87234	3.1434	2.00509	10.6283	2.45573	3.51438	26682800	1.25297	1.66917	1.58585	12.6304	3.99761	1.76653	7.06009	23527.8	24808600	1.93153	6.46438	1320860000000	2.74716	122.79	2.38059	12524.9	2.71792	289.629	1.11371	7265940
967	8.81398	1.35155	43.48	6.85619	3.11285	2.22088	1.45949	1.45071	1.78248	1736830000000	4.00338	13551700	348722000	18730800	22419000	1331200000000000	49160300	305871000	819346	2328790000000	53918.4	1.64093	4211.38	5.33638	2400520	2.26206	3.6265	7.01596	2106.61	10.5301	1.76748	33.425	7.09615	2.13005	3.80479	4.30592	14.3133	7.97191	1.81647	8.66857	10.9625	15.3562	55.5951	41.7963	3378520	879.512	3.71729	1.71247	5.37011
968	2.45859	11.0198	6.56244	1.86147	14.4954	7.78464	3.306	58437800	2.33564	300533	28799100	768624000000	127079000	32111.7	224061	1748790000000	26682100000	52013.4	199399	2030450000	34666.4	2.72645	4.29468	222.767	1.05333	2.33457	3.98469	2.09313	7.62809	1.58641	26.4926	1.29149	15.8077	1.38922	6.8811	2.76031	1.76018	25579600000	2.28893	98.7314	2.21305	9.39643	149.783	2251100000000	6358.7	5.65024	4022630	3.72698	84.076
969	1.93072	8.89699	5.25317	1.55796	2.49739	4.46629	3.86359	22.9957	1.70157	159199000000	8266770	9271810	190651	22510100	137033000	8830200	14093000	306286	715.007	79674400	28935.8	1.08912	9.87847	9.76907	49359200000	8.08129	2.62724	1.41145	5757.89	2.36627	1.25582	1.81777	3.55545	1.27885	1.57252	3.20576	16737500	1.68297	2.21707	3.39709	7.86915	1.32369	159.563	1690660000	3.46166	2.29205	214.876	1.13504	5408930
970	22.9335	2.13555	20.535	7.68457	5.52204	3.63269	1.20926	1.14481	1.40838	256.769	18.8396	2060520000000	14736600000	21393600000	7895150	18174400000	1224840	3274700	149804000000	621500000000	3758.1	1.97016	9.21065	2.01496	1.53761	12.8822	8.24465	14.7933	38906.9	1.76716	1.44996	1.62657	41.3633	1.51737	2.26152	2.00437	5.51744	49063.6	1.90967	478.099	5.47893	4.08194	707.607	20.7696	246596	2.38116	2.50189	4.17746	7559.15
971	238.95	4.47239	13.086	46.0897	2.19953	1.80034	3.30707	5.35678	1.11345	458852	1070590	9920440000	965159	4462320	49580400000	22708500	200557000000	7273060	61577.5	80816700	205.739	3.03856	12.3887	9.68467	9.72421	1.87967	1.49835	1.16755	253220	3.48957	5.06456	4.3852	2.46455	1.76419	1.40715	6.31761	2592720	36.7887	16.523	4.09288	1021690	1.54453	16.9387	597569000	14052000	17350	132023	2.10573	575.821
972	7.3714	25.3575	140.773	4.34335	1.53577	3.59261	1.87882	22.8996	2.181	186552000	51022700	116239000000	4717700	2.95855	1076160	15459900000	5829350	5451280	3273140	9759110	1684.8	3.36367	9503.77	2.63863	31168600	1.85049	2.89733	7.47369	213.893	1.74625	13.9684	30.5835	2.39538	1.80325	1.40776	2.13332	82.8007	4216730	28323.2	2.89625	11.7546	1.19092	732.602	36063	4510050	2.75695	16.64	2.30441	8.24633
973	8.98299	2.87465	3.26782	1.58005	4.09256	4.68638	1.7635	3.19239	2.45055	2.60336	1910480000	946240000000	515728	119638	32767700000	34642400	17641900	159708	556120	104562	30687.7	6.24232	12.8717	26.0633	2.38769	17.9319	2.71848	2.2448	221.986	1.49155	2.32168	2.32796	59.8949	1.43599	2.82027	1.28523	2040910	37843.9	16.0758	6.90868	24.9252	2.01415	3.68124	2.38591	21.2923	2.50302	15.7275	1.47538	143.421
974	1.68797	8.641	88.3578	7.22599	3.06014	1.91702	4.54395	3.15136	1.94271	6.66708	425643000	12959000000	13458500000000	6267600	321852	10190000	4947920000	3073120	2695530	1093210000000	4128.76	1.56912	486739	28.8423	9131.74	8.97406	3.00962	2.46069	22.2897	1.09637	1.28935	5.23114	5.13571	3.39996	1.95703	2.29961	2.1399	497000	1.13186	7.29725	550297	1.7231	39.2489	9858950	18.8783	19.2307	6.37847	3.85158	5.80637
975	1.64103	1.62076	34.2934	7.51296	4.27054	1.73558	1.30055	1.52745	5.31093	985470000	10195.1	582811000	2.37528	310458	6350230	6462120	19319400	2550480	43996600	11454600	9.40585	4.38062	10.0699	5.59991	2.11213	1.70726	7.87851	1	31288	3.01518	1.49905	5.93349	2.21049	3.2962	1.21026	4.16201	1.45606	11.0275	21.0345	49.348	21.0915	10.138	32.1527	4.14125	1599.39	4.45119	20.7457	10.796	3.77124
976	31.3376	1.41159	8.99312	4.2157	4.29319	3.14282	2.95295	65.4024	1.17708	16841300	2.35267	2.50643	8.38744	251358	80100700	801593	410343000000	170710000	1675.66	116782	57.7872	1.58136	8.18123	1.24385	4.1924	5.64858	568.007	1.31461	47.1287	1.27426	91.6925	2.11065	37.8395	3.0621	1.42933	3.95571	7.62485	6.81381	1.83946	9.95832	1265600	1.58814	6.49232	15.6679	19305.9	6.54972	3.65401	2.23224	13475800
977	4.91991	3.67161	2.91637	7.87609	565.969	31.9518	6.9164	2.01257	1.44775	1226250	1.69492	16186900000	3.14556	5164230000000	3.91793	128154000	260198	4991660	1552.56	754728	399.101	5.08931	668.489	2.79267	2.09593	326.254	13.2924	3.47122	15.5591	6.0425	4.29293	2.88729	2.88447	14.6347	1.37902	1.64285	8.03923	2.76177	8.32766	16.3291	451242	6.39672	995.234	17.48	14100.1	6.24331	21.4971	1.39199	311.19
[truncated: 23 more rows]
[truncated: 17 more columns]

## Sheet: TDVF Peak Frequency Down 
	S1	S2	S3	S4	S5	S6	S7	S8	S9	S10	S11	S12	S13	S14	S15	S16	S17	S18	S19	S20	S21	S22	S23	S24	S25	S26	S27	S28	S29	S30	S31	S32	S33	S34	S35	S36	S37	S38	S39	S40	S41	S42	S43	S44	S45	S46	S47	S48	S49
[truncated: 1,003 more rows]
[truncated: 17 more columns]

[truncated: 7 more sheets: TDVF Peak Freq Down PASS, TDVF Asystole (Peak Freq Zero), TDVF Asystole PASS, TDVF Decay to Rise Ratio Up, TDVF Decay to Rise PASS, TDVF Total Cells, TDVF Total Cells PASS]
