# Supplementary material for: Characterizing PFAS hazards and risks: a human population-based in vitro cardiotoxicity assessment strategy
Source: Hum Genomics. 2024 Sep 2;18:92. doi: 10.1186/s40246-024-00665-x (PMC11368000; doi:10.1186/s40246-024-00665-x)
Supplement: Supplementary file 49 — Supplementary Material 49 [file 40246_2024_665_MOESM49_ESM.xlsx]

## Sheet: Sheet1
Table S12: Results matrix from predicted bioactivity using OPERA descriptors. Pearson and Spearman correlation coefficients and corresponding adjusted p-values for all cell-specific phenotypes.
Donor ID	Phenotype (raw data)	Phenotype (norm data)	Pearson Correlation				Spearman Correlation
			r	p	q	p_adj	rho	p	q	p_adj
1083	Decay to Rise Ratio	QT Prolongation	0.195	0.103	0.3	1	0.256	0.064	0.195	1
1118	Decay to Rise Ratio	QT Prolongation	0.065	0.282	0.473	1	0.082	0.286	0.442	1
1309	Decay to Rise Ratio	QT Prolongation	-0.171	0.73	0.768	1	-0.196	0.81	0.852	1
1368	Decay to Rise Ratio	QT Prolongation	0.001	0.399	0.518	1	0.021	0.401	0.52	1
1392	Decay to Rise Ratio	QT Prolongation	0.001	0.399	0.518	1	0.021	0.401	0.52	1
1434	Decay to Rise Ratio	QT Prolongation	0.036	0.334	0.508	1	0.045	0.353	0.491	1
1516	Decay to Rise Ratio	QT Prolongation	0.004	0.394	0.518	1	0.013	0.417	0.52	1
1518	Decay to Rise Ratio	QT Prolongation	0.183	0.116	0.315	1	0.148	0.178	0.376	1
1531	Decay to Rise Ratio	QT Prolongation	0.125	0.187	0.393	1	0.094	0.263	0.429	1
1535	Decay to Rise Ratio	QT Prolongation	0.172	0.128	0.317	1	0.214	0.1	0.263	1
1565	Decay to Rise Ratio	QT Prolongation	-0.033	0.467	0.553	1	0.019	0.406	0.52	1
11235	Decay to Rise Ratio	QT Prolongation	-0.322	0.921	0.932	1	-0.341	0.954	0.054	1
20032	Decay to Rise Ratio	QT Prolongation	0.119	0.196	0.401	1	0.163	0.158	0.369	1
20084	Decay to Rise Ratio	QT Prolongation	0.192	0.106	0.3	1	0.15	0.176	0.376	1
30145	Decay to Rise Ratio	QT Prolongation	0.143	0.163	0.369	1	0.116	0.227	0.405	1
30171	Decay to Rise Ratio	QT Prolongation	-0.135	0.665	0.718	1	-0.095	0.635	0.696	1
ALL DONORS	Decay to Rise Ratio	QT Prolongation	-0.031	0.462	0.553	1	0.063	0.319	0.48	1
1083	Peak Freq Down	Negative Chronotrope	0.367	0.012	0.095	0.854	0.354	0.017	0.084	1
1118	Peak Freq Down	Negative Chronotrope	0.353	0.014	0.095	1	0.438	0.004	0.047	0.305
1309	Peak Freq Down	Negative Chronotrope	0.346	0.016	0.095	1	0.36	0.016	0.082	1
1368	Peak Freq Down	Negative Chronotrope	0.137	0.171	0.369	1	0.161	0.16	0.369	1
1392	Peak Freq Down	Negative Chronotrope	0.067	0.278	0.473	1	0.16	0.162	0.369	1
1434	Peak Freq Down	Negative Chronotrope	0.366	0.012	0.095	0.861	0.395	0.009	0.078	0.655
1516	Peak Freq Down	Negative Chronotrope	0.421	0.004	0.072	0.342	0.478	0.002	0.024	0.133
1518	Peak Freq Down	Negative Chronotrope	0.282	0.04	0.171	1	0.383	0.011	0.08	0.782
1531	Peak Freq Down	Negative Chronotrope	0.35	0.015	0.095	1	0.379	0.012	0.08	0.828
1535	Peak Freq Down	Negative Chronotrope	0.341	0.017	0.095	1	0.367	0.014	0.082	0.989
1565	Peak Freq Down	Negative Chronotrope	0.245	0.062	0.229	1	0.3	0.038	0.154	1
11235	Peak Freq Down	Negative Chronotrope	0.447	0.003	0.063	0.208	0.507	0.001	0.021	0.07
20032	Peak Freq Down	Negative Chronotrope	0.271	0.045	0.184	1	0.312	0.032	0.139	1
20084	Peak Freq Down	Negative Chronotrope	0.157	0.145	0.35	1	0.218	0.096	0.263	1
30145	Peak Freq Down	Negative Chronotrope	0.137	0.171	0.369	1	0.217	0.097	0.263	1
30171	Peak Freq Down	Negative Chronotrope	0.443	0.003	0.063	0.227	0.491	0.001	0.021	0.1
ALL DONORS	Peak Freq Down	Negative Chronotrope	0.399	0.007	0.09	0.507	0.543	0	0.014	0.028
1083	Peak Freq Up	Positive Chronotrope	-0.036	0.472	0.553	1	-0.009	0.461	0.555	1
1118	Peak Freq Up	Positive Chronotrope	-0.09	0.58	0.66	1	-0.05	0.636	0.696	1
1309	Peak Freq Up	Positive Chronotrope	0.02	0.398	0.518	1	0.046	0.352	0.491	1
1368	Peak Freq Up	Positive Chronotrope	0.002	0.398	0.518	1	0.038	0.368	0.503	1
1392	Peak Freq Up	Positive Chronotrope	0.086	0.246	0.455	1	0.119	0.222	0.405	1
1434	Peak Freq Up	Positive Chronotrope	0.351	0.015	0.095	1	0.333	0.024	0.109	1
1516	Peak Freq Up	Positive Chronotrope	0.179	0.119	0.315	1	0.148	0.179	0.376	1
1518	Peak Freq Up	Positive Chronotrope	-0.388	0.963	0.9633	1	-0.321	0.942	0.954	1
1535	Peak Freq Up	Positive Chronotrope	0.001	0.4	0.518	1	0.004	0.435	0.532	1
11235	Peak Freq Up	Positive Chronotrope	0.384	0.009	0.095	0.658	0.286	0.045	0.168	1
20032	Peak Freq Up	Positive Chronotrope	0.003	0.396	0.518	1	0.046	0.352	0.491	1
30145	Peak Freq Up	Positive Chronotrope	0.194	0.104	0.3	1	0.205	0.108	0.278	1
30171	Peak Freq Up	Positive Chronotrope	0.103	0.22	0.44	1	0.137	0.195	0.378	1
ALL DONORS	Peak Freq Up	Positive Chronotrope	-0.058	0.516	0.595	1	-0.033	0.511	0.59	1
1083	PeakFreq Zero	Asystole	0.398	0.021	0.107	1	0.398	0.009	0.078	0.64
1118	PeakFreq Zero	Asystole	0.439	0.003	0.063	0.243	0.496	0.001	0.021	0.089
1309	PeakFreq Zero	Asystole	0.035	0.334	0.508	1	0.054	0.337	0.491	1
1368	PeakFreq Zero	Asystole	0.22	0.081	0.263	1	0.286	0.045	0.168	1
1392	PeakFreq Zero	Asystole	-0.016	0.433	0.53	1	-0.049	0.543	0.618	1
1434	PeakFreq Zero	Asystole	0.316	0.025	0.114	1	0.372	0.013	0.082	0.916
1516	PeakFreq Zero	Asystole	0.018	0.368	0.518	1	0.092	0.268	0.429	1
1518	PeakFreq Zero	Asystole	0.077	0.261	0.455	1	0.095	0.262	0.429	1
1531	PeakFreq Zero	Asystole	0.148	0.156	0.365	1	0.22	0.094	0.263	1
1535	PeakFreq Zero	Asystole	-0.007	0.415	0.523	1	0.102	0.251	0.428	1
1565	PeakFreq Zero	Asystole	-0.117	0.633	0.701	1	-0.125	0.693	0.738	1
11235	PeakFreq Zero	Asystole	0.316	0.025	0.114	1	0.391	0.009	0.078	0.693
20032	PeakFreq Zero	Asystole	0.05	0.308	0.504	1	0.123	0.217	0.404	1
20084	PeakFreq Zero	Asystole	0.097	0.229	0.441	1	0.062	0.322	0.48	1
30145	PeakFreq Zero	Asystole	0.038	0.329	0.508	1	0.089	0.272	0.429	1
30171	PeakFreq Zero	Asystole	0.37	0.011	0.095	0.815	0.362	0.015	0.082	1
ALL DONORS	PeakFreq Zero	Asystole	0.512	0.001	0.046	0.046	0.557	0	0.014	0.019
1083	Total Cells	Cytotoxicity	0.222	0.079	0.263	1	0.277	0.05	0.17	1
1118	Total Cells	Cytotoxicity	0.096	0.231	0.441	1	0.137	0.195	0.378	1
1309	Total Cells	Cytotoxicity	0.237	0.067	0.239	1	0.262	0.06	0.189	1
1368	Total Cells	Cytotoxicity	0.216	0.083	0.263	1	0.164	0.157	0.369	1
1392	Total Cells	Cytotoxicity	-0.138	0.653	0.714	1	-0.063	0.571	0.642	1
1434	Total Cells	Cytotoxicity	-0.001	0.405	0.518	1	-0.011	0.467	0.555	1
1516	Total Cells	Cytotoxicity	-0.014	0.429	0.53	1	0.029	0.384	0.516	1
1518	Total Cells	Cytotoxicity	-0.114	0.627	0.701	1	-0.0244	0.492	0.576	1
1531	Total Cells	Cytotoxicity	0.176	0.123	0.315	1	0.281	0.048	0.17	1
1535	Total Cells	Cytotoxicity	0.267	0.047	0.184	1	0.262	0.06	0.189	1
1565	Total Cells	Cytotoxicity	0.08	0.256	0.455	1	0.136	0.197	0.378	1
11235	Total Cells	Cytotoxicity	0.04	0.326	0.508	1	0.103	0.248	0.428	1
20032	Total Cells	Cytotoxicity	0.077	0.261	0.455	1	0.135	0.198	0.378	1
20084	Total Cells	Cytotoxicity	0.017	0.369	0.518	1	0.012	0.418	0.52	1
30145	Total Cells	Cytotoxicity	-0.204	0.783	0.812	1	-0.25	0.879	0.901	1
30171	Total Cells	Cytotoxicity	-0.172	0.731	0.768	1	-0.118	0.679	0.732	1
ALL DONORS	Total Cells	Cytotoxicity	-0.292	0.894	0.916	1	-0.215	8.36	0.868	1
Note: Bold and highglighted numbers indicate significant correlations, with a p_adj <0.05
